# Supplementary material for: CLUSTERnGO: a user-defined modelling platform for two-stage clustering of time-series data
Source: Bioinformatics. 2015 Sep 26;32(3):388–97. doi: 10.1093/bioinformatics/btv532 (PMC4734040; doi:10.1093/bioinformatics/btv532)
Supplement: Supplementary Data [file supp_btv532_suppl_data.zip › File S7.xlsx]

## Sheet: GLU-dataset
m-e threshold pair	Mean intra-cluster distance	Mean inter-cluster distance
0.9-0.9	0.0294893	0.521424
0.9-0.8	0.0495473	0.644541
0.9-0.7	0.0604791	0.726922
0.9-0.6	0.0702847	0.803248
0.9-0.5	0.0803775	0.828908
0.9-0.4	0.105954	0.825226
0.9-0.3	0.112967	0.862433
0.9-0.2	0.115535	0.898537
0.9-0.1	0.128571	0.974469
0.8-0.9	0.047327	0.714393
0.8-0.8	0.0562416	0.689404
0.8-0.7	0.0687376	0.746518
0.8-0.6	0.0810436	0.829368
0.8-0.5	0.0915072	0.86649
0.8-0.4	0.119195	0.852653
0.8-0.3	0.131558	0.908778
0.8-0.2	0.138393	0.951132
0.8-0.1	0.153951	1.01414
0.7-0.9	0.0635441	0.839337
0.7-0.8	0.0581079	0.829509
0.7-0.7	0.0623122	0.792944
0.7-0.6	0.0729219	0.836219
0.7-0.5	0.0815993	0.866142
0.7-0.4	0.109022	0.850631
0.7-0.3	0.118128	0.912742
0.7-0.2	0.123664	0.963782
0.7-0.1	0.129471	0.986706
0.6-0.9	0.072043	0.905082
0.6-0.8	0.0686529	0.902952
0.6-0.7	0.0707907	0.894387
0.6-0.6	0.0763203	0.877179
0.6-0.5	0.0843548	0.904694
0.6-0.4	0.109781	0.890606
0.6-0.3	0.120853	0.959226
0.6-0.2	0.164131	0.996722
0.6-0.1	0.17944	1.03905
0.5-0.9	0.086725	0.990374
0.5-0.8	0.0830222	0.989359
0.5-0.7	0.0827938	0.988069
0.5-0.6	0.0847019	0.975678
0.5-0.5	0.0862535	0.950224
0.5-0.4	0.112501	0.895426
0.5-0.3	0.120008	0.95817
0.5-0.2	0.139287	1.00689
0.5-0.1	0.150517	1.05066
0.4-0.9	0.104748	1.01098
0.4-0.8	0.102168	1.00713
0.4-0.7	0.101954	1.00613
0.4-0.6	0.103091	1.00638
0.4-0.5	0.105901	0.989809
0.4-0.4	0.113464	0.949576
0.4-0.3	0.117266	0.97817
0.4-0.2	0.123014	1.01022
0.4-0.1	0.128663	1.00993
0.3-0.9	0.114891	1.07946
0.3-0.8	0.114144	1.08349
0.3-0.7	0.114046	1.08282
0.3-0.6	0.114005	1.08189
0.3-0.5	0.114947	1.0686
0.3-0.4	0.117135	1.04024
0.3-0.3	0.118715	1.02269
0.3-0.2	0.123942	1.05595
0.3-0.1	0.130345	1.02931
0.2-0.9	0.125492	1.13007
0.2-0.8	0.128896	1.14037
0.2-0.7	0.129085	1.13872
0.2-0.6	0.129174	1.13773
0.2-0.5	0.129185	1.13672
0.2-0.4	0.129372	1.12472
0.2-0.3	0.129516	1.1154
0.2-0.2	0.131369	1.08342
0.2-0.1	0.137764	1.05199
0.1-0.9	0.128553	1.1456
0.1-0.8	0.131791	1.15546
0.1-0.7	0.131968	1.15368
0.1-0.6	0.132059	1.15262
0.1-0.5	0.13207	1.15155
0.1-0.4	0.132176	1.14476
0.1-0.3	0.132319	1.13534
0.1-0.2	0.134295	1.10606
0.1-0.1	0.139563	1.07924

## Sheet: SPO-dataset
m-e threshold pair	Mean intra-cluster distance	Mean inter-cluster distance
0.9-0.9	0.0100497	0.501981
0.9-0.8	0.0184423	0.482615
0.9-0.7	0.0251408	0.450813
0.9-0.6	0.0420755	0.470042
0.9-0.5	0.0582968	0.562026
0.9-0.4	0.0765665	0.682947
0.9-0.3	0.088845	0.751254
0.9-0.2	0.112947	0.805234
0.9-0.1	0.131438	0.860095
0.8-0.9	0.0223942	0.629664
0.8-0.8	0.0189774	0.50172
0.8-0.7	0.0251442	0.45279
0.8-0.6	0.0419757	0.468646
0.8-0.5	0.0582993	0.558714
0.8-0.4	0.0715112	0.681358
0.8-0.3	0.0816575	0.748694
0.8-0.2	0.0911706	0.7939
0.8-0.1	0.102831	0.855802
0.7-0.9	0.0223885	0.597235
0.7-0.8	0.0144855	0.552245
0.7-0.7	0.0236492	0.464863
0.7-0.6	0.0416948	0.467727
0.7-0.5	0.0582725	0.557896
0.7-0.4	0.0730499	0.679161
0.7-0.3	0.0838036	0.742089
0.7-0.2	0.0951461	0.785634
0.7-0.1	0.112259	0.851971
0.6-0.9	0.0319313	0.581071
0.6-0.8	0.0247774	0.552512
0.6-0.7	0.0272441	0.520867
0.6-0.6	0.0433409	0.487858
0.6-0.5	0.0607813	0.562291
0.6-0.4	0.0758068	0.681226
0.6-0.3	0.0879247	0.741302
0.6-0.2	0.099958	0.802106
0.6-0.1	0.1174	0.869343
0.5-0.9	0.0522818	0.633187
0.5-0.8	0.0451564	0.607058
0.5-0.7	0.045272	0.605695
0.5-0.6	0.049109	0.587534
0.5-0.5	0.0611453	0.623135
0.5-0.4	0.0735953	0.711565
0.5-0.3	0.084772	0.74862
0.5-0.2	0.0915394	0.769462
0.5-0.1	0.10778	0.833497
0.4-0.9	0.0694248	0.733041
0.4-0.8	0.0697508	0.724181
0.4-0.7	0.0699599	0.72158
0.4-0.6	0.0710106	0.72499
0.4-0.5	0.0748627	0.730594
0.4-0.4	0.0820857	0.770757
0.4-0.3	0.0927614	0.791845
0.4-0.2	0.0995508	0.810403
0.4-0.1	0.112386	0.867366
0.3-0.9	0.085679	0.821949
0.3-0.8	0.0838387	0.817727
0.3-0.7	0.0836498	0.817195
0.3-0.6	0.0836385	0.817045
0.3-0.5	0.0867038	0.833169
0.3-0.4	0.0888558	0.850634
0.3-0.3	0.0937353	0.836116
0.3-0.2	0.0972657	0.837979
0.3-0.1	0.107621	0.892652
0.2-0.9	0.095524	0.957371
0.2-0.8	0.104795	0.968907
0.2-0.7	0.105938	0.971136
0.2-0.6	0.106234	0.972166
0.2-0.5	0.105979	0.975108
0.2-0.4	0.106477	0.985633
0.2-0.3	0.108209	0.952826
0.2-0.2	0.111168	0.919187
0.2-0.1	0.123399	0.950767
0.1-0.9	0.108478	1.01675
0.1-0.8	0.106995	1.0239
0.1-0.7	0.106826	1.0245
0.1-0.6	0.106831	1.02441
0.1-0.5	0.106831	1.02417
0.1-0.4	0.106847	1.02388
0.1-0.3	0.107026	1.01892
0.1-0.2	0.109031	1.00687
0.1-0.1	0.114927	0.99321

## Sheet: MUS-dataset
m-e threshold pair	Mean intra-cluster distance	Mean inter-cluster distance
0.9-0.9	0.00398224	0.0433697
0.9-0.8	0.00683037	0.0439747
0.9-0.7	0.0103328	0.0459126
0.9-0.6	0.0168469	0.051082
0.9-0.5	0.0224519	0.0558897
0.9-0.4	0.0254947	0.0571109
0.9-0.3	0.031706	0.0677796
0.9-0.2	0.0395623	0.0838376
0.9-0.1	0.0457566	0.10236
0.8-0.9	0.0068573	0.0497105
0.8-0.8	0.00678771	0.0446696
0.8-0.7	0.0103437	0.0459914
0.8-0.6	0.0168761	0.0511629
0.8-0.5	0.022533	0.0559949
0.8-0.4	0.0255872	0.0572523
0.8-0.3	0.0318582	0.0679346
0.8-0.2	0.0400356	0.084746
0.8-0.1	0.0465829	0.103967
0.7-0.9	0.00870911	0.0504569
0.7-0.8	0.00649652	0.0469294
0.7-0.7	0.00944679	0.0451505
0.7-0.6	0.0160408	0.0489762
0.7-0.5	0.0214529	0.0533923
0.7-0.4	0.0254922	0.0571765
0.7-0.3	0.031796	0.0678652
0.7-0.2	0.0400133	0.0847002
0.7-0.1	0.0464404	0.103716
0.6-0.9	0.0118797	0.0559308
0.6-0.8	0.00972642	0.0529483
0.6-0.7	0.0101524	0.0521877
0.6-0.6	0.0159147	0.0529252
0.6-0.5	0.0217337	0.0554718
0.6-0.4	0.025411	0.0576191
0.6-0.3	0.0317725	0.0679468
0.6-0.2	0.0399564	0.0848346
0.6-0.1	0.0461783	0.102642
0.5-0.9	0.016795	0.0687671
0.5-0.8	0.0149959	0.0667154
0.5-0.7	0.0149739	0.0665849
0.5-0.6	0.0177316	0.0660392
0.5-0.5	0.0226252	0.0646521
0.5-0.4	0.0266322	0.0634722
0.5-0.3	0.0318749	0.0700535
0.5-0.2	0.0398468	0.0855642
0.5-0.1	0.0460678	0.103545
0.4-0.9	0.0238859	0.0834259
0.4-0.8	0.0225587	0.0822979
0.4-0.7	0.0225956	0.0824129
0.4-0.6	0.0243488	0.0832432
0.4-0.5	0.0262906	0.0825436
0.4-0.4	0.0308126	0.0809598
0.4-0.3	0.0341134	0.0794857
0.4-0.2	0.0398772	0.0887745
0.4-0.1	0.0460427	0.103498
0.3-0.9	0.0331588	0.106601
0.3-0.8	0.032574	0.106885
0.3-0.7	0.0325373	0.106904
0.3-0.6	0.032607	0.107539
0.3-0.5	0.0328294	0.106869
0.3-0.4	0.0350684	0.104231
0.3-0.3	0.0370265	0.0956245
0.3-0.2	0.0403471	0.0946173
0.3-0.1	0.0469177	0.10636
0.2-0.9	0.0446268	0.138786
0.2-0.8	0.0444867	0.140773
0.2-0.7	0.0444746	0.140892
0.2-0.6	0.0444726	0.140888
0.2-0.5	0.0444717	0.140693
0.2-0.4	0.0447758	0.139828
0.2-0.3	0.0459471	0.131448
0.2-0.2	0.0468286	0.118156
0.2-0.1	0.0504402	0.117379
0.1-0.9	0.0577429	0.170755
0.1-0.8	0.0581996	0.174074
0.1-0.7	0.0582267	0.174379
0.1-0.6	0.0582288	0.174367
0.1-0.5	0.0582322	0.17442
0.1-0.4	0.0583494	0.174565
0.1-0.3	0.0589619	0.172466
0.1-0.2	0.0595585	0.164757
0.1-0.1	0.0605936	0.153965
