# Supplementary material for: CLUSTERnGO: a user-defined modelling platform for two-stage clustering of time-series data
Source: Bioinformatics. 2015 Sep 26;32(3):388–97. doi: 10.1093/bioinformatics/btv532 (PMC4734040; doi:10.1093/bioinformatics/btv532)
Supplement: Supplementary Data [file supp_btv532_suppl_data.zip › File S8.xlsx]

## Sheet: GLU-dataset
term_ID	description	frequency	plot_X	plot_Y	plot_size	uniqueness	dispensability	representative	eliminated		Column meanings given by REVIGO:
GO:0009628	response to abiotic stimulus	0.02991	-0.355	1.67	1.362	0.977	0	9628	0		term_ID	GO term identification number
GO:0016052	carbohydrate catabolic process	0.02285	-2.931	-5.576	1.255	0.84	0	16052	0		description	GO term name
GO:0051179	localization	0.16263	1.168	-1.14	2.086	0.98	0	51179	0		frequency	percentage of organism specific genes in UniProt which were annotated with a GO term in the GOA database, i.e. a higher frequency denotes a more general term
GO:0009058	biosynthetic process	0.32258	-0.713	-2.028	2.382	0.95	0.017	9058	0		plot_X	indicates the X-coordinate for the visualization of the remaining GO terms in two-dimensional plots, interactive graphs, treemaps or tag clouds (null when that GO term is eliminated)
GO:0002181	cytoplasmic translation	0.02184	5.586	3.875	1.23	0.789	0.041	2181	0		plot_Y	indicates the Y-coordinate for the visualization of the remaining GO terms in two-dimensional plots, interactive graphs, treemaps or tag clouds (null when that GO term is eliminated)
GO:1901135	carbohydrate derivative metabolic process	0.16801	-2.882	-2.849	2.1	0.903	0.043	1901135	0		plot_size	frequency of the GO term in the underlying GOA database
GO:0006099	tricarboxylic acid cycle	0.01613	-5.639	0.389	1.114	0.788	0.051	6099	0		uniqueness	measures whether the term is an outlier when compared semantically to the whole list
GO:0006091	generation of precursor metabolites and energy	0.07661	2.01	0.72	1.763	0.884	0.063	6091	0		dispensability	compares a term to other semantically close terms and is assigned based both on the semantic distance and the supplied p-values whenever possible
GO:0005975	carbohydrate metabolic process	0.15457	-0.956	-3.618	2.064	0.889	0.065	5975	0		representative	after having removed the redundant terms, the ones that remain as the cluster representatives are those terms, whose GO IDs are given here, having dispensability values below a selected threshold
GO:0015985	energy coupled proton transport, down electrochemical gradient	0.01075	2.366	-5.835	0.954	0.684	0.074	15985	0		eliminated	0 indicates the GO term is kept while 1 indicates that the GO term is eliminated due to redundancy
GO:0015992	proton transport	0.05645	null	null	1.633	0.642	0.944	15985	1
GO:0006812	cation transport	0.06317	null	null	1.681	0.64	0.928	15985	1
GO:0098662	inorganic cation transmembrane transport	0.05645	null	null	1.633	0.612	0.944	15985	1
GO:0098655	cation transmembrane transport	0.06317	null	null	1.681	0.608	0.918	15985	1
GO:0098660	inorganic ion transmembrane transport	0.05645	null	null	1.633	0.615	0.892	15985	1
GO:0015672	monovalent inorganic cation transport	0.05645	null	null	1.633	0.645	0.9	15985	1
GO:0034220	ion transmembrane transport	0.06452	null	null	1.69	0.608	0.932	15985	1
GO:1902600	hydrogen ion transmembrane transport	0.05645	null	null	1.633	0.611	0.732	15985	1
GO:0043038	amino acid activation	0.00134	-5.306	6.025	0.301	0.734	0.084	43038	0
GO:0043170	macromolecule metabolic process	0.37769	3.815	-1.241	2.45	0.89	0.086	43170	0
GO:0006796	phosphate-containing compound metabolic process	0.19758	-0.869	7.446	2.17	0.618	0.096	6796	0
GO:0019637	organophosphate metabolic process	0.1707	null	null	2.107	0.617	0.768	6796	1
GO:0009205	purine ribonucleoside triphosphate metabolic process	0.1586	null	null	2.076	0.452	0.752	6796	1
GO:0009117	nucleotide metabolic process	0.16667	null	null	2.097	0.451	0.822	6796	1
GO:0009144	purine nucleoside triphosphate metabolic process	0.1586	null	null	2.076	0.452	0.841	6796	1
GO:0009141	nucleoside triphosphate metabolic process	0.1586	null	null	2.076	0.456	0.811	6796	1
GO:0006753	nucleoside phosphate metabolic process	0.16667	null	null	2.097	0.452	0.828	6796	1
GO:0009199	ribonucleoside triphosphate metabolic process	0.1586	null	null	2.076	0.452	0.841	6796	1
GO:1901657	glycosyl compound metabolic process	0.16129	-5.931	1.428	2.083	0.635	0.151	1901657	0
GO:0046128	purine ribonucleoside metabolic process	0.15995	null	null	2.079	0.454	0.812	1901657	1
GO:0042278	purine nucleoside metabolic process	0.15995	null	null	2.079	0.454	0.835	1901657	1
GO:0009116	nucleoside metabolic process	0.16129	null	null	2.083	0.454	0.837	1901657	1
GO:0009119	ribonucleoside metabolic process	0.15995	null	null	2.079	0.455	0.835	1901657	1
GO:0009259	ribonucleotide metabolic process	0.16263	null	null	2.086	0.443	0.837	1901657	1
GO:0019693	ribose phosphate metabolic process	0.16263	null	null	2.086	0.528	0.815	1901657	1
GO:0006163	purine nucleotide metabolic process	0.16263	null	null	2.086	0.442	0.832	1901657	1
GO:0009150	purine ribonucleotide metabolic process	0.16263	null	null	2.086	0.433	0.828	1901657	1
GO:0006399	tRNA metabolic process	0.00403	2.92	6.974	0.602	0.783	0.17	6399	0
GO:0006418	tRNA aminoacylation for protein translation	0.00134	null	null	0.301	0.66	0.906	6399	1
GO:0043039	tRNA aminoacylation	0.00134	null	null	0.301	0.686	0.999	6399	1
GO:0010467	gene expression	0.23253	6.726	2.358	2.241	0.845	0.229	10467	0
GO:0072521	purine-containing compound metabolic process	0.16398	-2.475	7.23	2.09	0.692	0.264	72521	0
GO:0055086	nucleobase-containing small molecule metabolic process	0.16801	-4.651	3.535	2.1	0.62	0.307	55086	0
GO:1901576	organic substance biosynthetic process	0.31855	3.925	3.375	2.377	0.793	0.309	1901576	0
GO:0006006	glucose metabolic process	0.00269	-3.783	-5.138	0.477	0.731	0.326	6006	0
GO:0046364	monosaccharide biosynthetic process	0.00134	null	null	0.301	0.689	0.942	6006	1
GO:0019318	hexose metabolic process	0.00269	null	null	0.477	0.731	0.997	6006	1
GO:0019319	hexose biosynthetic process	0.00134	null	null	0.301	0.687	0.999	6006	1
GO:0006094	gluconeogenesis	0.00134	null	null	0.301	0.687	0.942	6006	1
GO:0006090	pyruvate metabolic process	0.01882	-6.341	3.836	1.176	0.686	0.348	6090	0
GO:0019538	protein metabolic process	0.16667	6.776	1.867	2.097	0.84	0.373	19538	0
GO:0005996	monosaccharide metabolic process	0.00269	-3.6	-5.031	0.477	0.781	0.373	5996	0
GO:0006541	glutamine metabolic process	0.00134	-5.183	6.401	0.301	0.734	0.41	6541	0
GO:0044724	single-organism carbohydrate catabolic process	0.02016	-4.936	-3.663	1.204	0.725	0.449	44724	0
GO:0006096	glycolytic process	0.01882	null	null	1.176	0.593	0.938	44724	1
GO:0044260	cellular macromolecule metabolic process	0.31452	5.203	4.949	2.371	0.787	0.463	44260	0
GO:0006810	transport	0.16129	3.01	-5.616	2.083	0.745	0.478	6810	0
GO:0055085	transmembrane transport	0.12366	null	null	1.968	0.615	0.777	6810	1
GO:0051234	establishment of localization	0.16263	null	null	2.086	0.744	0.835	6810	1
GO:1902578	single-organism localization	0.12769	null	null	1.982	0.678	0.783	6810	1
GO:0044765	single-organism transport	0.12634	null	null	1.978	0.651	0.863	6810	1
GO:0006119	oxidative phosphorylation	0.00403	-3.951	5.564	0.602	0.609	0.492	6119	0
GO:0006754	ATP biosynthetic process	0.0121	-1.636	5.366	1	0.484	0.507	6754	0
GO:0009206	purine ribonucleoside triphosphate biosynthetic process	0.0121	null	null	1	0.52	0.988	6754	1
GO:0009145	purine nucleoside triphosphate biosynthetic process	0.0121	null	null	1	0.52	0.988	6754	1
GO:0009142	nucleoside triphosphate biosynthetic process	0.0121	null	null	1	0.528	0.866	6754	1
GO:0015986	ATP synthesis coupled proton transport	0.01075	null	null	0.954	0.355	0.975	6754	1
GO:0009201	ribonucleoside triphosphate biosynthetic process	0.0121	null	null	1	0.52	0.988	6754	1
GO:0044723	single-organism carbohydrate metabolic process	0.08871	-5.467	-2.381	1.826	0.704	0.509	44723	0
GO:0072350	tricarboxylic acid metabolic process	0.04066	-6.441	3.432	1.491	0.658	0.514	72350	0
GO:0016051	carbohydrate biosynthetic process	0.02285	0.406	-1.695	1.255	0.652	0.575	16051	0
GO:0034645	cellular macromolecule biosynthetic process	0.21909	4.513	4.227	2.215	0.723	0.576	34645	0
GO:0009059	macromolecule biosynthetic process	0.22312	5.063	3.398	2.223	0.772	0.58	9059	0
GO:0009123	nucleoside monophosphate metabolic process	0.06989	-4.563	4.531	1.724	0.523	0.608	9123	0
GO:0032787	monocarboxylic acid metabolic process	0.06586	-6.378	3.206	1.699	0.635	0.623	32787	0
GO:0006101	citrate metabolic process	0.12231	null	null	1.964	0.589	0.765	32787	1
GO:0006818	hydrogen transport	0.05645	2.669	-5.924	1.633	0.69	0.647	6818	0
GO:0006412	translation	0.09946	5.248	3.935	1.875	0.741	0.654	6412	0
GO:0044267	cellular protein metabolic process	0.10618	6.323	2.996	1.903	0.801	0.656	44267	0
GO:0006811	ion transport	0.06452	2.853	-5.708	1.69	0.684	0.666	6811	0
GO:0044249	cellular biosynthetic process	0.31452	3.175	4.866	2.371	0.76	0.666	44249	0
GO:0046034	ATP metabolic process	0.0672	-4.095	4.782	1.708	0.473	0.696	46034	0
GO:0009126	purine nucleoside monophosphate metabolic process	0.06989	null	null	1.724	0.491	0.93	46034	1
GO:0009161	ribonucleoside monophosphate metabolic process	0.06989	null	null	1.724	0.491	0.93	46034	1
GO:0009167	purine ribonucleoside monophosphate metabolic process	0.06989	null	null	1.724	0.491	0.923	46034	1

## Sheet: SPO-dataset
term_ID	description	frequency	plot_X	plot_Y	plot_size	uniqueness	dispensability	representative	eliminated		Column meanings given by REVIGO:
GO:0000003	reproduction	0.02285	-1.287	1.005	1.255	1	0	3	0		term_ID	GO term identification number
GO:0007154	cell communication	0.04301	-4.717	-2.077	1.519	0.914	0	7154	0		description	GO term name
GO:0007618	mating	0.02285	-1.031	-1.282	1.255	0.877	0	7618	0		frequency	percentage of organism specific genes in UniProt which were annotated with a GO term in the GOA database, i.e. a higher frequency denotes a more general term
GO:0044703	multi-organism reproductive process	0.02285	null	null	1.255	0.877	0.977	7618	1		plot_X	indicates the X-coordinate for the visualization of the remaining GO terms in two-dimensional plots, interactive graphs, treemaps or tag clouds (null when that GO term is eliminated)
GO:0032005	signal transduction involved in conjugation with cellular fusion	0.02285	null	null	1.255	0.717	0.977	7618	1		plot_Y	indicates the Y-coordinate for the visualization of the remaining GO terms in two-dimensional plots, interactive graphs, treemaps or tag clouds (null when that GO term is eliminated)
GO:0044764	multi-organism cellular process	0.04032	null	null	1.491	0.862	0.882	7618	1		plot_size	frequency of the GO term in the underlying GOA database
GO:0019953	sexual reproduction	0.02285	null	null	1.255	0.877	0.977	7618	1		uniqueness	measures whether the term is an outlier when compared semantically to the whole list
GO:0000749	response to pheromone involved in conjugation with cellular fusion	0.02285	null	null	1.255	0.755	0.977	7618	1		dispensability	compares a term to other semantically close terms and is assigned based both on the semantic distance and the supplied p-values whenever possible
GO:0000750	pheromone-dependent signal transduction involved in conjugation with cellular fusion	0.02285	null	null	1.255	0.699	0.977	7618	1		representative	after having removed the redundant terms, the ones that remain as the cluster representatives are those terms, whose GO IDs are given here, having dispensability values below a selected threshold
GO:0000746	conjugation	0.02285	null	null	1.255	0.87	0.815	7618	1		eliminated	0 indicates the GO term is kept while 1 indicates that the GO term is eliminated due to redundancy
GO:0000747	conjugation with cellular fusion	0.02285	null	null	1.255	0.857	0.977	7618	1
GO:0016052	carbohydrate catabolic process	0.02285	-5.7	-0.263	1.255	0.843	0	16052	0
GO:0022414	reproductive process	0.02285	0.349	-0.241	1.255	0.985	0	22414	0
GO:0023052	signaling	0.04301	-2.143	0.743	1.519	0.986	0	23052	0
GO:0044085	cellular component biogenesis	0.00134	-1.584	2.479	0.301	0.912	0	44085	0
GO:0051704	multi-organism process	0.04032	0.579	2.863	1.491	0.986	0	51704	0
GO:0071702	organic substance transport	0.0121	-1.677	6.021	1	0.921	0	71702	0
GO:0071840	cellular component organization or biogenesis	0.1129	-2.682	-1.533	1.929	0.987	0	71840	0
GO:0009058	biosynthetic process	0.32258	0.32	1.802	2.382	0.965	0.017	9058	0
GO:0071444	cellular response to pheromone	0.02285	-1.289	3.785	1.255	0.832	0.02	71444	0
GO:0019236	response to pheromone	0.02419	null	null	1.279	0.857	0.968	71444	1
GO:0070887	cellular response to chemical stimulus	0.02419	null	null	1.279	0.834	0.932	71444	1
GO:0071310	cellular response to organic substance	0.02285	null	null	1.255	0.833	0.961	71444	1
GO:0010033	response to organic substance	0.02419	null	null	1.279	0.859	0.924	71444	1
GO:0009308	amine metabolic process	0.01747	0.916	-8.111	1.146	0.835	0.03	9308	0
GO:0002181	cytoplasmic translation	0.02184	7.41	1.309	1.23	0.792	0.041	2181	0
GO:0006807	nitrogen compound metabolic process	0.44086	-0.427	0.308	2.517	0.964	0.042	6807	0
GO:0043170	macromolecule metabolic process	0.37769	1.985	-0.068	2.45	0.924	0.05	43170	0
GO:0006067	ethanol metabolic process	0.00403	-4.815	-5.656	0.602	0.866	0.05	6067	0
GO:0044700	single organism signaling	0.04301	-2.228	2.386	1.519	0.882	0.069	44700	0
GO:0007166	cell surface receptor signaling pathway	0.03091	null	null	1.38	0.787	0.909	44700	1
GO:0007165	signal transduction	0.04301	null	null	1.519	0.779	0.957	44700	1
GO:0007186	G-protein coupled receptor signaling pathway	0.03091	null	null	1.38	0.786	0.909	44700	1
GO:0005975	carbohydrate metabolic process	0.15457	-0.608	-1.349	2.064	0.923	0.084	5975	0
GO:0006725	cellular aromatic compound metabolic process	0.39919	2.379	-3.921	2.474	0.888	0.085	6725	0
GO:0055114	oxidation-reduction process	0.12634	-4.269	-4.315	1.978	0.89	0.119	55114	0
GO:1901360	organic cyclic compound metabolic process	0.40457	1.639	0.411	2.48	0.923	0.126	1901360	0
GO:0034660	ncRNA metabolic process	0.00403	6.577	-3.174	0.602	0.775	0.17	34660	0
GO:0006139	nucleobase-containing compound metabolic process	0.37634	3.974	-6.454	2.449	0.783	0.213	6139	0
GO:0006082	organic acid metabolic process	0.12231	-3.252	-5.808	1.964	0.809	0.216	6082	0
GO:0019538	protein metabolic process	0.16667	8.251	-0.095	2.097	0.838	0.216	19538	0
GO:0046483	heterocycle metabolic process	0.40457	2.678	-4.248	2.48	0.887	0.221	46483	0
GO:0009081	branched-chain amino acid metabolic process	0.00806	-1.416	-7.605	0.845	0.722	0.251	9081	0
GO:0042430	indole-containing compound metabolic process	0.01747	1.777	-7.852	1.146	0.816	0.275	42430	0
GO:0015761	mannose transport	0.00134	-1.842	6.383	0.301	0.833	0.278	15761	0
GO:0015755	fructose transport	0.00134	null	null	0.301	0.833	0.999	15761	1
GO:0015749	monosaccharide transport	0.00134	null	null	0.301	0.833	0.999	15761	1
GO:0015758	glucose transport	0.00134	null	null	0.301	0.833	0.999	15761	1
GO:0008645	hexose transport	0.00134	null	null	0.301	0.833	0.999	15761	1
GO:0035428	hexose transmembrane transport	0.00134	null	null	0.301	0.816	0.999	15761	1
GO:0034219	carbohydrate transmembrane transport	0.03047	null	null	1.362	0.751	1.307	15761	1
GO:0090305	nucleic acid phosphodiester bond hydrolysis	0.06317	6.716	-4.759	1.681	0.76	0.295	90305	0
GO:0042274	ribosomal small subunit biogenesis	0.00202	-2.457	4.457	0.301	0.751	0.302	42274	0
GO:0042254	ribosome biogenesis	0.00134	null	null	0.301	0.758	1.03	42274	1
GO:0022613	ribonucleoprotein complex biogenesis	0.00134	null	null	0.301	0.758	1.03	42274	1
GO:0006364	rRNA processing	0.00269	null	null	0.477	0.564	1.089	42274	1
GO:0030490	maturation of SSU-rRNA	0.00134	null	null	0.301	0.586	1.03	42274	1
GO:0000480	endonucleolytic cleavage in 5'-ETS of tricistronic rRNA transcript (SSU-rRNA, 5.8S rRNA, LSU-rRNA)	0.00134	null	null	0.301	0.568	1.03	42274	1
GO:0000479	endonucleolytic cleavage of tricistronic rRNA transcript (SSU-rRNA, 5.8S rRNA, LSU-rRNA)	0.00134	null	null	0.301	0.568	1.03	42274	1
GO:0000478	endonucleolytic cleavage involved in rRNA processing	0.00134	null	null	0.301	0.568	1.03	42274	1
GO:0000472	endonucleolytic cleavage to generate mature 5'-end of SSU-rRNA from (SSU-rRNA, 5.8S rRNA, LSU-rRNA)	0.00134	null	null	0.301	0.568	1.03	42274	1
GO:0000469	cleavage involved in rRNA processing	0.00134	null	null	0.301	0.568	1.03	42274	1
GO:0000447	endonucleolytic cleavage in ITS1 to separate SSU-rRNA from 5.8S rRNA and LSU-rRNA from tricistronic rRNA transcript (SSU-rRNA, 5.8S rRNA, LSU-rRNA)	0.00134	null	null	0.301	0.568	1.03	42274	1
GO:0000462	maturation of SSU-rRNA from tricistronic rRNA transcript (SSU-rRNA, 5.8S rRNA, LSU-rRNA)	0.00134	null	null	0.301	0.586	1.03	42274	1
GO:0000466	maturation of 5.8S rRNA from tricistronic rRNA transcript (SSU-rRNA, 5.8S rRNA, LSU-rRNA)	0.00134	null	null	0.301	0.586	1.03	42274	1
GO:0000467	exonucleolytic trimming to generate mature 3'-end of 5.8S rRNA from tricistronic rRNA transcript (SSU-rRNA, 5.8S rRNA, LSU-rRNA)	0.00134	null	null	0.301	0.568	1.03	42274	1
GO:0031125	rRNA 3'-end processing	0.00134	null	null	0.301	0.586	1.03	42274	1
GO:0000459	exonucleolytic trimming involved in rRNA processing	0.00134	null	null	0.301	0.568	1.03	42274	1
GO:0000460	maturation of 5.8S rRNA	0.00134	null	null	0.301	0.586	1.03	42274	1
GO:0090503	RNA phosphodiester bond hydrolysis, exonucleolytic	0.00134	7.266	-2.366	0.301	0.709	0.304	90503	0
GO:0090502	RNA phosphodiester bond hydrolysis, endonucleolytic	0.00134	null	null	0.301	0.709	0.999	90503	1
GO:1901576	organic substance biosynthetic process	0.31855	5.601	3.806	2.377	0.865	0.309	1901576	0
GO:0000966	RNA 5'-end processing	0.00269	7.051	-2.796	0.477	0.701	0.323	966	0
GO:0006006	glucose metabolic process	0.00269	-5.746	1.061	0.477	0.837	0.326	6006	0
GO:0046364	monosaccharide biosynthetic process	0.00134	null	null	0.301	0.82	0.942	6006	1
GO:0006094	gluconeogenesis	0.00134	null	null	0.301	0.819	0.942	6006	1
GO:0019318	hexose metabolic process	0.00269	null	null	0.477	0.837	0.997	6006	1
GO:0019319	hexose biosynthetic process	0.00134	null	null	0.301	0.819	0.999	6006	1
GO:0046218	indolalkylamine catabolic process	0.01747	0.974	-7.634	1.146	0.711	0.336	46218	0
GO:0006576	cellular biogenic amine metabolic process	0.01747	null	null	1.146	0.752	0.983	46218	1
GO:0006568	tryptophan metabolic process	0.01747	null	null	1.146	0.604	0.983	46218	1
GO:0006586	indolalkylamine metabolic process	0.01747	null	null	1.146	0.738	0.983	46218	1
GO:0009310	amine catabolic process	0.0976	null	null	1.863	0.671	1.248	46218	1
GO:0042402	cellular biogenic amine catabolic process	0.01747	null	null	1.146	0.722	0.983	46218	1
GO:0044106	cellular amine metabolic process	0.01747	null	null	1.146	0.752	0.983	46218	1
GO:0042436	indole-containing compound catabolic process	0.10679	null	null	1.903	0.674	1.266	46218	1
GO:0010467	gene expression	0.23253	8.171	0.076	2.241	0.833	0.373	10467	0
GO:0005996	monosaccharide metabolic process	0.00269	-5.371	0.609	0.477	0.87	0.373	5996	0
GO:0006396	RNA processing	0.01747	6.985	-3.787	1.146	0.738	0.386	6396	0
GO:0090501	RNA phosphodiester bond hydrolysis	0.00134	7.024	-2.368	0.301	0.779	0.391	90501	0
GO:2000112	regulation of cellular macromolecule biosynthetic process	0.07124	7.257	0.683	1.732	0.749	0.405	2000112	0
GO:1902600	hydrogen ion transmembrane transport	0.05645	-2.845	5.685	1.633	0.824	0.42	1902600	0
GO:0015992	proton transport	0.05645	null	null	1.633	0.851	0.944	1902600	1
GO:0006812	cation transport	0.06317	null	null	1.681	0.85	0.91	1902600	1
GO:0015672	monovalent inorganic cation transport	0.05645	null	null	1.633	0.852	0.9	1902600	1
GO:0090304	nucleic acid metabolic process	0.22849	5.741	-5.268	2.233	0.764	0.45	90304	0
GO:0016051	carbohydrate biosynthetic process	0.02285	3.614	3.339	1.255	0.806	0.455	16051	0
GO:0044260	cellular macromolecule metabolic process	0.31452	7.5	-1.242	2.371	0.797	0.463	44260	0
GO:0016070	RNA metabolic process	0.12231	6.329	-4.297	1.964	0.732	0.468	16070	0
GO:0034641	cellular nitrogen compound metabolic process	0.41129	3.694	-6.7	2.487	0.811	0.491	34641	0
GO:0042797	tRNA transcription from RNA polymerase III promoter	0.03539	6.621	-2.735	1.431	0.697	0.499	42797	0
GO:0006096	glycolytic process	0.01882	-4.448	-4.944	1.176	0.717	0.57	6096	0
GO:0044724	single-organism carbohydrate catabolic process	0.02016	null	null	1.204	0.788	0.938	6096	1
GO:0034645	cellular macromolecule biosynthetic process	0.21909	6.807	-0.336	2.215	0.747	0.576	34645	0
GO:0009059	macromolecule biosynthetic process	0.22312	7.189	1.11	2.223	0.799	0.58	9059	0
GO:0019752	carboxylic acid metabolic process	0.12231	-3.228	-6.283	1.964	0.727	0.607	19752	0
GO:0032787	monocarboxylic acid metabolic process	0.06586	null	null	1.699	0.75	0.765	19752	1
GO:0043436	oxoacid metabolic process	0.12231	null	null	1.964	0.727	0.878	19752	1
GO:0006558	L-phenylalanine metabolic process	0.01747	-0.591	-7.69	1.146	0.657	0.612	6558	0
GO:1902222	erythrose 4-phosphate/phosphoenolpyruvate family amino acid catabolic process	0.01008	null	null	0.903	0.618	1.382	6558	1
GO:1902221	erythrose 4-phosphate/phosphoenolpyruvate family amino acid metabolic process	0.00634	null	null	0.699	0.718	0.74	6558	1
GO:0006569	tryptophan catabolic process	0.00269	null	null	0.477	0.615	1.196	6558	1
GO:0006559	L-phenylalanine catabolic process	0.00269	null	null	0.477	0.656	1.196	6558	1
GO:0009074	aromatic amino acid family catabolic process	0.08367	null	null	1.799	0.505	2.185	6558	1
GO:0000955	amino acid catabolic process via Ehrlich pathway	0.05381	null	null	1.602	0.549	1.774	6558	1
GO:0009083	branched-chain amino acid catabolic process	0.02394	null	null	1.255	0.591	1.537	6558	1
GO:0000949	aromatic amino acid family catabolic process to alcohol via Ehrlich pathway	0.00269	null	null	0.477	0.62	0.798	6558	1
GO:1901606	alpha-amino acid catabolic process	0.01928	null	null	1.176	0.595	1.196	6558	1
GO:0000947	amino acid catabolic process to alcohol via Ehrlich pathway	0.00269	null	null	0.477	0.632	0.997	6558	1
GO:0009304	tRNA transcription	0.03539	6.872	-2.929	1.431	0.697	0.627	9304	0
GO:0006818	hydrogen transport	0.05645	-1.747	6.392	1.633	0.863	0.629	6818	0
GO:0042221	response to chemical	0.02823	-1.009	2.862	1.342	0.883	0.635	42221	0
GO:0006090	pyruvate metabolic process	0.01882	-3.804	-6.561	1.176	0.782	0.64	6090	0
GO:0006412	translation	0.09946	7.127	0.135	1.875	0.749	0.654	6412	0
GO:0044267	cellular protein metabolic process	0.10618	7.713	-0.717	1.903	0.8	0.656	44267	0
GO:0008643	carbohydrate transport	0.00134	-1.619	6.072	0.301	0.863	0.66	8643	0
GO:0044249	cellular biosynthetic process	0.31452	5.533	1.628	2.371	0.835	0.666	44249	0
GO:0009072	aromatic amino acid family metabolic process	0.01747	-0.549	-7.616	1.146	0.691	0.67	9072	0
GO:0034470	ncRNA processing	0.00269	6.814	-2.647	0.477	0.635	0.672	34470	0
GO:0016072	rRNA metabolic process	0.00336	null	null	0.477	0.635	0.946	34470	1
GO:0043144	snoRNA processing	0.00269	null	null	0.477	0.622	0.997	34470	1
GO:0016074	snoRNA metabolic process	0.00336	null	null	0.477	0.635	0.964	34470	1
GO:0000967	rRNA 5'-end processing	0.00134	null	null	0.301	0.641	0.876	34470	1
GO:0034471	ncRNA 5'-end processing	0.00269	null	null	0.477	0.622	0.946	34470	1
GO:0034308	primary alcohol metabolic process	0.00403	-3.963	-5.524	0.602	0.866	0.694	34308	0

## Sheet: MUS-dataset
term_ID	description	frequency	plot_X	plot_Y	plot_size	uniqueness	dispensability	representative	eliminated		Column meanings given by REVIGO:
GO:0003735	structural constituent of ribosome	0.00765	-3.734	-6.633	2.677	0.841	0	3735	0		term_ID	GO term identification number
GO:0005198	structural molecule activity	0.02434	6.636	0.821	3.179	0.844	0	5198	0		description	GO term name
GO:0015002	heme-copper terminal oxidase activity	0.00147	1.111	5.879	1.964	0.63	0	15002	0		frequency	percentage of organism specific genes in UniProt which were annotated with a GO term in the GOA database, i.e. a higher frequency denotes a more general term
GO:0030170	pyridoxal phosphate binding	0.00287	-5.683	2.973	2.253	0.729	0	30170	0		plot_X	indicates the X-coordinate for the visualization of the remaining GO terms in two-dimensional plots, interactive graphs, treemaps or tag clouds (null when that GO term is eliminated)
GO:0042287	MHC protein binding	0.0005	2.522	-4.283	1.505	0.706	0.031	42287	0		plot_Y	indicates the Y-coordinate for the visualization of the remaining GO terms in two-dimensional plots, interactive graphs, treemaps or tag clouds (null when that GO term is eliminated)
GO:0044822	poly(A) RNA binding	0.03407	-5.725	-0.506	3.325	0.679	0.203	44822	0		plot_size	frequency of the GO term in the underlying GOA database
GO:0003676	nucleic acid binding	0.1762	-5.727	1.002	4.038	0.697	0.366	3676	0		uniqueness	measures whether the term is an outlier when compared semantically to the whole list
GO:0042288	MHC class I protein binding	0.00037	3.527	-4.34	1.38	0.708	0.375	42288	0		dispensability	compares a term to other semantically close terms and is assigned based both on the semantic distance and the supplied p-values whenever possible
GO:0030215	semaphorin receptor binding	0.00053	2.341	-5.247	1.531	0.706	0.384	30215	0		representative	after having removed the redundant terms, the ones that remain as the cluster representatives are those terms, whose GO IDs are given here, having dispensability values below a selected threshold
GO:0003723	RNA binding	0.05856	-6.288	0.13	3.56	0.674	0.46	3723	0		eliminated	0 indicates the GO term is kept while 1 indicates that the GO term is eliminated due to redundancy
GO:0004129	cytochrome-c oxidase activity	0.00147	2.25	5.177	1.964	0.566	0.493	4129	0
GO:0016676	oxidoreductase activity, acting on a heme group of donors, oxygen as acceptor	0.00147	null	null	1.964	0.566	0.992	4129	1
GO:0016675	oxidoreductase activity, acting on a heme group of donors	0.00153	1.817	5.732	1.982	0.63	0.493	16675	0
