# Supplementary material for: CLUSTERnGO: a user-defined modelling platform for two-stage clustering of time-series data
Source: Bioinformatics. 2015 Sep 26;32(3):388–97. doi: 10.1093/bioinformatics/btv532 (PMC4734040; doi:10.1093/bioinformatics/btv532)
Supplement: Supplementary Data [file supp_btv532_suppl_data.zip › File S1.xlsx]

## Sheet: GLU-dataset
TranscriptID	SS1	20s	40s	60s	8min	16min	24min	32min	1h	2h	3h	4h	5h	7h	SS2
YAL003W	11.8563	12.1604	12.2702	12.2636	12.4107	12.4225	12.4188	12.4194	12.1885	12.162	12.2584	11.4727	11.9195	11.6953	11.9121
YAL005C	12.5685	11.3142	10.8106	10.8601	8.56997	8.11609	7.96249	7.91649	8.33595	11.4109	11.4559	11.7432	12.2235	12.56	12.1553
YAL035W	10.9705	11.3374	11.4003	11.7379	12.1109	11.772	11.779	11.7905	11.4809	11.2686	11.426	11.3581	11.2582	10.9585	11.2037
YAL038W	12.2554	12.6528	12.6973	12.8514	13.0771	12.9819	12.9674	13.0004	13.0781	13.2401	13.2238	13.2002	13.2067	13.1572	12.5361
YAR075W	7.59793	7.65788	7.48364	7.66717	7.70172	7.43583	7.54713	7.5857	7.47606	7.53631	7.53122	7.52225	7.62322	7.78783	7.73344
YBL002W	11.0762	11.1947	11.1656	11.2638	11.3674	11.1869	11.2551	11.218	10.8108	11.6464	11.7356	11.2137	11.5368	11.099	11.3237
YBL003C	12.3013	12.1677	11.8714	11.8923	11.3429	11.6748	11.6652	11.7566	11.481	12.0346	12.2031	12.056	12.2457	12.2229	12.1596
YBL027W	11.6279	11.9827	11.8804	11.9017	12.2745	12.3037	12.1948	12.2267	12.1831	12.0992	12.0213	11.6183	11.8116	11.4793	12.0607
YBL030C	12.1637	11.8061	11.9898	11.7081	10.6078	10.5009	10.7098	10.8366	10.9904	11.5629	11.7618	11.6387	11.8575	12.1526	12.1161
YBL045C	11.334	10.9599	10.8159	10.9214	9.09436	8.91486	9.2249	9.457	9.7362	10.3803	10.6626	10.4925	10.9768	11.0538	11.4543
YBL072C	11.9462	12.4876	12.4344	12.4058	12.4589	12.8117	12.8543	12.7742	12.7839	12.7118	12.5774	12.1291	12.3651	11.883	12.4437
YBL076C	11.2181	11.0879	11.0525	11.1382	11.286	11.0169	11.1501	11.2596	11.0007	10.9132	11.0776	10.5287	10.6174	10.4957	10.8587
YBL087C	11.4939	11.9417	12.0006	12.0144	12.3386	12.5993	12.5165	12.531	12.3796	12.1807	11.9673	11.4678	11.4703	10.4435	11.6823
YBL092W	12.4073	12.6298	12.4632	12.551	12.692	12.7371	12.6943	12.7098	12.6624	12.5272	12.4007	12.4225	12.3548	11.8942	12.3693
YBL099W	12.4253	12.1945	12.0118	12.1409	11.2122	10.8106	10.9641	11.1689	11.4385	11.8805	11.9217	12.3846	12.4811	12.6103	12.3971
YBR009C	12.1946	11.928	11.5604	11.634	11.4983	11.6961	11.5521	11.6205	11.6364	11.8576	11.9297	12.247	12.2913	12.4651	12.3426
YBR010W	12.2979	12.264	11.8593	11.9709	11.7216	11.9067	11.8579	11.7646	11.5755	12.117	12.1148	12.1952	12.1969	12.2607	12.2181
YBR011C	11.7945	11.8536	11.8499	11.8951	11.7424	11.6578	11.7142	11.7904	12.0004	12.2632	12.3998	12.1524	12.3646	12.2997	11.7852
YBR025C	11.2787	11.1483	11.048	11.1329	11.4544	11.2965	11.3387	11.4665	11.4083	11.1899	11.2833	10.7969	10.9643	11.1203	11.1744
YBR031W	12.161	12.3004	12.5365	12.5726	12.7	12.6069	12.6855	12.7309	12.746	12.6179	12.5673	11.9892	12.2618	11.6589	12.3456
YBR039W	11.8353	11.5798	11.4399	11.3942	10.1988	9.86131	10.0881	10.2615	10.628	11.0862	11.232	11.0866	11.2466	11.2167	11.7724
YBR048W	11.0892	11.4248	11.4072	11.3903	11.848	11.9808	11.9078	11.8731	11.962	11.6444	11.3379	11.3258	11.2153	10.8774	11.1159
YBR067C	12.4574	12.754	12.7215	12.7461	11.906	10.7085	10.3751	10.6927	11.6618	11.3184	10.988	10.469	11.0659	9.94716	12.6702
YBR078W	11.2887	11.4868	11.7124	11.6043	11.5567	11.518	11.4602	11.4461	11.3914	11.8135	11.9515	11.8891	12.035	11.7565	11.3411
YBR082C	10.7384	11.2113	11.0234	11.0408	11.0705	10.8995	11.0157	11.0186	11.046	11.2262	11.278	10.9137	11.4177	11.1351	10.9505
YBR084C-A	11.4888	11.7218	11.6324	11.788	12.0273	12.2192	12.1668	12.2106	12.1214	11.9395	11.6414	11.31	11.3504	10.6645	11.705
YBR118W	13.2643	13.3996	13.3338	13.3405	13.2832	13.3066	13.327	13.3053	13.224	13.3066	13.2805	13.443	13.3633	13.3644	13.2703
YBR121C	11.3963	11.2332	11.0757	11.2633	11.4407	11.4144	11.3942	11.4152	11.1187	11.2132	11.2533	11.2033	11.1705	11.1135	11.1284
YBR127C	10.6812	11.2341	11.5606	11.6105	11.66	11.5545	11.6159	11.5837	11.3413	11.8012	11.9089	11.4766	11.5679	11.4911	11.2074
YBR181C	12.4225	12.5822	12.5604	12.5822	12.5781	12.7889	12.6844	12.7055	12.6918	12.6001	12.5662	12.3429	12.2983	12.194	12.5925
YBR189W	11.8337	11.9592	12.0428	12.0985	12.3703	12.4596	12.35	12.2697	12.2017	12.0524	11.9582	11.8203	11.5855	11.1669	11.7826
YBR191W	11.3997	11.7401	11.8579	11.8712	12.1236	12.1133	12.113	12.0902	12.1015	11.9461	11.9056	11.5169	11.5465	11.248	11.8267
YBR196C	11.9772	11.6374	11.4621	11.6848	11.8315	11.7154	11.9152	12.0236	12.2983	12.2578	12.2826	12.3797	12.6086	12.5697	12.0327
YBR218C	10.9338	11.0585	10.9228	11.0173	10.5279	10.4485	10.6536	10.7893	10.7787	10.6307	10.5287	10.6659	10.8226	11.0212	10.9677
YBR286W	11.4399	11.2462	11.2462	11.3188	10.515	10.3362	10.5365	10.5608	10.5739	11.2432	11.473	11.7948	11.9862	12.244	11.1849
YBR294W	12.1637	12.386	12.3949	12.386	10.6777	10.5051	10.1654	11.1126	11.2871	11.6438	11.0899	11.2471	11.5415	11.773	11.8569
YBR302C	11.3831	10.7772	10.1654	10.3124	9.3879	9.63098	9.70206	10.3023	10.3988	10.7829	10.5337	11.5494	11.2603	11.7118	10.5877
YCL025C	11.7314	11.733	11.7004	11.2562	11.9603	11.7727	11.657	11.9509	12.0633	11.5982	11.8763	11.2356	11.5177	10.696	11.6774
YCL040W	11.4529	10.9409	11.2913	11.0142	9.2886	7.94675	7.5419	7.75894	8.63326	10.3455	10.6592	10.8892	12.006	11.9233	11.3482
YCL057C-A	11.9408	11.3728	11.6269	11.3973	10.3432	10.6557	10.8084	10.8748	10.547	10.9592	10.8813	10.9661	11.231	10.6653	11.459
YCR004C	10.9472	11.1801	11.1133	11.1322	9.55856	8.27208	8.01409	8.2534	9.29469	10.5424	10.8322	10.0029	10.8671	10.6837	11.0437
YCR005C	12.2102	11.7418	10.882	10.8396	9.5417	9.91294	10.6645	11.3224	11.3805	10.2139	10.2889	10.356	10.4477	9.73016	11.5546
YCR012W	12.3436	12.2678	12.6183	12.547	12.4888	12.3768	12.5127	12.6948	13.0306	13.2047	13.2155	13.0075	13.0902	12.922	12.4172
YCR024C-B	10.9484	11.5833	11.2937	11.4129	11.1541	11.5461	11.2924	11.3655	11.5319	11.2257	11.3643	11.8374	11.6862	11.8936	11.5766
YCR028C-A	11.2818	11.1565	10.9374	10.8533	9.9122	10.5996	10.6515	10.7886	10.9454	10.9929	11.0664	10.7586	10.9454	10.9295	11.1973
YCR031C	11.7529	11.928	12.1241	12.1603	12.2873	12.3986	12.4095	12.3811	12.4376	12.2871	12.2011	11.7945	12.0338	11.1687	11.8337
YCR053W	11.2283	10.9248	10.9517	11.0868	11.3405	11.3198	11.5091	11.4749	11.2686	11.1539	11.2495	10.6106	10.9946	10.7993	11.149
YDL004W	11.892	11.9332	11.8097	11.7216	10.1158	9.71709	9.96633	10.2782	10.5352	11.1174	11.2331	10.6489	11.2675	11.0691	11.6656
YDL055C	11.4223	11.6483	11.3777	11.4591	11.2891	11.2336	11.1461	11.1299	11.5902	11.8532	12.0071	12.5188	12.438	12.5043	11.7379
YDL061C	12.2179	12.1733	12.4366	12.4206	12.4463	12.5585	12.4777	12.5513	12.5465	12.357	12.4094	12.3902	12.1902	11.9071	12.3537
YDL075W	12.2924	12.4003	12.1763	12.2405	12.2963	12.4312	12.454	12.404	12.4588	12.3414	12.2627	12.4596	12.2798	12.0502	12.249
YDL081C	11.0057	11.4498	11.461	11.4756	11.7031	11.9414	11.8485	11.831	11.9724	11.6311	11.4871	11.0194	11.1455	10.4388	11.0178
YDL083C	11.5102	11.8245	11.9768	11.9354	12.2704	12.3047	12.2373	12.253	12.0981	11.9625	11.9747	11.6774	11.5351	11.2184	11.5954
YDL084W	11.6591	11.5334	11.3549	11.3678	11.3638	11.5046	11.4953	11.4953	11.3365	11.4596	11.6197	11.6383	11.6293	11.7867	11.4133
YDL126C	11.6774	11.4813	11.4111	11.4844	10.3174	9.49761	9.87402	10.4218	11.1901	11.7999	11.7848	11.7596	11.776	11.981	11.3318
YDL130W	12.0087	12.0868	12.1845	12.0954	12.2784	12.2622	12.2335	12.2902	12.311	12.0954	12.0009	11.9516	11.8576	11.1444	11.9231
YDL131W	10.8361	11.0617	10.7739	10.9271	10.8206	10.2331	10.2893	10.5807	10.6626	10.4641	10.5347	10.7805	10.5451	10.3188	10.6421
YDL137W	11.3827	10.9791	10.7337	10.7023	8.85686	9.51282	9.75814	10.1488	10.6711	11.0541	11.0955	11.1076	11.3246	11.3647	10.9432
YDL182W	11.5128	11.9846	11.8749	11.989	11.4884	10.9463	11.0106	11.3708	11.3321	11.0246	11.0656	11.4625	11.0313	11.0926	11.4096
YDL185W	11.5779	11.6856	11.6954	11.7294	11.9561	11.5279	11.3726	11.3915	11.2367	11.5882	11.7714	11.8887	11.8856	11.805	11.3456
YDL191W	12.3493	12.5297	12.308	12.4674	12.4494	12.5788	12.5333	12.5643	12.4803	12.301	12.2593	12.3844	12.1818	11.9613	12.3501
YDL192W	11.7736	11.4863	11.4287	11.3984	11.25	11.5692	11.4898	11.4604	11.5554	11.6324	11.6434	11.5701	11.6584	11.4898	11.3191
YDL208W	10.5084	11.4215	11.2387	11.4726	11.5633	11.6473	11.6094	11.4775	10.8693	10.6526	10.9177	10.3866	9.88597	9.52794	10.7494
YDL229W	12.075	12.7195	12.6776	12.7556	13.0095	12.8408	12.754	12.7762	12.7191	12.5958	12.6502	12.5147	12.5181	12.3138	12.4481
YDR002W	10.6551	11.5148	11.2991	11.3995	11.2256	11.6017	11.4477	11.297	10.9515	10.8995	10.984	10.421	10.6691	10.7268	11.0971
YDR012W	11.2762	11.5124	10.9074	11.3699	11.6104	11.2984	11.2599	11.4795	11.6832	11.2419	11.4912	12.4418	12.0006	11.8986	11.6478
YDR023W	11.2332	10.9365	10.6945	10.7841	10.9931	11.2005	11.1809	11.1196	11.1693	10.8907	10.9055	10.5924	10.7223	10.6663	11.0145
YDR025W	11.7763	11.971	11.971	11.9319	12.3274	12.4369	12.1452	12.2217	12.3228	11.976	11.8076	12.106	11.8603	11.3528	11.8532
YDR032C	11.2445	11.3151	11.3044	11.327	9.84765	8.39706	8.17705	8.37055	9.42753	10.562	10.9502	10.4476	11.1984	11.0743	11.2311
YDR037W	10.7498	11.7067	11.7772	11.8408	11.9013	11.4274	11.4957	11.4368	11.2902	10.9802	11.1319	10.6003	10.7549	10.2521	11.3448
YDR050C	12.6756	12.8055	12.672	12.6816	12.6886	12.6328	12.6737	12.7426	12.884	12.9247	12.8274	12.8549	12.9071	12.715	12.6056
YDR064W	12.2513	12.6259	12.5193	12.5978	12.7744	12.7083	12.6038	12.6622	12.6286	12.4533	12.4597	12.3208	12.3423	11.6646	12.4466
YDR077W	11.8007	11.9249	12.2064	12.0687	10.5625	10.4156	10.5068	10.3842	10.6117	10.8496	11.6423	11.9077	12.4025	12.4653	12.4878
YDR099W	11.234	10.9198	10.3289	10.5754	8.86952	9.14594	9.43491	9.73172	10.7657	10.9857	11.0508	10.6098	11.0829	11.3321	11.049
YDR127W	11.8446	11.6534	11.6061	11.7545	11.4365	10.8306	10.9995	11.2159	11.3532	11.373	11.3892	11.5824	11.7274	11.4424	11.6016
YDR150W	11.2565	10.774	10.5008	10.4975	9.66906	9.28185	9.58931	9.8214	9.9095	9.98051	10.1615	10.1969	10.4518	10.7566	10.8713
YDR155C	11.5216	11.6688	11.9056	11.8394	10.2171	9.14721	9.40622	9.7694	11.6033	12.5696	12.7301	12.4639	12.7931	12.6067	11.8074
YDR158W	11.5683	11.3134	11.5737	11.6015	11.3145	11.3701	11.5447	11.5449	11.5909	11.8329	11.8381	11.4113	11.8046	11.5206	11.811
YDR224C	12.7323	12.159	11.719	11.7394	12.0708	11.9709	11.9023	11.9558	11.7086	12.2464	12.4856	12.6836	12.7291	12.8127	12.6196
YDR225W	12.1156	11.8415	11.6478	11.483	11.291	11.4842	11.4033	11.4194	11.4512	11.9557	12.0966	12.0219	12.1088	12.1613	12.1807
YDR298C	11.1931	11.4535	11.3611	11.3742	9.84237	9.89609	10.1283	10.2528	10.55	10.9177	11.158	10.375	10.9486	11.016	11.4214
YDR316W-B	11.1722	11.0285	10.7335	10.9088	11.4226	11.275	11.3195	11.4628	11.9536	12.025	11.8917	11.5953	11.4973	11.6937	11.0151
YDR322C-A	11.1724	10.724	10.5256	10.585	8.92059	9.52095	9.60302	9.56533	9.42945	9.86612	10.0329	10.7288	10.6627	10.9072	11.1025
YDR341C	11.3505	11.1698	11.1561	11.2341	11.6308	11.415	11.5207	11.6287	11.0087	10.8564	11.0925	10.9269	10.7522	10.3587	11.0886
YDR342C	12.4985	10.3031	9.76138	9.66013	8.8961	9.06434	8.83565	9.18214	8.85315	8.48998	9.34891	11.5748	12.1148	12.8467	12.7991
YDR382W	12.2225	12.5119	12.4766	12.4955	12.6385	12.7258	12.7233	12.7035	12.6884	12.4158	12.3572	12.1666	12.0951	11.4802	12.2019
YDR385W	12.1539	12.4254	12.5429	12.5429	12.7389	12.7198	12.7228	12.6713	12.6824	12.6553	12.5669	12.4473	12.5722	12.4173	12.3328
YDR418W	11.9867	12.3872	12.2373	12.2852	12.38	12.5309	12.4192	12.4011	12.5016	12.2701	12.1699	12.1173	12.0356	11.6208	12.2778
YDR447C	11.2774	11.5147	11.3209	11.405	11.3314	11.8959	11.742	11.7181	11.9456	11.6221	11.5286	11.2299	11.0687	10.6765	11.5935
YDR450W	12.1835	12.3452	12.2432	12.3243	12.5034	12.5706	12.604	12.554	12.4813	12.343	12.2107	12.1407	11.9879	11.7654	12.1605
YDR454C	10.8699	11.0279	11.2363	11.1533	11.3235	11.7308	11.7378	11.7033	11.4571	11.3574	11.3823	10.8828	11.0028	10.6394	10.6095
YDR471W	11.3158	11.7367	11.7516	11.705	11.8349	12.0157	11.9412	12.0591	11.9256	11.6451	11.7042	11.143	11.1336	10.9213	11.5191
YDR497C	11.9286	11.8597	12.0687	11.7958	11.6984	10.8252	10.4588	10.6091	11.1795	11.9427	11.7627	11.4492	11.448	11.251	11.7194
YDR500C	12.1686	12.1515	12.0317	12.0138	12.4268	12.6998	12.5907	12.7002	12.4494	12.2994	12.2002	12.243	12.047	11.6505	12.1326
YDR502C	11.3186	11.9833	12.0803	12.2023	12.0934	11.6866	11.5841	11.6278	11.8717	12.3528	12.1262	11.4751	11.8457	11.542	11.5005
YDR524C-B	12.2654	12.6877	12.8652	12.6201	12.6461	12.742	12.7517	12.6985	12.4381	12.692	12.8364	12.6964	12.8089	12.635	12.6866
YDR529C	12.172	11.8222	11.6494	11.648	9.66599	10.1065	10.4249	10.6728	10.9154	11.143	11.3097	11.0243	11.4415	11.4424	12.0813
YEL009C	12.8046	12.9197	12.6045	12.7283	12.5902	12.5637	12.4964	12.5149	12.5002	12.4349	12.5279	12.4425	12.4538	12.5891	12.9436
YEL026W	11.0288	12.2591	12.3126	12.3024	12.4624	12.3773	12.3138	12.3713	11.8277	11.5069	11.7975	11.6923	10.942	10.3084	11.5418
YEL027W	11.1552	11.6078	11.9128	11.6722	11.6324	11.9881	11.9166	11.877	11.5656	11.8701	11.86	11.3845	11.6724	11.2447	11.3493
YEL034W	11.3703	11.7342	11.8086	11.8412	11.4964	11.5331	11.5188	11.621	11.4644	11.8005	11.8032	11.568	11.6042	11.4908	11.5382
YEL054C	11.0759	11.6781	11.6734	11.7228	12.1512	12.0546	11.9502	12.0733	11.9537	11.7186	11.6486	10.9421	10.8601	10.8074	11.609
YER009W	10.8553	11.0688	10.9095	11.0392	11.2224	11.5709	11.6996	11.6785	11.3942	11.1576	11.2578	11.2786	11.3321	11.0362	10.8553
YER043C	11.8828	12.5276	12.4473	12.4955	12.6869	12.6489	12.6387	12.4998	12.4025	12.5846	12.6866	12.4955	12.5358	12.2991	12.2999
YER052C	10.7535	11.4622	11.3338	11.4277	10.0054	9.9725	10.3109	10.3104	10.4513	10.3766	10.4577	10.3241	10.6409	10.327	11.5207
YER055C	10.6625	11.231	11.4298	11.4298	11.4526	11.6782	11.8028	11.8973	11.677	11.5013	11.3727	11.4803	11.2496	10.8973	11.4123
YER056C	10.7916	12.4386	12.1421	12.0772	11.7458	11.6389	11.4849	11.4796	11.5575	10.9133	11.4286	10.9494	10.5752	9.76426	11.6213
YER056C-A	11.5309	11.7776	11.8695	11.849	12.1993	12.2685	12.2119	12.2871	12.1372	11.9245	11.7897	11.5143	11.3473	10.8702	11.5877
YER069W	11.194	11.2933	11.362	11.4169	10.3134	10.116	10.5627	10.9274	10.837	10.8909	10.9144	11.1562	11.2288	10.7014	11.4603
YER074W	11.6133	11.9541	11.8894	11.9081	11.8982	12.2324	12.1678	12.179	12.1536	12.1041	12.0186	11.732	11.6863	11.2581	11.8984
YER091C	11.9159	12.72	12.7799	12.8741	12.8532	12.7182	12.6496	12.6825	12.8048	12.7664	12.5967	12.609	12.4386	12.2206	12.34
YER102W	11.5567	12.1119	12.2691	12.2527	12.2963	12.784	12.708	12.7087	12.5686	12.439	12.4394	11.331	11.5689	10.8126	12.1514
YER117W	11.903	12.2061	12.0563	12.054	11.864	12.319	12.2796	12.2738	12.2214	12.1112	12.0547	11.8325	11.8613	11.6124	12.1584
YER131W	11.7224	11.9384	11.7735	11.9147	12.0578	12.1673	12.0653	12.2096	12.0904	11.819	11.8328	11.6137	11.3773	10.904	11.7288
YER138W-A	11.408	10.9068	10.4706	10.7123	11.1748	10.8427	10.7759	10.8312	11.3703	11.5548	11.658	12.014	11.8596	12.2429	11.1869
YER148W	11.1817	11.311	11.3879	11.4296	11.438	11.4542	11.4416	11.3099	11.4065	11.5975	11.6599	11.324	11.5674	11.501	11.3444
YER165W	11.2407	11.8863	12.0367	12.1297	12.4654	12.3425	12.2657	12.1427	11.9524	11.8848	11.8848	11.0247	11.4665	11.2412	11.6776
YER177W	10.8408	11.0839	11.0839	11.1907	10.7281	10.6359	10.7231	10.8083	11.0449	11.4155	11.4405	11.8836	11.944	11.911	11.0297
YER178W	12.0537	11.789	12.103	12.0665	11.5927	11.1519	11.3072	11.3152	11.6059	11.861	11.9499	11.5312	11.8461	11.9106	11.7692
YFL014W	13.1539	12.6293	12.1461	12.1037	9.32492	9.93714	9.78182	10.1602	9.21037	10.0003	10.4262	11.5545	12.3058	12.8078	13.0597
YFL018C	11.631	10.9847	11.0493	10.9958	9.32311	9.26722	9.60831	10.0028	10.3013	10.78	10.9041	11.0422	11.067	11.1471	11.1058
YFL038C	11.3024	11.0116	11.0442	10.8843	10.2595	10.8527	11.0181	10.959	10.985	11.0955	11.1687	10.7563	11.1362	11.2169	11.086
YFL039C	5.38305	5.29923	5.36187	5.36642	5.30881	5.33531	5.30465	5.30839	5.24573	5.35323	5.52788	5.33027	5.45442	5.41202	5.30349
YFR030W	10.9946	11.4208	11.5353	11.7522	11.2705	11.3156	11.2361	11.541	11.1944	11.0866	10.333	10.5042	10.6148	10.6569	10.7882
YFR031C-A	12.1273	12.2375	12.268	12.2356	12.4742	12.6383	12.6246	12.5452	12.5094	12.4131	12.168	12.1677	11.9246	11.8365	11.9701
YFR032C-A	11.7977	12.2174	12.1886	12.2227	12.4506	12.7105	12.6561	12.5782	12.4476	12.3687	12.2135	12.4613	12.1816	11.7767	12.2132
YFR033C	11.6783	10.7393	10.6851	10.7081	9.82307	9.64445	9.49151	9.77216	9.5652	9.84099	10.0664	10.762	10.4549	10.6902	11.1903
YFR044C	11.2106	10.9924	11.2811	11.3139	10.5455	9.48035	9.361	9.45034	9.84051	10.7969	10.9795	11.115	11.1749	10.8603	10.8874
YGL008C	10.9975	12.2949	12.2743	12.4546	12.4526	12.3998	12.361	12.2294	12.3984	12.4427	12.397	11.9343	12.2682	12.2558	12.4496
YGL026C	10.8811	11.0768	11.437	11.2444	11.3168	10.996	11.134	11.1371	11.0725	11.3591	11.3993	11.0081	11.2311	11.0589	10.826
YGL030W	12.377	12.6302	12.6631	12.6449	12.7035	12.7763	12.6712	12.7172	12.793	12.6451	12.6302	12.571	12.4617	12.0499	12.4981
YGL031C	12.23	12.3736	12.2231	12.3134	12.2731	12.3943	12.3816	12.3718	12.422	12.217	12.1421	11.879	11.7743	11.4844	12.2511
YGL055W	11.8986	11.1107	10.7499	10.3722	10.0635	10.2735	10.6058	11.0948	11.0195	10.96	11.3126	11.4052	10.4335	10.7937	11.836
YGL062W	12.5609	12.3289	12.0606	12.3509	11.2311	11.376	11.4963	11.6089	11.6036	11.4673	11.4781	11.6334	11.6983	12.1627	12.2574
YGL076C	12.5631	12.7296	12.7723	12.7383	12.9477	12.8982	12.8411	12.877	12.8164	12.7143	12.687	12.4941	12.5598	12.2684	12.6091
YGL103W	11.9304	12.0598	12.388	12.3367	12.3111	12.6546	12.6419	12.6182	12.4874	12.4411	12.3486	12.4999	12.2907	11.9279	11.9973
YGL123W	12.1804	12.4591	12.399	12.4489	12.5931	12.65	12.7049	12.6498	12.5769	12.6131	12.4348	12.4155	12.3863	11.8828	12.3255
YGL135W	12.592	12.5881	12.5485	12.5621	12.6431	12.704	12.6271	12.6498	12.6784	12.6099	12.5428	12.5787	12.4751	12.337	12.5217
YGL147C	11.0218	11.4166	11.3182	11.3799	11.673	12.046	12.0562	11.9142	11.9563	11.6277	11.3459	11.2896	10.8655	10.3017	11.3132
YGL187C	11.1331	10.9553	10.9885	10.7597	8.53193	8.772	9.05469	9.23535	9.75469	10.5569	10.4458	10.0635	10.4177	10.7997	11.3716
YGL189C	12.2346	12.1961	12.1716	12.0718	12.3317	12.5331	12.5182	12.5471	12.3982	12.3018	12.142	12.205	12.1221	11.7677	12.1424
YGL234W	11.1572	11.4383	11.6161	11.6854	12.4954	12.4887	12.5211	12.4329	12.1784	11.5315	11.3631	10.9955	10.8938	10.4925	11.2321
YGL245W	11.7747	11.8134	11.8342	11.9083	11.946	11.3947	11.4027	11.7127	12.2275	12.3793	12.4352	12.4426	12.4998	12.4227	11.8014
YGL255W	12.7874	13.1362	12.9602	13.0479	12.9366	12.7864	12.7952	12.7692	12.8504	12.9637	12.9726	13.1159	13.1264	13.0501	12.9453
YGR027C	11.7041	11.8385	11.6681	11.6318	11.798	11.9845	11.9963	11.9652	12.0933	11.8203	11.6577	11.8479	11.6564	11.532	11.6548
YGR034W	11.0157	11.4462	11.3233	11.4335	11.2722	11.9031	11.8458	11.8768	11.9313	11.6066	11.3394	11.4482	11.0803	10.8524	11.4578
YGR037C	11.0657	11.1943	11.0609	11.1162	10.3319	9.99051	10.1075	10.547	11.4759	11.8284	11.7542	10.885	11.3337	10.8469	11.0191
YGR061C	10.9227	11.275	11.6532	11.6824	12.5474	12.365	12.2862	12.2785	11.9934	11.49	11.3476	10.6917	10.8103	10.0825	10.9148
YGR085C	12.2908	12.4592	12.3519	12.3593	12.3149	12.3815	12.3601	12.4263	12.3779	12.2804	12.3857	12.1294	12.2087	11.9568	12.4106
YGR118W	12.2096	12.3107	12.2933	12.3194	12.2933	12.5064	12.4262	12.4154	12.4414	12.27	12.1924	11.9215	11.9658	11.7666	12.2748
YGR148C	11.7202	11.7826	11.8759	11.7336	12.0008	12.1599	12.0875	12.1606	12.1292	11.9441	11.8049	11.2228	11.4243	11.2039	11.7116
YGR155W	11.4143	12.1162	12.0333	12.1449	11.752	11.5308	11.5082	11.5406	11.4014	11.5767	11.589	11.4699	11.6451	11.5626	11.6215
YGR159C	10.355	12.297	12.3663	12.3946	12.3909	11.9916	11.905	11.6436	11.142	10.6895	11.3445	10.2737	9.8073	9.06565	11.7191
YGR192C	13.3186	13.3893	13.302	13.4036	13.2729	13.2882	13.3148	13.3066	13.368	13.6128	13.6363	13.5304	13.5737	13.394	13.2666
YGR209C	11.837	11.7269	11.531	11.4608	10.8182	11.5772	11.6111	11.6412	11.8505	11.7788	11.6988	11.9184	12.0574	11.8176	11.5153
YGR214W	11.084	11.2231	11.5172	11.3359	11.9142	12.0311	12.0997	12.0863	12.0276	11.9147	11.7564	11.0965	11.1282	10.5695	11.3785
YGR240C	11.2742	11.619	11.624	11.6717	11.7933	11.3898	11.6127	11.723	11.9046	11.708	11.7183	11.5623	11.6313	11.5125	11.3587
YGR260W	10.8971	11.6806	11.7214	11.5935	10.9658	10.5215	10.5455	10.6968	10.8889	10.8154	10.7307	10.4606	10.7881	10.1479	10.8574
YGR279C	11.9978	12.2323	12.3817	12.3876	12.4322	12.3473	12.3694	12.4243	12.2812	12.27	12.2407	12.3623	12.3189	12.6164	12.1535
YGR282C	12.2253	12.3352	12.2019	12.2019	11.965	12.0735	12.1765	11.992	11.8536	12.1637	12.2751	12.0477	12.3745	12.4783	12.399
YGR285C	11.2234	11.1834	11.2238	11.2873	12.1555	12.0916	12.0695	12.0485	11.7485	11.6502	11.4766	11.3167	11.2389	11.2713	11.2379
YHL001W	11.6695	11.9959	11.9012	11.9104	12.0928	12.1616	12.0803	12.0895	12.1417	11.8154	11.8478	11.4775	11.4118	10.9046	11.7562
YHL015W	12.4504	12.5308	12.1887	12.3112	12.4694	12.6189	12.5581	12.5392	12.5212	12.3897	12.3348	11.9945	12.139	11.9989	12.5074
YHL033C	11.6106	12.1483	12.1241	12.2263	12.4592	12.3262	12.275	12.2078	12.287	12.2216	12.2569	11.746	11.7991	11.5092	11.9042
YHR007C	11.5373	11.5707	11.4562	11.5984	11.4897	11.3179	11.2593	11.2234	11.5977	11.5203	11.7953	11.9248	11.7455	12.0503	11.9035
YHR010W	11.5006	11.8607	11.6653	11.7753	11.6901	12.2467	12.1438	12.1074	12.047	11.7855	11.7414	11.317	11.3342	11.1192	11.7042
YHR018C	10.88	11.3618	11.4961	11.4271	9.45527	9.33278	10.1652	10.4236	10.5075	11.0254	10.8289	10.7424	11.0822	10.3671	11.5319
YHR019C	10.83	11.0449	11.4223	11.3679	11.8597	11.6095	11.6487	11.7148	11.5005	11.4178	11.2454	10.8037	10.9056	10.405	10.9811
YHR020W	10.865	11.147	10.9287	11.1858	11.7522	11.4792	11.5563	11.5622	11.19	10.8952	11.0466	11.2212	10.8432	10.6589	11.0348
YHR021C	12.0501	12.3337	12.2797	12.368	12.2792	12.6188	12.5528	12.5186	12.5781	12.4738	12.4082	12.5092	12.3207	12.1323	12.3097
YHR039C-A	11.1723	11.2477	11.1563	11.2187	10.9029	11.3467	11.4098	11.5522	11.3652	11.4396	11.3667	11.5172	11.722	11.3738	11.1938
YHR053C	13.3872	13.4857	13.1921	13.2692	13.0093	12.8564	12.8618	12.9744	12.8417	12.6717	12.989	13.0735	12.83	12.9922	13.4234
YHR141C	12.0016	12.3477	12.1773	12.2537	12.2114	12.479	12.3536	12.3568	12.4996	12.2641	12.1905	12.2203	12.0318	11.9185	12.2864
YHR162W	10.9058	11.3759	11.4453	11.3537	11.0576	11.1885	11.1839	11.1849	11.0473	11.0201	11.0093	10.6366	11.0241	10.2934	10.9259
YHR174W	11.7464	12.345	12.5215	12.547	12.9493	12.8484	12.9395	12.916	13.0584	13.2326	13.1597	13.072	13.095	12.8757	11.9101
YHR183W	12.391	11.4662	11.5359	11.6108	11.1353	11.125	11.1819	11.3323	11.6379	12.0691	12.4196	12.3323	12.2245	12.0564	11.9562
YHR193C	11.4385	11.4831	11.5472	11.6635	11.8334	11.803	11.8804	11.8896	11.5518	11.5139	11.6037	11.3934	11.5138	11.0976	11.3554
YHR203C	12.6827	12.73	12.73	12.7593	12.9149	12.8195	12.8398	12.8193	12.8208	12.802	12.7233	12.5002	12.5653	12.3523	12.716
YIL018W	11.8802	12.0826	11.8662	12.044	12.1611	12.3455	12.3642	12.3089	12.3241	12.1331	11.9332	12.3953	12.063	12.0799	12.0344
YIL052C	11.4558	11.6839	11.5387	11.6735	11.9622	12.0521	12.0261	12.0221	12.0978	11.7231	11.6001	11.7444	11.3811	10.9629	11.6143
YIL053W	9.78465	12.9643	13.1174	13.0506	13.0288	12.6177	12.5567	12.5621	12.6954	12.4133	12.1472	11.2529	11.1694	9.91096	11.7763
YIL069C	11.0206	11.8641	11.9027	11.8756	12.0366	12.0719	12.0828	12.2476	12.0564	11.8303	12.0412	10.9167	11.1899	10.2793	11.6012
YIL078W	11.621	10.8804	11.119	11.0643	11.5103	11.5656	11.6199	11.7569	11.3892	11.3275	11.2901	10.7238	10.7493	10.4566	11.0658
YIL094C	12.1802	11.3433	11.4857	11.5065	11.6065	11.318	11.4659	11.817	11.8642	11.8341	11.86	11.8939	11.5232	11.3963	11.7407
YIL133C	11.9187	12.2015	12.2988	12.2717	12.5865	12.6037	12.5235	12.5846	12.5156	12.2798	12.2026	12.0981	11.9835	11.7495	12.1588
YIL148W	12.6117	12.6798	12.5809	12.6219	12.5994	12.76	12.7482	12.6959	12.8228	12.6798	12.5977	12.7967	12.7268	12.5689	12.7021
YIL169C	9.11299	9.52712	9.73439	9.84107	9.12733	8.5923	8.34505	8.06038	8.64112	8.8124	9.42088	9.83021	10.461	10.6809	9.48582
YJL052W	4.51993	4.49116	4.51975	4.4183	4.43867	4.19066	4.12262	4.17835	4.6542	4.76583	4.83543	4.96791	4.87358	4.81505	4.53449
YJL055W	11.8009	11.2046	11.164	11.0884	10.9271	11.2605	11.3367	11.5207	11.3238	11.5208	11.2082	11.5678	11.3379	11.3683	11.3841
YJL130C	11.658	11.667	11.667	11.8718	12.3789	12.4508	12.5273	12.4657	11.667	11.508	11.5734	11.4946	11.443	11.3927	11.4932
YJL136C	12.7175	12.7067	12.687	12.5915	12.4918	12.8444	12.7426	12.7708	12.6444	12.4947	12.5143	12.4072	12.417	12.2172	12.6788
YJL138C	12.1804	12.4016	12.1233	12.3496	12.5648	12.5062	12.5257	12.4533	12.4082	12.2726	12.2881	12.2945	12.1649	12.1259	12.1816
YJL159W	11.3291	11.9063	11.9873	12.1554	11.9746	11.7466	11.7623	11.9329	11.8932	11.8594	12.0148	12.4458	12.5437	12.4273	12.1289
YJL166W	11.5464	11.1191	11.0241	10.83	9.13127	9.55044	9.84414	10.217	10.1424	10.147	10.1902	10.2419	10.4835	10.3788	11.3813
YJL177W	11.3108	11.5299	11.5396	11.6365	12.0245	12.1679	12.0639	12.0662	12.0812	11.7951	11.6365	11.0156	11.233	10.9687	11.5362
YJL189W	11.1623	11.4136	11.4275	11.4753	11.5072	12.0853	11.9197	11.8159	11.9615	11.5567	11.4025	11.3938	11.2141	11.0815	11.535
YJL190C	11.1184	11.6316	11.5922	11.5722	11.6791	12.0795	11.9206	11.9891	12.1075	11.6647	11.6572	11.5792	11.3636	10.8786	11.3882
YJR010W	11.2284	12.0692	12.1921	12.2614	11.4489	11.4489	11.4778	11.8067	11.6916	11.7359	10.9154	11.4028	11.5027	11.3552	11.1416
YJR045C	11.5193	10.8561	10.534	10.649	10.2498	10.5257	10.7389	10.5939	10.6137	11.3562	11.329	10.9721	11.4441	11.8324	11.2973
YJR077C	11.1823	11.3145	11.8786	11.7872	11.4363	11.2652	11.3527	11.2309	11.125	11.4092	11.4104	10.7522	11.4675	10.9184	11.5288
YJR094W-A	12.1898	12.2533	11.9834	12.0335	11.9171	12.1209	12.0921	12.1597	12.1215	11.9272	11.992	11.9335	11.8432	11.4374	12.2328
YJR104C	12.289	11.5024	11.4261	11.3501	11.33	11.1417	11.3342	11.6208	11.8968	11.8993	11.53	11.6079	11.7035	11.2438	11.8991
YJR109C	11.5255	11.592	11.6225	11.8153	11.0159	10.7636	11.0171	11.3373	11.1302	10.7485	10.6836	11.0264	10.8035	10.1892	11.3717
YJR121W	11.5773	11.8237	12.0217	11.8683	10.848	10.2943	10.5041	10.7355	11.2386	11.7716	11.8564	11.0804	11.5322	11.9886	12.1155
YJR123W	12.4193	12.5785	12.3963	12.4433	12.5816	12.5891	12.5692	12.5398	12.6334	12.46	12.3996	12.3742	12.3242	12.2139	12.4733
YJR137C	11.5967	11.6278	11.7119	11.834	11.5569	11.3449	11.3623	11.6412	11.411	11.1301	10.6335	10.7812	10.9117	10.8741	11.4144
YJR139C	12.2268	11.9671	11.9185	11.9671	11.5378	11.7342	11.7847	11.8298	12.0538	12.1468	12.2393	12.0337	12.266	12.121	11.827
YKL001C	10.8853	11.3213	11.3826	11.4819	9.87292	10.8349	11.1192	11.6574	11.0775	11.0523	10.6896	9.70141	10.2832	9.7895	10.4712
YKL006W	11.2381	11.6174	11.6224	11.6105	11.8564	12.0774	12.1192	12.1061	12.1164	11.8244	11.688	11.4519	11.3599	10.7715	11.5922
YKL016C	11.8871	11.7251	11.3957	11.4881	9.72387	9.89601	10.1766	10.3351	10.5608	10.9864	11.0792	11.1713	11.4538	11.7562	12.0092
YKL056C	11.8198	12.5895	12.6927	12.6873	12.4575	12.9506	12.892	12.8889	12.6028	12.5496	12.6206	12.3055	12.4133	12.0321	12.2625
YKL060C	12.84	12.8803	12.7446	12.862	12.9501	12.7746	12.7946	12.8044	12.8513	12.9552	12.873	12.9245	12.9396	12.893	12.8519
YKL096W-A	12.5018	12.6907	12.8248	12.6359	12.514	12.4774	12.2885	12.1926	11.9856	12.3776	12.5881	12.7038	12.7576	12.423	12.5706
YKL141W	11.7017	11.0206	10.7913	10.7809	8.26772	8.11321	8.26933	8.67753	9.39311	9.2593	9.50959	9.88947	10.1332	10.0748	11.5193
YKL152C	12.7422	12.5988	12.6827	12.6764	12.8625	12.802	12.8625	13.0051	13.2535	13.3733	13.3297	13.1301	13.1152	13.0521	12.6524
YKL156W	11.2703	11.7784	11.8156	11.818	11.6198	11.7715	11.8415	11.9458	11.6804	11.4951	11.6543	11.4773	11.3499	11.0431	11.6305
YKL180W	11.3547	11.6872	11.9089	11.8623	12.3412	12.3738	12.3364	12.3444	12.3466	12.1721	12.1516	11.6717	11.62	11.3711	11.7158
YKL182W	12.7111	12.5143	12.4269	12.5684	12.3454	11.8186	11.6011	11.8096	12.0539	12.2691	12.2373	12.2794	12.1642	12.1808	12.4723
YKL210W	11.1949	10.7445	10.472	10.703	9.38208	8.91837	9.36287	9.69307	10.2774	10.6607	10.8078	10.8393	11.0585	11.5484	10.8903
YKL216W	10.8054	11.1723	11.0707	11.0263	11.7695	12.0687	12.1795	12.1686	12.1163	11.7475	11.5693	10.9682	10.6244	10.669	11.2674
YKL217W	12.1504	10.5762	9.89593	9.55613	8.54039	8.43462	8.11552	8.20704	7.42184	6.92731	7.12479	7.74638	7.87408	8.4676	10.7775
YKR039W	11.5642	11.2979	11.0642	10.7351	10.4918	11.2633	11.0451	11.3137	11.6537	11.5643	11.5989	11.2372	11.4244	11.2329	10.4347
YKR042W	11.6586	12.495	12.7732	12.8752	12.9223	12.8187	12.7969	12.6993	12.6859	12.5938	12.5441	12.2948	12.4134	12.1259	12.3033
YKR057W	12.5485	12.705	12.7795	12.6636	12.62	13.0769	13.1787	13.1062	12.7526	12.62	12.5996	12.2609	12.1601	11.8094	12.372
YKR094C	11.6317	11.757	11.5648	11.675	11.7713	12.1018	12.0176	12.0122	12.1695	11.7715	11.7479	11.2005	11.3378	11.1702	11.7535
YLL026W	11.2248	10.6674	9.9135	9.80444	6.84438	6.39088	6.09015	6.4908	7.6811	9.72444	9.17527	9.75607	10.3685	11.1825	10.6924
YLL045C	11.6337	11.8529	11.8073	11.8772	12.2204	12.2825	12.2926	12.1529	12.296	11.9946	11.894	11.2915	11.2773	10.5955	11.6059
YLL050C	11.9313	11.7717	11.3591	11.5064	9.9651	10.577	10.6954	11.0653	11.364	11.6008	11.8992	11.918	12.1285	12.2129	11.7327
YLR027C	11.6176	10.8434	10.6714	10.7221	9.9603	9.98793	10.4386	10.7305	11.0935	11.4498	11.5759	11.8593	11.7738	11.7501	11.5032
YLR029C	10.7212	11.2916	11.7121	11.7556	11.9609	12.1015	12.169	12.2759	12.0242	11.7281	11.6336	12.0236	11.3309	11.0558	11.4239
YLR038C	11.4381	10.9288	10.6763	10.5639	8.64688	9.20123	9.53693	9.7944	9.88252	10.3155	10.3217	10.2732	10.684	10.8413	11.2996
YLR044C	12.6193	13.0211	12.8402	12.9826	13.2007	13.185	13.1051	13.0838	13.1397	13.1972	13.2117	13.3104	13.2636	13.1507	12.7957
YLR048W	11.1555	11.8062	12.1797	12.1093	12.5521	12.5644	12.4858	12.523	12.4579	12.295	12.284	11.3623	11.3399	11.1459	11.8271
YLR058C	11.1334	11.985	12.2713	12.3728	12.6538	12.4435	12.5171	12.6702	12.5742	12.1133	11.7947	11.052	11.4702	11.0515	11.7109
YLR061W	11.943	12.1455	11.9881	11.9244	12.1747	12.2274	12.1692	12.2045	12.1521	12.0011	11.9844	11.8364	11.9177	11.4151	11.9266
YLR075W	12.518	12.7285	12.8232	12.8158	12.7646	12.8348	12.7966	12.8087	12.8052	12.7431	12.6771	12.4287	12.4456	12.3849	12.6499
YLR109W	12.2483	12.2241	12.2774	12.3359	12.3702	12.3294	12.4729	12.6265	12.7907	13.0701	13.0075	13.1323	13.1644	12.9682	12.1954
YLR110C	13.0828	13.2857	13.2516	13.2434	13.2007	13.1953	13.1756	13.1737	13.0841	13.2534	13.2889	13.4938	13.4222	13.0502	13.246
YLR150W	11.7309	11.738	11.9219	12.0291	12.2985	12.4374	12.4905	12.4654	12.3501	12.221	12.0475	11.4664	11.6707	11.652	11.9756
YLR167W	12.7168	12.8799	12.5441	12.642	12.4553	12.7528	12.7288	12.7202	12.6991	12.6706	12.5878	12.8907	12.6527	12.5936	12.8148
YLR174W	11.3133	10.6199	10.0777	10.202	7.20549	6.37283	5.93949	6.17683	5.28879	6.22776	6.10433	7.54833	6.99787	7.08183	10.6712
YLR180W	10.1234	12.0447	12.3322	12.2702	12.5356	12.5248	12.4527	12.3801	12.2489	12.0858	11.8533	11.2119	11.5277	10.9305	11.3822
YLR185W	11.6652	11.7461	11.8377	11.8377	12.151	12.1925	12.2002	12.2314	12.1905	11.9324	11.8791	11.7157	11.6168	10.9604	11.7506
YLR249W	12.3081	12.7368	12.6576	12.7813	12.9742	12.7981	12.8143	12.7042	12.6864	12.5243	12.5426	12.3276	12.1938	12.2019	12.5035
YLR259C	12.1291	10.6361	10.8904	10.693	10.2231	10.5809	10.6752	10.738	10.9671	11.4679	11.3096	11.5697	11.6669	11.2655	11.5067
YLR286C	11.2772	11.7135	11.7683	11.7428	12.0663	11.8548	11.6871	11.429	11.7206	11.5689	11.5745	11.3711	11.976	12.0227	11.8478
YLR287C-A	12.1029	12.1339	12.0692	11.9806	11.7744	12.2148	12.0879	12.0625	12.1853	12.0701	12.0083	12.2685	12.0619	12.1147	12.0936
YLR293C	11.461	11.8611	11.8112	11.8725	12.2586	12.117	12.2068	12.1414	11.8995	11.9058	11.9615	11.3112	11.5711	11.2881	11.6209
YLR295C	10.888	11.036	10.8522	11.1177	9.4743	9.83029	9.96414	9.99685	9.98	10.3889	10.5915	10.3373	10.7289	10.7006	11.0103
YLR300W	11.017	11.3807	11.4441	11.5008	11.109	11.1665	11.3017	11.3609	11.3751	11.7242	11.929	12.0934	12.1001	12.2824	11.5711
YLR303W	12.4717	12.2737	12.1113	12.2755	11.3084	11.2244	11.4573	11.874	12.1395	12.2503	12.1491	12.4505	12.4717	12.5031	12.3297
YLR304C	12.1416	10.6674	10.0654	10.0029	8.41258	7.96553	7.73799	8.18351	9.84977	10.5463	11.1738	11.3276	11.3787	11.5062	11.9773
YLR325C	11.2834	11.9303	11.7407	11.7826	11.752	12.1905	12.1225	12.1722	12.147	11.8466	11.6427	11.6694	11.2695	11.1083	11.7896
YLR333C	11.2353	11.475	11.2189	11.2417	11.2923	11.5193	11.4419	11.5114	11.6312	11.084	11.1372	11.3793	11.2078	11.0911	11.143
YLR340W	12.3417	12.4657	12.4172	12.434	12.6427	12.6201	12.6259	12.5019	12.6999	12.501	12.4206	12.1735	12.3309	11.5816	12.3509
YLR342W	10.886	11.484	11.6411	11.8227	12.2879	11.928	11.806	11.6939	11.3147	11.6209	11.892	11.2075	11.6154	11.4829	11.2658
YLR344W	11.6433	11.9254	12.0872	12.2092	12.1504	12.2305	12.2221	12.3172	12.1198	12.038	12.0801	11.6544	11.6836	11.1296	11.9419
YLR354C	12.346	11.6942	11.7489	11.7292	10.8976	10.9246	11.1221	11.4347	12.1175	12.3997	12.6161	12.18	12.5821	12.6872	12.0885
YLR355C	11.5617	11.9496	12.2	12.201	12.2328	11.8476	11.8891	11.9254	11.9739	12.0754	12.112	11.8983	11.9392	11.815	12.3946
YLR367W	10.7609	11.1595	11.0566	11.0904	11.0922	11.5636	11.4144	11.3396	11.2719	10.9416	10.8776	10.5285	10.3703	9.82841	10.6879
YLR388W	11.9905	12.1226	11.9552	11.9353	12.0757	12.2575	12.1643	12.2599	12.2865	12.1082	12.1599	12.5075	12.3639	12.1959	12.0043
YLR390W-A	11.0241	11.3089	11.5921	11.6688	11.8524	11.7463	11.8558	11.7575	11.4974	11.6524	11.744	12.0193	12.061	11.5418	11.6466
YLR406C	11.4136	11.7005	11.5465	11.6031	11.8437	11.7591	11.6543	11.8238	11.6425	11.4253	11.4376	11.6934	10.8659	10.9835	11.2558
YLR432W	11.8136	11.9515	11.9276	11.9891	12.541	12.043	11.9345	11.8438	11.8735	11.7748	12.0213	11.9452	11.8931	11.9165	12.0755
YML024W	11.6679	12.0832	12.0071	12.1064	12.118	12.4555	12.3767	12.3599	12.3798	12.2488	12.1744	12.0425	11.7094	11.4565	12.0518
YML026C	11.9138	12.335	12.3004	12.3333	12.4767	12.6632	12.5926	12.5441	12.4767	12.3416	12.2608	12.0352	11.9385	11.5927	12.2208
YML028W	12.6444	12.4409	12.3498	12.5013	12.3742	12.4375	12.5856	12.6726	12.9389	13.142	13.0861	13.1051	13.1436	13.0388	12.6883
YML063W	11.9902	12.0635	11.8581	11.9521	12.0487	12.3442	12.2319	12.164	12.2802	12.0349	11.966	11.7545	11.7172	11.626	11.9164
YML073C	11.8444	11.9901	11.8837	11.9145	12.3401	12.4791	12.1936	12.2149	12.1574	12.0117	12.0165	11.4176	11.5549	11.2441	11.8434
YML106W	10.8389	11.182	11.2885	11.3509	11.7347	11.8559	11.943	11.8999	11.3598	11.3692	11.2141	11.2347	10.861	10.7631	11.1113
YML128C	11.3916	11.1661	10.3128	10.4505	7.18766	6.0801	6.39565	6.47628	6.63113	8.16941	8.56705	9.15548	10.1206	11.3001	11.1333
YMR058W	11.6754	11.601	11.5762	11.5799	11.2565	11.954	12.12	12.2173	12.3679	12.415	12.4539	12.4113	12.4834	12.5912	11.4765
YMR107W	11.9636	11.3342	10.3896	10.302	6.92899	7.12801	6.77266	7.22467	6.0052	6.19317	6.21608	6.31953	5.6026	6.16321	11.6502
YMR108W	10.8053	11.5056	11.6702	11.7782	11.53	11.424	11.427	11.2635	10.9271	11.1768	11.1837	10.4956	10.41	10.7042	11.4844
YMR116C	12.399	12.5555	12.4761	12.571	12.7056	12.7631	12.7594	12.6718	12.5735	12.6249	12.5509	12.3035	12.3018	11.7502	12.4124
YMR120C	11.1893	11.4521	11.5244	11.5407	11.927	11.9384	12.09	12.2311	12.1032	11.4447	11.1411	11.3277	11.1115	10.3812	11.5267
YMR122W-A	10.6225	11.3818	11.6634	11.5333	11.054	10.9523	11.016	11.0742	10.7282	11.0591	11.4252	10.9218	11.345	10.7102	11.0462
YMR142C	11.7225	11.8244	11.9006	11.8851	12.2195	12.3353	12.2947	12.2706	12.3156	12.1374	11.9902	11.4088	11.5405	11.0075	11.8558
YMR143W	11.8914	12.0764	11.7963	11.9725	11.836	12.1836	12.1798	12.1627	12.1907	12.0661	11.9054	11.8091	11.8895	11.5593	11.9591
YMR186W	12.0649	11.7248	11.323	11.6169	10.8893	10.7843	11.1912	11.3041	11.6441	12.004	11.8293	11.9983	11.8851	11.9669	11.838
YMR194W	11.2042	11.4635	11.2977	11.3857	11.4556	11.9617	11.8368	11.8213	11.8086	11.5554	11.4822	11.1068	11.0321	10.4626	11.3568
YMR205C	11.2704	11.5574	11.7532	11.9355	11.8593	11.6148	11.6924	11.8517	11.9366	11.7529	11.7724	11.7289	11.7706	11.6591	11.5825
YMR217W	11.2234	12.0524	12.0974	12.0111	12.4877	12.2223	12.2483	12.1235	11.7151	11.0636	11.2291	10.9364	10.6012	10.1699	11.5573
YMR226C	11.1508	11.1614	11.1561	11.2135	11.0183	10.9644	10.9796	11.1244	11.4419	11.6177	11.5921	11.2836	11.6348	11.5378	10.9812
YMR242C	11.0439	11.4872	11.384	11.4458	11.604	11.8464	11.8308	11.8497	11.879	11.675	11.4096	11.3667	10.718	10.0309	11.1292
YMR246W	10.9378	10.9961	11.1586	11.1366	10.8878	10.7473	11.1368	11.382	11.2101	10.6622	10.6088	9.5468	10.1506	9.98492	10.6484
YMR251W-A	12.2937	12.7824	12.6206	12.4594	10.2958	10.4195	10.3387	10.6142	10.6084	11.1617	11.6132	11.8459	12.1704	12.377	12.3941
YMR256C	12.0571	11.9668	11.6933	11.5852	9.33161	10.1447	10.3561	10.5633	10.4738	10.5473	10.5528	10.9238	11.2987	10.9179	11.9856
YMR297W	11.0252	11.0754	11.3698	11.3611	10.0747	9.36799	9.48844	9.39024	10.5182	11.403	11.6828	11.4959	11.9207	11.9695	11.0347
YMR303C	12.9666	12.8441	12.7293	12.5948	10.2368	9.52011	9.17519	9.26073	8.35665	8.09258	7.67367	6.77116	6.98694	6.35134	12.8677
YMR307W	11.3525	11.8818	11.9476	11.9511	11.8346	11.5769	11.4945	11.3764	11.5185	11.8277	12.0663	11.7337	11.9551	11.6606	11.7951
YNL015W	11.8449	11.6092	11.3564	11.3315	8.95957	7.85782	7.45162	7.8427	8.4834	10.7274	11.1467	11.1698	11.5485	11.7759	11.5269
YNL031C	11.121	11.3448	11.2451	10.8872	11.1485	11.2615	11.3086	11.3587	11.2138	11.7493	11.7101	11.4376	11.7144	11.6481	11.4849
YNL036W	13.0358	12.9465	12.9165	13.0455	12.1714	12.4477	12.6388	12.6913	12.1234	12.2667	12.0789	11.8062	12.6569	12.6913	12.942
YNL055C	12.381	12.3064	12.2399	12.4236	11.5787	10.6027	10.0615	10.0573	11.053	11.6883	11.9216	12.0587	12.3846	12.1399	12.3894
YNL064C	11.0418	11.6013	11.7333	11.7283	11.5847	11.5055	11.6142	11.3189	11.119	11.328	11.2446	10.1632	10.2726	10.0391	11.384
YNL067W	10.9769	11.3922	11.2385	11.3357	10.8562	11.0542	10.9974	10.8886	11.3638	11.1861	11.1724	10.5441	10.6727	10.65	11.1792
YNL069C	11.677	12.1905	12.2573	12.2215	12.5418	12.6838	12.6336	12.5581	12.5222	12.4547	12.3518	11.9695	12.0303	11.4739	12.2036
YNL104C	11.6593	11.7978	11.9185	11.8637	11.1128	10.5955	10.7279	10.7565	10.8295	10.9796	10.9524	10.8801	10.8769	10.1403	11.574
YNL112W	10.349	12.1769	12.427	12.4808	12.6216	12.0944	11.9164	11.4406	10.938	10.0224	10.8872	9.60099	9.40028	8.94739	11.7624
YNL135C	11.9341	11.7445	11.6998	11.7314	11.1697	11.5858	11.6727	11.7278	11.6484	11.8075	11.7417	11.2608	11.611	11.2769	11.6931
YNL178W	12.5286	12.6817	12.5237	12.6748	12.6775	12.7059	12.7461	12.6858	12.6754	12.6056	12.6399	12.4313	12.4445	12.2034	12.6029
YNL208W	11.1446	11.2201	11.3809	11.2707	10.0636	9.77055	9.62339	9.7054	10.4743	11.4465	11.5752	10.8798	11.4978	11.0641	10.9061
YNL209W	12.0245	12.3494	12.33	12.5444	12.814	12.562	12.6724	12.5985	12.6009	12.3997	12.3881	11.7903	12.2276	11.948	12.4304
YNL220W	11.2056	11.7133	11.8585	11.6354	11.3291	11.3695	11.45	11.5899	11.6209	11.1684	10.9232	10.7344	10.7595	10.444	11.2232
YNL244C	10.6967	11.3719	11.2396	11.1879	11.3176	11.4686	11.4112	11.3343	10.9072	10.7444	10.7211	10.8246	10.5382	10.3283	10.6995
YNL301C	10.4602	10.858	11.0785	11.0526	11.4652	11.6208	11.3889	11.4394	11.6223	11.2482	11.1831	10.349	10.5446	10.1098	10.8624
YNL302C	11.9644	12.1617	11.9881	12.0938	12.3175	12.3383	12.2761	12.2826	12.3415	12.1308	12.0549	11.9844	11.8524	11.5896	12.0888
YNL327W	11.0942	11.5267	11.7064	11.7323	11.8185	11.1814	10.8072	10.9862	11.09	10.6261	11.3284	11.9208	11.9415	11.4944	11.5164
YNR001C	12.3535	10.4766	10.255	10.1049	8.33602	8.20689	8.09476	8.65845	9.76099	10.0184	10.1893	10.392	10.889	11.2555	11.7019
YNR002C	12.214	10.0712	9.36219	9.30476	8.64385	8.43002	8.13027	8.11285	7.04068	7.2481	6.85984	6.31268	6.506	6.0466	11.263
YNR016C	13.0555	12.8877	12.8142	12.9082	12.6869	12.0513	11.9745	12.1141	12.3583	12.3861	12.1724	12.5135	12.3288	12.5369	12.8426
YNR050C	12.297	12.0474	12.0741	12.0272	11.6642	11.7295	11.5521	11.4045	11.7928	11.8251	11.901	11.5708	11.6957	11.5247	11.8456
YNR067C	11.0857	11.6718	11.5575	11.6507	11.4387	10.2806	9.9942	10.2893	10.2245	9.78369	10.5308	10.7642	10.8246	10.894	11.3945
YOL039W	11.7	11.9551	12.0985	11.9732	12.3398	12.3776	12.3308	12.3765	12.3285	12.2937	12.1036	11.4484	11.6979	10.9744	12.0955
YOL040C	11.6465	12.2193	12.5408	12.4433	12.7986	12.7855	12.6976	12.7609	12.5031	12.4842	12.3834	12.2191	12.1337	11.4578	12.0846
YOL052C-A	11.248	10.9196	10.8008	10.3558	7.8199	7.2246	7.41511	7.57491	6.56681	7.48157	7.71244	9.45681	9.98611	9.98611	11.6559
YOL058W	11.5145	11.9315	11.9149	11.8687	10.3178	10.2301	10.9047	11.3096	11.4695	11.3422	11.4736	11.2554	11.4871	10.1291	11.6539
YOL086C	11.7736	11.9483	12.1898	12.1314	12.4467	12.2804	12.2212	12.1473	11.6168	11.0006	10.609	10.8446	10.7891	10.8414	11.5165
YOL109W	11.8593	12.0745	11.905	11.9094	11.404	11.9006	11.961	12.1064	11.8989	12.0001	11.8649	11.9095	12.0458	12.2311	12.2459
YOL120C	11.6968	12.2963	12.2683	12.472	12.7184	12.8691	12.7741	12.7003	12.7441	12.5907	12.5198	11.7862	11.9474	11.292	12.1888
YOL121C	11.1059	11.1661	10.7858	10.9528	11.406	11.5644	11.3823	11.2092	11.4489	10.9471	10.9411	11.0218	10.5722	10.0523	10.9441
YOL127W	12.1157	12.4039	12.3441	12.3524	12.3182	12.6574	12.5864	12.5222	12.5578	12.4627	12.3652	12.2631	12.2287	11.8652	12.4003
YOL139C	11.1929	11.5696	11.4289	11.444	11.2598	11.8132	11.9383	11.8509	11.4328	11.4819	11.508	10.8847	11.1319	10.6273	11.3571
YOL154W	10.2429	12.0729	12.2428	12.1731	12.6037	12.861	12.9632	13.0289	13.087	13.2328	13.1768	13.2035	13.2234	13.1516	11.0261
YOL155C	12.3436	12.3787	12.2843	12.4569	11.6937	11.0393	10.9182	10.9581	10.9802	11.2127	11.6762	12.6466	12.7234	12.9347	12.2155
YOR063W	11.8486	12.5236	12.6306	12.61	12.6638	12.5653	12.5947	12.6507	12.6289	12.4713	12.4142	11.9309	12.1562	11.9789	12.3576
YOR096W	11.2413	11.6711	11.5948	11.6818	11.6572	12.1937	12.0761	12.0086	12.0468	11.8037	11.7001	11.1661	11.3917	10.9095	11.6629
YOR142W	11.29	10.962	11.1095	10.9967	8.82595	8.14239	8.32582	8.60885	9.54153	10.3558	10.7776	10.5156	10.6431	10.6213	10.6977
YOR167C	11.3738	11.5262	11.7152	11.7612	12.0121	12.2873	12.1844	12.2008	11.9442	11.7457	11.6976	11.7461	11.5962	10.8721	11.5209
YOR234C	11.1972	11.689	11.8341	11.7785	11.5567	12.022	11.8409	12.1337	11.9096	11.665	11.7581	11.5653	11.5354	10.4931	11.4278
YOR247W	11.2666	10.8171	11.0067	11.0283	10.7763	11.0617	11.0506	11.1446	11.0816	11.7692	12.1674	12.1089	12.1897	11.8912	10.9763
YOR270C	11.1861	11.4149	11.515	11.5084	11.4957	11.3298	11.4012	11.4017	11.1486	11.294	11.2643	11.2338	11.288	11.111	11.0434
YOR285W	12.0194	10.7126	10.661	10.4808	7.79062	8.26258	8.46381	8.87321	9.66039	10.7569	10.9507	11.3983	11.8221	11.5977	11.4802
YOR293W	11.4288	11.8652	11.5264	11.7196	11.6397	12.1838	12.1973	12.0442	12.1361	11.8061	11.6431	11.561	11.4882	10.8133	11.6766
YOR303W	12.3518	12.6636	12.6942	12.8718	12.2196	11.9182	11.9337	11.8632	11.6385	11.6177	11.4593	10.8164	11.3692	11.0904	12.4736
YOR310C	10.7703	12.0667	11.8776	11.8952	12.1541	11.9266	11.9341	11.7621	11.1993	10.7875	11.2469	11.4346	10.5675	10.9374	11.4702
YOR312C	11.6377	12.0232	11.7451	11.8003	11.7423	12.1114	12.0236	11.9893	11.9864	11.8662	11.7878	11.5047	11.5979	11.3716	11.7848
YOR317W	10.8199	11.0776	11.0615	11.1084	9.60305	9.16035	9.04982	9.39581	9.37839	10.2484	10.1031	10.5651	10.7688	10.952	10.5416
YOR335C	11.1799	11.5518	11.5827	11.6568	11.6579	11.4625	11.5282	11.5328	11.3208	11.198	11.1043	10.8594	10.7337	10.6106	10.8521
YOR369C	12.5264	12.5551	12.5165	12.5116	12.5749	12.7582	12.7811	12.7514	12.7261	12.5686	12.4839	12.3873	12.3376	12.0578	12.5586
YOR374W	13.0568	13.1022	13.0566	13.0413	11.495	10.785	10.3536	10.6078	9.92086	10.5494	10.7713	11.3984	11.7726	12.1226	12.9667
YOR375C	12.4094	11.9922	12.0368	12.0734	11.5037	11.7659	11.8907	12.1156	12.3091	12.5076	12.5769	12.273	12.4705	12.516	12.153
YOR382W	12.6135	12.3957	12.4522	12.5147	11.1565	10.3295	11.3134	11.8529	12.5065	12.6099	12.4522	12.6572	12.8295	12.6732	12.3417
YOR383C	12.5904	12.807	12.789	12.7911	12.3859	12.2606	12.2523	12.1974	12.2443	12.6701	12.6849	12.8211	12.9398	12.6863	12.6303
YPL004C	10.9428	11.0932	11.0765	10.9121	8.73555	6.90255	6.62777	6.82301	7.87163	9.59428	9.72474	10.2667	10.5229	10.5722	10.7554
YPL037C	11.7667	11.937	11.8347	11.8073	11.6957	11.8461	11.9575	11.9895	11.7037	11.7239	11.7792	11.6336	11.5865	11.0794	11.5953
YPL058C	12.4245	12.5454	12.4029	12.5592	10.0732	9.57446	9.19364	9.45697	10.1713	10.7963	10.9694	10.4922	10.9783	10.4287	12.5169
YPL061W	11.2527	10.7423	10.4847	10.4359	8.41373	8.09223	7.38244	6.97537	7.13745	9.7266	10.516	9.88439	10.5397	10.3636	9.93753
YPL078C	11.6435	11.4441	11.0039	11.1236	9.41108	9.51985	9.9038	10.0913	10.1732	10.8119	10.9105	11.6654	11.4723	12.1887	11.7541
YPL079W	11.4812	11.9271	12.0049	12.0613	12.3806	12.5257	12.5822	12.5868	12.5356	12.4162	12.2895	11.6922	11.8268	11.2908	11.9794
YPL106C	10.5752	11.7768	11.6133	11.8001	12.3103	12.1031	11.8981	11.7985	11.4109	11.6545	11.5401	11.0843	11.1659	11.2534	11.2498
YPL131W	12.196	12.412	12.494	12.5346	12.6999	12.5729	12.6076	12.6457	12.6503	12.5636	12.4647	12.2413	12.1884	11.9254	12.3244
YPL143W	12.0986	12.2814	12.2833	12.359	12.4666	12.6507	12.6869	12.6037	12.5302	12.4994	12.3737	12.208	12.1418	11.5966	12.2607
YPL154C	11.8329	11.8053	11.7801	11.683	10.7596	9.35126	9.36064	9.66133	10.7074	11.5566	11.833	11.8143	12.1361	11.9433	11.5835
YPL218W	11.7197	11.1546	11.009	11.0681	10.4893	10.8718	11.0645	11.3157	11.5973	11.8442	11.7561	11.3934	11.756	11.5187	11.3739
YPL226W	10.4009	11.6574	11.7493	11.8391	12.1492	11.6709	11.6307	11.4854	10.9488	10.6551	11.1408	10.2323	10.2964	9.87967	11.0407
YPL231W	12.0719	11.8204	11.9418	12.0618	12.0144	11.5976	11.3027	11.3752	11.5391	11.6778	11.6366	10.9449	11.3862	11.0942	11.609
YPL249C-A	11.9099	11.8636	11.9909	12.0143	12.2124	12.3795	12.3061	12.3448	12.3536	12.1133	12.0254	11.5424	11.671	11.3925	11.8947
YPL262W	11.5293	11.0823	11.0828	11.0391	9.41585	9.14956	9.51032	9.69877	10.5829	10.9622	10.9908	10.917	11.1282	11.2401	11.3899
YPL271W	11.992	11.468	11.3462	11.2749	9.42267	10.1443	10.4265	10.5372	10.8399	11.1229	11.0063	11.5141	11.6935	11.5451	11.8233
YPR020W	11.0997	11.0318	10.6601	10.7514	9.45322	9.59578	9.63006	9.80238	9.85147	9.71911	10.0005	10.3272	10.2899	10.817	11.0229
YPR035W	11.5632	12.376	12.2015	12.1246	12.4344	12.1948	12.2419	12.288	11.929	11.3797	11.9755	10.9729	10.8387	10.4871	12.3219
YPR036W	10.9025	11.0516	11.0594	10.973	11.1302	10.5708	10.4808	10.5926	10.3972	10.8881	10.9705	10.8299	11.3064	11.4141	11.0508
YPR036W-A	12.0645	11.4342	11.0254	10.7966	9.37024	10.3817	10.8909	11.262	11.0705	10.5937	10.5347	10.225	10.6389	10.1133	11.9039
YPR043W	12.3537	12.3956	12.5606	12.3966	12.6489	12.7676	12.6933	12.6423	12.6678	12.4985	12.4697	12.3274	12.2619	11.816	12.4007
YPR074C	11.7915	11.9535	12.1033	12.2605	12.1396	11.9368	11.9906	11.9428	11.9669	12.1599	12.2697	12.0024	12.1267	11.8253	11.8392
YPR102C	11.1709	11.3829	11.0928	11.2289	11.4296	11.877	11.8155	11.7734	11.918	11.5326	11.4459	11.0361	11.0376	10.674	11.2976
YPR132W	11.6497	11.6436	11.8321	11.748	11.7325	12.2653	12.207	12.1503	12.0874	11.7605	11.5696	10.746	10.9521	10.4774	11.5135

## Sheet: SPO-dataset
TrasncriptID	YPD_0min	YPD_4min	YPD_8min	YPD_16min	YPD_32min	YPD_48min	YPD_64min	YPD_96min	YPD_128min
YAL001C	-0.0155182	0.0303859	-0.320194	-0.729271	-1.05132	-1.05128	-1.01268	-0.797777	-0.917685
YAL003W	0.0276213	1.00539	1.49726	1.17474	0.503815	0.634312	-0.343214	0.214622	-0.0921003
YAL005C	0.313487	1.38869	1.21069	0.763883	-1.13312	-1.12276	-1.32808	-1.38606	-1.6157
YAL011W	-0.185208	-0.286846	0.116527	-0.543728	-0.547799	-0.774874	-0.984751	-1.0589	-1.1404
YAL012W	0.26032	-0.151895	0.681819	1.20729	1.69991	1.90768	2.10706	1.50668	2.26206
YAL016W	0.21015	-0.00271841	0.0846728	-0.999424	-1.58485	-1.79637	-1.67854	-0.969285	-1.14953
YAL017W	-0.084298	-0.142336	0.332353	-1.28921	-2.0558	-2.49707	-2.28878	-2.08207	-2.26297
YAL023C	-0.0619849	-0.363111	-0.13941	-0.866792	-1.58525	-1.75621	-0.400473	-0.491385	-0.441484
YAL031C	0.164277	-0.295914	-0.15653	-0.729356	-0.918441	-1.2409	-1.10929	-0.649141	-0.566188
YAL034C	0.276133	0.176365	0.294813	-1.38141	-1.7002	-2.21212	-1.75083	-1.1872	-1.68031
YAL035W	-0.156261	-0.155387	0.33084	-0.399236	-0.706871	-1.48543	-0.848918	-1.0552	-1.17908
YAL038W	0.435677	0.323455	0.383327	-1.81998	-2.36869	-4.36402	-3.85681	-4.80552	-3.68802
YAL048C	-0.553583	-0.815383	-0.736731	-2.19244	-2.8152	-3.19576	-2.75235	-2.50525	-2.79412
YAL051W	-0.0691533	-0.140344	-0.0657632	-0.933834	-1.10952	-1.2238	-0.972154	-0.845185	-0.868237
YAL054C	-0.0573491	-0.265098	-0.940589	-3.6886	-4.29393	-5.03665	-4.70245	-3.8291	-4.74482
YAL056W	-0.328334	-0.445729	-0.733596	-1.83467	-2.24444	-2.47351	-2.10641	-1.51436	-1.88137
YAL060W	-0.0711899	-0.199518	-0.215164	-1.19041	-1.29522	-1.59433	-1.73181	-1.18022	-1.46232
YAL061W	0.0884097	0.144894	-0.156632	-2.10408	-2.19863	-2.92222	-3.47296	-2.15685	-3.02986
YAL062W	-0.325629	-0.130175	-0.24768	-0.889671	-1.834	-1.98335	-2.53855	-1.97277	-2.51481
YAL063C	0.281899	0.188192	0.460593	-0.151779	-0.740111	-1.09301	-1.07499	-0.255533	-0.593928
YAL067C	0.241027	-0.231415	-0.316546	-1.19091	-1.32773	-1.40206	-1.37904	-0.850138	-0.816896
YAR003W	0.0477199	-0.0433026	-0.0210854	-0.869651	-1.80054	-1.43264	-1.03565	-0.504102	-0.827234
YAR009C	0.210115	0.152305	-0.0893678	-1.50797	-1.70747	-1.75719	-1.7427	-1.54381	-1.09596
YAR018C	-0.226742	-0.30461	-0.408607	-0.929068	-1.43751	-1.38628	-1.28079	-1.15272	-0.788754
YAR030C	0.249915	0.0856695	-0.189549	-0.672963	-1.35847	-1.80626	-1.25219	-0.912364	-0.452353
YAR035W	-0.736556	-0.409884	-0.529061	-1.43555	-1.82653	-2.10689	-2.1578	-2.36911	-2.28914
YAR037W	-0.602622	-0.121861	-0.418508	-1.30298	-1.67028	-1.70083	-1.69044	-1.45272	-1.42288
YAR068W	0.167413	0.315772	0.267074	0.103945	0.0460929	0.535319	0.590202	1.05021	1.05352
YAR075W	-0.0124956	-0.007361	0.587247	1.43223	1.62926	1.64421	1.22621	1.14743	1.11116
YBL001C	-0.326323	-0.196465	-0.616288	-0.658205	-1.09512	-1.87508	-1.98761	-0.931521	-1.218
YBL002W	0.061569	0.294448	-0.199164	-0.455932	-1.04103	-1.66008	-1.75741	-1.14858	-1.41098
YBL003C	0.0710074	-0.127969	-0.302114	-0.518527	-0.888777	-1.13347	-1.23154	-0.663856	-0.878386
YBL005W	0.209092	0.343071	0.57952	0.787553	1.01567	1.15432	0.41069	0.216761	0.264415
YBL009W	-0.308524	-0.712652	-0.512623	-1.55295	-1.39849	-1.90058	-0.97056	-1.20939	-1.33536
YBL015W	-0.114137	-0.184247	-0.446327	-1.01074	-1.67616	-1.53001	-1.47736	-1.28815	-1.16776
YBL016W	0.0425487	0.222979	0.213428	0.341079	-0.0185692	-0.0980447	-0.0892369	1.35415	1.24948
YBL028C	-0.15883	0.0379146	0.293457	1.05421	1.01281	1.4558	1.13964	0.995313	0.605952
YBL033C	-0.437377	1.56416	1.29309	1.61156	0.713615	0.637556	-0.0290625	-0.414545	-0.643871
YBL039C	-0.0155659	0.262479	0.723365	1.28173	1.52643	2.02156	1.34343	0.944176	1.04413
YBL043W	-0.0880391	0.383321	0.719604	0.863029	-0.237647	-0.596603	-1.21107	-1.03717	-1.27335
YBL045C	-0.0555263	-0.20715	-0.242025	-0.879883	-0.955986	-1.02098	-1.39322	-0.790097	-0.873281
YBL049W	-0.0823341	0.0326103	-0.477151	-0.423657	-0.946291	-1.22841	-1.40756	-0.499907	-1.08683
YBL054W	0.225396	0.264122	0.47959	1.53422	0.831869	1.24786	1.22279	0.502406	0.52579
YBL064C	-0.145849	0.0494263	-0.300586	-1.13232	-2.5514	-2.82528	-2.15321	-2.20539	-2.05514
YBL066C	-0.335354	-0.556366	-0.311208	-2.24895	-3.26052	-3.81015	-3.86784	-3.89575	-3.52897
YBL075C	-0.642005	0.305333	0.817197	-1.12597	-1.9922	-2.70725	-2.63537	-2.49561	-2.46872
YBL078C	-0.192596	0.202485	-0.413204	-1.00125	-1.53949	-1.84588	-1.9127	-1.40636	-1.44455
YBL086C	-0.0631256	0.318738	0.603184	0.273168	0.793665	1.0479	0.94261	1.18805	1.17112
YBL087C	-0.340919	-0.179804	0.231947	0.212255	0.856008	1.17544	1.13052	1.40783	1.35771
YBL093C	-0.161133	1.10203	1.40927	1.39389	0.849123	1.21835	0.341402	-0.0538972	-0.281714
YBL097W	-0.673814	-0.698914	-0.860272	-1.80386	-2.91029	-2.48486	-2.1098	-1.51754	-2.13755
YBL099W	-0.0496654	-0.299794	-0.352197	-1.21113	-1.00808	-1.30436	-1.68045	-0.834359	-0.691786
YBL101C	-0.310731	-0.777844	-0.530386	-2.02439	-2.34086	-2.8122	-2.18844	-1.94509	-1.81588
YBL106C	-0.0499298	-0.12826	-0.442372	-0.524562	-1.04892	-1.19816	-0.684991	-0.580629	-0.599376
YBL109W	-0.676862	-0.836444	-0.464516	-0.946744	-1.43108	-1.2942	-1.04782	-0.739148	-0.911041
YBL112C	-0.375481	-0.159401	-0.63128	-0.761927	-1.26287	-1.0301	-0.7812	-0.682938	-0.553175
YBL113C	0.183315	-0.000509177	0.0525297	-1.22502	-1.5468	-1.71378	-1.56278	-1.51449	-1.55197
YBR003W	-0.123831	-0.53007	-0.466442	-1.28413	-1.82627	-1.87857	-1.74205	-1.4686	-1.18471
YBR009C	-0.432025	-0.408982	-0.642111	-0.946762	-1.44876	-1.48452	-1.39111	-1.12134	-1.41419
YBR010W	-0.392563	-0.286406	-0.633711	-1.33681	-1.68403	-1.98068	-2.11958	-2.24912	-2.04905
YBR011C	-0.540697	-0.554729	-0.676484	-1.41578	-1.90797	-1.98537	-1.67551	-1.05297	-1.00724
YBR026C	0.137617	-0.23663	-0.487059	-1.34723	-1.62846	-2.10298	-2.06003	-1.43246	-1.86453
YBR028C	0.0287925	-0.690413	-0.310121	-0.76621	-1.08189	-1.29718	-1.01653	-0.621424	-0.874509
YBR029C	-0.342722	0.0158912	-0.11954	0.525449	0.980182	1.2886	1.19264	0.966636	0.889119
YBR030W	0.174202	0.0630366	0.708757	1.22662	1.78508	1.18837	0.749808	0.318733	0.575903
YBR033W	-0.264301	0.661536	0.262997	1.19413	1.28414	1.302	1.19328	0.722785	0.316177
YBR034C	0.0741051	0.691067	1.18953	1.63755	1.4156	1.26961	1.13002	0.293039	0.202036
YBR039W	0.0353371	-0.412945	-0.281395	-1.07788	-1.3554	-1.65594	-1.75353	-1.12055	-1.00814
YBR042C	-0.0145816	0.28682	1.20183	1.25075	1.54119	1.28288	0.994588	0.240172	0.486174
YBR048W	0.160166	-0.200606	0.451306	-0.0243682	0.733898	0.691643	0.835396	1.18056	1.04541
YBR053C	-0.219393	-0.373855	-0.434978	-0.748491	-1.04504	-1.03692	-0.922047	-0.89402	-0.95724
YBR056W	-0.187247	-0.194209	0.0961224	-0.600971	-0.858707	-1.09202	-1.15925	-1.03356	-0.951421
YBR059C	-0.236971	-0.0315035	-0.179316	-0.826563	-1.59446	-1.51494	-1.02808	-0.773535	-0.854457
YBR068C	0.0559702	0.970589	1.34588	1.22262	0.585249	0.230167	-0.424382	-0.268326	-0.856287
YBR069C	-0.198919	0.099691	0.590903	1.19267	1.01212	1.08259	0.449563	0.180677	-0.0540816
YBR071W	-0.372623	-0.711012	-0.44647	-1.88744	-2.67692	-3.03734	-2.6038	-2.79841	-2.79999
YBR072W	0.151669	-0.0108826	-0.40293	-2.37216	-2.49548	-3.54829	-4.00601	-2.22375	-4.11517
YBR075W	-0.209062	-0.747296	-0.357431	-1.01367	-1.32054	-1.63594	-0.875272	-1.19747	-0.758612
YBR078W	0.389799	0.261297	0.764037	1.79153	2.64918	2.69128	2.11423	1.84284	1.96654
YBR079C	-0.297626	-0.408672	0.0659572	-1.22139	-1.18984	-1.62982	-1.13655	-1.85101	-1.63394
YBR080C	0.204782	-0.0796376	0.196568	-0.768642	-1.13096	-1.14078	-1.3545	-0.680915	-1.32195
YBR082C	0.0851062	1.19076	0.647172	1.86723	1.78647	1.85084	1.25505	0.739103	1.06349
YBR083W	-0.043701	-0.135952	-0.189608	0.113892	0.7502	0.636667	0.484241	1.40311	1.49135
YBR084W	-0.373972	-0.510126	0.0026316	-1.06054	-1.26299	-2.33535	-1.87392	-2.20011	-2.11769
YBR086C	-0.388468	-0.16969	0.206097	-0.990542	-1.38809	-1.64043	-1.45663	-1.27661	-1.2989
YBR088C	-0.111109	-0.292961	-0.315815	-1.8842	-1.88878	-2.5014	-2.37518	-2.10556	-1.70325
YBR089W	0.26434	0.155159	0.571517	0.297364	0.97514	1.02159	1.19197	1.17959	1.34929
YBR090C	-0.302882	0.078553	0.111911	-0.852948	-1.26332	-1.33009	-1.27264	-1.01757	-1.01952
YBR093C	-0.347383	-0.532393	-0.180758	-0.888912	-1.29011	-1.403	-1.27801	-1.12981	-0.967714
YBR094W	-0.00472098	-0.258081	-0.638118	-1.81696	-2.24989	-2.56737	-2.32573	-2.05109	-1.99871
YBR095C	-0.325176	-0.345401	-0.0541053	-1.16577	-1.45967	-1.75566	-1.6449	-1.34748	-1.90284
YBR100W	-0.307091	1.03554	1.0655	-0.24491	-0.857337	-0.721864	-0.745466	-0.653256	-0.630416
YBR101C	-0.148581	1.82624	1.75386	0.488703	-0.11829	-0.416821	-0.386982	-0.423719	-0.444655
YBR105C	-0.543882	1.80807	2.33013	1.80077	0.667407	-0.154005	-0.447421	-1.27012	-1.51741
YBR106W	0.142147	2.35361	2.09798	2.90547	2.29565	2.07132	1.22988	0.852098	0.90775
YBR108W	-0.0189817	0.313561	0.420464	-0.123282	-0.982203	-0.943646	-1.04395	-1.22442	-1.31955
YBR110W	-0.185606	-0.505954	-0.31562	-1.55927	-2.36911	-2.53673	-2.09211	-1.84784	-1.8653
YBR111C	-0.332017	-0.392979	-0.603172	-1.15276	-1.20199	-1.13741	-1.2653	-0.795132	-1.00373
YBR112C	-0.00215493	0.534555	1.19463	0.314126	-0.876719	-0.984893	-1.13651	-1.14569	-1.16439
YBR114W	0.0525863	1.90571	2.22663	2.10207	1.47886	1.55731	0.782156	0.368969	0.314571
YBR115C	-0.446235	-0.43829	-0.336241	-1.18119	-1.33958	-1.47118	-0.981333	-1.19428	-1.52923
YBR117C	-0.364879	-0.319641	-0.695491	-2.04508	-1.18719	-1.25514	-1.72087	-1.41348	-2.14818
YBR118W	0.458511	0.564744	1.13986	0.216626	-0.760168	-0.644101	-1.8736	-1.28084	-2.35918
YBR120C	0.00107763	-0.466945	-0.0718522	-1.40157	-1.83002	-2.05116	-1.46969	-1.55777	-1.4648
YBR123C	-0.0829346	-0.463668	-0.134222	-1.33239	-1.08986	-1.12714	-1.31082	-1.08702	-1.11555
YBR125C	0.0236517	-0.293811	0.118873	-1.17885	-1.59169	-1.81268	-1.95849	-1.50982	-1.5613
YBR127C	-0.207029	-0.436389	-0.461632	-2.19961	-2.6801	-3.07157	-2.75867	-1.86615	-2.13382
YBR139W	-0.261181	-0.590559	-0.654935	-1.5239	-2.00607	-2.04793	-2.02278	-2.03956	-2.04442
YBR140C	-0.268458	-0.249061	-0.176099	-0.661582	-0.847849	-1.14549	-1.40721	-1.38641	-1.22175
YBR141C	-0.0257126	0.50894	1.12526	1.73093	1.78372	1.34005	0.938556	0.33752	0.124343
YBR142W	-0.0132892	0.304914	0.875464	1.28444	1.21384	0.784217	0.331139	0.0855819	-0.073055
YBR144C	-0.0484991	-0.317724	-0.771768	-1.51552	-1.94348	-2.2841	-2.57285	-2.13199	-1.50246
YBR145W	-0.166626	-0.767331	-0.572575	-2.20376	-2.57895	-3.4131	-3.80278	-4.44467	-3.02567
YBR147W	-0.303768	-0.389102	-0.402424	-1.06693	-1.32658	-1.59308	-1.09754	-1.33248	-1.29663
YBR148W	-0.528886	-0.363093	-0.605198	-1.16997	-1.96424	-1.91793	-2.06894	-1.77916	-1.65908
YBR149W	-0.910876	-0.586906	-0.825032	-1.8447	-2.71124	-3.22083	-2.62072	-2.29317	-2.31534
YBR154C	0.0150005	0.860599	0.0922912	2.38935	1.83446	1.54813	1.49593	1.51439	1.4137
YBR155W	-0.218743	1.22845	1.39322	2.47626	1.77183	1.40765	1.2042	0.93076	0.861987
YBR156C	0.15965	1.06999	1.94869	1.41106	-0.837659	-0.825399	-0.517651	-0.40303	-0.259305
YBR157C	-0.0878642	0.136182	0.660816	0.533465	-1.04784	-1.75058	-1.55193	-0.984927	-1.75844
YBR159W	-0.415137	-0.787314	-0.591202	-1.25436	-1.60656	-1.82386	-1.22856	-1.16554	-0.849027
YBR162C	0.0562444	1.02414	1.40285	1.81586	1.68883	2.10376	1.40831	0.964358	1.25701
YBR162W-A	-0.385095	0.604613	-0.434727	1.26716	0.807381	1.22872	1.15065	0.477446	0.881296
YBR166C	-0.300492	-0.76505	-0.520909	-1.94012	-2.47142	-2.78216	-2.12345	-2.17036	-2.61769
YBR196C	-0.728567	-0.616657	-0.853305	-2.39197	-3.38496	-4.14301	-3.20124	-3.37183	-3.61509
YBR201W	-0.161837	0.146605	0.867617	0.627075	1.10465	1.14456	0.515661	0.415925	0.208877
YBR203W	-0.170678	-0.0260264	0.805908	-0.238186	-0.94344	-1.24473	-1.12544	-0.980745	-1.32712
YBR204C	-0.231288	-0.394867	-0.266738	-0.920212	-1.1051	-1.18239	-1.02754	-0.769768	-0.744413
YBR212W	0.102118	0.296555	0.471077	-1.01468	-1.75869	-1.95992	-2.34538	-1.84355	-2.34523
YBR214W	-0.0708114	-0.178598	-0.270807	-2.13645	-2.6746	-3.18458	-3.18408	-2.58168	-3.08825
YBR218C	-0.0678	-0.0522424	0.205757	-0.799537	-1.6632	-2.04617	-1.7898	-1.71522	-2.0237
YBR229C	0.00043437	-0.272769	0.0879275	-2.07833	-2.50189	-4.3265	-3.48638	-4.20397	-3.50937
YBR230C	0.0966074	0.213998	0.056434	-1.43857	-1.47022	-1.68146	-2.15724	-1.52159	-1.48239
YBR241C	-0.472486	-0.398956	-0.864514	-1.9823	-2.32368	-2.47227	-2.69339	-2.60096	-2.378
YBR244W	-0.125072	-0.213765	-0.473122	-1.14574	-1.45952	-0.624412	-0.994659	-0.67881	-1.04857
YBR269C	0.12253	0.405953	-0.176864	-0.583091	-0.655679	-1.04228	-1.21001	-0.408002	-0.694368
YBR279W	0.41155	0.896841	1.45069	1.13003	0.256084	0.12321	0.050943	0.196718	0.11188
YBR281C	0.102601	0.609964	0.363576	-0.682283	-1.59687	-1.89727	-1.63222	-1.30758	-1.2581
YBR286W	-0.113996	-0.337584	-0.670137	-1.79049	-2.59748	-2.59369	-2.32519	-2.27649	-1.72033
YBR294W	-0.558163	-0.480842	-0.52012	-0.607216	-1.0175	-1.23306	-0.826037	-0.807947	-0.912056
YBR296C	-0.731236	0.411663	1.277	1.27284	-0.371105	-0.562253	-0.285045	-0.652471	-0.927461
YBR299W	0.176379	0.192505	0.435026	0.151704	-0.729501	-1.09458	-1.5035	-0.834664	-1.27328
YCL008C	0.024482	0.0831514	-0.215062	-0.784793	-0.973395	-1.05652	-1.11061	-0.609705	-0.834222
YCL028W	-0.133348	-0.0324674	-0.480451	-1.18623	-1.52871	-1.26063	-1.25642	-1.57071	-0.991582
YCL032W	0.0611959	-0.202422	-0.226655	-0.770925	-1.15182	-1.35056	-0.870412	-0.711177	-0.816795
YCL033C	-0.0890198	-0.226896	-0.402692	-0.695798	-1.27284	-1.36533	-0.825958	-1.01058	-0.821329
YCL036W	-0.700311	-0.446876	-0.729185	-0.808244	-1.72243	-1.55399	-1.22876	-1.05564	-0.811429
YCL039W	-0.364376	-0.00682062	-0.455211	-0.927351	-1.20811	-1.40289	-1.16904	-1.20208	-1.16329
YCL040W	-0.699411	-0.16223	-0.801122	-2.44042	-3.27159	-3.71246	-3.82202	-3.61495	-3.40457
YCL041C	-0.672071	-0.106194	-0.305501	-0.21266	-1.19503	-1.18298	-0.492041	-0.861969	-0.775286
YCL042W	-0.478299	-0.263776	-0.930862	-1.89859	-2.00817	-2.45966	-2.31392	-1.99659	-1.89713
YCL043C	-0.853682	-0.443628	-0.496037	-1.15995	-1.54487	-1.79055	-1.32201	-1.43884	-1.24949
YCL045C	-0.34188	-0.652187	-0.684941	-0.982271	-1.56035	-1.45028	-0.936838	-1.08555	-0.488556
YCL051W	-0.381914	-0.591464	-0.609454	-1.17302	-1.66424	-1.77752	-1.37438	-1.0268	-1.01439
YCL055W	0.0996483	-0.210876	-0.00494415	0.00519326	0.332642	0.508794	0.0557602	1.81457	1.53647
YCL059C	0.0489384	-0.443306	-0.00195962	0.551154	1.6072	1.58146	1.20367	0.888976	0.613248
YCL065W	-0.0651522	0.705697	1.05973	1.64192	2.2853	2.31731	2.01006	1.2877	0.962536
YCR004C	-0.354352	-0.533863	-0.712786	-1.24282	-1.8285	-1.99945	-1.83025	-1.4485	-1.38175
YCR005C	-0.351858	0.0735158	-0.515366	-1.70835	-2.21054	-1.96328	-2.12651	-2.09818	-1.99583
YCR010C	-0.45949	-0.524984	-1.22997	-3.5599	-3.61262	-4.3438	-4.25883	-3.40314	-4.19528
YCR011C	-0.116781	-0.084131	-0.0445574	-0.920346	-2.00119	-2.0238	-1.8251	-1.24293	-1.10329
YCR012W	-0.211129	-0.886405	-1.01165	-3.3393	-4.07819	-4.98428	-4.99074	-4.14209	-3.51425
YCR013C	-0.177765	-0.311065	-0.610738	-0.850951	-1.23256	-2.17803	-1.24636	-1.50267	-0.567124
YCR014C	-0.361709	-0.5006	-0.269109	-1.04295	-1.13034	-1.16531	-1.4526	-1.00743	-0.949213
YCR016W	-0.256887	0.198315	-0.0572425	1.92082	1.56244	1.94784	1.39131	0.815669	1.00625
YCR021C	-0.296283	-0.57667	-0.855409	-2.41057	-2.79928	-2.94474	-3.29852	-2.77794	-2.82703
YCR025C	-0.38522	-0.419453	-0.718557	-1.21938	-2.89013	-2.86439	-1.91155	-2.18866	-1.55159
YCR028C	-0.154079	-0.576214	-0.743046	-1.88157	-1.91613	-1.69159	-2.23152	-1.69167	-1.4021
YCR032W	-0.142316	-0.307272	-0.0648932	-1.30904	-2.08291	-2.60111	-2.14039	-2.20041	-1.88896
YCR033W	-0.26952	-0.117412	-0.096072	-0.729526	-1.07716	-1.00359	-1.07383	-1.04381	-1.04279
YCR035C	-0.319229	-0.298577	-0.287884	-0.554583	-1.20206	-1.01486	-1.19726	-1.55409	-1.15031
YCR038C	0.133869	-0.152105	0.202081	-0.931906	-1.4549	-1.9866	-0.99073	-1.14918	-0.666241
YCR041W	-0.619227	-0.648239	-0.0708928	-0.632844	-1.18669	-2.37473	-1.37145	-2.01431	-2.07031
YCR042C	-0.0153499	-0.114294	0.108357	-0.931331	-1.49037	-1.81342	-1.53731	-2.2539	-1.10714
YCR044C	-0.341785	-0.63226	-0.547589	-1.41724	-1.506	-1.35348	-1.51502	-1.17154	-1.1505
YCR045C	-1.0365	-1.15517	-1.20638	-2.32243	-3.2277	-3.66226	-2.83282	-2.4193	-2.3714
YCR046C	-0.431243	-0.203227	-0.620243	-0.778617	-1.0643	-0.836207	-1.04836	-1.02941	-1.16929
YCR047C	-0.86607	-0.428985	-0.855017	-0.400898	-1.13561	-1.27326	-0.643399	-0.514236	-0.949993
YCR055C	-0.309485	0.255575	0.415224	1.27758	0.9614	1.5561	1.07951	0.800656	0.504762
YCR058C	-0.0161739	0.255575	0.415224	1.27758	0.9614	1.5561	1.07951	0.800656	0.504762
YCR061W	-0.193563	-0.237965	-0.483854	-0.946072	-1.072	-1.11644	-1.28598	-0.987897	-1.43548
YCR062W	0.107495	0.0655268	-0.142366	-0.709803	-0.801293	-1.08224	-1.28528	-0.778473	-0.996948
YCR072C	0.194028	0.1042	0.623731	1.24543	1.3598	1.1495	1.25858	0.536005	0.511355
YCR075C	-0.49993	-0.271277	-0.664049	-0.634086	-2.56925	-2.30758	-0.464232	-0.225034	-0.220375
YCR089W	0.033863	-0.075508	-0.187589	-0.386401	-0.0565365	0.166394	0.17624	2.51049	1.76092
YCR091W	-0.0926497	-0.305619	-0.308718	-1.37254	-1.88166	-1.95034	-1.36597	-1.42742	-1.48306
YCR102C	0.116648	-0.042717	-0.397049	-0.792572	-1.14049	-1.2475	-1.3307	-0.902309	-1.19918
YCR104W	-0.0229582	0.9753	1.27029	1.74929	0.98724	1.34652	0.885797	0.783571	0.589775
YCR105W	-0.167695	-0.182131	0.0734929	0.629192	1.82224	1.64557	1.0398	0.0271482	0.330931
YCR107W	-0.0148439	-0.662704	-0.708656	-1.31623	-1.50555	-1.54984	-1.6887	-1.3858	-1.61868
YDL004W	0.120451	0.298069	-0.127012	-1.24957	-1.98773	-2.35589	-1.89234	-1.78612	-1.46739
YDL007W	-0.246196	0.141017	0.45935	-0.169688	-0.825354	-1.03353	-0.984455	-1.14384	-1.03983
YDL014W	-0.80191	1.21124	1.12495	1.77973	0.965607	1.15503	0.546874	0.444519	0.264974
YDL019C	-0.46929	-0.267856	-0.781624	-1.31935	-2.11288	-1.98884	-1.69067	-1.76685	-1.26859
YDL020C	0.206468	1.78729	2.77404	1.18895	0.0713839	-0.016072	-0.259805	-0.499815	-0.34957
YDL021W	-0.19783	-0.142455	-0.199379	-0.651625	-1.14984	-1.5693	-1.5009	-1.05167	-1.43739
YDL022W	0.0928134	-0.0681781	0.113738	-1.59652	-2.2955	-2.09345	-2.84855	-2.83474	-3.05157
YDL024C	-0.0771453	0.37547	0.535428	-0.111266	-0.939938	-0.850789	-1.24601	-1.25856	-1.16357
YDL025C	0.027998	0.0840546	0.0890148	-0.833414	-0.971092	-1.16513	-1.22326	-1.05347	-1.11603
YDL027C	-0.00763228	-0.00944505	-0.362008	-1.33665	-1.31694	-1.86611	-1.74315	-1.13185	-1.22786
YDL031W	-0.0447364	0.170599	0.534942	0.752412	1.32839	1.20446	0.678586	0.352785	0.318643
YDL037C	0.238048	0.574516	1.44113	1.70608	1.4117	1.55869	1.52722	0.626821	0.606105
YDL039C	-0.0113359	0.556782	0.482112	2.21488	1.63119	2.12529	2.2476	0.757353	0.757407
YDL049C	0.00460405	-0.0552926	-0.363527	-0.546713	-0.932931	-1.20342	-1.36608	-0.864741	-1.02961
YDL052C	0.138813	0.231547	0.408339	0.931428	0.87239	0.712348	0.735519	1.08678	1.0902
YDL060W	-0.367607	0.0298774	0.142702	0.952405	1.06473	1.07038	0.692299	0.556466	0.558265
YDL066W	-0.458762	-0.305537	-0.664915	-0.940455	-1.6781	-1.56152	-1.41539	-0.957921	-0.975116
YDL078C	0.161917	-0.0512774	-0.592718	-2.09872	-2.63205	-3.16451	-3.38183	-2.41927	-2.55612
YDL079C	-0.175119	0.111196	-0.145816	-0.823859	-0.835679	-1.11121	-1.56565	-0.919426	-1.22613
YDL085W	-0.00972428	-0.0925129	-0.178522	-1.24656	-1.1295	-1.24989	-1.82368	-0.64641	-1.32395
YDL086W	0.21851	0.147232	-0.24816	-0.778294	-0.759266	-1.18077	-1.30922	-0.644848	-0.649582
YDL091C	-0.0455216	-0.152936	-0.416881	-0.933908	-0.845169	-1.42731	-1.50395	-0.818207	-1.09399
YDL110C	-0.376315	-0.204729	-0.808839	-1.35564	-1.96505	-1.945	-1.81678	-1.62536	-1.40749
YDL111C	-0.0894841	0.299641	0.686557	1.06147	1.23263	1.0193	0.66527	0.609426	0.328998
YDL122W	-0.0125852	0.589767	1.83771	1.69225	1.60698	1.46537	0.961683	0.829407	0.603734
YDL123W	-0.232649	-0.0971922	-0.433775	-0.414065	-1.60957	-1.74207	-0.774092	-0.905811	-0.853485
YDL124W	0.223868	-0.323406	-0.656563	-1.48299	-1.49732	-2.29128	-2.23683	-1.56383	-1.97632
YDL125C	0.19988	-0.097425	-0.0497785	-0.777414	-0.872735	-1.4124	-1.51313	-0.703265	-0.516179
YDL126C	0.238736	0.0125929	0.0507402	-0.926415	-1.3511	-1.70804	-1.43913	-0.696578	-0.807889
YDL136W	0.224825	-0.140693	0.444113	0.0620866	0.75531	0.842787	0.536323	1.14469	1.0361
YDL141W	0.122858	-0.262591	-0.0259171	-1.36178	-2.50336	-2.88846	-1.6023	-1.07436	-1.41735
YDL149W	-0.00880887	-0.0763506	-0.0532171	-0.882784	-1.40906	-1.77186	-1.22926	-1.96448	-1.12343
YDL158C	-0.278833	0.120211	-0.923087	-0.553987	-2.00092	-2.14694	-0.398027	-0.654396	-0.69553
YDL168W	-0.246229	0.035733	-0.582308	-1.45707	-2.28759	-1.9345	-2.09497	-1.71352	-2.01995
YDL169C	0.121022	0.0206669	-0.247605	-1.3469	-1.57354	-2.24562	-2.45028	-1.73204	-2.25285
YDL171C	0.0217891	0.159073	0.267394	-0.160399	-1.20812	-1.63193	-1.21874	-0.749417	-0.65306
YDL180W	0.0130305	-0.0891367	-0.334323	-0.536803	-1.44308	-1.52878	-0.489251	-0.557771	-0.35113
YDL182W	0.00982836	-0.00324437	-0.126551	-1.16297	-1.20707	-0.499955	-0.543949	-0.888007	-1.11806
YDL191W	0.235462	0.116799	0.618654	0.512078	0.710511	0.628335	0.613086	1.12986	1.03328
YDL197C	0.074135	-0.0824663	-0.107256	-0.829345	-1.59453	-1.54965	-1.29128	-0.962013	-1.11455
YDL199C	0.130041	-0.188874	0.0577387	-0.534169	-1.01128	-1.18006	-0.982182	-0.93034	-1.06764
YDL200C	0.0857473	-0.0174491	-0.377469	-0.755905	-1.06436	-1.23038	-1.12041	-1.30133	-1.37475
YDL204W	-0.58765	-0.110799	-0.9809	-3.63347	-5.37298	-6.44567	-5.81994	-6.68495	-5.3875
YDL206W	-0.534507	-0.0376536	-0.521969	-0.545951	-1.02167	-1.04268	-0.761512	-0.666093	-0.541513
YDL208W	-0.421631	0.318373	0.204082	1.53988	1.43999	1.29989	0.860927	1.16204	0.552894
YDL215C	0.00152181	0.00239985	-0.0215121	-0.895303	-1.58488	-1.59994	-1.3754	-1.06888	-1.0274
YDL218W	-0.296094	-0.544837	-1.35652	-4.08764	-3.82431	-4.15105	-5.15041	-4.49093	-4.65199
YDL220C	-0.196784	-0.326496	-0.585936	-1.03742	-2.57441	-2.54215	-1.15367	-1.55479	-0.994746
YDL221W	-0.305391	0.102132	-0.684054	-0.895645	-2.1737	-1.79377	-1.86502	-1.37482	-1.38304
YDL222C	-0.323808	-0.117849	-0.511317	-2.78782	-3.60169	-3.8418	-4.1181	-3.767	-4.48764
YDL223C	0.390427	0.560638	0.529545	-2.15837	-4.4213	-5.79565	-5.62225	-5.38225	-5.94802
YDL227C	0.0287391	0.349983	0.340693	1.13774	1.04572	1.37696	1.47754	0.952336	1.00726
YDL234C	-0.048922	-0.0395854	-0.146046	-0.973002	-0.818968	-1.15069	-1.11256	-0.587506	-0.870628
YDL240W	-0.227037	-0.44389	-0.538845	-0.981947	-2.14037	-2.39972	-0.887002	-0.737087	-0.672291
YDR001C	0.114397	0.689447	0.77268	-0.17153	-0.713822	-0.829814	-1.20906	-1.75977	-1.52942
YDR002W	0.0407467	0.679	1.30584	1.366	2.05989	1.64361	1.47353	1.28756	0.863605
YDR007W	-0.20971	0.475059	-0.0292648	0.805353	1.26692	1.17512	0.418361	0.00969419	0.023117
YDR018C	-0.201229	-0.18131	-0.385907	-0.683376	-0.828402	-1.62996	-1.17398	-0.926227	-0.996597
YDR019C	0.0322041	0.0665439	-0.0518845	-0.169235	-0.533478	-1.16314	-1.18307	-0.653038	-0.120771
YDR027C	0.265059	-0.108677	-0.0687398	-0.253573	-1.38457	-1.38094	-0.880005	-0.261055	-0.393708
YDR030C	-0.223553	-0.301202	-0.433328	-0.816655	-1.18198	-1.21794	-0.860887	-0.868362	-0.626193
YDR036C	-0.418162	-0.240557	-0.488693	-0.606249	-3.20105	-2.72292	-0.83163	-0.710526	-1.03164
YDR037W	0.156967	1.51272	1.87116	2.55553	2.75914	2.52902	1.89169	1.50025	1.39546
YDR043C	0.276503	1.15631	1.40168	0.865235	1.89562	1.5368	1.19258	1.2372	0.718705
YDR050C	-0.18691	-0.543381	-0.321601	-2.1716	0.131109	0.719718	-2.52799	-2.73062	-2.07765
YDR056C	-0.325898	-0.337772	-0.735569	-0.949679	-1.30631	-1.60865	-1.04286	-0.817149	-0.929143
YDR060W	-0.285239	0.535771	1.19951	1.02294	0.399691	0.147665	0.821853	0.391506	0.477227
YDR064W	-0.191913	-0.0133947	0.674795	0.889885	1.47734	1.62694	1.46017	1.69385	1.51658
YDR070C	-0.12204	-0.0325726	-0.566127	-2.09762	-1.72747	-2.47435	-2.77411	-1.97098	-2.79333
YDR074W	-0.0898166	0.0818309	-0.0986772	-1.92524	-2.73325	-2.91552	-2.76662	-2.59352	-2.23279
YDR077W	-0.720057	-1.06573	-0.591717	-1.51793	-1.00332	-1.86207	-1.769	-0.556476	-0.979554
YDR083W	0.24779	0.0914948	0.413336	0.912242	1.38598	1.40824	1.26346	0.767164	0.616171
YDR085C	-0.149238	-0.317014	-0.402822	-0.951739	-1.93357	-1.75798	-0.674029	-0.0373222	-0.386944
YDR087C	0.3251	-0.245426	0.46551	0.803058	1.25607	1.01114	1.26549	1.09714	0.772269
YDR096W	-0.26291	0.235529	0.366135	-0.659769	-1.28936	-1.49604	-1.29389	-1.35621	-1.40124
YDR099W	-0.513343	-0.200683	0.00376515	-1.13463	-1.59968	-1.7238	-2.16812	-2.33207	-1.46295
YDR101C	-0.164075	0.146497	0.755806	1.27062	1.29732	1.36699	0.976659	0.760694	0.201146
YDR103W	0.0577403	0.59159	1.25866	1.69543	1.24545	1.37305	0.736076	0.381566	0.222254
YDR122W	-0.175514	-0.0683272	-0.202826	-0.937127	-1.01877	-1.26795	-1.03081	-1.10466	-1.11025
YDR127W	-0.163561	-0.00298128	-0.273605	-0.671533	-1.61711	-1.43813	-0.432537	-0.361416	-0.180564
YDR133C	-0.173329	0.00995251	-0.00946716	0.550229	0.629087	0.790722	0.752976	1.03356	1.11837
YDR148C	-0.632657	-0.383564	-0.60472	-1.00654	-1.91938	-2.03695	-1.03604	-1.51657	-1.26837
YDR150W	-0.465092	-0.138019	-0.535417	-0.541194	-1.97547	-1.84162	-0.81689	-1.58971	-1.33249
YDR154C	-0.76928	-0.431976	-0.434475	-1.34311	-2.14143	-2.47003	-2.13078	-2.45942	-1.85903
YDR156W	0.143249	-0.462309	-0.477282	-1.14295	-1.25893	-0.831467	-1.28653	-0.478838	-0.555053
YDR160W	0.162425	-0.300522	-0.521651	-1.53315	-1.48977	-1.95734	-1.69491	-1.06086	-1.21311
YDR161W	0.079714	-0.279982	-0.918102	-3.29615	-3.59856	-4.09963	-3.98502	-3.43964	-3.75009
YDR163W	0.327707	1.14694	1.45435	0.0341644	-0.779057	-1.12042	-1.14847	-0.657322	-0.947348
YDR171W	0.316547	-0.0284696	0.658548	1.28882	0.911269	1.01757	1.21175	0.995408	1.02156
YDR177W	0.101828	0.103745	-0.119684	-1.01098	-1.18889	-1.70178	-1.99946	-0.965004	-1.36439
YDR180W	0.050938	0.62999	0.0378321	-0.544521	-1.13666	-1.35206	-1.25073	-0.733265	-0.998274
YDR181C	0.256468	1.20377	1.31972	-0.796357	-1.71503	-2.17127	-2.74062	-1.96326	-2.21182
YDR198C	-0.143464	-0.269573	-0.534965	-1.03278	-1.24484	-1.13561	-1.27409	-0.950342	-0.918791
YDR203W	-0.0288671	0.323171	0.911789	1.59582	1.49555	1.64791	1.13166	0.776793	0.662768
YDR204W	0.000639833	-0.0417208	0.161732	1.07725	1.20004	1.3792	0.999187	0.934103	0.876607
YDR208W	-0.050534	-0.000191431	-0.0593247	-1.04223	-1.65403	-1.3748	-1.29632	-0.94021	-0.703603
YDR210W	0.131179	0.143565	-0.144291	-0.76932	-0.759561	-1.02461	-1.29083	-0.703169	-1.06481
YDR213W	-0.00393287	-0.314002	-0.131172	0.672645	1.90356	2.60816	1.59633	1.48261	1.43494
YDR216W	0.353552	0.393245	1.14024	1.42024	1.36024	1.40621	1.09027	0.667078	0.536885
YDR225W	-0.0417189	-0.103014	-0.349327	0.490602	1.06845	1.52086	1.19836	0.754671	1.05089
YDR228C	0.253844	-0.109828	0.196538	1.18262	1.52464	1.3532	1.12295	0.975782	0.708031
YDR233C	0.0873754	-0.135074	-0.307325	-0.939871	-1.25441	-1.26979	-1.46026	-1.05178	-1.03829
YDR249C	-0.508349	0.156397	1.31935	1.05021	0.64041	0.574873	-0.267901	-0.245188	-0.487546
YDR250C	0.0415839	0.496486	0.157017	-0.92193	-1.89963	-2.21517	-2.48338	-2.34021	-2.50313
YDR251W	-0.116371	0.458039	0.116149	1.04386	0.949487	1.49009	1.0947	0.675823	0.695772
YDR252W	0.174767	0.464222	0.40587	1.1666	0.996333	1.50871	1.24545	0.83956	0.886286
YDR256C	0.000656873	0.00297088	0.0995903	1.23483	1.25066	1.40576	1.15457	0.871413	0.736167
YDR260C	0.193856	0.391987	0.664307	1.87331	1.4164	1.55911	1.37913	1.06404	1.19743
YDR263C	0.00631939	-0.326257	-0.612913	-1.31337	-1.83595	-1.86489	-1.6315	-1.20337	-1.28769
YDR266C	0.31236	0.603498	0.489284	-1.3815	-1.98989	-2.79412	-2.89892	-1.92781	-2.41857
YDR280W	0.269283	0.32377	0.955104	1.68597	1.46818	1.46625	1.45597	1.21909	0.965963
YDR298C	0.266108	-0.0450818	-0.166083	-0.770708	-0.817473	-1.16609	-1.30289	-0.839506	-0.864214
YDR300C	0.0131769	-0.140841	-0.560242	-1.34282	-1.4584	-1.90399	-2.204	-1.49712	-1.85246
YDR304C	0.189486	1.34913	1.91522	1.22101	0.364218	0.599925	0.0673131	-0.0353033	-0.0104778
YDR306C	0.0635593	0.433637	0.380854	1.22828	0.401651	1.69568	1.59387	0.93564	1.17657
YDR307W	0.237039	0.296454	1.11689	1.06778	1.19903	1.29113	0.948972	0.54908	0.654805
YDR310C	0.151697	0.814707	1.01103	1.01744	0.0320867	0.00315693	-0.318638	-0.114807	0.255864
YDR319C	0.107486	0.368465	0.146447	-0.149188	-1.18294	-1.48891	-1.642	-1.28997	-1.34809
YDR320C	0.157202	0.150277	-0.0771738	-0.761346	-1.02008	-1.80684	-2.22212	-1.40733	-1.7091
YDR321W	0.15747	-0.0880407	-0.317643	-1.01172	-1.2264	-1.35745	-1.56537	-1.13996	-1.16512
YDR340W	-0.486245	-0.301246	-0.367634	-0.76873	-1.01115	-1.00892	-1.42446	-1.02189	-1.18484
YDR343C	-0.210985	0.425611	0.194576	-0.882225	-1.1383	-1.45605	-0.830874	-1.10442	-1.00906
YDR346C	0.160943	0.317957	0.942919	1.40328	1.26025	0.760593	1.30628	1.12409	0.869382
YDR356W	0.144971	-0.27694	-0.317721	-1.21443	-1.39591	-1.35637	-1.55165	-1.12766	-0.905373
YDR358W	0.203864	-0.251307	-0.380423	-1.2074	-1.39482	-1.72751	-1.87388	-1.13963	-1.56932
YDR361C	-0.0179243	-0.105427	0.608812	0.615962	1.06809	1.23335	1.05071	0.67339	0.477652
YDR365C	-0.128782	0.176929	0.303545	0.821243	1.65069	1.88395	1.40127	0.995223	0.593068
YDR380W	0.372366	-0.260128	-0.346225	-1.90112	-1.56578	-1.22196	-2.17376	-1.33111	-1.03238
YDR384C	0.0982742	0.164099	-0.234812	-0.971415	-1.37511	-1.21885	-1.61134	-1.64514	-1.6045
YDR385W	-0.457905	-0.692167	-0.495713	-1.50234	-1.10276	-1.28938	-1.18244	-1.11511	-1.24524
YDR388W	-0.325938	-0.283253	-0.567382	-1.24769	-1.49868	-1.15415	-1.27426	-0.799134	-0.585152
YDR398W	-0.0606886	0.985505	1.45967	1.85027	1.31569	1.14504	1.25032	1.03911	0.754438
YDR412W	0.0824395	0.00739579	0.0816908	1.13239	1.55516	1.85777	1.53239	0.715419	0.817058
YDR418W	-0.0108341	-0.179499	0.0887662	0.51632	1.15772	1.20042	0.841949	1.38564	1.44125
YDR436W	-0.568601	-0.249077	-0.920719	-1.30207	-1.63485	-1.26645	-1.47747	-1.20253	-1.31428
YDR438W	-0.330552	-0.439076	-0.980099	-1.62509	-1.73426	-2.10218	-2.22171	-1.95975	-2.04318
YDR444W	-0.291602	-0.830527	-0.773627	-2.06877	-2.62552	-2.53938	-2.46879	-1.82268	-2.2592
YDR449C	0.0303057	0.00592224	0.541767	0.927357	1.37054	1.72104	1.22892	0.88537	0.748978
YDR450W	0.300781	-0.0488146	0.334978	0.410577	0.899808	1.10075	0.930983	1.40949	1.10709
YDR453C	-0.0161097	-0.2443	-0.499872	-1.40356	-1.41707	-0.468521	-0.565912	-0.154395	-0.0664372
YDR454C	0.0246724	-0.0310914	0.136542	0.982208	1.38615	2.08103	1.88759	1.48216	1.78442
YDR461W	0.0240178	0.0372327	0.0724906	-0.134875	0.496714	0.846115	0.522686	1.75739	2.38116
YDR465C	-0.0734714	0.11816	-0.107214	0.616754	1.45403	1.42283	1.18975	0.606468	0.302491
YDR470C	0.291143	-0.184983	-0.131943	-0.827864	-1.0222	-1.05555	-1.01389	-0.781284	-0.788967
YDR502C	0.0552573	0.0312606	0.338048	0.705233	1.04883	1.14205	2.05383	1.2943	1.91554
YDR505C	-0.0594885	0.13253	0.324204	-1.24833	-1.40887	-1.62775	-1.81902	-1.59054	-1.7413
YDR508C	0.161165	1.36089	1.20871	2.15944	1.66069	1.53086	1.12962	0.733715	1.03207
YDR514C	0.176295	-0.21708	0.104844	0.183529	1.01649	1.3048	1.13719	1.30984	1.37988
YDR516C	0.158194	-0.104106	-0.446127	-1.13671	-1.62432	-1.63698	-1.70806	-1.42834	-1.45546
YDR520C	0.0207812	0.000964965	-0.24302	-0.21582	-1.14341	-1.34874	-0.101471	-0.17283	-0.242782
YDR527W	-0.125037	1.16934	1.57204	1.41873	1.05893	0.717432	0.290108	-0.115081	-0.410016
YDR529C	-0.286656	-0.491413	-0.386615	-1.49738	-2.15733	-2.44737	-2.09126	-2.33841	-1.62689
YDR533C	-0.601461	-0.453211	-0.399491	-0.948303	-1.08841	-1.40215	-1.03528	-1.10928	-1.11135
YEL001C	0.217736	0.0726931	0.326912	0.762437	0.850269	1.01019	1.05926	1.20306	1.51378
YEL011W	0.362102	0.372607	-0.0791481	-1.98074	-1.7402	-2.74612	-2.76726	-1.7407	-2.20004
YEL024W	0.221387	0.500477	-0.0745148	-0.807881	-1.58764	-1.90513	-1.60153	-1.44489	-1.03162
YEL026W	0.0855004	1.9029	1.4867	2.74818	2.63144	2.65716	2.04124	2.39151	2.25935
YEL033W	-0.553963	0.0964171	0.150764	-0.633093	-1.6366	-1.95239	-1.74714	-1.8057	-1.9754
YEL034W	-0.504303	0.772083	0.825027	0.50752	-0.522336	-0.836667	-1.06494	-1.22163	-1.16196
YEL040W	-0.164245	0.183505	0.0152033	0.460952	0.0737827	0.104956	1.8351	2.24006	2.10389
YEL045C	-0.0510367	0.747668	1.34496	1.96857	1.89386	1.8163	1.46121	0.949511	0.857902
YEL046C	-0.180609	0.789478	1.67738	2.31108	1.82548	1.64417	1.20887	0.857312	0.892775
YEL053C	-0.0722233	-0.2206	-0.104347	0.23444	0.862162	1.12474	0.896377	1.30199	1.1308
YEL054C	-0.00262675	-0.207513	0.0498617	0.567605	1.13545	1.14182	0.606175	1.32322	1.13482
YEL055C	-0.0734293	-0.13508	0.00344676	0.660847	1.21595	1.42481	0.889574	0.8258	0.725045
YEL060C	0.12613	0.220449	0.151549	-1.52242	-1.98225	-1.76238	-2.56176	-2.23412	-3.06165
YEL063C	0.262307	1.01941	0.92373	1.58391	1.01468	1.00361	0.773821	0.54413	0.468656
YEL072W	-0.0081084	-0.00127296	0.0282989	0.43224	1.14321	1.34168	1.18808	1.08747	0.989681
YEL077C	-0.444159	-0.169366	-0.614274	-0.86764	-1.54942	-1.21422	-1.1045	-0.784107	-0.755701
YER004W	-0.398502	-0.0121959	-0.47977	-0.775111	-1.30049	-1.10333	-1.18403	-1.15205	-1.11918
YER006W	-0.334789	-0.0160614	0.165951	0.837378	1.16922	1.08379	0.759656	0.876597	0.2967
YER009W	0.150963	-0.0165747	0.0988279	0.555469	0.77976	1.25029	1.08291	1.35756	1.3396
YER015W	0.185854	0.0631376	-0.141738	-0.630885	-0.754519	-1.08331	-1.26025	-0.758991	-1.11566
YER021W	0.0574525	-0.133383	-0.266057	-0.716449	-0.894086	-1.05121	-1.30616	-0.680386	-0.739146
YER024W	0.33404	0.23844	0.165994	-1.29894	-1.39336	-1.90906	-1.83114	-1.18661	-1.52569
YER032W	0.409444	1.25792	2.42565	1.88422	1.38217	0.948239	0.318085	-0.0399743	-0.0159981
YER034W	0.148509	0.767077	1.07605	1.11761	0.748213	0.575246	0.574127	0.705769	0.487146
YER035W	0.156163	1.13177	1.1233	0.594391	0.378866	0.151514	-0.145729	-0.379312	-0.486493
YER036C	0.20478	1.68291	2.18645	2.29616	1.71602	1.4598	1.25004	0.975697	0.835577
YER054C	0.136878	0.453545	0.221449	-1.18996	-1.76705	-2.31337	-2.354	-1.80241	-2.10272
YER055C	0.00173965	0.0668803	0.634717	0.746781	0.832078	0.954902	0.468922	1.01078	1.31072
YER056C-A	0.16312	0.170766	0.484965	0.664595	1.12484	1.33385	1.22074	1.32349	1.39043
YER062C	-0.0823156	1.72896	2.19951	2.48262	1.54003	1.19772	0.257813	-0.398566	-0.468427
YER065C	0.268433	-0.0836739	-0.406136	-1.53487	-2.049	-2.85425	-2.93127	-1.91666	-2.5921
YER067W	0.129984	-0.205723	-0.676565	-1.03639	-2.14254	-2.15109	-1.73015	-1.56302	-1.48869
YER079W	0.26946	0.129603	-0.0240026	-1.20172	-1.58373	-1.5052	-1.56521	-1.59532	-1.45153
YER080W	0.334716	0.0497134	0.436634	-0.589851	-1.0138	-1.02722	-0.705086	-0.765338	-0.567074
YER082C	0.126264	0.613608	1.31446	1.16434	1.08727	0.844544	0.541618	0.293439	0.106523
YER091C	-0.462943	0.03937	0.141085	-0.599174	-1.13531	-1.54485	-1.0006	-1.0755	-0.20221
YER103W	-0.334264	0.465651	0.703968	-0.145099	-0.823002	-0.504164	-1.26162	-1.14647	-0.624451
YER117W	-0.0241275	-0.060651	0.266192	-0.000888693	1.13812	1.61535	1.36779	1.53669	1.60027
YER122C	-0.0583459	0.615897	1.03376	1.0607	0.968248	0.858249	0.51238	0.237562	0.248416
YER126C	-0.162447	0.00911722	0.262797	0.744553	1.14199	1.10937	0.744657	0.57352	0.248581
YER127W	0.138618	0.535178	1.22803	1.28618	1.27894	0.944373	1.05054	1.20777	0.670402
YER136W	-0.325697	-0.400269	-0.744591	-1.31298	-1.75719	-1.60442	-1.48097	-1.30765	-1.18504
YER143W	-0.107265	-0.0626142	-0.324606	-0.363021	-1.04149	-1.06082	-0.810475	-0.77918	-0.481367
YER145C	-0.255242	0.039396	-0.125635	0.931221	0.432186	0.762838	1.4367	1.65306	1.42892
YER151C	0.0356297	0.709344	1.13045	1.47839	0.845017	1.11846	0.613591	0.411749	0.610352
YER161C	-0.297561	-0.160529	-0.436707	-0.891548	-2.52793	-2.01169	-1.01229	-1.61493	-1.1474
YER177W	0.0239208	0.488478	0.242538	-0.183091	-0.89091	-1.1778	-1.28242	-1.58115	-0.824565
YER178W	0.035569	-0.353429	-0.257649	-0.974137	-1.37385	-1.31717	-1.36902	-1.06712	-0.786262
YER182W	-0.170389	-0.784007	-0.67295	-1.50989	-1.6376	-2.06081	-1.63847	-1.76473	-1.43433
YFL006W	-0.295925	-0.334772	-0.644861	-1.27278	-1.43246	-1.71721	-1.92675	-1.44751	-1.76751
YFL013W-A	0.0674915	0.212511	-0.266017	-2.30993	-4.71948	-5.93417	-6.17725	-4.94295	-6.67198
YFL014W	-0.0843231	-0.252021	-0.415286	-2.97399	-4.92754	-6.35389	-6.52787	-6.27156	-6.51816
YFL018C	0.124428	-0.3066	-0.275121	-1.19034	-1.03769	-1.16733	-1.58013	-0.879391	-0.741932
YFL021W	-0.309066	-0.5662	-0.530674	-2.6764	0.0969613	0.0138875	-4.09136	-2.75548	-3.97252
YFL022C	0.0241844	0.662027	0.867834	1.12044	1.61998	1.67414	1.07658	1.04556	1.04998
YFL024C	0.116067	1.2243	1.41303	0.616282	0.940751	0.737662	0.81244	0.578794	0.486722
YFL026W	0.404525	-0.0237535	0.766986	0.23599	0.236735	-0.00664917	0.758649	2.44777	2.19701
YFL029C	-0.191098	-0.407862	-0.547519	-1.92727	-3.31582	-3.63018	-2.87661	-3.2979	-2.74699
YFL031W	-0.420444	-0.177777	-0.0402661	0.185378	0.803532	1.01759	1.03029	1.2074	1.03239
YFL032W	-0.0701473	0.278428	0.268173	0.43982	1.06895	1.65846	1.56476	1.55869	1.62742
YFL041W	-0.616174	-0.507783	-0.86745	-1.15994	-1.27453	-1.10059	-0.902025	-0.9506	-1.15716
YFL043C	-0.653561	-0.493023	-0.931538	-1.52816	-2.55409	-2.78034	-2.61648	-2.94289	-1.71033
YFL050C	-0.0635335	-0.0914521	-0.178926	-0.596478	-1.63354	-1.27628	-0.96798	-1.49699	-0.808954
YFL054C	0.145772	-0.136064	-0.367218	-1.05238	-1.28069	-1.6709	-1.85997	-0.906545	-1.50749
YFL056C	0.034311	-0.160661	-0.63505	-1.12018	-1.25727	-1.2497	-1.53506	-0.897471	-1.25571
YFL057C	-0.105805	-0.0917986	-0.680321	-0.670338	-1.23975	-1.17674	-0.676802	-1.19666	-0.51341
YFL058W	0.0720778	-0.217197	-0.361526	-0.884915	-0.949337	-1.12202	-1.1399	-0.809035	-0.800532
YFL059W	-0.180993	-0.2242	-0.0479995	-1.12744	-1.20188	-0.691501	-1.04701	-1.18824	-0.718012
YFL066C	-0.0118944	-0.0287949	-0.444773	-0.830258	-1.43165	-1.17466	-0.936591	-0.919787	-0.520218
YFL067W	-0.367946	-0.338853	-0.596607	-0.846637	-1.09984	-1.17579	-1.02339	-0.92368	-0.917512
YFR013W	-0.287377	-0.432877	-0.451721	-0.846717	-1.41491	-1.50116	-1.08078	-0.896892	-0.802327
YFR014C	-0.14699	0.474288	0.891788	0.977306	-0.283672	-0.994336	-1.21599	-1.08436	-0.826784
YFR016C	-0.542012	-0.174285	-0.852662	-1.30996	-2.00728	-2.03692	-1.813	-1.71742	-1.54308
YFR017C	-0.402471	-0.378081	-0.872809	-1.76134	-0.0425733	0.0631679	-1.75975	-1.68084	-2.01042
YFR024C-A	-0.193053	-0.154759	-0.640695	-0.646276	-1.03023	-1.06679	-0.83465	-0.383042	-0.29981
YFR053C	-0.0183967	0.539873	0.796988	-0.117535	-1.81057	-1.67233	-1.40159	-1.33927	-0.935713
YGL012W	-0.226768	0.0913972	0.215749	0.743864	1.36298	1.50492	1.29039	0.717364	1.07817
YGL013C	-0.169742	0.981197	1.17701	1.32084	0.531593	0.739223	0.370071	0.253028	0.213262
YGL026C	-0.184037	0.272541	0.341516	1.11699	1.26555	1.40906	0.302894	0.0594736	0.0882858
YGL029W	0.0168741	0.144958	0.185258	1.14311	1.33727	1.64082	1.30625	0.71205	0.73064
YGL030W	-0.0706801	0.164637	0.121957	0.594148	0.863822	1.50707	1.04361	1.08858	1.20883
YGL032C	0.0166553	-0.0385158	-0.120925	-0.0133275	0.0434662	0.0622406	0.167511	1.8158	1.5467
YGL035C	0.196971	1.59822	1.65361	1.94191	1.1297	1.27297	0.862305	0.557594	0.148594
YGL037C	0.141273	0.451923	-0.199165	-1.97744	-2.98825	-3.40118	-3.46964	-2.4955	-2.87999
YGL055W	-0.55164	-0.243412	-0.778642	-1.48742	-2.47712	-2.43936	-1.26574	-0.567926	-0.552876
YGL059W	0.345715	-0.135054	-0.329346	-0.963805	-0.881089	-1.14697	-1.40643	-0.748403	-0.994992
YGL076C	0.0373619	-0.196836	0.146805	0.0238252	0.683377	1.04558	1.02677	1.42732	1.34766
YGL078C	0.0737425	-0.196175	0.142832	0.789437	1.50158	1.67616	1.19104	0.942133	0.709919
YGL084C	0.123377	0.0443597	0.215523	0.134582	0.567701	0.721083	0.884757	1.09246	1.18587
YGL087C	0.208478	-0.0472788	-0.209745	-0.522802	-1.00415	-1.12836	-0.692096	-0.608889	-0.52936
YGL088W	-0.0997094	-0.0525485	-0.211873	-2.21614	-2.27556	-2.737	-3.55886	-3.8209	-3.90402
YGL089C	0.0539513	0.0184394	-0.127842	0.112881	0.237756	0.615658	1.44615	2.1481	2.64358
YGL096W	0.0801484	1.42694	1.28515	1.02098	-0.489857	-0.659134	-0.764246	-1.21442	-1.31261
YGL097W	-0.0163727	0.00874228	0.147409	0.447026	1.03338	1.17634	0.642352	0.737103	0.566133
YGL111W	0.0794003	0.0251585	0.276734	0.905899	1.19384	1.53813	1.22165	0.965127	0.720429
YGL117W	0.0692028	1.14787	1.12112	0.909459	-0.0443262	-0.483427	-0.986778	-0.673185	-1.08531
YGL120C	-0.174946	0.586076	0.84878	1.61138	1.8489	1.9077	1.26978	0.663698	0.352647
YGL123W	0.0785062	-0.00278938	0.143446	0.5299	0.934742	1.02076	0.453255	1.22427	1.1371
YGL126W	-0.303593	-0.140438	-0.309844	-0.959332	-1.50945	-1.48435	-0.81105	-0.809596	-0.589677
YGL145W	0.00355772	-0.214344	-0.611302	-1.08914	-1.52758	-1.39882	-1.50135	-1.52615	-1.34602
YGL156W	-0.353301	-0.361332	-0.795895	-1.84096	-2.54697	-2.77429	-2.28672	-2.06537	-2.08739
YGL163C	0.0184138	1.19121	1.83311	2.10321	1.74798	1.43993	0.77655	0.158201	0.259366
YGL171W	0.249892	0.180203	0.551832	0.827504	1.34829	1.47138	0.90259	0.454051	0.35444
YGL191W	0.111354	0.286858	-0.271349	-0.942469	-1.35399	-1.27051	-1.31142	-1.28725	-1.04894
YGL197W	-0.469958	-0.242447	-0.408961	-1.22392	-1.49954	-1.20654	-1.59047	-1.047	-0.99055
YGL205W	0.0758325	-0.159789	-0.526396	-1.60805	-2.19396	-2.26888	-2.30895	-1.69302	-1.72371
YGL207W	-0.143319	-0.250801	-0.263865	-0.552207	-2.06668	-1.76078	-0.73778	-1.20418	-0.555395
YGL209W	0.00579563	0.617149	1.29504	1.64308	1.25526	1.36965	0.530253	0.349892	0.27444
YGL225W	0.164637	0.623474	0.986699	1.22744	1.44535	1.36796	1.3199	0.535397	0.92688
YGR003W	-0.159659	-0.549594	-0.385179	-1.0267	-1.28658	-1.19849	-1.0565	-1.43238	-0.860098
YGR008C	-0.0755389	-0.0671678	-0.483617	-1.68524	-2.48947	-2.61517	-2.54216	-1.98859	-2.20853
YGR014W	-0.117579	-0.403885	-0.375928	-1.28242	-1.54759	-1.62389	-0.819069	-0.335144	-0.619564
YGR019W	-0.0897205	-0.596744	-0.484362	-1.22788	-0.425286	-0.460444	-1.14889	-1.49426	-1.50815
YGR026W	0.0290916	-0.292372	-0.538248	-0.83214	-1.12583	-1.07159	-0.855417	-0.843118	-0.736177
YGR043C	-0.249459	-0.673384	-1.13511	-3.26346	-3.60117	-4.34769	-4.35	-3.77839	-4.24869
YGR051C	-0.23048	-0.359629	-0.911526	-1.84805	-2.94629	-3.02824	-2.68049	-2.98444	-2.25413
YGR052W	0.321158	0.0874589	-0.26011	-1.75682	-2.34981	-2.75312	-3.22959	-2.14739	-2.74419
YGR054W	-0.0832823	1.33859	0.0283458	1.81291	1.30658	1.4356	1.38219	0.76699	0.931666
YGR068C	0.00180906	0.19316	0.0697036	1.21943	1.12777	1.06307	0.593341	0.549879	0.402912
YGR079W	-0.274334	1.53255	2.11211	2.06055	1.18294	1.07467	0.86342	0.0352944	-0.0613197
YGR086C	0.0697414	0.030574	-0.56568	-2.98314	-4.51999	-4.60157	-5.28179	-4.67482	-4.6838
YGR087C	0.095638	-0.488009	-0.555497	-2.4403	-3.58526	-4.27814	-4.69127	-3.2005	-1.87483
YGR088W	0.224546	-0.134577	-0.748267	-2.97548	-3.72419	-4.15202	-4.45141	-3.83912	-3.90719
YGR092W	-0.0237731	-0.0130273	-0.0193249	0.251679	1.05205	1.84846	0.298841	0.0871214	0.0828168
YGR094W	0.501817	-0.0576491	-0.182556	-2.13159	-3.28845	-4.02828	-4.7575	-2.83087	-1.76454
YGR095C	0.0293021	0.59092	1.08462	1.26467	1.00258	0.820264	0.231637	0.157473	-0.0420589
YGR103W	0.326906	0.11511	0.641159	0.95687	1.45772	1.79273	1.47877	1.02865	0.799807
YGR123C	0.0892801	0.544486	0.729265	1.31108	1.69797	1.11839	0.89851	0.722474	0.561274
YGR128C	-0.0558706	0.0488041	0.377131	0.878739	1.01662	1.09572	0.903276	0.865924	0.548464
YGR130C	-0.343854	-0.108207	-0.690085	-1.85521	-2.87855	-2.64586	-2.88697	-2.64522	-2.11474
YGR132C	0.0450862	-0.203992	-0.5279	-1.4271	-1.42381	-1.31253	-1.61275	-1.06435	-1.23017
YGR142W	0.329284	3.02765	3.25302	2.24097	1.1708	1.33078	1.34957	1.04545	0.98141
YGR143W	-0.0843491	-0.0187084	-0.391701	-1.06734	-1.15102	-1.11402	-1.25129	-1.13297	-1.4116
YGR145W	-0.00663507	0.00183666	0.0427216	0.82265	1.18006	1.37192	0.906415	0.545056	0.376594
YGR151C	-0.197158	1.10407	0.201134	2.16542	2.12	2.44487	1.74201	0.629185	0.679601
YGR152C	0.15938	1.37672	0.808311	2.65267	2.2155	2.60704	1.93132	1.14681	1.12213
YGR159C	-0.499499	1.25816	2.01387	2.24066	2.69782	2.57315	2.2201	1.5098	1.26356
YGR160W	0.146538	0.666942	0.963471	1.55657	2.32821	2.16816	1.3321	0.925845	0.642119
YGR161C	-0.00555551	1.4998	1.70679	0.385247	-0.572882	-0.629546	-1.16249	-0.961113	-1.20596
YGR162W	0.26583	0.576265	1.15676	1.15602	1.11278	0.954928	0.784497	0.899499	0.94566
YGR174C	-0.424737	-0.0516507	-0.837131	-1.46984	-1.43394	-1.65105	-1.82099	-1.4873	-1.54477
YGR180C	0.0521946	0.000783911	0.290145	-0.812712	-1.39499	-1.70727	-2.51899	-3.00177	-3.02336
YGR184C	0.10229	0.112731	0.307862	0.848645	0.898367	1.1829	1.04995	1.04827	1.22198
YGR185C	-0.0669939	0.0382745	0.028484	0.980001	1.21563	1.40244	1.44464	1.28669	1.45583
YGR187C	0.0244626	-0.0278062	0.0350175	0.810706	1.1649	1.36822	0.882645	0.825664	0.805202
YGR192C	0.620292	0.0722956	0.43192	-2.00183	-3.24219	-4.62585	-4.62466	-4.63153	-3.36269
YGR199W	0.573844	-0.247853	0.248847	-0.797424	-2.79798	-3.30249	-0.973457	-0.657818	-0.676894
YGR205W	0.0134857	-0.187132	-0.584467	-1.21402	-1.27336	-1.43584	-1.2218	-0.941962	-0.982974
YGR209C	-0.31968	0.133126	-0.46734	-1.00427	-1.35866	-1.23533	-1.11129	-0.994287	-0.676995
YGR211W	-0.0177427	1.69804	0.910535	1.36436	1.15695	0.795388	0.8173	0.729338	0.427311
YGR228W	0.0518905	0.166581	0.628696	0.551077	1.14135	1.44165	0.214657	0.0530992	-0.0412856
YGR229C	-0.0235602	0.883906	1.64199	1.66694	1.67817	1.86008	1.40373	0.789193	0.651835
YGR231C	-0.0715776	-0.0544398	-0.21966	-0.659455	-1.1244	-0.924033	-1.25631	-1.00362	-0.94292
YGR236C	0.297971	0.088999	-1.31729	-3.71705	-3.83566	-5.00856	-4.94449	-3.45551	-4.44696
YGR239C	0.0712243	0.577045	1.0402	1.52182	1.25889	0.945491	0.21321	-0.0138037	-0.174739
YGR240C	-0.0418955	0.248448	-0.117717	-0.519334	-0.963941	-1.11197	-1.2081	-0.597052	-0.209867
YGR243W	-0.219222	0.147597	0.175315	-0.532973	-1.30391	-1.4204	-1.42378	-0.8815	-1.14089
YGR244C	0.136309	0.0729138	0.132521	-0.694322	-0.927484	-1.25971	-1.57241	-1.05853	-1.05588
YGR245C	0.0246401	0.74486	0.499087	0.987449	1.52732	1.45876	0.826424	0.599426	0.252722
YGR248W	0.108695	-0.281118	-0.858632	-1.88779	-1.75425	-2.01349	-2.48267	-1.29378	-2.02981
YGR254W	0.487846	-0.0342614	-0.167789	-2.29625	-3.85889	-4.6723	-4.35796	-3.84455	-2.65442
YGR256W	0.270483	0.182233	-0.200169	-1.83619	-2.03241	-1.87664	-2.27328	-2.17461	-2.37784
YGR260W	0.136909	0.076206	0.497736	0.856281	1.13262	1.13706	0.808056	0.648423	0.490929
YGR264C	0.020191	0.198578	0.539369	1.01645	1.20977	1.30673	1.19939	1.52981	1.35344
YGR271W	-0.577364	-0.387091	-1.22823	-1.97509	-2.25834	-2.39801	-1.70367	-2.44505	-1.81034
YGR279C	-0.393552	-0.504999	-0.29707	-0.341101	0.245151	1.06969	0.926261	1.26105	1.12608
YGR280C	-0.243979	0.830016	0.944819	1.69803	1.02463	0.794424	0.687797	0.503148	0.283523
YGR283C	-0.0925223	-0.0973881	0.411365	0.822002	1.03518	1.16171	0.98064	0.673682	0.379733
YGR285C	-0.116053	0.135188	0.377369	0.991439	1.55123	2.04799	1.47971	1.31987	1.21683
YGR287C	-0.166403	-0.131752	-0.0176983	-0.180113	-0.995163	-1.21148	-1.29443	-1.08396	-0.934658
YHL001W	-0.261787	-0.2271	-0.108158	-0.295138	0.762109	1.15004	0.88343	1.12298	1.13438
YHL007C	-0.272473	0.814912	0.45275	1.34533	1.5677	1.4402	1.00978	0.620089	0.553389
YHL008C	-0.268067	-0.280664	-0.472632	-0.244977	-1.63912	-1.51948	-0.424647	-0.46555	-0.763965
YHL011C	-0.211528	0.406494	0.545118	0.977699	1.61915	1.67201	1.48367	0.963542	0.652497
YHL012W	0.502159	0.787227	1.47327	1.20502	1.20323	1.07142	0.833315	0.575341	0.49067
YHL013C	0.137084	0.210206	0.383804	0.937021	1.09525	1.00991	0.553392	0.388216	0.272455
YHL032C	-0.0574881	-0.352472	-0.45907	-0.958415	-1.42961	-1.23687	-1.58671	-1.06453	-1.34276
YHL040C	-0.0167747	-0.0907185	-0.187728	0.0886168	0.417081	0.697441	0.522719	1.16386	1.20609
YHL050C	0.0491322	-0.0970771	-0.378696	-0.821878	-1.24203	-1.12709	-0.984835	-0.557984	-0.546284
YHR003C	-0.0511511	0.148823	0.291537	1.0438	1.1118	0.795297	0.632192	0.473404	0.510543
YHR005C	0.214389	0.0478035	0.245234	0.0921358	0.287067	0.415758	0.645231	1.09555	1.25106
YHR008C	-0.462455	-0.522359	-0.936218	-1.87717	-2.30798	-2.21863	-2.26278	-1.89625	-1.88948
YHR025W	-0.201847	-0.252066	-0.500138	0.361244	1.08933	1.99099	1.36748	1.19635	1.31618
YHR033W	0.172879	0.0514512	0.0939356	-0.251793	-0.810496	-1.02096	-1.88658	-1.13861	-1.80825
YHR037W	-0.108434	-0.126922	-0.490654	-0.92603	-1.18992	-1.40824	-1.79395	-1.30105	-1.26475
YHR041C	-0.501906	-0.1231	-0.898421	-0.498738	-1.38089	-1.0068	0.19108	0.022559	0.033848
YHR049W	0.0644816	1.19388	2.10199	2.5803	2.85146	2.11621	1.83862	1.31889	1.14436
YHR051W	0.00816367	0.0495771	0.0601359	-0.601599	-0.994085	-1.06607	-1.13941	-0.75549	-0.566149
YHR053C	0.102197	0.38402	0.0876976	-0.735383	-1.3321	-1.61008	-1.37985	-1.26274	-1.16854
YHR055C	0.0252106	0.38402	0.0876976	-0.735383	-1.3321	-1.61008	-1.37985	-1.26274	-1.16854
YHR066W	-0.322723	0.375307	0.82652	1.21189	1.02243	0.957306	0.761229	0.162036	0.0818982
YHR068W	-0.154005	0.16458	0.52596	1.28825	1.18342	1.11633	0.978882	0.62417	0.516831
YHR069C	-0.210353	0.619618	1.08315	1.66387	0.918795	0.741978	0.48221	0.124013	0.051121
YHR071W	-0.173961	0.323664	0.772995	0.832305	1.38157	1.95105	0.855031	0.327153	0.00310629
YHR080C	0.0838889	0.50637	0.118916	-0.765012	-1.57717	-1.82945	-2.11531	-1.25786	-1.71127
YHR087W	-0.229958	-0.0960809	-0.647437	-1.69373	-1.32504	-1.59053	-1.85683	-0.77968	-1.36853
YHR088W	-0.0485237	0.874924	0.749512	1.65809	1.49293	1.56589	1.38357	0.518082	0.479395
YHR089C	-0.382274	0.710241	0.61685	1.42581	1.72101	2.22179	2.02102	1.31795	1.20654
YHR092C	0.0716406	0.654236	1.67459	1.35625	0.811684	0.731505	-0.252717	-0.149614	-0.403917
YHR094C	0.0882831	0.822462	1.75181	1.31468	0.659478	0.561864	-0.253929	-0.169978	-0.431335
YHR096C	0.135783	0.60968	1.21936	0.00874295	-1.65576	-2.06555	-2.5035	-2.40224	-2.50113
YHR097C	0.0242377	0.404109	0.210681	-1.35325	-2.33346	-2.13969	-2.25499	-2.36618	-2.01038
YHR124W	-0.0666447	0.799434	1.2798	1.29386	1.02785	0.675878	0.361871	0.25764	0.223402
YHR126C	0.0763214	0.872524	1.16427	2.59227	1.76373	1.89958	0.803765	0.55593	-0.0403953
YHR127W	0.0380103	1.27346	0.783346	1.81226	1.44078	1.29081	0.953156	0.282236	0.438682
YHR128W	0.64454	0.373694	0.815454	1.97661	2.19644	2.74601	2.11533	1.56283	2.16841
YHR134W	0.389082	0.241528	0.788554	0.690889	0.812427	0.648161	0.724702	1.28456	1.09373
YHR138C	0.318258	0.561034	0.125381	-0.84907	-0.627259	-1.13805	-1.42806	-0.851939	-1.19937
YHR139C	0.34391	0.401952	0.0794984	-2.56564	-4.07297	-4.80229	-5.86241	-4.44252	-5.63759
YHR143W-A	0.1415	0.354504	0.116197	0.64079	1.09872	1.35204	1.43393	0.784782	0.651543
YHR148W	0.343071	0.238476	0.49429	1.42828	1.39765	1.28309	1.04277	1.02437	0.781752
YHR154W	0.0523699	-0.062157	0.192211	-1.40735	-2.63299	-2.73547	-2.03434	-1.40336	-2.11529
YHR158C	-0.446691	-0.213482	-0.437238	-1.3321	-1.73899	-1.93869	-1.52244	-1.31576	-1.28334
YHR160C	-0.0699728	-0.186912	0.0522649	-1.00261	-1.17315	-1.36365	-1.46805	-1.41747	-1.31891
YHR165C	-0.474009	-0.0343967	-0.503525	-0.225162	-2.77991	-2.55414	-0.327733	-0.169832	-0.257697
YHR169W	-0.300211	0.437836	0.57559	1.60927	1.8183	1.67428	1.38871	0.950515	0.798604
YHR170W	0.0071127	1.41974	2.01149	2.41553	2.10684	2.00712	1.6869	1.51496	1.1523
YHR173C	-0.0662626	-0.162149	-0.34089	-0.964707	-1.50031	-1.56012	-1.78659	-1.29245	-0.710966
YHR174W	0.0645124	-0.19144	-0.00714494	-1.87225	-3.51257	-4.09378	-3.91365	-3.64863	-1.21773
YHR178W	0.09778	0.552758	1.56243	2.47496	2.01914	1.73108	1.02164	0.503816	0.725293
YHR179W	-0.168448	0.651115	1.06426	2.86463	2.33715	1.98119	1.40949	0.690124	0.981939
YHR181W	-0.62282	-0.254487	-0.93806	-2.27141	-0.176864	-0.476898	-4.01928	-3.01685	-2.23397
YHR185C	0.329105	0.000275272	0.101016	-0.707881	-0.725221	-1.17278	-1.10829	-0.633599	-0.98031
YHR196W	0.382673	0.661091	1.27512	1.80373	1.22082	1.13875	1.36006	1.14825	1.11815
YHR216W	-0.0532181	0.0340313	0.630418	1.06084	1.19805	1.04598	0.365165	0.584233	0.293557
YHR219W	0.0479745	-0.271329	-0.3389	-1.30015	-1.57952	-1.69024	-1.56288	-0.777316	-1.23868
YIL012W	-4.3793e-05	-0.294836	-0.387112	-1.13856	-0.880248	-1.26494	-1.32633	-0.862661	-1.32337
YIL015W	0.292617	0.0402252	0.0266725	-0.138116	0.0277552	-0.320515	0.260927	1.77104	1.44738
YIL026C	-0.282194	-0.685407	-0.596376	-1.673	-2.03336	-2.11193	-1.98405	-1.5804	-1.48417
YIL033C	-0.640958	-0.633784	-1.09063	-2.4996	-2.23323	-2.61923	-2.03668	-2.08667	-1.96958
YIL034C	-0.209873	-0.338417	-0.2012	-1.06472	-1.00444	-0.966853	-0.947853	-0.467462	-0.096466
YIL036W	-0.481893	-0.0507732	-0.215011	-1.30654	-1.50078	-1.56058	-1.86251	-1.37333	-1.50656
YIL041W	0.099946	-0.173138	-0.150548	-1.18561	-1.02285	-1.02326	-1.39046	-0.738113	-1.10248
YIL052C	0.516426	0.466122	0.981865	0.81059	1.19551	1.13846	0.611497	1.17998	0.872298
YIL053W	0.0658915	1.80669	2.38855	1.98261	1.32427	0.690039	-0.360766	-0.635396	-1.3354
YIL055C	0.231352	0.89682	0.564817	-0.563838	-1.18542	-1.18783	-1.49712	-1.04952	-1.21736
YIL056W	0.37013	1.37918	1.32389	0.444953	-0.405598	-1.00232	-1.13358	-1.04508	-1.32593
YIL057C	0.0823312	-0.444204	-0.646752	-3.47506	-3.64294	-4.34073	-5.12964	-3.32204	-3.98937
YIL066C	0.199944	0.0986468	-0.0497848	-0.468207	-1.06556	-2.02085	-0.96268	-0.879175	-0.74274
YIL082W-A	-0.623186	-0.238769	-0.712011	-0.871078	-1.26072	-1.30268	-1.31076	-0.847985	-0.961499
YIL087C	-0.264688	-0.491435	-0.584001	-1.90042	-0.741741	-0.882402	-1.56891	-1.08883	-1.67215
YIL088C	0.0605344	-0.0989756	0.0101404	-0.978859	-0.760377	-1.05026	-1.14599	-0.55308	-0.82504
YIL097W	0.0540792	-0.390747	-0.106514	-1.41533	-1.21898	-1.42633	-1.69488	-0.992199	-1.59193
YIL101C	-0.388501	-0.0749645	-0.705887	-1.32701	-1.97553	-2.24667	-1.60727	-1.59879	-1.97745
YIL107C	0.0822296	-0.0891443	-0.122898	-1.47707	-1.52132	-2.02932	-2.38387	-1.58137	-1.93812
YIL111W	-0.00869723	0.0370012	0.24777	-0.44734	-1.63904	-1.3542	-0.988832	-0.93544	-0.973789
YIL118W	0.135321	0.873687	1.22782	1.73948	1.17873	0.984376	0.941702	0.892468	0.691627
YIL123W	-0.143602	-0.337038	0.822779	0.273528	1.79984	1.46156	1.44966	1.01966	1.12052
YIL124W	-0.0436709	-0.244044	-0.502436	-1.76753	-1.88578	-1.95649	-1.84706	-1.84471	-1.35468
YIL125W	-0.431326	-0.674516	-0.39462	-1.82151	-2.3323	-2.84821	-2.09832	-1.72975	-1.75912
YIL127C	-0.168413	0.130618	0.21554	0.88558	1.07287	1.12069	0.847013	0.483388	0.329426
YIL136W	0.054832	0.137053	-0.46021	-3.17264	-3.85636	-4.08703	-4.4308	-3.59827	-4.39457
YIL153W	-0.30671	-0.312463	-0.636097	-1.15917	-1.3372	-1.16235	-1.26209	-1.13402	-1.00336
YIL155C	-0.0840616	-0.268175	-0.508745	-2.68295	-2.42986	-3.09831	-3.61893	-2.54379	-3.2387
YIL160C	0.273411	-0.0544977	0.0196187	-1.57406	-2.37327	-2.86306	-3.03741	-2.34157	-2.61475
YIL162W	0.0886031	0.350343	1.44155	1.69817	0.0343065	-0.851007	-1.35275	-1.00468	-0.93711
YIL169C	-0.171172	0.153658	0.148059	-0.82213	-1.41972	-1.23252	-1.06305	-0.260952	-0.477981
YIL170W	0.207959	0.438892	1.72751	1.04575	0.425721	-0.12914	-0.384332	-0.495535	-0.609074
YIL171W	-0.221463	0.438892	1.72751	1.04575	0.425721	-0.12914	-0.384332	-0.495535	-0.609074
YIR006C	-0.0501287	0.212778	0.745574	-0.0928491	-0.81704	-0.802172	-1.01232	-1.00823	-1.30897
YIR012W	-0.22575	0.395744	0.536414	1.46431	1.38612	1.77178	1.45591	0.933937	0.748209
YIR026C	-0.147672	-0.0918069	-0.219174	0.57678	1.11816	1.10792	0.967015	0.321578	0.421994
YIR031C	0.330025	-0.126302	-0.102087	-1.12322	-1.07752	-1.06275	-1.33465	-1.02249	-1.27118
YIR032C	-0.0900481	0.194765	0.327625	0.611244	1.22143	1.4044	0.923564	0.473891	0.609645
YIR036C	-0.188602	-0.323087	-0.232645	-0.873321	-0.675302	-0.9468	-1.01005	-1.03482	-1.06951
YIR037W	0.0394276	0.0396481	0.00289338	-1.47149	-1.80157	-1.63993	-1.86872	-2.07019	-1.68638
YIR038C	-0.158082	-0.351737	-0.633342	-2.52631	-3.83122	-4.16912	-3.77367	-4.0633	-3.87577
YIR041W	-0.18174	1.10655	0.953639	1.60784	1.48013	1.55351	1.00518	0.852423	0.518837
YJL001W	-0.316725	-0.186693	-0.156617	-0.922917	-0.940938	-1.21357	-1.19366	-0.947198	-0.715003
YJL002C	-0.357793	-0.491851	-0.326085	-0.680134	-1.62852	-1.67107	-0.723397	-0.619662	-0.552368
YJL005W	-0.762551	-0.444057	-0.953187	-1.56578	-2.65648	-3.31603	-2.17693	-2.15972	-1.6178
YJL007C	-0.284691	-0.109986	-0.452006	-0.321963	-1.05143	-1.31957	-1.01167	-1.00797	-0.707287
YJL020C	-0.259669	-0.176944	-0.325907	-1.23446	-1.43776	-1.09339	-1.46586	-0.920427	-0.995381
YJL026W	0.0990482	0.0216012	0.109528	-1.41735	-1.5896	-2.17186	-3.3431	-2.83864	-3.22927
YJL042W	-0.193534	0.172507	-0.327925	-0.739829	-1.51386	-1.38371	-1.21017	-1.07826	-1.31996
YJL045W	-0.381805	-0.485867	-0.719317	-1.22404	-1.94266	-1.85595	-1.9618	-2.04503	-1.85136
YJL048C	-0.347688	0.0798647	-0.634753	-0.740671	-1.25279	-1.09329	-0.96868	-1.21771	-1.11462
YJL051W	-0.490263	-0.554684	-0.622199	-0.912255	-1.57585	-1.8861	-1.34607	-1.40168	-1.10988
YJL052W	-0.150187	-0.0847514	0.0534089	-1.58098	-3.08785	-5.25907	-5.01864	-5.60353	-4.39473
YJL053W	-0.489087	-0.570469	-0.795394	-1.16719	-1.55798	-1.72313	-1.46943	-1.2436	-1.06921
YJL054W	-0.549184	-0.475692	-0.75733	-1.02042	-1.30811	-1.27087	-1.15208	-1.07455	-0.818105
YJL055W	-1.18533	-0.373585	-1.02779	-0.601694	-1.16843	-1.27452	-0.4999	-0.616719	-0.58908
YJL066C	0.502171	0.207993	0.608559	-0.883647	-0.581467	-1.39382	-1.72627	-1.17051	-1.50888
YJL068C	0.274717	-0.0387522	0.350137	-0.76263	-0.603142	-1.40795	-1.47728	-0.820909	-1.38226
YJL069C	0.045645	0.105598	0.134204	1.49942	1.36209	1.51631	1.5581	0.788531	1.04517
YJL076W	0.101064	1.33326	1.55536	2.10961	1.45596	1.37398	1.24592	1.00567	1.1481
YJL079C	-0.145897	-0.147363	-0.102257	0.346341	1.00666	1.36239	1.25375	1.40674	1.0667
YJL080C	0.352122	0.606527	0.874948	1.05022	1.07223	0.812435	0.297934	0.427004	0.49114
YJL084C	0.282997	1.22795	1.25079	1.62196	0.631172	0.503064	0.396609	0.0662602	0.211646
YJL103C	-0.177511	-0.0870853	-0.221692	-0.686006	-0.923085	-1.05758	-1.01114	-1.16826	-0.845867
YJL108C	0.236272	0.0480614	0.324322	1.61055	1.21361	1.06477	1.1288	1.2441	1.23322
YJL116C	0.303931	1.05291	1.68282	3.07237	3.38817	3.71277	2.92291	2.81131	2.46281
YJL133W	0.331754	0.758626	0.241032	0.847958	1.08994	1.15128	0.899276	0.896547	0.554214
YJL136C	0.715596	0.399892	0.658672	0.776222	1.16294	1.21221	1.07761	1.27912	1.45259
YJL138C	0.277457	1.12711	1.62132	0.819915	0.256216	-0.179743	-0.517406	-0.683226	-0.672713
YJL141C	-0.169183	0.243226	-0.175979	-1.21281	-1.88933	-1.19089	-1.67808	-1.70706	-1.80368
YJL144W	-0.355833	1.79427	-0.3253	-0.32265	-1.53715	-1.00822	-0.607101	-0.642191	-0.787314
YJL154C	0.353526	0.246555	0.54601	-0.382963	-0.837019	-1.03343	-1.06586	-0.600838	-0.711898
YJL155C	0.135665	-0.0242516	0.0206851	-1.10461	-1.23412	-1.40969	-1.51716	-0.935777	-1.48184
YJL157C	-0.130293	0.0755496	0.0736847	0.918307	0.33825	0.582224	0.795945	1.75827	2.23998
YJL158C	-0.110304	-0.22729	0.487074	1.57342	1.05015	1.2481	0.143803	0.311216	-0.166206
YJL163C	0.292182	0.174415	0.451752	-0.808086	-0.637934	-1.29254	-2.08129	-1.44242	-2.0761
YJL164C	0.388855	0.127805	0.382686	-0.913016	-0.832728	-1.66434	-1.80132	-0.94768	-1.631
YJL171C	0.276519	0.227572	0.319096	0.798593	1.83293	2.1975	1.81145	1.03985	1.17719
YJL172W	0.307886	0.0885531	0.0125585	-1.09843	-1.10684	-1.63721	-1.39599	-0.820126	-0.722588
YJL174W	0.199262	0.215649	0.233998	0.177867	-1.67105	-1.1992	-1.1018	-1.58986	-1.53119
YJL175W	0.554908	-0.15657	0.569878	-2.04145	-2.56272	-3.69443	-3.85058	-3.64696	-3.922
YJL178C	-0.0466814	0.0808381	-0.0370563	0.0799091	-2.00972	-1.11784	-0.0538147	0.03862	0.363967
YJL185C	0.210722	-0.0772289	-0.0729252	-1.10361	-1.3549	-1.55537	-1.38159	-1.32947	-1.21178
YJL198W	-0.520102	0.951872	1.16247	1.49743	0.811535	0.936134	0.277484	0.175207	-0.217155
YJL206C-A	0.283564	0.237316	0.547037	0.823748	0.982404	0.983201	1.04782	1.04364	0.974647
YJL208C	0.329392	0.765547	1.27902	2.32957	1.86516	1.98475	1.72164	1.04507	1.12384
YJL213W	-0.0996523	-0.0743819	0.155374	-0.133311	-2.08277	-1.58461	-0.611079	-0.302396	-0.0183917
YJL219W	0.178374	0.651855	1.81241	1.1279	0.587085	0.176763	-0.458751	-0.00677091	-0.309863
YJL221C	-0.133146	0.0694934	-0.193042	-0.178344	-1.41974	-1.01109	-1.17791	-0.607216	-0.952604
YJL223C	0.12117	0.880422	1.02869	1.35111	1.36627	1.51107	0.972425	0.562937	0.618133
YJR008W	0.482483	0.180681	0.160793	-1.11624	-1.29052	-1.511	-1.60894	-1.48184	-0.979381
YJR009C	0.446066	0.191228	0.24655	-2.20915	-2.60784	-4.9105	-4.67685	-5.18221	-4.05118
YJR016C	-0.434389	-0.762486	-0.653985	-1.79585	-1.76127	-2.17757	-2.55742	-2.41875	-2.46736
YJR019C	-0.560737	-0.566762	-0.674996	-1.43905	-1.19214	-1.50593	-1.37548	-1.0411	-1.06368
YJR035W	0.149401	-0.0191628	-0.259462	-0.844258	-0.857844	-1.01346	-1.18697	-0.571866	-0.802254
YJR039W	0.170641	-0.21335	-0.229905	-0.705807	-0.758724	-1.05822	-1.31004	-0.73007	-0.939481
YJR041C	0.332074	0.0252546	0.362086	0.913447	1.15206	1.16995	1.00646	0.728462	0.679066
YJR045C	0.310568	1.27612	1.86694	0.483522	0.325055	0.0602254	-0.507474	-0.106072	-0.439301
YJR063W	0.174706	0.226219	0.499886	0.819631	1.54516	1.44421	1.49267	1.23369	0.856127
YJR066W	-0.703331	0.0150089	-0.703359	-2.1704	-3.49973	-3.72216	-3.47015	-3.68898	-3.4465
YJR070C	-0.144814	0.0724294	0.897473	1.8371	1.952	1.82959	1.47364	1.06143	0.620428
YJR073C	-0.0601331	-0.0835234	-0.434689	-1.00533	-1.17528	-0.550641	-1.06851	-0.586042	-0.801134
YJR074W	-0.559686	-0.188858	-0.861078	-0.880572	-0.943132	-1.00114	-1.00377	-0.67131	-0.71527
YJR077C	-0.0992097	-0.158846	-0.0863554	0.459111	1.08869	1.19795	0.970235	0.840066	0.94625
YJR085C	-0.270547	-0.42938	-0.481989	-0.965792	-0.869109	-1.1233	-1.23642	-0.687089	-1.0139
YJR104C	-0.377784	-0.436989	-0.77426	-1.2152	-1.61247	-1.38848	-1.01096	-0.151799	-0.567605
YJR105W	-0.052987	-0.140642	-0.130526	0.160955	1.0553	1.03357	1.3937	1.41259	1.518
YJR120W	-0.152564	-0.22562	-0.0564054	-0.637998	-1.06747	-1.02308	-0.932217	-0.811332	-0.534711
YJR121W	0.159189	-0.0845163	-0.363934	-1.50733	-1.70353	-1.65379	-2.45395	-1.26997	-1.34211
YJR151C	0.039711	-0.315017	-0.35337	-1.18316	-1.38304	-1.61259	-1.00052	-0.767629	-0.938107
YJR155W	-0.239301	-0.271151	-0.816603	-1.79682	-2.36694	-2.26879	-1.89981	-2.04636	-2.18616
YKL004W	-0.12803	0.464037	1.02194	1.19154	1.21091	1.04764	0.967809	0.368272	0.199453
YKL005C	-0.302877	0.207138	0.314484	-0.219577	-0.774416	-1.16823	-0.973353	-1.10795	-1.09715
YKL006W	0.174933	0.00293975	0.243805	0.547092	0.817145	1.18381	1.27631	1.42581	1.3815
YKL007W	0.0617761	-0.158136	-0.285611	-1.04747	-1.16314	-0.952386	-1.27425	-0.888918	-0.838555
YKL009W	-0.102997	0.351089	0.81106	1.65915	1.93292	2.16081	1.95419	1.29112	1.31949
YKL016C	0.15789	-0.219697	-0.466089	-0.476457	-0.595344	-1.26531	-1.48714	-0.414572	-0.495504
YKL021C	-0.134638	-0.302465	0.140687	-0.177706	1.00272	1.04282	0.903726	0.362475	0.392307
YKL024C	0.196965	0.207557	0.255172	1.4018	1.67221	1.6974	1.8073	0.843784	1.08709
YKL035W	0.0417656	-0.523739	-0.192859	-1.0109	-1.01005	-0.908484	-1.11761	-0.898216	-0.75623
YKL044W	0.0705575	0.245128	0.112217	0.662406	0.703741	1.25502	1.03333	1.22223	0.641473
YKL050C	-0.675732	-0.253465	-0.877214	-2.57846	-2.95896	-3.30143	-3.33037	-2.86151	-2.99859
YKL054C	0.0409122	1.0038	1.1711	0.936186	0.325333	0.382049	0.215286	0.43785	0.266899
YKL056C	-0.0961879	0.385026	1.1487	1.88462	1.76734	1.97637	1.38053	1.53015	1.3823
YKL060C	0.319468	-0.0472005	0.103413	-1.77291	-2.69893	-4.04479	-3.75752	-4.48935	-3.47975
YKL065C	-0.029004	-0.0897801	-0.325218	-0.894853	-0.924908	-1.09226	-1.27403	-0.533937	-0.423789
YKL077W	-0.0680702	-0.47181	-0.629921	-1.45877	-1.59394	-1.93748	-2.02544	-1.57358	-1.37832
YKL078W	0.184932	0.12235	0.595068	1.06611	1.3568	1.13065	1.2918	1.1315	1.76502
YKL081W	-0.120189	0.234677	0.333753	0.365818	0.578903	1.0353	1.02037	1.1772	1.07292
YKL082C	0.262265	0.859199	1.07663	1.2899	0.907473	0.81975	0.812429	0.459178	0.509066
YKL085W	0.00569752	-0.190842	-0.435224	-1.35868	-1.76209	-1.80391	-2.12671	-1.77411	-1.47217
YKL093W	-0.0455606	-0.105316	-0.472945	-0.891769	-1.43068	-1.15151	-1.42653	-1.47958	-1.41792
YKL099C	-0.254079	0.159544	0.132438	1.36496	1.2696	1.12947	1.32106	1.04617	0.486754
YKL100C	-0.173376	-0.291469	-0.240937	-0.552941	-1.04902	-1.04756	-0.776067	-0.68496	-0.831552
YKL103C	0.181035	-0.0393928	-0.391179	-1.31842	-1.58408	-1.55976	-1.66735	-1.04281	-1.10597
YKL107W	-0.0327385	-0.2445	-0.961103	-2.40291	-2.53932	-2.75246	-3.05144	-2.2945	-2.22084
YKL110C	-0.234566	0.946317	1.42264	1.49529	0.992301	1.10769	1.12825	0.793231	0.421971
YKL114C	0.108681	0.00454057	0.189781	1.02325	1.06408	0.619226	0.695504	0.296198	0.398861
YKL142W	-0.437948	-0.656478	-0.927479	-1.59275	-2.12462	-2.02691	-1.75206	-1.90221	-1.5867
YKL148C	-0.435744	-0.440188	-0.641236	-0.974325	-1.84855	-1.77406	-1.85218	-1.66918	-1.68435
YKL150W	-0.102442	-0.467219	-0.894672	-2.54353	-3.03675	-3.17058	-3.53878	-2.43288	-2.79101
YKL151C	0.0755393	-0.120825	-0.728138	-1.8149	-2.04416	-2.16653	-2.79434	-1.81817	-2.10722
YKL152C	-0.228139	-0.358681	-0.86077	-2.83243	-3.75245	-4.2081	-4.75572	-3.87752	-3.21879
YKL153W	0.182117	-0.0578319	-0.48661	-0.553991	-1.68502	-2.30401	-0.898018	-0.899889	-0.742679
YKL157W	0.392893	0.0326924	0.107851	-1.19713	-0.628361	-1.33903	-1.56993	-0.940732	-1.1227
YKL171W	0.0462253	-0.0624303	-0.0809966	-1.20393	-1.41733	-1.75338	-1.41455	-1.30637	-1.27859
YKL172W	-0.0885105	0.150023	0.249944	0.74329	1.26863	1.44953	1.05391	0.840665	0.677597
YKL174C	0.0590861	-0.3575	-0.253394	-1.37182	-1.11905	-1.64565	-1.55955	-1.09029	-1.63087
YKL187C	-0.050198	-0.276387	-0.582353	-1.51015	-2.26604	-2.22078	-1.91095	-1.71167	-1.7237
YKL188C	-0.0713856	-0.366504	-0.399222	-0.894195	-1.06415	-1.16099	-1.0579	-0.978888	-0.999538
YKL193C	-0.231951	-0.241689	-0.471875	-0.970356	-0.942051	-1.14965	-1.0774	-0.892717	-0.838451
YKL198C	-0.203169	0.328979	0.0544707	-0.0585525	-0.683717	-0.796192	-1.27875	-1.14017	-1.50026
YKL199C	0.0772287	0.291474	0.228728	0.229278	-0.694408	-0.713323	-1.36114	-1.15613	-1.50575
YKL201C	0.333799	0.726257	2.05163	1.88564	1.42335	1.49507	1.18248	0.894022	0.79841
YKL202W	0.13428	0.0935725	0.4873	0.939334	1.14278	1.38523	0.422289	0.309112	0.410831
YKL209C	0.226664	0.00584723	0.21449	0.14502	0.172396	-0.0404094	0.184591	1.03193	1.53226
YKR002W	0.116393	-0.199152	-0.353995	-0.670585	-1.04617	-1.08294	-0.635793	-0.512995	-0.466284
YKR007W	-0.720545	-0.268373	-0.996427	-0.325395	-1.81332	-1.37021	-0.327674	-0.366074	-0.579939
YKR009C	-0.265384	-0.46642	-0.890954	-1.94604	-3.22453	-3.11402	-3.07971	-3.4753	-2.78551
YKR018C	-0.356992	-0.241003	-0.467612	-1.0312	-1.529	-2.5456	-2.15455	-1.63945	-1.52048
YKR042W	-0.377905	-0.388266	0.546101	-0.556665	0.793776	0.342095	-0.0502194	-1.45438	-1.09271
YKR046C	0.102463	0.296814	-0.124694	-1.00975	-1.88026	-1.80577	-1.91792	-1.27141	-1.63249
YKR049C	-0.0843417	-0.238965	-0.418583	-0.975378	-1.03179	-1.14414	-1.24863	-0.855773	-1.11749
YKR050W	0.128557	-0.115384	-0.401116	-1.0464	-1.05745	-1.29333	-1.17856	-1.01252	-0.893196
YKR056W	0.175526	0.947366	1.78118	1.51105	1.38643	0.272038	1.111	0.588191	0.514091
YKR067W	-0.322203	-0.28149	-0.400058	-0.584754	-1.19358	-1.06477	-0.717025	-0.590897	-0.981516
YKR071C	-0.423955	1.1804	1.76586	1.95775	1.55841	0.935268	0.962411	0.273726	0.420219
YKR075C	-0.1472	1.25437	1.52831	-0.559387	-1.3182	-1.82278	-2.21364	-1.96531	-2.30766
YKR076W	0.0976725	-0.121988	-0.399091	-1.32441	-1.94202	-2.30048	-2.82602	-1.77606	-2.51174
YKR084C	-0.13148	-0.000818403	-0.556456	0.0648628	-2.22825	-2.06995	0.0862728	0.181731	0.313237
YKR092C	0.101353	0.218955	0.648504	1.2013	1.30447	1.24288	1.4731	0.7057	0.984012
YKR097W	-0.0549773	0.150783	0.48175	-0.931749	-1.52466	-1.62398	-2.24287	-1.97718	-2.24238
YLL010C	-0.0182144	0.904474	1.05342	1.01428	0.390756	0.434128	0.186744	0.0774042	-0.102644
YLL011W	-0.0997396	0.17507	0.67526	0.975198	1.29659	1.5352	1.11265	0.512548	0.523756
YLL012W	-0.06809	0.665672	1.05593	1.83378	1.1458	1.02693	1.13099	0.417896	0.423726
YLL016W	0.11901	-0.149737	-0.332965	-1.26417	-1.77274	-2.19359	-1.88648	-1.39406	-1.69568
YLL019C	0.112401	0.671702	1.01244	-0.000362456	-0.635735	-1.06987	-1.69785	-1.63826	-2.18498
YLL023C	-0.0279817	-0.41388	-0.35328	-1.12006	-0.883586	-1.11201	-1.4182	-0.685059	-0.954969
YLL024C	0.205126	1.34515	2.0881	0.938432	0.539759	0.402062	-0.300956	-0.123546	-0.368066
YLL026W	0.18816	0.664185	0.935271	-0.0573772	-1.07917	-1.39179	-1.47428	-0.775674	-1.06202
YLL028W	0.0428268	1.59722	1.01862	1.72975	0.754212	0.487534	0.193512	0.0755557	0.0374239
YLL034C	0.160523	-0.0328739	0.344315	0.595554	1.27799	1.17284	0.804102	0.539853	0.322997
YLL041C	-0.175537	-0.410105	-0.554661	-1.70836	-2.34612	-2.46829	-2.33047	-2.109	-2.35701
YLR007W	0.172689	0.467085	1.01903	1.10933	0.662107	0.0984824	0.603298	0.142433	0.11225
YLR008C	0.0242996	-0.0288755	0.267864	0.144403	1.0021	1.03751	0.983415	0.382298	0.374134
YLR009W	-0.104633	0.543056	0.76708	1.47324	1.40047	-0.571141	1.46003	0.85807	0.764648
YLR017W	-0.00264314	1.10331	1.55181	1.95793	2.28629	1.44546	1.58676	0.785912	0.720401
YLR018C	0.00938663	0.659967	1.03005	1.16065	1.06291	0.427424	0.558348	0.167851	0.222879
YLR019W	0.176849	0.960321	1.39009	1.06691	0.842815	0.322024	0.526337	0.11206	0.212921
YLR023C	0.0126745	1.47583	1.6841	1.43895	1.22803	0.84242	0.654193	0.512175	0.412892
YLR028C	-0.339482	-0.580408	-0.592511	-1.03296	-1.68031	-1.36483	-1.49221	-1.08049	-1.1564
YLR040C	0.0700683	-0.0743358	-0.0285689	0.113339	-0.0769191	0.0598608	-0.381743	1.13459	2.07057
YLR042C	-0.00785891	-0.0294088	-0.175337	-0.0752988	-0.366668	-1.31098	-0.216104	1.08192	1.20169
YLR043C	-0.0792531	-0.0244147	-0.559444	-0.965643	-1.63236	-1.46225	-1.54764	-0.744513	-0.346164
YLR044C	-0.0543184	-0.510509	-0.669414	-2.79916	-3.98453	-5.11669	-4.73246	-3.42947	-1.98133
YLR051C	0.208672	0.239798	0.459134	1.38336	1.20282	1.155	1.37295	0.818631	0.870615
YLR060W	-0.0997758	0.424289	0.716592	1.29948	1.72763	1.24911	1.59268	1.11584	1.30259
YLR061W	0.0753947	0.365647	0.429857	0.757344	0.957956	1.37685	1.39592	1.87704	1.93398
YLR062C	0.0195715	0.105002	0.0628916	0.322576	0.636476	1.22812	1.00151	1.09423	1.29826
YLR074C	-0.343276	1.0517	0.62322	1.70592	1.20527	0.655477	1.26041	0.767244	0.496416
YLR080W	-0.157389	-0.12697	-0.631466	-0.955026	-1.2954	-1.40438	-0.949783	-1.27288	-1.23631
YLR092W	-0.292293	-0.260586	-0.734182	-0.715016	-1.04324	-1.69528	-0.53288	-0.311218	-0.230681
YLR093C	-0.0650459	-0.0222014	-0.540985	-1.24854	-1.68722	-1.69939	-1.70488	-1.22729	-1.2596
YLR099C	0.22524	0.24591	0.487545	0.235875	1.12316	1.26946	0.459629	0.484187	0.114664
YLR100W	-0.157628	-0.0680657	-0.315544	0.259511	0.919589	1.21949	1.22291	0.988932	1.24127
YLR107W	0.0363041	0.961595	1.29782	1.47693	0.478998	0.188229	0.596182	0.498623	0.490505
YLR109W	0.140456	0.403877	-0.0199398	-1.51196	-2.51499	-2.94287	-3.18303	-2.05196	-2.04607
YLR113W	-0.0257547	1.04719	1.26354	1.75029	1.07156	0.418456	0.958871	0.740808	0.884611
YLR121C	0.0497661	0.392608	0.288376	1.35429	1.48277	1.23536	0.990483	0.810723	0.43365
YLR134W	-0.729934	-0.775346	-1.21176	-2.70276	-3.79323	-4.29078	-4.40032	-2.81303	-1.76164
YLR139C	0.144442	0.420908	0.913749	1.31796	1.16824	1.29246	1.16349	0.963146	0.792574
YLR162W	-0.642743	-0.532553	-0.975249	-1.86903	-2.87308	-3.08992	-1.84478	-2.57551	-1.77317
YLR164W	-0.289549	-0.412887	-1.05249	-2.61336	-3.39637	-2.98713	-3.2332	-3.10789	-2.73817
YLR174W	-0.400505	-0.449688	-0.850247	-1.31758	-2.09859	-1.88849	-1.74841	-1.55448	-1.64316
YLR175W	-0.460687	0.77041	1.25791	1.5136	1.31029	1.46463	0.896101	0.98034	0.452075
YLR178C	-0.631827	-0.812104	-1.42226	-2.31268	-2.15537	-2.63552	-2.12039	-2.03705	-1.60342
YLR186W	-0.159191	-0.0850293	0.083724	1.24357	1.74871	1.58637	1.78613	0.818756	1.09244
YLR192C	-0.074799	-0.0684862	0.119601	0.720434	1.11946	1.65806	1.31037	1.10092	1.37499
YLR194C	-0.163491	-0.185221	-0.359008	0.0207435	0.476246	1.07491	1.28241	0.792331	0.909382
YLR196W	-0.0999279	0.0671236	0.113803	1.18727	1.21055	0.835549	1.47231	0.721928	0.917251
YLR197W	0.198184	0.475719	1.14826	1.63872	1.85606	2.13331	2.03116	1.85438	1.76968
YLR198C	-0.217666	0.164082	0.666494	1.01881	2.00572	2.38227	1.55684	1.61012	1.17566
YLR205C	0.128973	-0.0285684	0.0892783	0.457469	0.633105	1.11967	1.18535	0.833952	0.88684
YLR219W	-0.109632	-0.102403	-0.554751	-1.44861	-1.96459	-1.74237	-1.8818	-1.54443	-1.62548
YLR223C	-0.406177	1.40457	1.63384	1.79524	0.966507	1.18194	0.675302	0.180646	0.358488
YLR224W	-0.398398	0.956342	1.26933	1.17423	0.584864	0.677962	0.305801	-0.185613	-0.154013
YLR226W	-0.145292	0.759394	1.24514	1.28558	0.330309	0.26757	0.223201	-0.12546	-0.0875465
YLR249W	-0.0953845	0.997531	2.0154	1.90103	1.72821	1.99505	1.25189	0.960347	1.39826
YLR258W	-0.179786	-0.505381	-0.125005	-1.37447	-1.58531	-1.84977	-1.32859	-1.24917	-1.09744
YLR264W	-0.0392114	0.169411	0.410268	0.830354	1.1053	1.46877	1.50073	1.55903	1.44637
YLR267W	-0.0944345	0.123767	-0.219735	-1.10166	-1.34237	-0.843998	-1.21552	-1.20836	-1.11938
YLR270W	-0.247628	-0.574664	-0.64931	-1.1808	-1.82019	-1.44133	-1.67193	-1.62266	-1.43177
YLR271W	-0.163681	0.00994323	-0.287503	-0.911845	-1.05513	-1.36341	-1.11814	-1.15446	-0.951615
YLR278C	-0.834915	-0.15805	-0.152267	-0.143823	-1.20174	-1.16598	-0.592464	-0.830881	-0.541702
YLR283W	0.129791	-0.109142	-0.275282	-0.396884	-0.99258	-1.75652	-1.2865	-0.671678	-0.849041
YLR292C	-0.0568264	0.458061	0.152308	0.743236	0.776377	0.850192	1.12533	1.02754	1.17433
YLR296W	0.156322	0.0795486	0.718817	0.557445	1.04527	1.27093	0.552731	0.504101	0.567839
YLR297W	-0.0373344	0.135081	0.0607506	-0.744625	-0.881743	-1.02963	-1.576	-0.898435	-1.27517
YLR304C	0.0696463	-0.103562	-0.398987	-1.4953	-1.75793	-1.67346	-1.95692	-1.51219	-1.42915
YLR312C	0.0822503	-0.030712	-0.255992	-0.987047	-1.57952	-1.29085	-1.52676	-1.61233	-1.46306
YLR325C	-0.518196	-0.682753	-0.583525	-0.983023	-1.06489	-1.13229	-0.588212	-0.64772	-0.324346
YLR327C	-0.44373	0.0221543	-0.277781	-2.93449	-3.80938	-4.31573	-4.5512	-4.02152	-5.05637
YLR332W	-0.0511125	0.442269	0.679645	1.09806	0.945034	0.876193	1.13793	1.00257	0.786469
YLR339C	-0.0881502	-0.232105	-0.0401192	-0.11469	0.453028	0.871138	0.774101	1.13176	1.01671
YLR342W	-0.103153	0.486697	1.38663	1.28528	1.14464	0.956732	0.766308	0.587432	0.401469
YLR344W	0.170776	-0.0855948	0.173067	0.148914	0.376203	0.814445	0.85963	1.27458	1.28067
YLR345W	0.0741295	-0.309102	-0.332837	-1.6041	-1.41739	-1.47662	-2.07556	-1.28476	-1.67724
YLR346C	0.0817078	0.522952	0.297992	-0.227556	-1.2334	-1.49525	-1.73722	-1.10557	-1.40382
YLR356W	-0.0167738	0.0844964	-0.451792	-1.26153	-1.8311	-1.65675	-1.80955	-1.53605	-1.50643
YLR377C	-0.0951456	-0.307184	-0.505916	-1.22982	-1.60749	-2.07048	-1.95685	-1.30213	-1.83975
YLR382C	-0.14455	-0.815598	-0.377621	-1.86986	-2.12406	-2.31869	-1.98691	-1.96684	-1.97632
YLR383W	-0.331881	-0.85476	-0.629896	-1.88844	-2.27117	-2.48765	-2.00227	-1.81363	-1.94848
YLR384C	-0.338183	-0.717006	-0.821289	-1.69876	-2.06312	-2.35865	-1.9727	-2.35714	-2.18169
YLR388W	0.0619625	0.0360799	0.0768089	0.436227	0.742808	1.47839	1.47629	1.50032	1.45342
YLR407W	-0.0574587	1.05695	1.09508	1.28223	0.884555	0.833236	0.621532	0.409294	0.123535
YLR410W	-0.495411	-0.765982	-0.712433	-1.52872	-2.04363	-2.00785	-1.43707	-1.47537	-1.40804
YLR413W	-0.165836	-0.206416	-0.0173873	0.306283	0.42505	0.353988	1.21373	1.66647	0.953997
YLR414C	-0.0195777	-0.0499592	0.153148	0.639335	0.698589	1.85622	1.37916	1.0174	0.88373
YLR425W	-0.115482	-0.466474	-0.72096	-1.02389	-1.30254	-1.4723	-1.21965	-1.01678	-1.01878
YLR435W	-0.049329	-0.163357	0.0720247	0.923654	1.41875	1.5043	1.56519	0.649335	1.03103
YLR438W	0.0258747	0.214109	-0.261723	-0.719961	-0.970531	-1.53138	-1.26911	-0.983931	-1.3041
YLR448W	0.231451	0.239839	0.410712	0.559356	0.638615	0.450512	1.05246	1.17834	1.23952
YLR449W	0.0505098	-0.147276	-0.0714855	0.527338	1.23822	0.706919	1.41312	1.12993	1.00084
YLR452C	0.402652	-0.23679	0.0876388	0.0992413	0.0689398	-0.259237	0.410125	1.72591	2.16709
YLR460C	0.0946239	-0.0322307	-0.353202	-1.07118	-1.46815	-0.995864	-1.59306	-1.26144	-1.34687
YLR463C	-0.294966	-0.21128	-0.550208	-1.00022	-1.15464	-1.41314	-0.655415	-0.693175	-0.168032
YML004C	-0.0711676	-0.462882	-1.03554	-2.62227	-2.92072	-2.77409	-0.898124	-1.94366	-2.53806
YML022W	0.213686	-0.13121	-0.0668473	0.532703	1.01315	1.42735	1.63356	0.888759	1.22321
YML024W	0.0804697	0.0351241	0.125488	0.212213	0.661114	1.04848	0.869243	1.3776	1.12672
YML026C	0.286398	0.142175	0.372777	0.5867	1.06867	1.02574	1.485	1.49074	1.63214
YML028W	0.0280365	0.0733837	-0.473247	-1.04968	-1.3113	-1.88056	-0.161771	0.252647	0.37826
YML042W	-0.278106	-0.0951683	-0.347825	-1.15117	-1.74792	-1.75204	-2.08348	-1.74875	-1.51346
YML043C	-0.155841	0.559729	1.10103	1.30156	0.907556	0.492739	0.672967	0.16922	0.0944401
YML055W	0.164501	0.0584267	0.548438	1.22025	1.25765	1.30075	0.997895	0.6814	0.792476
YML056C	0.240179	0.274652	0.925616	1.73087	1.7339	1.8157	1.70525	1.4371	1.38565
YML075C	0.130406	0.100709	-0.396775	-1.00766	-1.5532	-1.55885	-1.21221	-0.537193	-0.578849
YML080W	0.0623133	0.305917	0.461825	1.21599	1.07563	0.581781	0.725765	0.292148	0.292493
YML093W	0.07422	0.19746	0.605655	1.08557	1.0407	0.919153	1.19741	0.970748	0.942613
YML100W	0.0797286	-0.0722476	-0.695509	-1.46663	-1.42842	-1.76729	-1.8737	-1.04351	-1.63463
YML106W	0.179337	0.122061	0.248407	0.315127	0.553511	0.821374	0.801654	1.04801	1.25427
YML110C	0.27225	-0.0330632	-0.221257	-0.801255	-0.83127	-1.3309	-1.13306	-0.466168	-0.428181
YML120C	-0.108893	-0.067565	-0.6543	-1.17346	-2.52846	-2.60404	-1.64054	-1.45327	-1.31512
YML121W	-0.0452482	0.716426	1.13011	1.01213	0.368679	0.165017	0.0164086	-0.234265	-0.292197
YML128C	-0.508733	-0.398366	-1.208	-3.22377	-5.03989	-5.35862	-5.13508	-4.66373	-4.91584
YML130C	-0.346946	0.948735	1.78222	1.47532	0.223319	0.202115	0.292321	-0.563837	-0.464576
YMR002W	-0.210719	0.844379	1.02851	1.52846	0.902816	1.41376	1.02993	0.609325	0.598822
YMR010W	-0.0582172	1.27419	2.1263	2.14803	1.1309	0.866048	0.803526	0.625154	0.449414
YMR011W	-0.369814	0.942253	2.35354	1.36421	0.747955	0.580803	-0.745853	-0.215755	-0.577747
YMR049C	-0.144473	0.104231	0.488981	1.00012	1.44519	1.26048	1.12325	0.906784	0.614969
YMR053C	-0.150897	-0.363245	-0.684742	-0.95204	-1.1078	-1.68851	-1.08784	-0.869086	-1.23253
YMR056C	-0.0387099	-0.0560089	-0.326666	-1.37886	-1.46227	-1.68751	-1.60835	-1.14099	-1.50287
YMR058W	0.135424	-0.175403	-0.0470822	0.29905	0.579067	1.28866	1.61013	1.97309	1.99455
YMR070W	0.204516	1.29433	1.55222	1.0269	0.691501	0.542829	0.757474	0.280274	0.320511
YMR072W	0.270518	0.0938585	-0.0125508	-0.719916	-1.25522	-1.6507	-1.7937	-0.643969	-0.751097
YMR081C	0.133074	0.446662	0.348379	-1.09361	-1.52457	-1.79096	-1.32403	-1.57979	-1.54677
YMR083W	-0.103059	-0.301664	-0.718986	-1.69922	-2.30267	-2.11101	-3.05668	-3.05595	-2.48931
YMR086W	-0.0413865	-0.157032	-0.617605	-1.75612	-2.13591	-1.88407	-1.92372	-1.68041	-1.65896
YMR090W	-0.149729	-0.0254096	-0.467734	-0.968856	-1.33048	-1.40187	-1.13171	-1.16653	-1.09473
YMR096W	0.07104	0.666696	0.326334	-0.792933	-1.72847	-2.0859	-2.38923	-1.76656	-2.33215
YMR097C	0.025734	0.408747	0.203484	-0.230643	-0.924226	-1.31419	-1.03851	-0.893022	-0.821567
YMR102C	-0.0476127	0.361908	0.646348	1.66985	1.70825	1.42697	1.16261	0.356325	0.220207
YMR105C	-0.175889	-0.49417	-0.653589	-1.25839	-1.1977	-1.55374	-1.8302	-0.971809	-1.37853
YMR107W	-0.305187	-0.0408754	-0.592608	-2.69707	-3.18225	-4.52535	-4.11926	-2.86213	-4.27532
YMR110C	0.242214	-0.358748	-0.825168	-1.68678	-2.06261	-2.36452	-2.9266	-1.30895	-2.03832
YMR114C	0.279331	-0.00150303	-0.110405	-1.35128	-1.72896	-1.8397	-1.94446	-1.18028	-1.55444
YMR118C	0.124135	-0.171018	-0.782842	-1.95661	-2.47431	-2.69453	-2.9929	-1.6635	-2.24975
YMR120C	-0.1348	-0.287721	-0.333623	-0.911504	-1.11138	-1.19345	-1.25294	-0.944755	-0.00201545
YMR131C	-0.0906202	0.899083	0.666121	1.5348	1.65163	1.58428	1.44014	1.07803	0.69333
YMR135C	-0.389506	-0.12521	-0.108619	-0.684448	-0.979385	-1.36392	-1.18761	-1.06114	-1.00976
YMR136W	-0.302553	0.369001	0.436977	-0.353466	-1.00944	-1.5944	-1.31151	-1.33809	-1.17008
YMR140W	-0.3535	-0.0538691	-0.398598	-1.23572	-1.29865	-1.35483	-1.32047	-1.1732	-0.906299
YMR152W	0.200483	-0.012739	-0.418404	-1.51421	-2.18695	-2.79473	-3.59679	-2.00999	-2.8817
YMR163C	-0.285987	-0.869339	-0.546209	-1.43173	-1.45426	-1.82562	-1.29407	-1.2815	-1.28351
YMR165C	-0.535257	-0.554519	-0.879955	-1.96583	-2.89108	-2.97913	-2.32458	-2.22921	-2.32929
YMR169C	-0.0741367	-0.375663	-0.397825	-1.53314	-2.0465	-1.69335	-2.14031	-1.95523	-2.04072
YMR173W-A	-0.132239	-0.32032	-0.580802	-0.952903	-1.73691	-1.59875	-1.16706	-0.980885	-1.0868
YMR174C	-0.176712	-0.105137	-0.570007	-1.8654	-2.06995	-3.06383	-2.6909	-2.78399	-2.9077
YMR175W	-0.758332	-0.415475	-1.01717	-3.10589	-5.50373	-6.63154	-5.3544	-5.72138	-5.91329
YMR176W	-0.306466	-0.223996	-0.62786	-2.06177	-3.63866	-4.05588	-3.43444	-3.25999	-3.2679
YMR182C	-0.267993	1.28537	1.2337	1.84097	0.394136	0.484167	-0.0300682	-0.282969	-0.379896
YMR186W	0.355051	1.73737	2.80478	1.41382	0.221347	-0.488368	-1.02379	-0.867828	-0.701539
YMR191W	-0.063986	0.0785499	-0.0922852	-1.16177	-1.79689	-1.93069	-2.04538	-1.76362	-2.19559
YMR195W	0.093828	0.296421	-0.366863	-1.13514	-0.881893	-1.50185	-2.26104	-1.51282	-2.15095
YMR205C	0.256516	0.383022	0.41665	-0.0942123	-0.577254	-1.04032	-1.19071	-0.505726	-0.469911
YMR206W	-0.427556	0.143445	-0.567678	-0.890093	-1.66648	-2.22894	-2.37134	-1.04149	-1.61679
YMR207C	-0.0224504	-0.347906	-0.327809	-1.01715	-1.5271	-1.80937	-1.22144	-1.14096	-1.13567
YMR217W	0.0637245	1.32094	1.75474	2.43168	2.90016	2.06935	1.84717	1.9165	1.69591
YMR219W	0.171076	1.08818	1.6681	2.30278	2.27021	1.81828	1.86442	1.5641	1.77817
YMR224C	-0.441243	-0.557216	-0.543692	-1.64639	-2.50083	-1.3086	-1.01293	-1.19032	-1.76571
YMR235C	0.00830253	-0.092404	0.300207	1.00615	1.24173	0.934981	1.57236	1.32956	1.35293
YMR239C	-0.0082466	0.653226	0.717738	1.69721	1.15549	0.58579	0.698721	0.471455	0.274533
YMR241W	0.165805	0.0671296	0.280287	0.918536	1.08845	1.02145	1.74588	0.917507	1.35344
YMR244W	0.19332	1.17849	1.73959	3.0156	2.83828	2.38889	1.94025	1.04532	0.529888
YMR250W	0.492956	0.0546886	-0.130083	-1.43374	-1.09652	-2.31092	-2.09662	-1.10685	-1.44579
YMR260C	-0.100426	-0.0815649	0.107498	0.767296	1.11964	1.18799	1.5905	1.22973	1.37851
YMR262W	-0.773078	-0.867301	-0.968717	-2.39843	-3.24474	-2.77747	-2.59271	-2.19694	-2.66222
YMR266W	-0.411934	0.467466	0.637575	0.930018	0.899508	0.417032	1.0599	1.19975	0.992692
YMR269W	0.171136	0.1832	-0.171827	0.860364	1.36022	1.30301	1.12271	0.655192	0.654047
YMR290C	-0.1125	1.46563	2.02675	2.30026	2.2787	2.65104	2.14862	1.06194	1.23746
YMR291W	-0.0212105	0.996192	0.406472	0.190395	-0.155685	-0.561775	-1.21358	-1.05116	-1.39526
YMR297W	0.242287	0.0205191	-0.367525	-1.42253	-1.78817	-2.15918	-2.1835	-1.12928	-1.51375
YMR302C	-0.260859	-0.206511	-0.454173	-0.945471	-1.41321	-1.10504	-1.32626	-1.18366	-0.662879
YMR303C	0.0828874	-0.161063	-0.572855	-0.818446	-1.56465	-1.63732	-1.3206	-1.94888	-0.821546
YMR304C-A	0.205182	-0.0219506	-0.102777	-0.39708	0.683448	1.55391	1.01902	1.60552	1.68983
YMR308C	0.115303	0.801434	1.75205	1.94007	1.61883	1.39978	1.30038	1.08479	1.31891
YMR309C	0.0855457	0.244601	0.75532	1.0408	1.2868	0.879776	0.954726	0.764452	0.760372
YMR311C	-0.560439	-0.0681743	-0.721786	-1.10894	-1.85838	-1.86089	-1.56987	-1.63517	-1.62231
YMR318C	-0.332007	-0.0375501	0.573306	1.78935	2.01863	2.37356	1.73437	0.512345	0.505306
YMR322C	-0.454088	-0.405992	-0.658875	-1.0293	-1.19941	-1.46448	-1.78614	-1.29966	-1.47271
YMR323W	-1.00214	-0.659743	-1.10922	-1.6406	-2.53265	-2.37903	-2.39664	-1.95983	-1.35683
YNL002C	0.189443	0.763258	1.07308	1.7661	1.80836	2.00479	1.63097	1.37144	1.11322
YNL003C	-0.432062	-0.595636	-0.820512	-1.11081	-1.60901	-1.87311	-1.2399	-1.17772	-1.13791
YNL009W	0.125775	-0.231172	-0.134311	-0.898379	-1.0361	-1.32295	-1.7325	-0.951837	-1.53325
YNL023C	-0.257272	-0.692237	-0.551299	-1.56375	-1.25096	-2.06235	-1.22041	-1.49898	-1.32104
YNL031C	-0.350658	-0.331786	-0.566661	-1.19162	-1.68532	-1.93218	-1.98399	-2.08391	-2.11441
YNL036W	-0.00323752	1.37103	1.97039	2.17108	0.957749	0.570752	0.38114	0.109326	0.0417983
YNL042W	-0.553382	-0.778823	-0.808284	-1.22392	-1.26285	-1.39357	-1.15651	-0.694922	-0.887722
YNL044W	-0.079473	0.33868	0.555113	1.20389	0.564884	1.30436	1.30153	0.835133	0.696521
YNL052W	-0.145599	-0.337738	-0.535293	-1.12313	-1.35752	-1.54202	-1.66616	-1.12889	-0.901731
YNL053W	-0.312299	-0.325112	-0.251295	-0.215021	-1.13532	-1.1017	-1.23405	-0.635877	-0.698867
YNL055C	-0.2854	-0.628267	-1.10127	-2.23398	-2.77714	-2.82145	-2.72232	-1.87541	-2.27166
YNL061W	-0.0180857	0.2774	0.354402	0.97833	1.10573	1.41522	0.909414	0.630135	0.569599
YNL064C	-0.341646	1.49267	0.74464	1.47735	1.62434	1.7248	0.867133	0.680518	0.699441
YNL065W	0.129197	1.67035	1.06381	1.55124	1.31533	1.34994	0.731081	0.313527	0.166246
YNL067W	0.122025	0.0102364	0.39745	0.519261	0.893907	1.13295	1.18442	1.42811	1.34288
YNL075W	0.0999616	0.14339	0.423835	0.77452	1.39978	1.21631	0.896138	0.788714	0.497068
YNL096C	-0.19069	-0.192466	-0.182507	0.10225	0.454321	1.15608	1.22545	1.06765	1.14012
YNL098C	-0.431131	-0.318812	-0.458625	-1.16767	-0.931636	-1.08297	-1.49221	-0.99744	-1.00332
YNL110C	-0.0599774	0.810331	1.50257	1.33535	1.74786	1.72836	1.15173	0.752226	0.422666
YNL111C	0.233643	0.536302	1.04247	1.72793	1.01199	1.21623	1.44358	0.636328	1.48501
YNL112W	-0.0876464	1.6579	1.64044	2.06618	2.36105	1.75467	1.48356	0.835396	0.648507
YNL113W	0.0625958	0.667773	0.483519	1.13189	1.1043	1.24266	1.21095	0.174074	0.324209
YNL115C	0.32916	0.51784	0.519458	-0.773286	-1.37295	-1.69555	-1.9889	-0.94781	-1.57692
YNL117W	0.303376	-0.164554	0.0644408	-0.872671	-0.987617	-1.35628	-1.7673	-0.638722	-1.21434
YNL123W	0.189789	1.18464	0.214491	1.39003	1.30792	1.31468	0.92829	0.726598	0.590383
YNL124W	-0.363501	0.95834	-0.080678	1.29859	1.32826	1.37015	0.97232	0.297725	0.102074
YNL132W	-0.0711417	-0.134272	0.527503	0.713741	1.2293	1.23614	0.832152	0.52459	0.42708
YNL134C	-0.207629	-0.731535	-0.368956	-1.66464	-2.27983	-2.55195	-2.13775	-2.11398	-2.12015
YNL135C	-0.223344	-0.494194	-0.671549	-1.31085	-1.34656	-0.914625	-0.809941	-0.652893	-0.392646
YNL138W	-0.571673	-0.417498	-0.600059	-0.961268	-1.38549	-1.4137	-1.19676	-0.956769	-0.794203
YNL141W	0.00476515	0.0835692	0.779304	1.62307	2.24681	2.43471	1.78135	0.920361	0.623326
YNL144C	0.131438	0.676669	0.446843	-1.37231	-1.78844	-2.42521	-2.45705	-1.93051	-2.5147
YNL145W	0.030607	0.158681	0.149435	0.0761017	-0.133367	-0.45002	0.194839	1.91644	2.29789
YNL155W	0.047654	0.97039	1.09361	1.56437	0.876309	0.546896	0.861248	0.538848	0.818571
YNL162W	-0.115239	-0.268161	0.274268	-0.130232	0.849241	1.19	1.04827	1.35373	1.30309
YNL163C	0.118577	0.202568	1.14219	0.723408	1.01413	1.11556	0.528493	0.624789	0.46729
YNL173C	0.052963	-0.0685735	-0.588041	-1.61215	-2.25269	-2.30207	-2.19366	-2.12426	-2.27499
YNL175C	-0.139104	-0.0432337	-0.138245	0.800222	1.33698	1.24729	1.12024	0.771943	0.449291
YNL190W	-0.687622	-0.552988	-0.352406	-0.953875	-1.33369	-1.52545	-1.31982	-1.17532	-1.16517
YNL191W	-0.0608186	0.757953	1.28361	1.88576	0.908989	0.938159	1.06057	0.294337	0.590623
YNL192W	-0.287012	0.414855	-0.212286	0.138999	-0.2607	0.557243	0.654873	1.1085	1.25356
YNL194C	0.0943436	0.00405292	-0.256149	-0.241681	-1.25874	-1.04073	-0.63463	-1.34764	-0.335319
YNL195C	-0.145394	-0.254109	-0.908951	-2.51213	-3.01212	-3.18572	-3.76953	-2.62305	-3.76491
YNL200C	-0.108401	-0.447077	-0.741558	-1.52827	-1.75802	-2.41992	-2.22736	-1.35018	-1.93869
YNL201C	0.0287876	1.22058	1.43684	1.63406	1.29459	1.33002	0.805651	0.61828	0.451852
YNL207W	0.213571	0.389908	0.779181	1.08318	1.09023	0.85392	1.08858	0.450255	0.646195
YNL209W	0.129481	1.18914	2.10094	1.2862	1.18176	0.686997	0.48454	0.395469	0.384746
YNL212W	-0.114548	-0.245549	-0.334923	-0.918273	-1.00525	-1.21331	-1.2896	-0.7642	-0.896293
YNL220W	-0.0378295	0.874005	1.44623	1.28791	1.97025	1.06717	0.365199	0.325002	0.939613
YNL221C	0.042481	0.580069	0.797172	1.0788	1.02277	0.318178	0.489943	0.229576	0.343423
YNL232W	-0.184808	0.680018	1.18096	1.30933	0.62981	0.39292	0.33763	0.0132226	-0.10452
YNL241C	0.164746	-0.100769	-0.122559	-0.87963	-1.13448	-1.09418	-1.10551	-0.619763	-0.771257
YNL247W	0.138394	0.119518	0.197515	0.944553	0.959543	1.3787	1.20171	1.15322	1.07657
YNL248C	-0.0526966	0.0747001	0.584487	1.46674	1.34695	1.06846	1.6298	1.02041	1.18546
YNL251C	0.12041	0.745801	1.31071	1.39439	0.623734	0.929403	1.25747	0.425692	0.292283
YNL279W	-0.15647	0.153095	0.168082	-0.0367073	-0.250126	-0.218203	-0.11241	1.77042	1.13723
YNL299W	0.0505743	0.0473326	0.478629	1.1997	1.12928	1.40327	0.803157	0.579225	0.534109
YNL301C	0.149432	0.293521	0.667087	0.847193	1.1973	1.47548	1.61777	1.58788	1.66679
YNL302C	0.0439787	-0.0435882	0.308869	0.468805	1.13492	1.32274	1.315	1.29985	1.38142
YNL305C	0.0887466	0.30923	-0.256554	-0.800627	-1.23642	-1.46498	-1.34432	-0.797701	-0.884419
YNL308C	-0.0464406	0.0803868	0.434366	0.999053	1.39539	1.51945	1.20044	0.689694	0.915959
YNL321W	0.129788	0.333458	-0.197512	-0.185667	-1.03776	-1.09901	-0.9303	-0.761949	-0.62133
YNL331C	-0.508721	-0.383682	-1.08305	-1.85792	-1.78766	-1.41592	-2.26978	-1.85694	-1.95936
YNR001C	0.0864584	-0.0312577	-0.379857	-1.8046	-1.50475	-1.91033	-2.2193	-1.34634	-2.03284
YNR002C	0.1269	-0.0546808	-0.810575	-1.00782	-1.3831	-1.07206	-1.82544	-1.28633	-1.51587
YNR014W	0.243359	2.22194	1.97453	2.19655	0.844369	0.658751	0.725387	0.452733	0.345217
YNR018W	0.106735	1.27942	1.03611	2.21565	1.61224	1.31675	1.16264	0.671394	0.752183
YNR044W	-0.0344494	0.0108357	-0.305829	0.189768	0.0476047	0.0100772	0.303613	3.0597	3.13953
YNR046W	-0.121788	0.36647	0.570253	1.20099	0.887509	0.83627	1.64003	1.16104	1.12397
YNR053C	0.171069	0.516875	1.2515	1.58761	1.26355	1.10733	1.261	0.474462	0.902813
YNR054C	0.148744	0.0589001	0.168417	1.4888	1.35981	1.31491	1.5115	0.665208	0.788254
YNR060W	0.421126	0.0300486	0.449666	1.00725	1.00677	0.958263	1.66728	1.45599	1.42186
YOL004W	-0.604458	-0.65556	-0.648268	-0.998459	-1.5227	-1.68362	-1.24045	-1.06665	-1.27007
YOL006C	-0.221007	0.779255	1.39661	1.10656	0.657988	0.272593	0.210583	0.0701693	-0.0733832
YOL010W	-0.128954	0.600445	1.03026	1.22123	0.763522	0.696647	0.650784	0.133522	0.117805
YOL041C	0.206515	0.242909	0.776428	1.00728	1.20957	1.10729	0.844688	0.599147	0.487691
YOL045W	0.209747	1.43395	2.03205	1.21488	1.39387	1.08066	0.576711	0.262657	0.143272
YOL053C-A	-0.422955	-0.311656	-1.15049	-2.78834	-4.20183	-4.4294	-4.14749	-4.1323	-3.94662
YOL059W	-0.52273	0.0856593	0.0671025	0.0859486	-0.779199	-0.862156	-0.99167	-1.18832	-1.25666
YOL071W	-0.194248	-0.157923	-0.489946	-1.13928	-0.921738	-1.38889	-1.16705	-0.691707	-1.21778
YOL077C	0.0970378	0.221822	0.753202	1.3472	1.8612	2.07649	1.76529	1.06146	1.02427
YOL080C	-0.0391138	-0.0129617	0.334243	0.354954	1.16179	1.28024	0.788666	0.293452	0.24292
YOL083W	0.265466	0.0055201	-0.0766467	-1.43074	-2.00506	-2.33489	-2.63494	-1.32344	-2.04296
YOL084W	-0.228743	-0.0545888	-0.313713	-1.74978	-2.18911	-2.86746	-2.87434	-1.86995	-2.4132
YOL086C	-0.0397248	-0.83943	-0.637562	-2.64273	-2.48892	-3.12893	-3.97039	-3.76998	-3.21627
YOL098C	-0.631987	-1.19678	-0.974134	-2.40508	-2.35556	-3.00043	-2.30202	-2.30456	-2.3016
YOL100W	-0.0790635	-0.273189	-0.0285847	-0.562069	-0.85763	-0.938219	-1.03633	-1.14579	-1.19426
YOL120C	-0.106413	-0.00435774	0.168787	0.235235	0.888382	1.53215	1.24309	1.41577	1.31734
YOL124C	-0.0916012	0.843068	0.974172	1.16548	1.72716	1.82665	1.09609	0.265911	0.359877
YOL127W	0.132231	0.00137411	0.533348	0.774214	1.45946	1.68415	1.69229	1.80893	1.87121
YOL136C	0.0356329	0.47764	0.961505	1.53997	1.40137	1.13346	0.83451	0.42692	0.499487
YOL147C	-0.190898	-0.324055	-0.363708	-1.18262	-1.69797	-1.2821	-1.28194	-1.35437	-1.57032
YOL151W	-0.638805	-0.0934231	-0.0624471	-0.644087	-1.16173	-1.51544	-2.04164	-1.81095	-1.85539
YOL155C	-0.862624	0.0429532	-0.0100637	-1.44486	-2.06849	-2.44299	-1.41713	-1.10949	-1.41482
YOR004W	-0.17355	-0.177888	-0.340825	1.19392	1.18615	1.02818	1.26058	0.715404	0.54273
YOR018W	-0.243176	-0.239107	-0.505341	-0.876292	-1.54214	-1.21561	-0.812556	-0.617353	-0.643476
YOR019W	0.361576	0.685399	0.215806	-1.5867	-2.03717	-2.0092	-2.0896	-1.85984	-1.9262
YOR021C	0.220011	0.0128786	0.318575	0.470619	1.20405	1.00985	1.30061	0.826834	0.761176
YOR027W	-0.0021466	1.12404	1.72792	0.281357	-0.570177	-0.471971	-0.830974	-0.863077	-0.625417
YOR031W	0.0376244	0.0255308	-0.153056	-0.716546	-1.60328	-1.81204	-1.63774	-1.23398	-1.65029
YOR035C	-0.510425	-0.253522	-0.324111	-1.22305	-1.36893	-1.5833	-1.01547	-1.21281	-1.19278
YOR038C	-0.875497	-0.683974	-0.876789	-1.22874	-1.96238	-1.55747	-0.733041	-0.993267	-1.31332
YOR040W	-0.420272	-0.3685	-0.499398	-1.09496	-1.26973	-1.74524	-0.844398	-0.98183	-1.02046
YOR042W	-0.018888	-0.318785	-0.5439	-1.16216	-1.69414	-1.60172	-1.96328	-1.1811	-1.20679
YOR051C	-0.0724075	1.13026	1.13056	1.65387	1.62585	1.53952	1.511	1.05889	0.871192
YOR052C	0.0371887	1.72946	1.95267	1.66682	1.23178	1.56834	0.433134	-0.112305	-0.454277
YOR054C	-0.0267615	0.305838	0.232832	-0.296033	-0.974869	-0.674251	-1.26252	-1.02475	-0.776586
YOR062C	-0.00149853	1.11436	1.64948	1.1448	0.674787	0.868312	-0.019278	-0.067559	-0.377153
YOR065W	-0.168485	0.140935	-0.304784	-0.747313	-1.5328	-1.35461	-1.26013	-1.68277	-0.708316
YOR078W	0.00976145	0.933238	1.25864	1.52666	1.28166	1.32135	1.05694	0.871107	0.608996
YOR091W	0.0045636	0.417741	1.10023	1.52671	1.48515	1.60833	1.35294	1.1584	0.839476
YOR132W	-0.513094	-0.458809	-0.903273	-1.00828	-1.97318	-1.2587	-0.740787	-1.16242	-0.659657
YOR145C	-0.104597	0.787995	1.00722	1.80254	1.65011	1.79889	1.64278	1.02591	0.840039
YOR146W	-0.0259568	0.104455	0.285689	0.409971	1.27056	1.56833	0.493975	0.250018	0.159626
YOR167C	0.166243	0.148256	0.635694	0.872888	1.55473	1.85429	1.34522	2.26222	1.20276
YOR173W	-0.0907925	-0.216815	-0.737076	-1.3795	-2.21615	-1.99153	-1.90971	-1.86223	-1.8279
YOR178C	-0.226461	0.405403	0.416528	-0.366334	-1.91809	-2.37895	-2.30392	-2.58141	-1.70188
YOR181W	-0.409919	-0.231825	-0.706675	-0.570656	-1.59086	-1.28782	-0.6514	-0.365625	-0.306162
YOR184W	-0.395091	-0.172902	-0.514709	-0.858493	-1.09133	-1.22508	-1.041	-0.990771	-0.580323
YOR198C	-0.0505419	0.122273	0.351005	0.57958	0.861795	1.5276	1.21039	1.03046	1.18228
YOR203W	0.0939075	0.346022	0.883472	0.923157	1.41315	1.29632	0.777275	0.682682	0.521533
YOR204W	-0.165311	0.669424	1.15089	1.16961	1.87914	1.97241	1.39206	1.03159	0.396708
YOR206W	-0.0641649	0.190951	0.430385	0.609636	1.1294	1.3022	1.12256	0.874977	0.358715
YOR209C	0.152459	0.705733	1.05143	1.15603	1.04015	0.819976	0.830129	0.635884	0.52931
YOR210W	0.102709	0.397021	0.331242	0.841642	1.18739	1.19307	1.60081	1.1267	0.546575
YOR215C	0.371848	0.239641	-0.128755	-1.271	-2.05563	-2.12294	-2.07081	-2.25405	-1.70942
YOR224C	-0.0729516	0.0619909	0.220453	0.807822	1.09119	1.22004	1.25188	1.157	0.858291
YOR230W	-0.455325	-0.392688	-0.801752	-1.66856	-2.13042	-2.56101	-2.42817	-2.05345	-1.85732
YOR247W	-0.0642309	-0.0266519	-0.145546	0.113869	-0.75819	-1.06425	0.246675	2.1203	1.49492
YOR252W	0.0776703	-0.0344693	0.190698	0.364115	1.09947	1.4166	1.17119	0.46634	0.276741
YOR260W	-0.0953133	0.171796	0.737984	0.456722	1.06843	1.03964	1.01467	0.964876	0.468167
YOR272W	-0.0569657	0.0426298	0.539909	0.768674	1.43665	1.14732	0.912658	0.798787	0.296221
YOR276W	-0.177831	-0.0227822	0.341627	0.583266	1.12317	1.07677	0.831005	0.826703	0.429583
YOR281C	-0.0253944	0.257573	0.887089	1.35898	1.01086	0.760061	0.701078	0.535212	0.173196
YOR283W	0.0525648	0.51684	0.912675	1.90739	1.8204	1.63321	1.05465	0.45792	0.203827
YOR285W	0.0505027	-0.230555	-0.62309	-1.13267	-1.3016	-1.0344	-0.977977	-0.952221	-0.383859
YOR290C	-0.255967	-0.0931245	-0.517252	-0.609383	-1.87843	-1.45795	-1.14377	-1.36241	-0.500829
YOR293W	0.0826801	-0.099796	0.181861	0.342995	0.479129	1.023	1.11426	1.03623	1.3931
YOR303W	-0.0334427	1.03762	1.92448	1.955	1.79548	1.75839	1.32172	0.17956	0.124638
YOR309C	-0.265261	0.803009	2.00514	1.92957	2.38924	2.14068	1.99379	1.67984	1.27367
YOR310C	0.139332	0.9494	1.62836	1.5907	2.04143	1.71775	2.01744	1.45512	1.28974
YOR315W	-0.24375	-0.353631	-0.625066	-0.620974	-1.30089	-1.31407	-0.911738	-1.16776	-0.333746
YOR317W	-0.25493	-0.129078	-0.120385	-0.752473	-1.8667	-1.63471	-1.27098	-1.22058	-1.05935
YOR321W	-0.268434	-0.595869	-0.534938	-0.70437	-1.22232	-1.09134	-0.716406	-1.05832	-0.260497
YOR328W	0.0573619	0.0839424	0.444337	-0.736438	-2.30957	-2.13792	-1.69946	-2.19595	-1.20385
YOR335C	-0.161157	0.445289	0.0988509	1.16252	1.61966	1.89389	0.984204	0.842145	0.564492
YOR338W	-0.0505609	1.19779	1.68461	1.98784	1.72397	1.60015	0.849573	0.26879	0.148554
YOR340C	0.174967	0.241152	0.649129	1.31349	1.69478	1.69571	1.7354	0.886913	0.86866
YOR342C	0.135924	0.970519	1.77789	1.90027	1.74008	1.81266	1.23932	0.679031	0.900768
YOR344C	0.211311	1.00309	1.51507	0.761407	-0.0312079	0.0415251	-0.487681	-0.380985	-0.495608
YOR347C	-0.13491	-0.182133	-0.51839	-1.33459	-1.78014	-1.79865	-1.98777	-2.13831	-1.05565
YOR360C	0.0200228	1.39144	1.96368	2.11073	1.49668	1.17788	0.834571	0.527659	-0.484972
YOR374W	-0.70558	-0.293641	-0.0765345	-1.80011	-3.21234	-4.32841	-4.44696	-3.99846	-3.96167
YOR377W	-0.108497	-0.4101	-0.584236	-0.749215	-1.33826	-1.23544	-1.01124	-1.26775	-0.519103
YOR388C	-0.108369	-0.189341	-0.547127	-0.208802	-0.842405	-1.10467	-1.04085	-0.724532	-0.726467
YOR391C	-0.0634401	-0.305794	-0.252655	-1.00185	-1.07011	-1.47281	-1.75584	-1.40088	-1.3898
YOR393W	-0.124799	-0.351384	-0.604061	-1.50911	-2.04867	-1.78921	-2.1486	-1.97127	-0.748045
YPL004C	0.0489926	-0.199043	-0.626904	-2.39385	-3.43638	-3.68178	-3.88	-3.17312	-2.47746
YPL012W	0.0799485	0.153458	0.923139	0.707367	1.39132	1.31382	0.924836	0.916679	0.387337
YPL026C	-0.123196	1.29348	1.60496	1.04819	0.144218	0.223197	-0.363187	-0.567823	-0.520472
YPL028W	-0.442461	-0.485721	-0.776805	-1.62331	-1.77098	-1.69692	-1.42701	-1.34209	-0.851013
YPL036W	0.100346	0.0166288	-0.355962	-1.3046	-0.978419	-1.21775	-1.87904	-1.24078	-1.47728
YPL043W	-0.177112	0.00344708	-0.0484899	0.987131	1.13303	1.59099	1.27856	0.613907	0.42839
YPL044C	0.170896	0.156594	0.441988	0.843941	1.01943	1.19099	0.976689	0.737664	0.679583
YPL054W	0.281032	0.784815	0.526871	-0.218584	-1.29346	-1.61233	-0.922099	-1.09091	-0.892546
YPL057C	0.0916899	1.24199	1.54175	0.198827	0.0866848	0.275002	-0.163147	-0.330734	-0.448866
YPL068C	0.111002	1.16872	1.44676	1.50605	1.3373	1.30358	1.231	0.771246	0.613706
YPL078C	0.342062	0.0977381	-0.0132018	-0.738327	-0.896191	-1.12323	-1.22202	-0.531537	-0.557085
YPL079W	-0.0815395	-0.171794	-0.0206797	0.102361	0.426676	1.02691	0.98687	1.28337	1.21163
YPL093W	-0.0986462	0.864136	1.51484	1.40559	1.67582	1.72523	1.23778	0.972084	0.707016
YPL106C	0.169664	0.986202	1.6548	1.72858	1.67416	1.89077	1.31978	1.10442	0.944671
YPL112C	0.0990507	0.354162	1.02878	1.41364	1.13373	0.878636	0.827012	0.580309	0.622511
YPL119C	-0.381307	-0.0142171	-0.125245	-1.12843	-1.03423	-1.43162	-1.51444	-1.84183	-1.7161
YPL123C	-0.229398	-0.424019	-0.782133	-1.25754	-1.63638	-1.89779	-1.35602	-1.58287	-1.54468
YPL126W	0.118765	1.36502	2.1432	2.18591	1.91842	1.71794	1.58304	1.23885	1.03388
YPL137C	0.119286	1.04174	1.59154	1.24114	0.686175	0.64586	-0.141843	-0.274872	-0.513632
YPL146C	0.219619	0.895797	1.49156	2.0792	1.64587	1.6151	1.31823	0.783744	0.756822
YPL147W	0.116972	-0.074425	-0.346363	-1.17553	-1.15845	-1.15276	-1.35354	-0.761999	-1.21836
YPL171C	-0.159826	0.139038	1.38694	1.65585	1.70126	0.79695	0.620451	-0.0982513	0.128535
YPL177C	0.0934496	0.0118077	0.365366	0.177955	-0.914173	-1.4747	-1.2056	-0.685628	-0.549843
YPL186C	0.231798	0.0579427	-0.456591	-1.34784	-1.6852	-2.12402	-2.21567	-1.18846	-1.80493
YPL187W	0.110393	-0.0329832	-0.122049	0.0435292	0.00861742	0.270073	1.46766	1.72013	2.563
YPL198W	0.194751	0.0878381	0.301627	0.17596	0.412325	0.736364	0.720416	1.05877	1.19564
YPL199C	0.0176731	0.0884361	0.146179	0.322687	0.723188	0.743589	1.26088	1.06062	1.33028
YPL202C	0.0769135	1.23003	1.89917	1.66015	1.45758	1.06461	0.579396	0.394464	0.160599
YPL204W	-0.149259	1.07432	1.28461	1.61672	1.20575	1.32549	0.832897	0.987931	0.506924
YPL211W	-0.0823293	0.458011	0.825193	1.47484	1.46714	1.07473	1.31496	0.774101	0.681683
YPL212C	-0.20177	1.63833	1.94855	2.14328	1.52789	1.04373	1.03306	0.636912	0.479613
YPL222W	0.0475624	-0.0640294	-0.551847	-1.01151	-1.96184	-1.31533	-1.87574	-2.05972	-1.31916
YPL223C	-0.401768	-0.383942	-0.40818	-2.72995	-5.04191	-6.20347	-5.44361	-5.37108	-5.54243
YPL226W	-0.0899859	0.837175	1.53544	1.76227	1.30152	1.19742	0.985455	0.908259	0.672576
YPL227C	-0.162041	0.0694086	0.514675	1.1745	1.15337	0.857275	0.908321	0.541929	0.594949
YPL230W	0.194469	0.357359	-0.119906	-0.681934	-1.05112	-1.19002	-1.41894	-0.653849	-1.09669
YPL237W	-0.196278	0.740272	1.28506	1.15762	1.13563	1.31026	0.86515	0.550136	0.550975
YPL238C	0.119296	0.414789	1.02079	0.946624	1.25995	1.21263	1.04879	0.671334	0.419022
YPL239W	0.00119234	0.939885	1.00561	0.949507	1.02066	1.1388	1.05745	0.621541	0.612983
YPL240C	0.0908514	1.23147	2.08812	0.988653	0.29117	0.319223	-0.198139	0.00399791	0.19915
YPL273W	-0.286548	0.00528131	-0.160718	-0.12229	0.0159001	1.15434	1.0282	0.721553	0.745663
YPL281C	-0.28459	-0.413567	-0.784514	-1.29895	-2.10945	-1.8337	-2.36947	-1.75523	-0.940369
YPR001W	0.175481	0.0537253	-0.3993	-0.949506	-1.06859	-1.24168	-1.49804	-0.802213	-1.11025
YPR024W	-0.808659	-0.502901	-0.466111	-1.21494	-1.36844	-1.19202	-0.696162	-0.597003	-1.13992
YPR028W	-0.35662	-0.244252	-0.408002	-0.622707	-1.64154	-1.71954	-1.04029	-0.690057	-0.66458
YPR030W	-0.534308	0.586777	0.891388	-0.292484	-1.79325	-1.90986	-1.09478	-0.748768	-1.13386
YPR041W	0.0534869	0.44418	1.0986	1.4384	1.60431	1.37576	1.2192	0.611217	0.712445
YPR043W	0.182322	0.334149	0.431557	0.668914	0.765883	1.27064	1.3812	1.41139	1.45692
YPR062W	-0.101839	0.531846	0.521205	1.01792	1.2289	0.819133	0.988221	0.615051	0.521775
YPR065W	0.126092	0.931106	1.57386	1.48918	1.50878	1.26617	1.08877	0.532939	0.57711
YPR069C	-0.294709	-0.0172447	-0.0881411	0.246358	0.671393	0.808268	0.951924	1.11923	1.13915
YPR074C	-0.576259	-0.576933	-0.619715	-0.000200987	0.823106	1.17638	1.10344	0.754869	0.61954
YPR080W	-1.10463	-0.0716731	0.675244	-0.504253	-0.851017	-1.36411	-1.27016	-1.27111	-1.51201
YPR102C	-0.471737	-0.435723	-0.224744	0.0419397	0.518904	0.589886	0.814699	1.09749	1.02179
YPR110C	-0.224169	0.0199506	0.335642	1.10496	1.52811	1.1049	1.4137	0.999965	0.816392
YPR115W	-0.214836	-0.161388	-0.167162	-0.627835	-1.04294	-1.06995	-0.939246	-0.798539	-0.620454
YPR124W	-0.701798	-0.619789	-0.658808	-1.22751	-1.12536	-0.900827	-0.440661	-0.14792	-0.250149
YPR127W	-0.95901	-0.698928	-1.5221	-2.92554	-2.25929	-3.48299	-2.61447	-2.15081	-1.97286
YPR137W	0.280186	0.290314	0.863708	0.999615	1.1068	1.15822	0.823117	0.797854	0.718826
YPR143W	-0.0977111	0.255771	-0.0392164	1.079	1.33615	1.33028	0.978585	0.658379	0.555902
YPR144C	0.0584113	0.634804	1.01163	1.2254	1.49312	1.37473	1.20165	0.637224	0.395378
YPR145W	0.00459048	-0.222401	-0.0251279	-0.112974	1.2316	1.49981	0.599556	0.803434	0.962873
YPR148C	0.147325	-0.222576	-0.489528	-1.33066	-1.24979	-1.40632	-1.8279	-0.988743	-1.11323
YPR149W	0.179876	0.381268	-0.574496	-2.31787	-3.07957	-3.45843	-3.94437	-2.94926	-3.29999
YPR151C	0.369464	0.267248	0.0565344	-0.953407	-1.75984	-1.77728	-1.55021	-1.97321	-1.41002
YPR158W	-0.0428206	1.56267	1.69403	0.622212	0.36082	0.145654	0.24152	0.0934905	0.298993
YPR159W	0.0789894	0.595868	0.905052	0.713769	1.01903	1.12884	0.85029	0.594794	0.517757
YPR160W	-0.18468	-0.232341	-0.588046	-0.831502	-1.30342	-1.11267	-0.835442	-0.954682	-1.0425
YPR163C	0.0959631	0.441916	0.904967	0.838306	1.11815	1.45389	0.76337	0.761732	0.445414
YPR169W	0.19516	0.45498	1.3587	1.4238	1.55312	1.2505	0.874633	0.673898	0.605347
YPR184W	0.0797797	-0.0033276	-0.247462	-0.679063	-1.39211	-0.89216	-1.44711	-1.17106	-1.27063
YPR185W	-0.29427	-0.470969	-0.626517	-1.70628	-2.30553	-2.30964	-2.54966	-2.01287	-2.61367
YPR187W	0.0949489	0.214567	0.634151	1.39006	1.5686	2.02222	1.96028	1.20765	1.67273
YPR192W	0.0319577	-0.577655	0.0380112	-0.667099	-1.90992	-1.84292	-1.64656	-1.32151	-1.94959
YPR193C	0.111492	-0.0896949	-0.326604	-0.746667	-1.26233	-1.27186	-1.15565	-1.04133	-1.19284

## Sheet: MUS-dataset
	0h	3h	6h	9h	12h	15h	18h	21h	24h	27h	30h	33h	36h	39h	42h	45h
A0AUM9__a	-0.0233263	0.0462208	0.0779545	0.0337172	0.0579322	-0.0871912	0.0422934	-0.103397	-0.0894982	0.0690734	-0.00575923	0.0726042	0.143899	0.0834928	0.0917404	0.0139167
A0AUN0__a	0.0679539	0.0679539	0.0641028	-0.0681893	0.116989	0.0817054	-0.0976109	0.108301	-0.0451634	0.0107302	0.658151	-0.0787464	0.344703	-0.357608	0.2843	0.0929555
A0JLM6__a	0.075216	-0.0507454	0.0595701	0.0792037	0.0898199	-0.00460935	0.0280279	0.0506368	0.0164244	0.00482669	0.18554	0.148017	0.0015879	0.0747905	0.113583	0.0187612
A0JLN1__a	0.139633	0.0681052	0.00733307	0.0894055	0.0300004	0.130776	0.0854968	-0.0221902	0.0888376	0.0132177	0.131945	0.100948	0.198742	0.0908183	0.323119	0.0103669
A0JLN9__a	0.881056	-0.0271541	1.66191	0.559048	0.0135672	0.204499	0.905466	0.360823	0.764322	1.19562	1.8365	1.35694	0	0.915528	0.129055	0.959851
A0JLR7__a	-0.0663991	0.0759	-0.0371714	-0.0156403	-0.0277203	-0.164529	-0.114767	-0.0837921	-0.0258793	-0.0969364	0.0520871	-0.0996318	-0.0655722	0.038999	-0.1141	0.074517
A0JNU3__a	0	0	0.289986	0.193156	0	0.113364	0	0.34828	0.0927555	0.0487554	0.304951	0.114535	0	0	0.375459	0.532387
A0JNY3__a	0.305378	0.421496	0.287589	0.299791	0.383793	0.439422	0.279196	0.411138	0.212334	0.257666	0.209578	0.361342	0.210062	0.186475	0.381198	0.232277
A0PJE6__a	-0.243182	-0.230572	-0.303109	-0.259544	-0.264597	-0.252173	-0.306146	-0.240864	-0.305445	-0.354903	-0.396379	-0.275245	-0.392647	-0.300534	-0.348686	-0.283685
A0T1J8__a	0.557858	0.484974	0.632316	0.653695	0.61885	0.556775	0.69115	0.671324	0.481828	0.317409	0.291963	0.372692	0.0897893	0.376096	0.24501	0.541786
A1E283__a	-0.543199	-0.621618	-0.726744	-0.569977	-0.484293	-0.579759	-0.669299	-0.654802	-0.715015	-0.746399	-0.698752	-0.4654	-0.717824	-0.716859	-0.698218	-0.634686
A1L0U6__a	0.340002	0.31285	0.687474	0.705523	0.481344	0	0.364608	-0.110898	-0.012211	0.219119	0.29366	0.409048	0.344721	0.37647	0.189976	-0.0862402
A1L3S6__a	1.68752	1.86124	1.66401	1.93677	2.09881	2.28511	1.73548	1.88779	1.71624	1.35229	1.21347	0.652561	1.62567	1.752	2.03984	1.94614
A1Y9B2__a	0.0825759	0.0779392	0.0252504	0.192662	-0.238909	-0.0340748	-0.0524158	-0.066537	-0.188148	-0.00417774	-0.111165	-0.1644	0.0581275	-0.0647449	0.182573	0.157979
A2A430__a	-0.0641931	-0.142609	-0.154842	-0.097476	-0.129217	-0.040682	-0.148869	-0.0633648	-0.0958569	-0.109962	-0.177854	-0.0207689	-0.0367494	-0.0680517	-0.061707	-0.0862402
A2A432__a	0.0711181	0.283071	0.188069	0.198924	0.050353	0.273396	0.0764477	-0.229219	0.116676	0.0667598	0.240605	0.0298679	0.211381	0.193404	0.19674	0.159573
A2A4J1__a	0.0837221	-0.0683268	-0.0241777	-0.0156403	0.109577	0.0671678	0.0937559	0.291716	0.231363	0.0867218	0.113707	0.0342784	0.258477	0.639962	0.290939	0.291663
A2A4J8__a	0.0113262	0.0494868	-0.0448837	0.0312088	-0.0669503	-0.0593554	0.202107	-0.0153549	0.0231232	0.00170334	0.00814528	0.00682564	0.0181035	-0.0568609	0.0670319	0.0569563
A2A4Q4__a	0	0	0	0	0	0	0.204682	0	0	0	0	0	0	0	0	0
A2A5R3__a	0.173694	0.100747	0.262971	0.219875	0.16175	0.179907	-0.0280033	0.0599761	0.0239151	-0.088413	-0.0230425	0.0257938	0.0865381	0.121848	0.0873962	0.20302
A2A5S3__a	0	-0.0607391	0.108005	0.0541376	-1.88198	-0.13606	0.665821	0.0339978	0.275367	0.11652	0.0515188	-0.0877344	-0.00504058	0.118022	0.213471	-0.0939657
A2A6R3__a	0.0134508	-0.111298	-0.051024	0.0307077	0.121471	0.160734	0.0753832	-0.0781998	0.0195799	-0.0422242	-0.0490732	-0.0204844	-0.0301242	0.0852671	-0.0434844	-0.014641
A2A7A7__a	0.140635	0.0484122	0.0551416	0.0377693	0.0322412	0.0613453	0.12422	0.0509656	0.194163	0.164157	0.174638	0.110604	0.29018	0.108612	0.201526	0.00731853
A2A7X3__a	0	0	0	0	0	0	0	0.256614	0	0.322289	0.0892213	0.0774977	0	0.00998917	-0.0496307	0.131724
A2A841__a	0.0665783	0.0131158	0.118508	0.191244	0.118054	0.0545871	0.0410015	0.139347	0.0617669	-0.0460021	0.0623242	0.0606832	0.111492	0.161944	0.0481288	0.0166578
A2A850__a	0.194311	0.145669	0.117928	-0.0749165	0.116098	0.208278	0.0841044	0.0907723	-0.0201999	0.0608788	0.0182642	0.157882	-0.15782	0.0562211	-0.0688771	0.163785
A2A875__a	0.06124	0.146483	0.140014	0.205547	0.201477	0.0915406	0.142449	0.00455156	0.259029	0.161121	0.115285	0.283527	0.218816	0.213788	0.203884	0.179825
A2A8L5__a	0	-0.210015	-0.225275	0	0.213772	0	0	0.161201	0	0	0.225396	0	0	0	-0.0923428	0
A2A8Z1-1__a	-0.0487942	0.00038966	0	-0.122209	-0.0267293	-0.0980152	-0.057277	0	0	-0.204767	-0.0152121	0.0545272	0	0	0.158172	-0.126048
A2A973__a	1.29779	1.42415	1.22813	1.11107	1.32778	1.10951	1.69605	1.40534	1.338	1.18985	1.25456	1.34216	1.12011	1.37	0.892767	1.22708
A2A974__a	0	0	0	0	1.12306	0	1.28276	1.00046	0	0	0	0	0	0	0	0
A2A976__a	-0.595886	-0.30147	-0.784085	-0.352984	-0.395611	-0.634221	-0.672742	-1.03034	-1.28357	-0.500802	-0.647084	0.179956	-1.23014	-1.04663	-1.07066	-0.753776
A2A9Q2__a	0.2227	0.188282	-0.0434844	0.23038	0.127636	0.15917	0.197302	0.123591	-0.0234682	0.5707	0.00173237	-0.013498	0.0850529	0.185097	0.177376	0.151779
A2A9W6__a	6.32644	4.64151	3.47769	6.73726	4.58932	3.3792	4.78986	1.48407	5.62593	5.41064	4.8039	0.409757	0.3209	0.355867	0.279371	1.71298
A2A9Z0__a	0.219136	0.0141208	0.270504	-0.284159	0.125416	0.316115	0.0106575	0.0509208	0.0887763	-0.107822	-0.117429	0.135618	0.0794933	0.181902	0.0947261	0.168788
A2AAN1__a	-0.137635	-0.0469799	0.128677	0.1376	0.012039	0.0312383	0.124094	0.107461	0.132088	0.232904	0.0150097	0.0687255	0.0895589	0.140682	0.196029	-0.0546401
A2ABY3__a	0.108145	0.173075	0.152356	0.185261	0.137204	0.27446	0.134303	0.11274	0.0269251	0.0436014	0.125715	0.0882548	0.00588372	0.154153	-0.0139267	0.102063
A2AC13__a	-0.207018	-0.167872	-0.0289935	-0.0546401	-0.0184918	-0.0503276	0.00756508	0.017899	0.135031	0.0212479	-0.0180643	-0.238787	0.272803	0.0319019	0.424223	-0.143785
A2AC46__a	0.0721491	-0.122474	-0.0434844	0.103442	-0.00834348	-0.0756011	-0.0316775	0.15335	-0.0107799	-0.0483758	-0.0994972	-0.0246034	0.0332005	-0.184852	-0.00360229	-0.077243
A2AD18__a	0.135396	0.0621886	0.135396	0.106576	0.0918634	0.137759	0.0570314	0.0623392	0.0610895	0.0381693	0.0341897	0.0263666	0.0740614	0.141844	0.0353869	0.0689826
A2ADH4__a	-0.311154	-0.357608	-0.642933	-0.321466	-0.0501882	0.399426	-0.326652	-0.21661	-0.209266	-0.238053	0.0681355	0.472129	-0.36614	0.28488	-0.195348	-0.457647
A2AE27__a	0.101134	0.252346	0.300377	0.209261	0.115207	0.167086	0.205713	0.129024	0.210329	0.159412	-0.0761486	0.124676	0.313405	0.347087	0.182753	0.0723158
A2AE89__a	1.33144	1.36606	1.26743	1.31437	1.26767	1.42341	1.30315	1.37853	1.2059	1.21558	1.37643	1.40545	1.15354	1.52674	1.06175	1.35661
A2AE91__a	1.06758	1.12221	0.755795	1.63227	1.03369	0.856763	0.984845	1.00286	0.230482	0.220732	0.659221	0.378588	0.689753	0.59379	0.554231	0.692758
A2AEM2__a	0.235263	0.0879173	0.21068	0.150545	0.22511	0.165111	0.0458335	0.168755	0.0919096	0.0789446	0.0526855	0.12009	0.120435	0.189318	0.154153	0.0846551
A2AEX6__a	-0.936817	0.854518	0	0.0626406	-0.0762853	0	-0.202637	0	0.162008	-1.11956	-0.13014	0	-0.142348	0	-0.0738202	0
A2AFP5__a	0.283228	0.396157	0.333698	0.196707	0.187937	0.372804	0.180643	0.186984	0.0993862	0.235297	0.207445	0.160476	0.0647666	0.210279	0.0683775	0.345528
A2AFQ2__a	-0.103128	-0.170566	-0.148869	-0.133695	-0.0581087	-0.0582473	-0.186881	-0.117562	-0.253747	-0.245739	-0.287827	-0.142871	-0.316609	-0.27035	-0.217975	-0.0939657
A2AGT5-1__a	-0.144177	0.0531644	0.0639218	-0.0780633	0.0791428	-0.0183493	0.0427243	0.0412984	0.133132	0.108799	0.0760369	-0.0257375	-0.0600475	-0.0206266	-0.0092038	-0.0209111
A2AGT9__a	0.00524641	-0.0154976	-0.0140695	-0.0807941	0.0225808	0.0511002	0.0462356	0.119228	-0.0651587	-0.0727233	-0.0436245	-0.0680517	-0.0446039	-0.0288521	-0.0781998	-0.0343565
A2AGW3__a	0	0.541597	0.264703	0	0.22011	0.0906492	0.709481	0.397467	0.727762	0.960272	0.744995	0.150577	0.638142	0.217172	0.960188	0
A2AH85__a	-0.101381	-0.077243	-0.0136409	-0.00733908	0.0154909	-0.0430645	-0.0213375	-0.0392789	-0.024887	-0.00201834	0.0578571	-0.000576859	0.128566	0.248434	0.110604	-0.10165
A2AIM8__a	-0.0159258	0.046623	0.0778478	0.0875341	0.00659369	-0.00216241	0.0200186	-0.00115369	0.0701182	-0.00115369	0.019492	0.00290273	0.00432009	0.110542	-0.0567222	-0.0136409
A2AIX1__a	0.149761	0.214491	0.104449	0.125919	-0.0928839	0.157641	0.0449849	0.121016	0.12235	0.00103909	0.124047	0.117662	0.181608	0.138346	0.169404	0.0962829
A2AJ72__a	-0.0224744	-0.116365	-0.218099	-0.0288521	-0.0024506	0.0753376	-0.0589399	0.0527753	-0.0727233	0.120059	0.124582	-0.0385766	0.188562	0.0613303	0.343055	0.0116461
A2AJL3-1__a	-0.238787	-0.0501882	-0.176706	-0.128029	-0.135272	-0.170566	-0.20364	-0.219958	-0.211137	-0.27274	-0.261952	-0.148869	-0.22885	-0.183963	-0.254836	-0.238053
A2AKI6__a	0.322758	-0.0899048	-0.0285692	0.0263078	-0.160404	-0.0633648	0.0659893	0.318398	0.00118344	0.0225808	-0.0027385	-0.0533895	-0.207018	-0.0734089	-0.00619028	-0.0247452
A2AKK5-1__a	0.0541076	0.0594498	0.0988608	0.0141353	-0.145221	-0.007913	0.0741828	0.139236	0.162412	-0.0092038	-0.0166389	-0.0378742	0.0851293	0.196178	0.0258965	0.203369
A2ALM8__a	0.472709	0.403332	0.436217	0.383962	0.358509	0.463927	0.406101	0.486348	0.425947	0.405203	0.35511	0.341683	0.375047	0.515604	0.484388	0.428896
A2ALU4-1__a	-0.407842	-0.381062	-0.514905	0	-0.50457	-0.513592	-0.389897	-0.417056	-0.734569	-0.232047	-0.525868	-0.276199	-0.598746	-0.308827	-0.568324	-0.604641
A2ALW5-1__a	0.162347	0.117224	0.215798	-0.102053	0.0133634	0.10293	0.110355	0.318002	0.172734	0.236571	0.14741	0.0213211	0.245232	0.169209	0.321099	0.189055
A2AM05-1__a	0	0	0	0	0	0	0	0	1.09102	0	0	0	0	0	0	0
A2AMV3__a	0.179286	0.150385	0.121016	0.0920941	0.172652	0.16309	0.138219	0.125447	0.0849151	0.0377693	0.0120535	0.0608336	0.0788531	0.0575568	-0.0236102	0.09274
A2AMV7__a	-0.0721745	0.00660824	0.0624899	0.0487852	-0.021764	-0.0462816	0.0292051	0.0388805	-0.00748264	-0.0496307	-0.0238941	-0.0166389	-0.0394191	0.0329642	0.010483	-0.00805654
A2AN08-1__a	0.0878867	0.0941716	0.120388	0.0740309	-0.0167816	0.0596754	0.0492927	0.0988918	0.060939	0.00888541	0.0538381	0.0523712	0.0606079	-0.024036	0.0596301	0.0206331
A2AN37__a	-0.662023	-0.369271	-0.761966	-0.594931	-0.529671	-0.715103	-0.564427	-0.648833	-0.42975	-0.728138	-0.657274	-0.50924	-0.546265	-0.67428	-0.354452	-0.47415
A2API8__a	-0.240253	-0.0278618	-0.292782	-0.0482362	-0.1995	-0.201383	-0.228111	-0.151989	-0.193835	-0.270828	-0.250234	-0.212258	-0.294782	-0.1595	-0.267356	-0.195221
A2AQ19__a	0.133765	0.0352539	0.0703151	0.304238	0.352584	0.0355495	0.175371	-0.0688771	-0.0219061	0.10036	0.233244	0.262348	-0.211137	0.233532	0.287343	0.0404376
A2AQ25-6__a	0.265674	0.410754	0.298052	0.296279	0.304202	0.267271	1.18501	0.569886	0.243831	0.0385545	0.304113	0	0.167653	0.440694	0	0
A2AQ54__a	0.077787	-0.0976109	-0.258217	-0.0313952	0.19484	0.137616	-0.225645	-0.0395595	0.0453719	0.12078	0.181673	0.0506817	0.04792	0.0688011	0.0379174	-0.0102069
A2AQA9__a	-0.352194	-0.350384	-0.354001	-0.421156	-0.271187	-0.22404	-0.354791	-0.416407	-0.422986	-0.616075	-0.258217	-0.325156	-0.552672	-0.302056	-0.35558	-0.212632
A2AQJ8__a	-0.51924	-0.289244	-0.0216219	0.054647	0.0688162	-0.176706	0	0.2316	-1.83013	-0.483674	-0.393965	-0.250962	-0.303927	-0.210763	-0.381726	-0.386921
A2AQN4__a	0.165515	0.595576	0.308627	0.38101	0.209845	0.387374	0.254788	0.31122	0.070709	-0.122739	0.187182	0.122947	0.0852671	0.0256615	-0.117429	0.150401
A2AQP0__a	0.622043	0.31242	0.184605	0.647422	0.392251	0.293801	0.623821	0.594378	-0.182692	0.529614	0.497853	0.79606	0.801808	-1.0706	0.155004	0.178126
A2AQR0__a	-1.41516	-1.26975	-1.35721	-1.34477	-1.31017	-1.28179	-1.35327	-1.24732	-1.19131	-1.30749	-1.24245	-1.19365	-1.12552	-1.279	-1.04138	-1.21642
A2AS89__a	0.302351	0.293394	0.354077	0.276188	0.308877	0.49419	0.222869	0.0429917	0.225936	0.135586	0.12466	0.374243	0.232888	0.387978	0.167815	0.283404
A2ASQ2__a	-0.221692	-0.374733	-0.454702	-0.29725	-0.42707	-0.383718	-0.299714	-0.463309	-0.269392	-0.286763	0.00392944	-0.394404	-0.301236	-0.424385	-0.292546	-0.334225
A2ASS6-1__a	0.16955	0.310218	0.213822	0.188808	0.0981195	0.0436014	-0.0556121	0.236554	0.0752919	0.155116	0.13914	0.091556	0.0473235	0.183916	-0.00360229	0.0971932
A2ATR7__a	0.366485	0.480358	0.242311	0.21687	-0.0236102	0.358917	0.276712	0.254737	0.453004	0.695162	-5.38395	0.880949	0.455851	0.404955	0.343678	0.433039
A2ATU0__a	0.054602	-0.00561566	-0.00647763	0.0299268	0.181133	-0.0311129	-0.0190613	0.0286753	-0.191815	-0.131985	-0.133695	0.106125	-0.187768	-0.223423	-0.200755	0.0404376
A2AU63__a	0.177767	-0.0643311	-0.214871	-0.271306	0.197732	-0.201258	0	-0.116232	0	0.057767	0.154329	0.180201	-0.0977455	-0.103531	-0.0412431	-0.0439044
A2AUD5__a	0.0393994	-0.0475383	0.229095	-0.0451634	0.0470404	0.117725	0.0206477	-0.0255958	0.102558	-0.0150693	0.0724524	0.0741828	0.102078	0.215379	0.0605477	-0.0522768
A2AUK8__a	0.095512	-0.115832	-0.0919366	0.131835	0.100469	0	0	0.193008	0.473711	0.302013	0.224654	0.147921	0	0.664151	0.161088	0.360675
A2AUN4__a	0.558198	0.448587	0.605727	0.664768	0.559048	0.426005	0.517131	0.494251	0.381461	0.352861	0.483521	0.592462	0.544245	0.418331	0.333189	0.563753
A2AVR6__a	0	-2.44679	-0.480058	-0.610511	-1.26843	0	-1.3442	0	-1.123	0	0	-1.09808	-1.04257	-1.51607	-0.778965	-1.06039
A2AWA9-1__a	0.19669	-0.0267293	0.114847	0.165014	0.0155054	0.00776814	-0.00733908	0.136157	0.183999	-0.0412431	0.0233725	-0.133564	0.0806523	0.144632	0.0950035	0.143915
A2AWN8__a	0.0317101	-0.164786	-0.0814759	0.0207942	-0.0676387	0.0140332	0.014485	-0.0437644	-0.174534	-0.024887	-0.262313	-0.196985	0.0801946	-0.0771063	-0.136979	0.0332743
A2BE28__a	0	0	0.111305	-0.0657101	0	-0.154842	0	0	-0.107822	0.23613	-0.0199154	0	0.165208	0	0	0.218346
A2BFB0__a	0.00352443	0.0126646	0.168625	0.0902806	0.121659	0.119511	-0.143524	-0.0924781	0	0	-0.113967	-0.198368	0.213253	-0.0187766	0.255873	1.29562
A2BFF9__a	0.0819497	0.188102	0.175338	0.154923	0.0774825	0.0707846	0.0115298	0.194113	0.231871	0.164884	0.136791	0.0753984	0.16524	0.187182	0.227354	0.200631
A2BH06__a	-0.0802483	-0.109561	-0.0908535	-0.0842003	-0.0781998	-0.0447438	0.0213065	-0.0882773	0.0542275	0.0374732	0.00313407	-0.0708015	0.0688162	0.0303688	0.0958049	-0.0500489
A2BH40__a	0.0592093	0.104977	-0.0863762	0.110246	-0.30871	-0.472072	0	-0.24306	-0.366588	-0.118493	-0.227741	-0.25544	-0.267236	-0.229834	-0.301939	-0.278936
A2BI12__a	0.142274	0.275734	0.224267	0.291945	0.182868	0.364106	0.12956	0.372057	0.308376	0.177082	0.142958	0.139776	0.247765	0.349033	0.191458	0.229078
A2BIN1__a	0.521536	0.503753	0.467374	0.564435	0.719685	0.640929	0.594008	0.705053	0.946861	0.634912	0.486873	0.700732	1.00026	0.724039	1.15582	0.749936
A2CEL1__a	0.186689	0.456861	0.0809879	0.107741	0.248399	0.0786856	0.500034	0.411138	1.00159	0.932995	0.627226	0.272925	1.0803	0.373664	1.32862	0.353911
A2CFD2__a	0.0391622	0.00181894	-0.158725	0	0.0461611	0.0286018	0	0	0	0.0325363	0	0	0	0	0	0
A2RRJ0__a	0.627293	0.3928	0.621488	0.673164	0.406235	0.320432	0.336501	0.627271	1.34608	0.622487	1.54844	0.412942	2.717	0.776923	0.365779	1.68358
A2RSX9__a	0.153093	0.243626	0.388582	0.255184	0.140476	-0.113967	0.303899	0.0341456	0.684689	0.361583	0.142417	0.145813	0.413307	0.164658	0.305254	0.343494
A2VCP9__a	-0.147958	-0.156785	-0.205893	-0.135404	-0.0824301	-0.159887	-0.126048	-0.111565	-0.196607	-0.128425	-0.222805	-0.126841	-0.162984	-0.127633	-0.177854	-0.0993626
A3KG93__a	-0.0597706	0.154088	-0.0070519	0.163882	0.122162	0.00630399	-0.00317046	-0.0954519	-0.12499	-0.15004	-0.107018	-0.00776948	0.00471082	-0.000721132	-0.0093472	-0.0968015
A3KMP2-1__a	-0.067501	-0.14991	-0.113834	-0.152638	-0.101247	-0.0727233	-0.258459	-0.208392	-0.28155	-0.234379	-0.248171	-0.254473	-0.300885	-0.179384	-0.250962	-0.176833
A3R414__a	-0.260146	-0.165044	-0.134352	-0.172103	-0.201885	-0.35242	-0.408168	-0.319502	-0.41684	-0.49334	-0.38405	-0.415001	-0.454808	-0.504265	-0.563451	-0.351063
A4FUU4__a	0.206612	-0.000721132	-0.0705267	0.0196968	-0.0109229	0.0577971	0.126187	0.0246487	-0.0280033	0.379883	0.110199	0.312097	0.046176	0.0817206	-0.0230425	0.194097
A4QPD6__a	0.245968	0.109763	0.0655967	0.157093	0.135253	0.166778	0.229568	0.136268	0.0499497	0.0411053	-0.038998	0.0680446	0.105923	0.139776	0.107446	0.147298
A5HLW0__a	0.0231672	0.0626857	-0.0357646	0.329305	0.082362	-0.112233	-0.0460021	0.151234	-0.153416	-0.391218	-0.385818	-0.0814759	-0.635337	0.0755808	0.231905	-0.0113525
A5XDA7__a	0.227354	0.340642	0.235943	0.156563	0.257494	0.157753	0.349364	0.227236	0.200747	0.229636	0.108394	0.22896	0.296616	0.162461	0.179025	0.461799
A5YMU1__a	-0.306496	-0.192194	-0.200128	-0.196481	-0.281194	-0.281075	-0.318924	-0.256286	-0.275245	-0.327228	-0.362779	-0.322851	-0.317072	-0.283211	-0.351855	-0.243303
A6H5Y3__a	0.0697548	0.0261757	0.112147	0.197848	-0.0650208	0.00778268	0.115035	0.0982585	0.0817665	0.10757	0.420839	0.118445	0.168123	0.0995717	0.0571965	0.00628944
A6H630-1__a	0.10771	0.00652127	-0.0515809	-0.0775164	-0.188021	-0.0193461	-0.120618	-3.96135	0	0.367341	0.268469	-0.108491	0	-0.0679141	0.061797	-0.147307
A6H632__a	-0.00762614	-0.0518593	-0.1149	-0.0801119	-0.0461418	-0.0662615	-0.129085	-0.149129	-0.238053	-0.379066	-0.207393	-0.178492	-0.162855	-0.245131	-0.31603	-0.0589399
A6H663__a	0.343806	0.539834	0.523981	0.157979	0.461462	0.331246	0.495695	0.339509	0.422056	0.344007	0.426141	0.426878	0.44336	0.22705	0.671049	0.566613
A6H6A9-3__a	0.170946	0.247851	0.198941	0.0179867	-0.00345841	0.255219	0.06679	0.120561	-0.182438	-0.040121	-0.130404	-0.051024	0.290586	0.0863695	-0.0220482	0.132483
A6H6J2__a	0.651292	0.355664	-0.562181	0.478889	0.385808	0	-1.20752	0.291539	0	0	0	-0.0762853	0	-0.707525	0	0
A6X954__a	-0.210513	-0.11929	-0.131721	-0.0963969	0.0271163	0.0644196	-0.15082	-0.138552	-0.0219061	-0.124328	0.0723765	-0.0364681	-0.130404	-0.0654344	0.0122134	0.127384
A6ZI44__a	-0.0812032	0.238493	-0.131853	-0.0213375	-0.0786098	-0.164915	-0.0610158	-0.0545011	-0.062398	-0.0206266	-0.00475299	-0.0802483	0.0214821	0.0264696	0.00685457	-0.0395595
A7MCT6__a	0.246224	0.144457	0.0626406	0.240162	0.346078	0.21098	0.229179	0.254134	-0.0298416	0.198444	0.164884	-0.00532813	0.145653	0.215865	0.191277	0.167766
A7XUS2__a	0.0448807	0.0436161	0.0421004	0.0610895	0.0876414	0.0304866	0.0821788	0.070709	0.210279	0.117333	0.10597	0.0806523	0.073955	0.0303834	0.155614	0.0285135
A8C1V1__a	-0.11703	-0.168	-0.0271541	-0.0739573	-0.0346383	-0.0606008	0.0887303	0.171482	0.301373	0.309467	0.168674	-0.0425041	0.322199	0.171238	0.420704	0.0206918
A8DUK7__a	-0.154972	0.497649	-0.441696	0.465839	-0.0518593	-0.200379	-0.0732718	0.24708	1.05929	0.159492	0.314428	0.542542	-0.137897	-0.310922	-0.734569	-0.537743
A8DUV1__a	-0.127369	0.568131	-0.35095	0.501443	-0.0526941	-0.193709	-0.0828388	0.247542	1.01584	0.161492	0.302013	0.507275	-0.0977455	-0.298189	-0.695014	-0.5431
A8DV59__a	-0.184725	0.487945	-0.420509	0.494068	-0.0475383	-0.281906	-0.0897694	0.209678	0	0	0	0.42523	0	0	-0.298306	0
A8Y5N5__a	0.581605	0.335827	0.418832	0.475234	0.299987	0.260152	0.404324	0.436705	0.498179	0.487096	0.55599	0.369837	0.341958	0.562985	0.32413	0.444145
A9CRD6__a	-0.195852	-0.103397	-0.256407	-0.154454	-0.20201	-0.137504	-0.47415	-0.195221	-0.421695	-0.529671	-0.463518	-0.0288521	-0.251083	-0.317883	-0.265437	-0.224164
B0LAE1__a	0.131203	0.151923	0.183376	-0.110631	-0.0130691	-0.00963389	-0.00633399	0.00850813	-0.248535	-0.163499	-0.169668	-0.0867838	-0.330903	-0.125122	-0.189287	0
B1AQR8__a	-0.179766	-0.305679	-0.239276	-0.236829	-0.211884	-0.276556	-0.500904	-0.41045	-0.363564	-0.448373	-0.407625	-0.294782	-0.0905825	-0.390117	-0.337654	-0.330099
B1AR13__a	-0.647084	-0.696795	-0.525768	-0.641638	-0.547647	-0.499068	-0.667574	-0.771548	-0.635615	-0.620023	-0.551098	-0.536749	-0.67075	-0.486148	-0.475811	-0.542902
B1AR25__a	0.135475	-0.0961269	0.00549263	-0.0469799	0.0430363	0.0794475	0.0996027	0.154458	0.110729	-0.169155	0.0714818	0.0647666	-0.183582	0.0403782	0.0667447	0.170508
B1AR69__a	-0.0775164	-0.0699771	-0.0989585	-0.0374525	-0.0292761	-0.0392789	-0.064607	-0.161565	0.0809117	-0.0415233	-0.0582473	-0.0740944	0.0839973	-0.0092038	0.140682	-0.0472592
B1ARB3__a	-0.192952	0	-0.207268	0	0	0	-0.0913952	0	0	0	-0.363788	-0.144699	0	-0.171847	0	-0.0309717
B1ART6__a	-0.0540844	0.0633941	-0.178237	0.072862	-0.00489682	0.0341604	0.033407	-0.00762614	0.0208087	0.153334	0.0750185	0.0642838	0.137378	0.0531942	-0.00417774	-0.131063
B1ARU4__a	0	-0.369159	-0.232538	-0.318114	-0.183201	0	0	-0.581978	-0.561302	-0.298072	-0.429536	-0.267116	-0.204141	-0.269273	-0.484705	0
B1ASC3__a	0.201941	0.090634	0	0.333062	0	0.756209	0.288875	0	0.378832	0	0	0	0.55258	0.586276	0.359435	0.27073
B1ASP2__a	-0.0999011	-0.0443242	0	0	0.117897	0	0	-0.0103502	0	0	0	0	0	0	1.45103	0
B1ASQ8__a	-0.312665	-0.244156	-0.554442	-0.115699	-0.407951	-0.280838	0.08758	-0.42191	0.229721	-0.220578	-0.171207	-0.169027	-0.201258	-0.503349	-0.178109	-0.204516
B1ATE2__a	-0.147567	0.0617369	-0.26123	-0.126709	-0.506094	-0.312781	-0.197614	-0.0951817	0.0846245	-0.118759	0.00878388	0.0538381	0.0716031	-0.109561	0.249925	-0.431676
B1ATI0__a	0.0740158	0.0671376	-0.122739	-0.103531	0.0824842	0.214508	-0.0360461	0.0907875	-0.161178	-0.22848	-0.255199	0.0663821	-0.328607	-0.130799	-0.199123	0.018805
B1ATP9__a	-0.328951	-0.56881	-0.50924	-0.308477	-0.408821	-0.365692	-0.539928	-0.424492	-0.51652	-0.485427	-0.47892	-0.465295	-0.349931	-0.394185	-0.260146	-0.423309
B1ATT5__a	-0.193709	-0.0499095	-0.0533895	0.0284693	0.0212186	0.216384	-0.201383	1.71076	0.0216139	-0.207268	0.0101781	-0.20389	0	0	-0.207518	0
B1AU75__a	0.160621	0.0957278	0.109312	0.203219	0.197517	0.224789	0.071209	0.0502187	0.0552765	0.112241	0.170118	0.108503	0.343751	0.451721	0.28773	0.177229
B1AWD9__a	0.00932104	0.0997263	0.128519	0.0534488	-0.0411028	0.0173294	0.128503	-0.106214	0.0153742	0.0253826	0.0920787	0.0426648	0.0522815	0.0672737	0.0472639	-0.0023065
B1AWE3__a	0.283141	0.319694	0.279389	0.292493	0.479995	0.361046	0.584112	0.415172	0.618008	0.30718	0.187165	0.239651	0.570636	0.595141	0.611248	0.35511
B1AWZ8__a	-0.0024506	-0.143655	0	-0.311154	0.218346	0.0976408	0.215831	0.181362	0	-0.0295589	0.162218	0.0937559	0	0.269199	0.421651	0.153816
B1AX52__a	0.814666	0.728765	0.839106	0.972082	0.834365	0.987303	0.848791	0.973384	0.810662	0.841818	0.825517	0.866884	0.921335	0.993207	0.764714	0.998472
B1AX58__a	0.312563	0.314051	0.331935	0.244241	0.342506	0.354243	0.262175	0.355775	0.241902	0.107726	0.213487	0.302849	0.196062	0.289439	0.213621	0.273762
B1AXW8__a	-0.186501	-0.212258	-0.180275	-0.215865	-0.133827	-0.172103	-0.272859	-0.219958	-0.348119	-0.259423	-0.24062	-0.20389	-0.394075	-0.262553	-0.323774	-0.204266
B1AY13-1__a	0	-0.0862402	0	-0.0490732	0	0.0322854	-0.22404	-0.0712136	0	0.0826217	0	0	-0.0229005	0.0332151	0.181084	0
B1AZI6__a	0	0	-0.105812	-0.106348	0	0.154072	0	0	0	0	-0.135666	-0.0462816	0.0737121	0.065793	0	0
B1B0C7__a	0.159718	-0.0490732	0.0592393	0.0730138	0.00579688	-0.0093472	0.135443	0.00878388	0.149553	-0.021764	0.0354905	0.104139	0.044955	-0.0040339	0.0792341	0.0263814
B1B0E1__a	1.12343	0.830537	0.656968	0.581195	0.707148	0.844484	0.606386	0.685454	0.329395	0.460925	1.99005	1.10346	2.70868	0.564905	0.426974	0.668868
B2KFD4__a	0.195368	-0.0568609	-0.18954	0.0925094	-0.0731348	-0.0508848	-0.361095	0	0	0	0	-0.0583858	0	0.163074	0	0
B2LVG5__a	0.110869	0	0.190915	0.184392	0.0751551	0	0.0651137	-0.13606	-0.222063	0.175468	0.344099	0	0.0809575	0.206063	-0.057277	0.114285
B2RR82__a	0	-0.0563061	0.546962	-0.120086	-0.346418	0	0	0.0668353	0	0	0	0	0	0	0	0
B2RSI5__a	1.0106	1.05442	1.07054	1.11929	1.14283	1.02459	1.25006	1.16133	1.32934	1.29138	1.30779	1.08498	1.26437	1.2782	1.36413	1.14048
B2RT14__a	0.392175	0.616746	0.499871	0.242021	0.249325	0.364255	0.263127	0.31088	0.0722249	-0.317304	0.0496959	0.336665	-0.0346383	0.0922018	-0.192321	0.397372
B2RT89__a	0.262711	0.283826	0.224941	0.295818	0.302137	0.258201	0.206279	0.360157	0.29527	0.337357	0.22233	0.319856	0.346261	0.361083	0.402989	0.250989
B2RUG5__a	0.08111	0.204599	-0.00518435	0.204848	0.0156075	0.0663519	0.209461	-0.134878	0.149905	0.169355	0.292917	0.0927555	0.331536	0.213621	0.362473	0.0884387
B2RUJ7__a	0.245198	0.218548	0.220194	0.125274	0.172815	0.235484	0.250835	0.294969	0.208528	0.149393	0.2189	0.245933	0.220093	0.158574	0.227793	0.161621
B2RUN6__a	0.0040452	0.998097	-0.0059029	0.0430662	0.144553	-0.2529	0.295925	0.237439	0.0679842	0.288928	0.937574	0.0807743	0.0754896	0.341172	0.209261	1.75609
B2RWW2__a	0.00597073	0.0367627	-0.112233	-0.0396999	-0.103665	0.0638465	-0.0976109	-0.0106367	-0.152508	-0.0677763	-0.145873	-0.122474	0.00447921	-0.0213375	-0.179129	-0.241718
B2RWW6__a	0.0500095	-0.0281449	-0.0909888	-0.0361869	0.026837	-0.0114957	0.0615561	0.0237242	0.0332005	-0.0150693	0.00801479	-0.0701146	0.115285	-0.0640551	0.0975173	-0.0775164
B2RX12-1__a	0.291645	0.360286	1.16501	0.387393	0.246395	0.469989	1.31667	0.470589	-0.677801	0.732141	0.363679	0.418157	0.574347	1.1399	0.842542	1.50721
B2RXS4__a	0.133812	0.043646	-0.0612924	0.122303	0.0731505	0.0892059	0.0173732	0.0294556	0.112085	0.237217	0.0617067	0.0480393	0.185441	0.170037	0.145382	0.0848539
B2RXZ2__a	-0.587077	-1.03886	-0.161823	0.134224	-2.28975	0.00743454	-0.130931	-0.805953	-1.87574	-2.20583	-1.86627	0	0	-1.07882	-0.980098	-0.208392
B2RY04__a	-1.58014	-0.171975	-0.156785	0	-4.13512	-1.74468	0	-1.52762	-2.02914	-1.25145	0	0	0	0	-3.71249	-3.89608
B2RY15__a	0.194988	0.0755048	0.0339978	0.14272	0.2572	0.187888	0.0933403	0.126722	0.0409569	0.0650683	0.0338501	0.177947	0.00262808	0.224857	-0.0201999	0.160863
B2RY19__a	0.456524	0.419642	0.36576	0.441752	0.39665	0.256408	0.297307	0.314858	0.652606	0.435124	0.380296	0.414307	0.607661	0.317193	0.598938	0.605047
B2RY56-2__a	0.029588	0.0370438	0.0182496	-0.0213375	0.0456845	-0.0467006	0.164302	0.0751399	0.0702695	0.0521619	0.130745	0.0135672	0.00150114	0.258391	0.159363	0.0619476
B3F3T1__a	0.306966	1.07558	0	0	0	0.187017	0	0.268539	0.435983	0.0855733	0.482009	0	0	0.159299	-0.483571	0
B5LBK0__a	1.07085	1.12277	0.990452	0.984445	1.23963	1.01345	1.02233	0.864413	0.611843	0.762069	0.953104	0.862654	0.763244	0.839312	0.857678	0.90185
B5THE2__a	1.05898	0.75877	1.57141	1.56542	2.9412	0.251487	0	2.55622	0.417174	0.396612	3.71435	2.72881	1.83439	0.548311	0.377257	0.614712
B6CI26__a	-0.0429245	-0.10541	-0.228357	0.108488	-0.115166	-0.221939	-0.0953169	-0.256165	-0.274649	-0.224781	-0.377624	0.199272	-0.160662	-0.50782	-0.316957	0.110371
B6ZHD0__a	0.028955	0.0518626	0.0257497	0.15335	0.158027	0.0372659	-0.0361869	-0.0820213	0.11904	0.172848	0.239549	0.13841	-0.065848	0.0994635	0.0425014	-0.0892269
B7FAV0__a	-0.0237521	-0.208892	-0.10044	0.0886843	-0.0943713	-0.0662615	-0.0927488	-0.212881	-0.200128	-0.118625	-0.160146	-0.0855607	-0.100843	-0.16092	-0.275126	-0.257252
B7ZCF1__a	-0.00518435	0.0518178	0.00491359	0.0614658	0.0295144	0.074517	0.0645553	0.021204	0.0439433	-0.0476779	0.00142898	0.0527453	-0.0109229	-0.0023065	-0.00805654	-0.0103502
B7ZNJ1__a	-0.0261627	-0.0465609	-0.0123541	0.148545	-0.0350608	-0.057277	-0.013498	-0.0180643	0.132815	0.0246487	0.0432296	0.022698	0.0858029	0.0921095	0.109265	-0.0426443
B7ZNL2__a	-0.0127833	0.05116	-0.0308304	0.0205307	-0.0643311	-0.162984	-0.159112	-0.0739573	-0.115166	-0.133432	-0.152638	0	-0.0553346	0.0199309	-0.139601	-0.221939
B7ZNL8__a	0	0.00542033	0	0	0	0.210713	0	0.0190243	0	0	0.616459	0	0	-0.269871	0.103317	0
B7ZNQ1__a	0.610191	0.300537	0.276014	0.197468	0.246772	0.17345	0.593768	0.450834	0.277481	0.175745	0.0746385	0.0992008	-0.286408	0.0445831	0.501034	0.261742
B7ZNR0__a	0	0	0	-0.433173	0.164448	-0.0366088	0	0.0716486	0	-0.22885	-0.23842	0	0	0	0	0
B8JI96__a	0.0580975	0.358861	0.0206624	0.0583979	0.125022	0.0703604	0.630595	0.556287	0.967278	1.04335	0.640726	0.282333	0.971035	0.300875	1.13441	0.0664123
B8JJ87__a	0.130081	0.173157	0.286814	0.331645	0.142337	0.25257	0.0230646	-0.0719	0.0697092	0.103612	0.163704	0.0408975	0.2122	0.171092	0.166308	0.203984
B8JJJ0__a	0	0	0	0	0	0	0	0	0	0	0	0	0	0	0	0
B8JJL8__a	0.131503	0.140253	0.10101	0.0402892	0.0926786	0.113458	0.0979342	0.0682262	0.0323002	0.00543472	0.0775738	0.058999	0.0667296	0.0388954	0.0525059	0.0547518
B8JJN0__a	0.628988	0.647016	0.243728	0.649684	0.552685	0.530948	0.725661	0.593028	1.06921	0.652697	0.786049	0.772431	0.769281	0.640704	0.632965	0.5544
B8JK03__a	0.53866	-0.518132	-0.612022	-0.505789	-0.417812	-0.355918	-0.258217	0	-0.671837	-0.666938	-0.638676	-0.513693	-0.634872	-0.518737	-0.687509	-0.417164
B9EHJ3__a	0.438679	0.155421	-0.0267293	0	0.32686	0.238698	-0.184217	0.275507	-0.0709388	0.120937	-0.0549179	0.155261	0.148785	0.0347513	-0.0568609	0.00381383
B9EHS6__a	0.114566	-0.0840642	-0.128689	-0.250598	-0.110898	0.0294997	0.0870743	-0.0515809	0.117709	-0.0756011	-0.173767	-0.201132	-0.040682	0.137124	0.254565	-0.00805654
B9EIG8__a	0.0354017	0.0922326	0.213554	0.0368958	0.0172272	0.0613603	0	0.110028	-0.0923428	-0.0274372	-0.0762853	0.0485316	0.0904035	0.158413	-0.221196	0.117067
B9EIU1__a	0.11505	0.105194	0.124928	0.132942	0.105923	0.0929094	0.140476	0.0880247	0.156257	0.0996181	0.13668	0.0390435	0.18917	0.116113	0.192118	0.0491285
B9EIY3__a	0.599484	0.530302	0.529468	0.519425	0.593224	0.73711	0.610742	0.703079	0.778209	0.625868	0.572351	0.657036	0.709599	0.711086	0.723515	0.668386
B9EJ86__a	-0.163885	-0.683831	-0.613155	-0.388024	-0.157949	-0.0824301	0	-0.243791	-0.443394	-0.324926	-0.379066	-0.386038	-0.230203	-0.347892	-0.403268	-0.255803
B9EJA3__a	0.37531	0.43452	0.231956	0.373869	0.0960979	-0.342441	0.296244	0.464624	1.06694	1.07926	0.873239	0.126313	0.337558	0.455277	0.593441	0.318416
B9EK77__a	-0.0783365	-0.289598	-0.125651	0.197236	-0.0238941	0.0864461	-0.007913	0.011748	0.0197699	0.0202674	-0.0378742	0.119511	0.127321	0.0978106	0.071679	0.276293
B9EK95__a	-0.0909888	-0.295135	0.0403188	-0.229711	0	-0.0791561	0	-0.217975	-0.113034	-0.174023	-0.331132	-0.222063	-0.276913	-0.189919	-0.0237521	-0.133827
B9EKC3__a	-0.181166	-0.318346	-0.0139267	-0.0798389	-0.279293	-0.201508	-0.0886844	-0.489132	-0.193961	-0.362779	-0.36793	0.0686346	-0.0888201	0.0274543	-0.0311129	-0.362666
B9EKC6__a	-0.283803	-0.148479	-0.00158604	-0.117163	-0.200128	-0.133695	0.0979959	-0.0626743	-0.2929	-0.378401	-0.335941	-0.189034	-0.420186	-0.306379	-0.274411	-0.111298
B9EKI3__a	-0.00144202	0.00278704	-0.117296	-0.090718	-0.0867838	0.0558913	-0.0241777	-0.0717627	-0.41446	-0.275365	0.0159868	-0.556797	-0.222063	-0.260267	0	0
B9EKS2__a	-0.356933	-0.371726	-0.413919	-0.38084	-0.683562	-0.519039	0	-0.313478	-0.442015	-0.611361	-0.602742	-0.388024	-0.504061	-0.61504	0	0
B9EKT6__a	-0.227002	-0.147698	-0.158079	0.076889	0	-0.333309	0.144233	0.0219361	0.0976253	0.0597956	0.0941254	0	0	0.0728316	0	0
C4IXU2__a	-0.114234	0.025221	-0.0875986	-0.389126	-0.382169	-0.35727	-0.12499	-0.111432	-0.418568	-0.374511	-0.258941	-0.232292	-0.206018	-0.453755	-0.434348	-0.259905
O08529__a	-0.237931	-0.0976109	-0.131194	-0.104471	0.183245	-0.128557	0	0.0341012	-0.194339	0.42616	-0.0549179	-0.0900404	-0.292664	-0.22885	-0.191184	-0.0951817
O08539-1__a	0.408895	0.770388	0.530843	0.495573	0.569586	0.444792	0.47704	0.472489	0.307055	0.293164	0.258235	0.451228	0.389659	0.301942	0.368402	0.079539
O08547__a	0.188233	0.100778	0.0557112	0.284599	0.00351002	0.0775129	0.16427	0.105566	0.19803	0.221388	0.162719	0.0944796	0.400892	0.190783	0.159976	0.154538
O08553__a	0.308126	0.192728	0.427033	0.358047	0.169112	0.19024	0.298708	0.25398	0.165434	0.123151	0.216502	0.298868	0.28358	0.181853	0.0818275	0.217357
O08579__a	-0.0611541	0.0830649	-0.0480967	0.113301	0	0.295376	0	0.0813389	0	0	0	-0.0836559	0	0.157367	-0.0869197	-0.283685
O08583-1__a	-0.135404	-0.198243	-0.224287	-0.276675	-0.135929	-0.126841	-0.0717627	-0.0601858	-0.033934	-0.00504058	-0.0629506	-0.0277203	-0.0799754	0.0465634	-0.203264	-0.146655
O08599-2__a	0	0.114223	0.0430512	0.205979	0	0.0404524	0	0	0.644555	0	1.59396	0	0.0298973	0.914412	0	0
O08601__a	-0.146916	-0.13606	-0.151729	-0.210638	-0.190046	-0.143002	-0.166844	-0.0935602	-0.00604658	-0.129613	-0.0736831	-0.153286	-0.0382958	-0.0901759	0.00617351	-0.0938305
O08614__a	0.214675	0.262175	0.147378	0.241765	0.193041	0.231701	0.388355	0.166632	0.160653	0.0855274	0.113005	0.110262	0.114285	0.190256	0.153752	0.150994
O08663__a	-0.0196308	0.0554413	0.0174609	0.113224	0.0130722	0.0293083	-0.0736831	-0.0950467	0.0662158	-0.070252	-0.27608	0.0940484	0.0556212	-0.0833836	-0.0159258	-0.146264
O08677-1__a	0.557582	0.809524	0.516017	0.704865	0.552685	0.364756	0.337193	0.507685	0.566506	0.379827	0.432961	0.667447	0.46347	0.294473	0.135951	0.384904
O08692__a	0.5754	0	0	0.708137	0.0808352	0	0	0.0735906	0.142847	1.18115	0.627471	0.626736	0.388884	0.718806	0.969226	0
O08705__a	-0.179893	-0.19711	-0.282855	-0.267116	-0.142087	-0.101112	-0.137372	-0.184217	-0.371503	-0.461529	-0.558758	-0.24987	-0.187134	-0.284159	-0.342669	-0.184978
O08738__a	-0.0405417	-0.168899	-0.0315363	-0.100709	0.136331	0.0431999	-0.130404	-0.30147	-0.225275	-0.33948	-0.122871	-0.132511	-0.481712	-0.196355	-0.407189	-0.238909
O08795-2__a	0.180234	0.317373	0.219891	0.230888	0.129024	0.199206	0.219673	0.256735	0.347087	0.285003	0.311327	0.1435	0.352032	0.343769	0.378101	0.201327
O08855__a	0.641649	0.868437	0.435963	0.932334	0.772333	0.599571	0.745865	0.821687	1.37045	0.823345	1.0178	1.084	0.889182	0.588878	0.264824	0.471129
O08915__a	1.37643	2.46793	0.55546	1.2438	3.96849	0.535332	3.97685	0.334353	3.88227	0.443909	3.2327	3.95684	0.372972	0.15494	2.94009	0.454585
O08917__a	0.054707	-0.0234682	-0.148609	0.183458	0.0288225	0.0776804	0.0227567	0.131519	-0.086512	0.0803929	-0.0854246	-0.0321009	0.394904	0.127746	-0.0309717	0.185409
O08966__a	0.322487	0.0532093	0.133828	0.058533	0.107446	0.32366	0	0.459219	0	0	0	0	0.451958	-0.136323	0.150321	0.251865
O08997__a	-0.0436245	-0.239031	-0.201383	-0.262553	-0.117429	-0.184725	-0.0478175	0.0115735	0.0560861	-0.0328061	-0.0881416	-0.0768328	0.0333924	-0.0708015	-0.0154976	-0.137897
O09012-2__a	0.152997	0.293748	0.121581	0.103255	0.0605025	0.12863	0.104015	-0.15782	-0.0114957	-0.0172093	-0.049352	-0.0209111	0.0603371	-0.0446039	0.00613001	0.0434676
O09061__a	-0.0450236	0.00717359	0.0862317	0.0757329	0.0881781	0.099448	0.0189072	0.0328314	0.0283809	0.00588372	0.0224342	0.0966532	0.111118	0.0961134	0.0300446	0.0543773
O09106__a	0.154618	0.133543	0.370247	0.365444	0.163833	0.151586	0.226442	0.0493673	0.227303	0.147426	0.237217	0.239788	0.219623	0.101103	0.128882	0.158703
O09111__a	-0.229219	-0.177854	-0.344942	-0.256045	-0.122474	-0.276318	-0.318693	-0.196229	-0.262313	-0.198117	-0.177981	-0.111298	-0.276794	-0.342213	-0.325962	-0.292193
O09117-1__a	0.123717	-0.0214797	0.114691	0.0380063	0.0978723	0.252759	0.111087	0.109639	0.078716	0.164658	0.331173	0.022024	0.0332447	0.214592	-0.1137	0.0997109
O09131__a	0.292528	0.25226	0.360046	0.305289	0.271357	0.23897	0.269738	0.232362	0.0668958	0.103069	0.133116	0.333425	0.0643593	0.157303	0.0566113	0.289669
O09158__a	1.08789	0.749475	1.12321	0.818605	1.00373	1.10967	1.27603	1.05961	1.10914	0.795459	0.754358	1.00153	1.04341	1.0454	1.21836	1.09283
O09159__a	0.305432	0.331173	0.125872	0.329867	0.379714	0.233362	0.192118	0.131598	0.297662	0.247234	0.213855	0.353137	0.411061	0.337904	0.27181	0.201211
O09172__a	0.202622	0.179841	0.315917	0.34474	0.339017	0.348482	0.310826	0.377594	0.330411	0.286903	0.238255	0.277237	0.258339	0.321009	0.267861	0.329776
O09174__a	-0.241596	-0.328262	-0.250113	-0.248535	-0.199625	-0.240986	-0.194717	-0.209641	-0.166587	-0.0963969	-0.136323	-0.234133	-0.17479	-0.200002	-0.156008	-0.205643
O35063__a	0.27514	0.149649	0.320792	0.315648	0.0883161	0.148529	0.13174	0.136062	0.239941	0.186968	0.21058	0.0954041	0.223273	0.177686	0.271914	0.0868904
O35075__a	0	0	0	0	0	0	0	0	0.013742	0	0	0	0.277516	-0.138683	0	0.114473
O35114__a	0.166325	0.0613755	0.0127374	0.150994	0.209795	0.301035	0.134445	0.0962059	0.0866146	0.0241498	-0.0216219	0.102372	0.0928786	0.0804539	0.142497	-0.121944
O35129__a	0.0489345	-0.110096	-0.063779	-0.0628125	0.146898	0.046936	-0.0601858	-0.0492126	-0.102457	-0.0546401	-0.0496307	-0.0255958	-0.167872	-0.0775164	-0.0104934	-0.0615688
O35136-1__a	0	-5.64567	-5.06303	-5.53422	0	-6.02419	-2.66022	0	0	-4.25111	-4.90227	0	0	-5.28851	-5.37792	0
O35143__a	0.474472	0.524583	0.618429	0.694858	0.10729	0.216217	0.137076	0.201228	0.0705422	-0.015783	-0.0189191	-0.0590784	0.303027	0.498749	0.309377	0.278024
O35215__a	0.183605	0.179155	0.219522	0.194064	0.134034	0.229298	0.0780915	0.130839	0.0833399	0.0868751	0.143803	0.235603	0.0103377	0.13768	0.130397	0.217155
O35218__a	0.0430066	0.0248835	0.0113407	0.100422	-0.0571383	-0.0554733	0.250234	0.00270035	0.011617	0.000649432	0.0341751	-0.00288247	0.219236	0.148065	-0.0977455	0.0522367
O35226-2__a	0.228605	0.138029	-0.0728604	-0.0343565	-0.248899	-0.00805654	0.0216432	-0.0628125	0.0564312	0.173612	0.0254267	0.163866	0.15109	0	-0.0350608	-0.234133
O35286__a	0.01249	0.0923863	0.0189657	0.0403188	0.0430512	0.0346922	0.0237684	-0.0137839	-0.03492	-0.0497701	0.0649325	-0.0140695	0.190832	0.0521319	-0.0828388	-0.0783365
O35295__a	0.0216725	-0.00575923	0.0146017	0.0111518	0.00228127	0.0640275	-0.0196308	0.0348399	0.026543	-0.123666	-0.0364681	0.104573	-0.00388998	0.0263961	-0.0681893	-0.00561566
O35309__a	0.0877181	0.190207	0.108239	0.210947	0.13957	-0.0497701	-0.000144301	0.0879327	0.243489	0.00856608	0.0964835	0.125132	0.162719	0.111633	0.0481586	0.0567612
O35326__a	0.0755353	0.368588	0.16025	0.252707	0.197186	0.203452	0.0719975	0.0587885	0.213052	0.083447	0.173254	0.22538	0.110339	-0.0244615	-0.00028853	0.18449
O35343__a	-0.203264	-0.0797024	-0.127369	-0.066537	-0.194213	-0.143524	-0.139862	-0.00690829	-0.0777899	-0.14274	-0.147046	-0.227495	-0.160275	-0.0299829	-0.0446039	-0.185359
O35344__a	0.0928939	0.0680144	0.0263814	0	-0.0842003	-0.0308304	0.0210576	-0.0086304	0.0213797	-0.0507454	-0.00604658	-0.0102069	-0.0309717	-0.0117819	-0.0676387	0.0488151
O35345__a	0.128866	0.105504	-0.0292761	0.0411351	0.0655665	0.0649779	0.235025	0.0921401	0.202207	0.254221	0.21687	0.0803166	0.228757	0.0644347	0.14551	0.00540576
O35350__a	0.147825	0.294951	0.0161181	0.252346	0.204017	0.251144	0.150065	0.294668	0.298389	-0.0150693	0.272873	0.224486	0.303152	0.268556	0.19136	0.217155
O35381__a	0.153703	0.133179	0.0713455	0.120969	0.071952	0.183458	0.0885308	0.0506817	0.136284	0.105349	0.145733	0.157995	0.0978415	0.125195	0.0401854	0.165467
O35382__a	0.131566	-0.00992037	-0.044464	0.0181181	0.00676761	0.105861	-0.0801119	-0.147307	-0.0194885	-0.205893	-0.0780633	-0.0189191	0.208794	0.0441813	0.0284546	0.13435
O35386__a	0.0918634	-0.0603242	0.132736	0.184687	0.12945	0.200564	0.138759	0.0942024	0.0467422	0.135459	0.0380804	0.110511	0.0317544	0.192958	0.239242	0.0854814
O35401__a	-0.190804	-0.105946	-0.201132	-0.282736	-0.219215	-0.197865	-0.248656	-0.274053	-0.425137	-0.340847	-0.465295	-0.354339	-0.423847	-0.458382	-0.392098	-0.253021
O35402__a	0.647445	0.63913	1.0785	0.692851	1.09308	1.03999	0.305254	0.874613	0.955956	0.835832	0	0.602263	0.0492777	0.818961	1.19466	1.0866
O35411__a	0.39068	0.346004	0.276975	0.386393	0.13949	0.249565	0.273901	0.214424	0.22265	0.213153	0.299667	0.317049	0.360194	0.376695	0.307876	0.288734
O35423-1__a	0.912619	0.89392	0.941005	0.964545	0.959374	0.963504	0.721444	0.880153	0.716813	1.23365	1.19512	0.820285	0.657718	1.14516	0.607485	0.896388
O35435__a	0	0	-0.313594	0	-0.0342158	-0.0966667	0	0.0953424	0	0	0	0	0	-0.0368901	-0.142871	0
O35459__a	-0.252294	-0.28629	-0.349479	-0.280244	-0.270469	-0.25181	-0.337426	-0.346645	-0.414893	-0.276913	-0.312897	-0.185359	-0.318693	-0.261711	-0.313246	-0.220082
O35465-2__a	0.181738	0.22238	0.119369	0.142783	0.117819	-0.0027385	0.128551	0.144393	0.121738	0.071679	0.0453719	0.0791275	0.196426	0.105132	0.19669	0.104046
O35490__a	-0.593019	-0.351515	-0.442227	-0.376068	-0.449429	-0.547746	-0.520749	-0.483364	-0.615981	-0.488309	-0.520548	-0.549028	-0.619366	-0.747516	-0.355467	-0.60966
O35551-6__a	0.301053	0.173889	0	0.286164	0.170848	0.0999892	0.249462	0.150305	0	0	0.228638	0.206196	0.362529	0.245147	0.218162	0.396213
O35593__a	-0.1121	0.00257023	-0.0137839	-0.0843364	-0.0396999	-0.191184	-0.124196	-0.0795658	-0.152768	-0.148609	-0.165944	-0.0639171	-0.164014	-0.1141	-0.208767	-0.0594936
O35623__a	0	0.216049	0	0	0.816926	-1.7569	-0.00216241	0	0	0	0	0	0	0	0	0
O35638__a	-0.104471	-0.0040339	0.124833	-0.106884	0.0433337	-0.0024506	-0.276437	-0.219215	0.217759	0.190438	0.110932	0.219925	0.134018	0.116582	0.357437	0.0559511
O35639__a	-0.0526941	-0.0070519	0.286867	0.142337	-0.0705267	0.131882	-0.0947764	0.0636051	0.222094	0.257873	0.0437202	-0.0277203	-0.0756011	0.0823467	0.180626	0
O35643__a	0.0981812	-0.00360229	-0.0446039	-0.0201999	0.0129411	0.0208235	0.0427243	-0.0497701	-0.0257375	-0.0519985	0.00141455	0.0448807	0.0279544	0.00427671	-0.0353423	-0.0207689
O35685__a	0.323155	0.311327	0.225413	0.23343	0.149089	0.280054	0.34066	0.322271	0.228436	0.292793	0.212685	0.155646	0.334935	0.254014	0.268817	0.33179
O35728__a	-1.34931	-0.862193	-1.63821	-0.726831	-0.873892	-0.643856	-1.08665	-1.32947	-1.52005	-1.15931	-1.1698	-0.521654	-2.03415	-1.26718	-1.16909	-0.643579
O35864__a	-0.00619028	-0.218967	-0.0585243	-0.158079	-0.0739573	-0.0282861	-0.107018	-0.253384	-0.00028853	-0.116897	-0.0999011	-0.0990932	-0.0996318	-0.153286	-0.100574	-0.0799754
O35887__a	0.0736058	0.14543	0.108052	0.145222	0.0787769	-0.0475383	0.0639519	0.165806	0.200332	0.20219	0.286146	0.0609992	0.311829	0.195219	0.337886	0.0823162
O35901__a	-0.230572	-0.170438	0.00985834	-0.0247452	-0.104471	-0.386149	-0.291132	-0.0832474	0.000245226	0.0611798	0.0738639	0	-0.240131	-0.179001	-0.144438	-0.146916
O35926__a	-0.323658	0	0	0	-0.151209	-0.0518593	0	0.0618272	-0.212756	0	0	0	0	0	-0.282973	0
O35943__a	0.156225	0.190948	0.0329938	0.206479	0.0913255	0.0792951	0.369315	0.0868292	0.111087	-0.0189191	0.138378	0.0933864	0.0739702	0.0527155	0.126187	0.0468168
O35945__a	0.401025	0.369166	0.342927	0.305806	0.471669	0.470489	0.382758	0.41227	0.370098	0.266195	0.301337	0.503262	0.369986	0.376414	0.338068	0.434247
O35969-2__a	-0.59684	-0.418352	-0.442758	-0.562279	-0.502432	-0.504773	-0.552279	-0.588709	-0.654069	-0.583134	-0.433066	-0.609566	-0.534858	-0.622837	-0.520548	-0.511063
O54692__a	0	0.100376	0	0.271183	0	-0.1956	0.0780154	-0.0723115	0.368383	0	0.245437	-0.0608774	0.0555613	0.0133198	0.28086	0
O54734__a	0.00453716	0.0179721	0.0154033	0.0197553	0.00763762	-0.0364681	0.00705756	-0.0318186	0.137568	0.13603	0.0774977	-0.00877375	0.278374	0.104542	0.193272	0.00124118
O54749__a	0.0512496	-0.0871912	-0.14965	-0.0905825	0.0011257	-0.00028853	-0.102725	-0.0878702	-0.142087	-0.143655	-0.116897	-0.0579701	-0.135666	-0.146264	-0.0978804	-0.134747
O54774__a	-0.0788831	0.0624899	-0.0729976	0.0290433	-0.106884	0.029529	0.0191265	0.012781	-0.0938305	-0.0306892	0.0220974	-0.00891703	-0.0464211	0.030074	-0.0164963	-0.111966
O54781__a	0	0	0	0	0.410256	0	0	0.234516	0	0	0	0	-0.0352017	0	0	0
O54833__a	0.564137	0.0265724	-0.0285692	0.223913	0.0457292	0.183671	0.0875035	0.0943719	0.027131	-0.113034	0.0816291	0.00397283	0.117271	0.172717	-0.0124972	-0.0059029
O54879__a	0.145925	0.092617	-0.189919	-0.154454	-0.161952	0.00455156	-0.156914	-0.141825	-0.063641	-0.0930191	0.0382137	-0.0710762	-0.0695647	0.0171543	-0.331247	-0.107018
O54882__a	3.22702	0.509861	0.875513	0.0529996	0.236265	0.710708	0	0	4.17277	0.725208	3.12117	0	2.47265	1.02535	2.06257	0
O54909__a	0	0.0295734	0	0	0	0	0.196211	0	0.0848539	-0.0690147	0.114254	0.577746	-0.0186342	0.137537	0	0.372412
O54941__a	0.0671678	-0.0153549	-0.0596321	0.0314742	-0.0799754	0.00122692	-0.130667	-0.156008	-0.0387171	-0.00100955	-0.0668125	0.0360968	0.0702695	0.0574969	-0.0679141	-0.0673633
O54946-1__a	0.325919	0.211415	0.375216	0.140619	0.37458	0.494048	0.21424	0.44841	0.233617	0.06924	0.023607	0.157689	0.256028	0.365444	0.336701	0.3629
O54950__a	-0.208767	-0.197236	-0.152118	-0.265197	-0.101919	-0.228973	-0.369048	-0.275245	-0.298541	-0.269512	-0.292428	-0.273695	-0.332049	-0.215741	-0.441271	-0.284988
O54962__a	-0.0703892	-0.081067	-0.086512	0.0234603	-0.157432	-0.234011	0	-0.0411028	-0.0439044	-0.28238	-0.0850168	-0.0765591	-0.277033	0.667172	-0.160275	-0.351628
O54965-1__a	0.292458	0.437526	0.27418	0.508917	0.703666	0.579383	0.224199	0.33159	0.347766	0.360323	0.290957	0.540275	0.366708	0.346701	0.22127	0.393937
O54984__a	-0.161952	-0.0287106	-0.118493	-0.213627	-0.107286	-0.131589	-0.121281	-0.149259	-0.0454429	-0.161436	-0.156655	-0.226385	0.0673643	-0.208642	0.156145	-0.0739573
O54988-1__a	0.175582	0.2684	0.188266	0.174377	0.0736209	0.216183	0.094757	0.250062	0.0932017	0.0799811	0.00495696	0.112865	0.0293819	0.453933	0.110449	0.0572266
O55022__a	0.601518	0.583463	0.622732	0.583658	0.507296	0.667997	0.588465	0.672772	0.520935	0.526016	0.500055	0.554019	0.462257	0.562794	0.585345	0.584782
O55023__a	0.104139	0	0.28023	0.157608	-0.185613	0.263075	0.248982	0.127132	0	-0.0302653	0	0.266507	0.148449	0.171759	0.367285	0
O55029__a	-0.0758749	-0.0243196	-0.0291349	-0.0787464	-0.0880058	-0.0117819	0.0395476	-0.0545011	0.102218	-0.0184918	-0.0234682	-0.030548	0.0899735	-0.0040339	0.0756872	-0.0412431
O55032__a	0.0661102	0.107306	0.237473	0.219085	0.299312	0.214675	0.131993	-0.0761486	0.104434	0.172522	0.0867678	0.0250889	0.248845	0.142162	0.211999	0.0460122
O55060__a	0.0203259	0.180315	0.141462	0.0553364	0.208061	0.108814	0.0919865	0.143166	0.0205892	0.00903069	0.133211	0.117302	0.158848	0.0302655	0.313656	0.146451
O55106__a	-0.14965	-0.103128	-0.0768328	-0.208642	-0.0893626	-0.0851526	-0.465713	-0.29901	-0.323312	-0.29678	-0.158596	-0.246469	-0.142348	-0.0199154	-0.31371	-0.14978
O55124__a	0	0.904845	0.139744	0	0.0731959	0.0531195	-0.0797024	0.0847774	0.659609	0.318758	0.438112	0.0440921	0.515171	0.135111	0.340112	0
O55125__a	0.0281162	-0.0311129	-0.0740944	0.0102361	0.050368	0.019653	0.00187666	0.00670958	-0.095722	-0.148869	-0.127633	-0.0192036	-0.100305	-0.040121	-0.0758749	0.0376064
O55137__a	-0.244887	-0.125916	-0.399663	-0.105008	-0.0494913	0.0248394	-0.275126	-0.0843364	-0.780814	-0.412511	-0.659285	0.0925709	-0.867659	-0.621618	-0.567059	-0.305095
O55142__a	-0.119954	-0.116764	-0.161307	-0.0997664	-0.0686019	-0.12075	-0.0672258	-0.0877344	-0.110229	-0.10809	-0.109427	-0.152378	0.0651288	-0.0189191	0.0531195	-0.145743
O55143-1__a	0.127841	0.129166	0.145478	0.178126	0.0229033	0.119197	0.193321	0.191854	0.266316	0.328688	0.241731	0.0966224	0.238051	0.259582	0.321477	0.155261
O55201-1__a	-0.187894	-0.267116	-0.262553	-0.264236	-0.163885	-0.192194	-0.196103	-0.264717	-0.0713507	-0.406754	2.89111	-0.254594	-0.454597	-0.36446	-0.271426	-0.2929
O55222__a	0.0128975	-0.0473989	0.0508909	0.0703757	-0.0153549	0.0100037	-0.0846086	-0.0482362	-0.0743683	-0.00848689	-0.0384361	-0.0139267	-0.0769695	-0.0668125	-0.0524158	-0.0230425
O55229__a	0	0.636167	0.160927	-0.0951817	0.387695	0.164674	-0.0903114	0.137711	0.365054	0.347968	0	0.139649	0	0	0	0
O55234__a	0.163995	0.210713	-0.0535284	0.0500841	0.113021	0.107508	0.0252357	0.246532	1.30265	0.126187	-0.00100955	0.39994	-0.0927488	-0.0568609	-0.187768	0.00025967
O55239__a	-0.363339	-0.22132	-0.100709	-0.18916	-0.235359	-0.0673633	-0.237197	-0.21014	-0.0935602	0.067455	0.0761891	-0.654069	-0.0455827	0.160701	0.19669	-0.170822
O70133-2__a	0.167604	0.0822399	0.00691259	-0.0569997	0.0587133	0.00427671	0.0512347	-0.0999011	0.105334	0.000533907	0.0307666	0.263231	0.153093	0.0878407	-0.0264459	-0.0172093
O70152__a	0.0430957	0.117756	-0.0703892	0.146819	-0.141956	0.17249	0.181133	0.167507	-0.00805654	0.0407937	0.142783	-0.269632	0.0309139	0.103875	0	0
O70194__a	-0.0648829	0.000144286	0.0565663	-0.0712136	-0.00374608	-0.0939657	0.107943	-0.00748264	0.120278	0.139903	0.0488002	-0.0253123	0.131487	0.0611497	0.231549	0.0495614
O70200__a	0.0293378	0.243814	-0.016211	0.102001	-0.0777899	-0.144308	-0.125387	0.207844	2.46546	0	0	0.282509	0.00183337	0	0	0
O70251__a	-0.223546	-0.224658	-0.190425	-0.256769	-0.217727	-0.216858	-0.165301	-0.193582	-0.105544	-0.15082	-0.144568	-0.183963	-0.0170666	-0.212756	-0.122474	-0.22885
O70252__a	-0.21014	-0.121944	-0.140386	-0.207893	-0.225645	-0.235727	-0.189919	-0.204767	0.0108175	-0.0443242	-0.0496307	-0.187768	-0.128029	-0.136454	-0.0709388	-0.22132
O70293-2__a	-0.479644	-0.745366	0.152211	0.0819802	0.388431	0.0786093	-0.488309	0.157914	1.9179	0.181002	2.5739	-0.0399806	0.0199892	0	0.721373	0
O70303__a	0.0735298	0.405566	0.483783	0	0.141096	0.220547	0.336063	0	0.342104	0.123214	0.164124	0	0.246858	0.0679237	0	0.121314
O70305-1__a	0	0	0.402168	0	0	0	0.2878	0	0	0	0	0	0	0	0.285249	0
O70310__a	0.170881	-0.0127833	0.036585	-0.00575923	-0.116498	0.0300889	0.133875	-0.00719552	0.226763	0.0793409	0.191508	0.11962	0.0264696	-0.00633399	0.107384	-0.0127833
O70325-2__a	0.460767	0.414999	0.378794	0.408531	0.386732	0.601693	0.495166	0.539478	0.401254	0.396745	0.472509	0.433935	0.429265	0.551902	0.465819	0.562772
O70400__a	0.185491	0.251831	0.358731	0.391702	0.219152	0.284019	0.283703	0.329323	0.273413	0.18295	0.201825	0.207111	0.209912	0.297006	0.203186	0.268504
O70404__a	-0.120352	-0.203013	-0.122871	-0.0399806	-0.0511633	0.0364076	-0.0908535	-0.0829751	-0.0779266	-0.136191	-0.119423	-0.0411028	0.0948032	0.0262786	0.136157	-0.0384361
O70435__a	-0.012211	0.126832	0.0629872	0.0946336	0.0178552	0.109328	0.0682564	0.0123152	-0.0172093	-0.0913952	-0.00259445	0.0228446	0.0324035	0.0386434	-0.013355	0.120671
O70475__a	1.48973	1.5874	1.45379	1.37389	1.47305	1.59876	1.57076	1.55076	1.55818	1.4454	1.57592	1.47831	1.57682	1.74662	1.53479	1.60112
O70503-1__a	0.140714	0.162347	0.111415	0.110417	0.0942332	0.226139	0.195219	0.229653	0.267427	0.236011	0.15311	0.124597	0.204233	0.248399	0.323028	0.267948
O70566-2__a	0.0619326	0.00611562	0.0202087	0.0938328	-0.0434844	-0.00173015	-0.105008	-0.0731348	0.0977798	-0.038998	0.106001	0.0180305	0.0314448	-0.0501882	0.0875646	-0.0706641
O70570__a	-0.0258793	-0.0688771	-0.101784	-0.0220482	-0.0575542	-0.191436	-0.0746424	-0.0522768	-0.135798	-0.172872	-0.210015	-0.0743683	-0.25181	-0.214498	-0.163628	-0.0354831
O70589-1__a	0.312527	0.416462	0.174052	0.301426	0.35559	0.521846	0.272942	0.477683	0.212735	0.217893	0.201809	0.363271	0.300146	0.345381	0.37707	0.0449997
O70591__a	0	0	0.0577971	0	-0.128953	0	0	0	-0.0473989	0.0318723	-0.0485152	0.139236	0	0	0	0
O88271__a	0.226898	0.194212	0.261068	0.12078	0.0911871	0.0416548	-0.140648	0.0788684	-0.236952	-0.140648	0.0376064	0.0754287	-0.0681893	-0.0204844	-0.173	0.00939366
O88291-1__a	0.0363926	0.247885	0.245933	0.345601	1.43491	0.0765998	-0.0610158	-0.158208	0.018162	0.00281605	0.269477	0.109281	0.18641	0.263819	0.0957894	0.320126
O88342__a	-0.00345841	-0.00216241	0.0197699	0.0399331	0.022874	-0.013355	-0.0224744	0.0698152	0.0202819	-0.0399806	0.0260729	0.00518866	0.0510554	0.043646	-0.0250288	-0.0250288
O88343-1__a	-0.367818	-0.351515	-0.5007	-0.274292	-0.254352	-0.212383	-0.26111	-0.537346	-0.582749	-0.43189	-0.738984	-0.0978804	-0.1137	-0.110096	-0.89507	-0.332851
O88428__a	0.556181	0.657286	0.590224	0.47688	0.4478	0.635808	0.379789	0.612858	0.306199	0.231769	0.305236	0.3709	0.30123	0.422404	0.387619	0.503834
O88441__a	-0.236095	-0.320889	-0.331476	-0.273218	-0.2444	-0.176323	-0.262674	-0.322274	-0.29772	-0.335483	-0.367483	-0.212756	-0.429107	-0.358284	-0.314522	-0.242816
O88451__a	0.237098	0.187165	0.224115	0.237252	0.193965	0.231295	0.147889	0.197749	0.169534	0.155486	0.171791	0.126691	0.12904	0.210479	0.186574	0.167539
O88455__a	0.590462	0.895019	0.832488	0.776059	0.748869	0.82133	0.819547	0.925111	0.881268	0.845806	0.938763	0.629947	0.963504	0.836295	0.924728	0.802336
O88456__a	-0.0299829	-0.0213375	-0.0448837	0.00290273	0.0491584	0.0932633	0.0372362	0.0714818	-0.024887	-0.118227	-0.00977716	-0.126048	-0.0137839	-0.111298	0.0297501	-0.0434844
O88531__a	-0.136585	-0.229711	-0.292546	0.0679994	-0.0992279	-0.131194	-0.18574	-0.0398403	-0.0508848	-0.131985	-0.13711	-0.1137	-0.156397	-0.191689	-0.188401	-0.194339
O88532__a	0.39333	0.316582	0.27673	0.171076	0	0.320991	0.111165	-0.203013	-0.0264459	-0.0871912	-0.00489682	0	0	0	0	0
O88533__a	0.3723	0.52137	0.408321	0.318182	0.152436	0.150914	0.37103	0.487358	0.387185	0.477603	0.505042	0.273744	0.286726	0.36175	0.529822	0.313549
O88543__a	-0.0517201	-0.105544	-0.0535284	-0.0419438	0.026881	-0.141171	-0.0882773	-0.0492126	-0.178492	-0.145482	-0.111966	-0.00733908	-0.0647449	-0.170822	0.00440703	-0.0644689
O88544__a	-0.137635	-0.105544	-0.0174944	0.0478603	-0.131326	-0.00619028	0.0652495	0.0396217	-0.0492126	-0.132643	-0.147567	-0.117828	-0.0903114	0.0580373	-0.272262	-0.147307
O88545__a	-0.00518435	-0.125783	-0.0156403	0.0295439	-0.126709	-0.0304066	-0.0231843	0.0194482	0.304576	0.157464	0.0479796	-0.0877344	0.252501	0.10197	0.161105	0.200846
O88569-1__a	0.0239003	0.0726194	0.0458335	0.0526405	0.00313407	-0.0503276	0.029853	-0.0568609	0.0860479	0.0317101	0.0800574	0.0671072	0.10166	0.0952346	0.0799658	0.0608938
O88587-2__a	0.0182788	0.0655665	0.036082	0.0812016	0.0317396	-0.0479571	0.111617	0.0750792	0.284651	0.207894	0.141112	0.155341	0.274285	0.178061	0.241168	0.0474726
O88668__a	1.25443	0.994499	0.950787	1.07604	1.21277	1.11982	1.09712	1.03097	1.01561	0.922484	1.0465	1.21635	0.996398	1.08439	0.868068	1.12942
O88696__a	0.30438	0.303258	0.225717	0.258753	0.324292	0.305485	0.225869	0.300733	0.288047	0.306306	0.271426	0.34322	0.356052	0.368812	0.43335	0.34441
O88736__a	0.496488	0.657468	0.425889	0.232396	0.397182	0.511259	0.474913	0.393387	0.420105	0.288998	0.204865	0.0476813	0.471369	0.507009	0.386261	0.630014
O88738__a	-0.0869197	-0.0243196	-0.0258793	-0.228111	-0.128821	0.147026	0.057692	0.109297	-0.0189191	-0.146004	0.0214236	0.103767	0.0380211	-0.68724	0.00624594	-0.0166389
O88783__a	0.277219	0.233329	0.642121	0.543278	0.448233	0.000202066	0.113099	0.0077536	-0.220206	0.215546	-0.136848	0	0.0506667	0.0906032	-0.122341	-0.342669
O88811-1__a	0.143691	-0.0114957	0	-0.0515809	-0.234379	-0.168514	0.0651288	0.0132905	0.0253385	0.177898	0	-0.672742	0	0	0.167669	-0.142609
O88844__a	0.170848	0.245027	0.201327	0.137172	0.216887	0.2411	0.154105	0.16809	0.120749	0.0720428	0.112412	0.191425	0.0905265	0.144855	0.11724	0.173124
O88851__a	0.168431	0.175322	0.129702	0.139506	0.165629	0.158961	0.0671225	0.124126	-0.0123541	-0.0344974	0.0430512	0.131282	0.0955274	0.0910181	0.0709514	0.00099578
O88876-1__a	0.131108	0	-0.142871	0	0	0	0	0.0636505	-0.0837921	-0.0159258	-0.0199154	-0.0104934	0	0	-0.240131	0
O88958__a	0.096067	0.0895282	0.097255	0.138251	0.114925	0.199918	-0.0878702	-0.0070519	-0.121944	-0.195221	-0.130272	-0.00187428	-0.126841	-0.00676469	-0.134221	-0.333653
O88962__a	-0.291486	0.0472043	-0.0949116	-0.00561566	0.022537	-0.130799	-0.339251	-0.466653	-0.143524	-0.219587	-0.157432	-0.112633	-0.0156403	-0.61155	-0.301002	-0.217107
O88967__a	2.90174	3.90998	4.12054	5.34778	3.44988	4.16799	2.9771	4.4504	5.25572	6.71446	2.86428	5.84535	4.03042	5.81758	5.73144	2.41573
O88986__a	0.493337	0.409911	0.470309	0.627761	0.411809	0.36112	0.373907	0.403733	0.276048	0.268487	0.27275	0.316007	0.25896	0.277307	0.277552	0.280825
O89001__a	0.146004	0	0	0	0.022024	0.286973	0.462992	0.0912178	-0.00633399	0	0	0	0.359712	0	0	0
O89017__a	0.513358	0.452333	0.43261	0.667974	0.36695	0.698202	0.5174	0.543972	0.64282	0.337904	0.525663	0.510313	0.531531	0.612924	0.418466	0.293854
O89023__a	0	0	0.280352	0	0.18577	0.472269	0.276852	0.406809	0.514202	0	0	0	0.465898	0.286656	0	0.215898
O89051__a	0.55074	0.279616	0	0.562836	0.518205	0.104992	0.603753	0	0.114722	0.128409	0.285266	0.306966	0.228114	0.458624	0.201443	0.25934
O89079__a	-0.0625362	-0.0255958	-0.0799754	-0.0893626	-0.067088	0.0113989	0.109654	0.0769801	0.150946	0.00351002	-0.0725861	-0.0476779	0.105753	0.0418924	0.149089	0.0418329
O89106__a	0.536377	0.481687	-0.00360229	2.64341	0.827564	0.482996	0	-0.0532505	-0.101381	-0.175173	-0.0651587	-0.00374608	-0.109026	0.0340273	-0.0603242	0.00365464
O89110__a	-0.0415233	-0.159629	-0.108759	-0.0709388	-0.181802	-0.106348	-0.0973412	-0.0489337	-0.142871	-0.00575923	-0.143263	-0.0719	0.0913561	-0.254231	-0.0988237	-0.164529
P00186__a	0.301959	0.227354	0.215865	0.158913	0.277761	0.330302	0.373944	0.257959	0.208644	-0.0501882	0.165952	0.118539	0.163316	0.268487	0.185261	0.202091
P00329__a	0.147825	0.197484	0.158317	0.122318	0.0931709	0.163478	0.0931403	0.18577	0.0491285	-0.0251707	0.0305013	0.155421	0.0382284	0.0759305	0.0398441	0.144409
P00375__a	-0.189287	-0.195977	-0.231064	-0.205893	-0.249506	-0.18053	-0.182692	-0.214747	-0.245009	-0.248656	-0.215617	-0.173	-0.220949	-0.212134	-0.185486	-0.132643
P00493__a	0.115988	-0.0265876	0.062957	0.0662007	0.112646	0.129229	0.100608	0.16196	0.135285	0.187921	0.074198	0.0193605	0.0817358	0.123355	0.181477	0.0221119
P00848__a	0.138648	0.21078	0.234431	0.169209	-0.141433	-0.091666	-0.200002	-0.219339	0	0	-0.309526	0	-0.31742	-0.430499	-0.570463	-0.328377
P00920__a	-0.368824	0.277674	-0.564134	0.1386	-0.226262	-0.344374	-0.260026	-0.0082	0.706418	-0.0724488	0.100051	0.165823	-0.365133	-0.465191	-0.826437	-0.507313
P01027-2__a	0.641244	0.744366	0.500463	0.615884	0.551606	0.51377	0.496264	0.619758	0.854362	0.791707	0.697921	0.687404	0.782075	0.640434	0.635853	0.585994
P01029__a	0.561558	0.0974247	0.0312825	0.134129	0.107384	-0.0962618	0.000519466	0.13443	0.4361	0.23613	0.277324	0.26214	0.591158	0.259806	0.408589	-0.00963389
P01873__a	-0.0482362	0.0503829	-0.339023	0.756331	0.467613	0	0.139697	0.781107	-0.109026	0.249308	0.380822	0.567896	-0.304861	0.0265871	-1.01264	-0.473423
P01899__a	0.0985982	-0.0490732	0.194179	0.753288	0.0621133	0.0913101	0.069346	0.288417	0	0	0	0.571429	0.314105	0.400968	0.230804	0.0387176
P01900__a	-0.718351	-1.00935	-1.30679	0	-1.07649	-1.24671	-0.89755	-0.860287	-0.0878702	-0.108625	-1.00641	-1.29343	0.367695	0.12279	0	0
P01901__a	0.283141	0.232938	0.236028	0.408914	0.218363	0.251728	0.167134	0.370546	0.306948	0.236962	0.316187	0.259979	0.281193	0.269217	0.273186	0.221102
P01910__a	0	0	0.710803	0.980626	0	0.336646	0	0.60073	0.539792	0.791732	1.03904	1.11176	-0.102457	0.605354	0	0.777863
P03888__a	-0.396598	-0.30871	-0.475915	-0.242694	-0.314755	-0.458592	-0.40806	-0.264356	-0.379954	-0.339594	-0.31429	-0.260869	-0.328951	-0.397255	-0.553262	-0.248899
P03911__a	-0.382612	-0.181166	-0.242206	-0.247927	-0.396159	-0.447209	0	-0.223546	-0.408821	-0.52306	-0.263275	-0.246104	-0.240131	-0.403704	-0.675184	-0.303693
P03921__a	-0.421587	-0.346418	-0.328951	-0.443607	-0.268075	-0.413161	-0.282736	-0.339935	-0.33674	-0.243547	-0.3744	-0.348459	-0.365581	-0.441483	-0.485427	-0.385597
P03930__a	-0.188907	-0.306612	-0.280481	-0.309176	-0.190172	-0.310457	-0.223175	-0.198494	-0.332737	-0.281431	-0.356933	-0.198997	-0.281906	-0.29901	-0.334225	-0.27739
P03958__a	0.38368	0.332517	0.435397	0.593246	0.366262	0.450065	0.299187	0.13714	0.400797	0.412097	0.140826	0.378738	0.458684	0.318254	0.357067	0.228993
P04104__a	0.463748	0.597693	0.549113	0.616746	0.655103	0.634711	0.535248	0.588682	0.734011	0.679712	0.747512	0	0.712386	0.838203	0.606562	0.574863
P04117__a	-1.30544	-1.01785	-1.17332	-0.94875	-1.20664	-1.22367	-1.06495	-1.09275	-0.909274	-0.88049	-0.666938	-0.99081	-0.966209	-0.949722	-1.05845	-0.981926
P04919-1__a	-0.209765	0.766136	-0.188274	0.547025	-0.128953	-0.235359	-0.200128	-0.0764222	0.249874	-0.179511	-0.157432	-0.129877	-0.223052	-0.215368	-0.32262	-0.343692
P04939__a	0.0278809	-0.0392789	0.124912	0.0185272	0.186935	-0.00963389	-0.0159258	0.100345	0.0896664	-0.0347791	0.0225955	0.193684	0.0322264	-0.0298416	-0.0267293	0.046757
P05201__a	-0.236707	-0.148088	-0.160662	-0.195726	-0.218471	-0.165815	-0.366812	-0.309176	-0.387142	-0.177599	-0.24306	-0.387362	-0.471864	-0.0986889	-0.398569	-0.214747
P05202__a	-0.202637	-0.225028	-0.240864	-0.202763	-0.164915	-0.191057	-0.225645	-0.208642	-0.280006	-0.229834	-0.273456	-0.196985	-0.262914	-0.260387	-0.234011	-0.238053
P06683__a	0.396479	0.171466	0.0122426	0.215848	0.185163	0.243745	0.565417	0.281456	1.22969	0.652675	0.539205	0.18218	1.05598	0.565054	1.24893	0.222987
P06684__a	0.0226689	0.113161	-0.0592169	-0.0750534	-0.0356239	0.147745	0.108363	0.246464	-0.164915	-0.0524158	0.0594047	0.206412	0.316456	-0.0606008	0.46554	-0.007913
P06745__a	-1.28357	-1.23303	-1.18276	-1.28232	-1.32895	-1.37106	-1.24944	-1.2919	-1.24671	-1.33325	-1.22478	-1.22897	-1.22565	-1.32878	-1.2326	-1.29883
P06797__a	-0.0448837	0.450952	0.328417	0.312814	0.253171	0.0464889	-0.322274	0.261552	0.138727	0.204665	0.346793	0.180381	0.0272486	-0.066537	-0.163628	0.132198
P06802-1__a	0.354778	0.35999	0.269808	0.0690583	0.332934	0.12089	0.248759	0.158317	-0.0219061	-0.0346383	0.0236804	0.186377	0.218128	0.355996	-0.194717	0.230787
P06909__a	0.339035	0.276293	-0.0210533	0.333334	0.202273	0.243916	0.25896	0.370695	0.571214	0.302333	0.400473	0.587511	0.643924	0.477	0.344941	0.0182204
P07091__a	0.341519	0.217524	0.230262	0.522157	0.307698	0.174214	-0.155231	0.264512	0	0.0288079	0.925549	0.833028	0.160943	-0.0480967	-0.0223323	0
P07309__a	0.45791	0.60843	0.484913	0.613321	0.473611	0.359231	0.368141	0.522157	0.637177	0.442105	0.51132	0.742217	0.322072	0.195302	-0.0522768	0.4518
P07356__a	-0.368042	-0.225645	-0.254957	-0.15017	-0.241352	-0.274411	-0.194339	-0.211511	-0.287472	-0.367483	-0.208517	-0.219587	-0.323658	-0.223299	-0.326537	-0.240009
P07724__a	0.702257	1.20779	0.37131	1.1251	0.992546	0.78081	0.695512	1.13261	1.30386	0.982819	0.971148	1.16505	0.874719	0.581886	0.0413281	0.684387
P07742__a	-0.172487	-0.184217	0.010832	-0.23952	-0.136979	-0.240986	-0.403159	-0.29678	-0.0701146	0.128062	0	-0.0843364	-0.225398	-0.177089	-0.33754	-0.259544
P07758__a	0	0	0.510642	1.50767	0	0	0	0	1.13987	0	0	0	1.33858	0	0	0.716955
P07759__a	0.48453	0.261656	0.138854	0.565054	0.32619	0.186804	0.600293	0.431365	1.12011	0.512905	0.529822	0.651042	0.693248	0.276905	0.591614	0.26833
P07901__a	0.159863	0.176805	0.191112	0.175827	0.070406	0.172539	0.203053	0.236895	0.355719	0.363086	0.269512	0.165402	0.35862	0.281369	0.411618	0.286304
P08003__a	0.0812168	0.0513543	0.0815374	0.0683925	0.0500542	0.0796609	0.0885156	0.093879	0.240844	0.290992	0.223189	0.00115457	0.34452	0.297254	0.376957	0.11821
P08032__a	-0.130404	0.609134	0.0551715	0.25355	0.0301183	-0.0281449	0.0632886	0.205048	0.904305	0.0757176	0.0336287	-0.088413	-0.0434844	-0.104873	-0.153416	-0.119423
P08101-2__a	0.400206	0.524957	0.884115	0.664403	0.503916	0.640344	0.274163	0.56965	0.192381	0.515563	0.41227	0.406082	0.23851	0.467035	0.206445	0.624199
P08113__a	-0.00848689	-0.0027385	0.0355792	-0.00115369	-0.0318186	0.0065502	0.0416993	0.025001	0.254289	0.220816	0.174752	-0.0275787	0.309735	0.19631	0.377988	0.0718911
P08226__a	0.372617	0.336191	0.305967	0.321513	0.408378	0.42196	0.27687	0.38794	0.402912	0.135269	0.328978	0.564841	0.436627	0.352547	0.280948	0.324853
P08228__a	0.148513	0.222212	0.171791	0.162363	0.112334	0.191491	0.131203	0.138299	0.0829121	0.0194044	0.0672737	0.181738	0.067198	0.0895129	0.0466976	0.124912
P08249__a	-0.141825	-0.198871	-0.18002	-0.109829	-0.153935	-0.137372	-0.167358	-0.167229	-0.136716	-0.0945064	-0.123666	-0.0909888	-0.143655	-0.120618	-0.103934	-0.110898
P08752__a	0.0211015	0.00872576	-0.0425041	0.00505825	0.0366443	-0.00504058	-0.137635	0.0372068	-0.00834348	0.00293173	0.0393697	-0.0478175	0.00599968	0.0205746	0.0116316	-0.0395595
P08775__a	0.165014	-0.032383	0.0735451	0.0786551	0.12833	0.0670015	0.177996	0.0794781	-0.0392789	0.110106	0.14741	-0.0699771	0.119526	0.0717699	0.0522815	0.193255
P09041__a	0	0	0	0	0	0	1.22368	1.21957	-2.32262	0	-2.58662	-0.708938	0	0	0	0
P09055__a	-0.0679141	-0.0329472	-0.0328061	0.00226684	0.0191412	0.073955	-0.0851526	-0.0583858	-0.012211	-0.100843	-0.033934	-0.0234682	0.016906	-0.0297002	0.023739	0.00427671
P09103__a	-0.0350608	-0.0549179	-0.0219061	-0.0434844	-0.0798389	-0.0363276	-0.0082	0.0153451	0.134889	0.109047	0.0335547	-0.0258793	0.135127	0.0231085	0.155229	0.023299
P09405__a	-0.0040339	-0.0842003	-0.0220482	-0.0851526	-0.0040339	-0.00733908	0.0718003	-0.0070519	0.0772085	0.0533439	0.0548868	0.0158701	0.0746233	0.106405	0.0580674	0.000836969
P09411__a	-0.127897	-0.130799	-0.0927488	-0.126841	-0.119688	-0.143785	-0.100036	-0.0992279	-0.119821	-0.111966	-0.121546	-0.0888201	-0.142871	-0.185486	-0.106616	-0.124593
P09528__a	-0.812375	-0.498864	-0.651224	-0.605968	-0.432211	-0.571434	-1.03034	-0.774334	-0.486251	-0.521955	-0.442439	-0.268794	-0.427177	-0.57289	-0.646624	-0.692338
P09671__a	-0.0040339	-0.0443242	-0.0713507	-0.0223323	-0.0196308	-0.0413831	-0.0377336	-0.0318186	-0.0795658	-0.100036	-0.164271	-0.0153549	-0.110229	-0.154324	-0.0754641	-0.0517201
P09803__a	0.127116	0.00792773	0.166373	0.0684985	-0.00201834	0.167701	0.129166	0.204366	0.208244	0.221371	0.193618	0.0842879	0.332753	0.43653	0.342287	0.405719
P10107__a	-0.104068	-0.1145	-0.211012	0.0724372	-0.22033	-0.26111	-0.137635	-0.226878	-0.007913	0.10341	-0.127765	-0.512278	-0.230326	-0.146525	-0.269153	-0.271306
P10126__a	-0.0728604	-0.0643311	-0.0396999	-0.0924781	-0.0923428	-0.0734089	0.000129841	-0.0688771	0.00789865	-0.0506062	-0.0712136	-0.129349	0.00743454	-0.0230425	0.0588786	-0.0539454
P10493__a	0	0	0	0.386336	0.155196	0	-0.126973	-0.178109	0	0	-0.542605	-0.446151	0	-0.644133	-0.192573	-0.0880058
P10518__a	0.107881	-0.0304066	-0.00417774	-0.0302653	0.022317	0.0144559	7.22e-05	-0.0152121	-0.0515809	-0.148218	-0.104337	-0.00733908	-0.182819	-0.232784	-0.104605	0.0217604
P10605__a	0.375497	0.21409	0.260186	0.339692	0.361268	0.342305	0.238374	0.266177	0.193041	0.169582	0.170215	0.401559	0.206462	0.312348	0.127022	0.218649
P10630-2__a	0.0507116	0.0331413	0.0347808	-0.0297002	0.0448062	0.105613	0.0960979	0.0928324	0.0849916	0.0505621	0.0613303	0.0320198	0.106187	0.0847774	0.211064	0.0783961
P10639__a	0.199173	0.167313	0.250509	0.170962	0.148865	0.181755	0.0945104	0.233634	0.175143	0.202771	0.197782	0.32507	0.217524	0.210613	0.25484	0.222532
P10854__a	-0.164271	-0.199123	-0.192321	-0.156526	-0.0160683	-0.10165	-0.193582	-0.166715	-0.178364	-0.128029	-0.0945064	-0.090718	-0.192573	-0.0690147	-0.17479	-0.176833
P10922__a	-0.30381	-0.21176	-0.326537	-0.328836	-0.171975	-0.280006	-0.330673	-0.317304	-0.354565	-0.27023	-0.329985	-0.29678	-0.328032	-0.257252	-0.391987	-0.356144
P11031__a	0	0.445205	0	-0.103531	0	-0.0366088	0	0	0	0	0	0	0	0	0	0.0489942
P11352__a	0.872367	0.842413	0.904872	0.918306	0.87419	0.846869	0.845028	0.91137	0.849804	0.880259	0.807326	0.858044	0.868226	0.823499	0.864728	0.86019
P11499__a	0.156563	0.163446	0.171044	0.0952038	0.0178406	0.145956	0.172474	0.236962	0.234262	0.228655	0.137441	0.0822704	0.150481	0.215077	0.296651	0.241577
P11714__a	0.282632	0.192217	0.196426	0.127069	0.304202	0.252432	0.366206	0.197947	0.304541	0.0971469	0.121895	0.161218	0.0331561	0.0579473	0.282123	0.158703
P11725__a	0.287519	0.24501	0.244907	0.276048	0.311614	0.28437	0.298034	0.283931	0.150497	0.223155	0.156659	0.292864	0.120357	0.194906	0.187888	0.250114
P11862__a	0	0.445637	0.341226	0.772111	0.302546	0.0209111	0.363716	-0.00662128	0.211782	0.218968	0.225127	0.406369	-0.0368901	0.402702	0.459754	0.65068
P11881-1__a	0.00721706	0	-0.0059029	-0.488104	0.0588636	0.251504	0	-0.183963	-0.00834348	-0.263275	-0.29231	-0.437334	-0.247077	-0.17031	0	0
P11983-1__a	-0.0359054	-0.0359054	0.000158731	-0.0321009	-0.0806576	0.0513543	-0.0352017	-0.0166389	-0.025454	-0.0905825	-0.0708015	-0.0368901	-0.0499095	-0.0882773	-0.107286	-0.0318186
P12382__a	-0.267116	-0.300651	-0.267716	-0.137766	-0.344033	-0.249627	-0.179766	-0.227864	-0.204516	-0.287827	-0.194339	-0.109962	-0.304394	-0.309293	-0.300299	-0.262193
P12710__a	-0.121679	-0.147698	-0.136979	-0.167101	-0.0264459	-0.0447438	-0.00115369	-0.0936954	-0.258459	-0.235359	-0.194591	0.0290727	-0.274769	-0.181548	-0.254836	-0.109962
P12787__a	-0.23952	-0.237197	-0.243425	-0.197362	-0.1956	-0.15549	-0.247077	-0.244765	-0.225768	-0.166587	-0.174023	-0.17594	-0.292546	-0.266037	-0.287591	-0.299362
P12815__a	0.0603823	-0.0612924	-0.108223	0.0603823	-0.0333701	0	0	-0.0878702	-0.0851526	-0.00662128	0.0232258	-0.0346383	-0.0608774	0.0933557	-0.0187766	0.170621
P12970__a	-0.0976109	-0.065848	-0.0775164	-0.0870554	0.0141499	-0.0832474	0.0144413	-0.0270125	0.0284693	0.0379323	0.0444343	0.0161035	0.121753	0.0538232	0.140921	-0.0210533
P13020-1__a	0.349989	0.68845	0.0594498	0.504243	0	0.141191	0.49716	0.478547	0	0.693271	0.431929	0	0.331935	0.47688	-0.0661237	0
P13439__a	0.374374	-0.0545011	0.15682	0.0212333	0.097687	-0.0629506	-0.0192036	-0.161436	0.0303393	0.0313857	-0.0592169	0.0293673	-0.0612924	0.209428	-0.165687	0.0766759
P13516__a	-0.174662	-0.0790197	0.0522516	-0.325271	-0.491904	-0.007913	-0.284514	0.0509656	-0.456911	-0.813361	-0.601126	-0.674822	-0.739762	-0.554147	-0.642286	-0.0535284
P13541__a	-0.216113	2.9939	-0.115699	-0.252537	-0.212632	-0.26111	-0.293724	-0.218843	-0.357045	-0.396379	-0.313362	-0.185613	-0.376957	-0.336969	-0.277033	0
P13597-1__a	0.471109	0.420839	0.322054	0.617853	0.735356	0.46919	0.485297	0.620246	0.915201	0.795033	0.71416	0.556245	0.901607	0.71222	0.871337	0.463231
P13707__a	-0.308943	-0.244765	-0.279531	-0.295841	-0.213627	-0.187641	-0.227371	-0.176323	-0.179511	-0.331247	-0.201132	-0.143655	-0.22033	-0.237197	-0.196733	-0.185105
P13745__a	2.08345	1.53253	1.44965	1.14462	1.57897	1.99885	0.572437	0.984245	1.23209	1.67484	1.67512	1.35531	1.10588	1.00052	0.950258	1.69442
P13864-1__a	0	0	0	0.308787	0.35452	0	0.143006	0.257856	0.291663	0.344245	0.581907	0	0.228047	0	0.120106	0.247748
P14069__a	-0.061707	-0.0729976	-0.211386	0.0985672	-0.325387	-0.320889	-0.260748	-0.000432773	-0.137766	-0.359071	-0.206768	-0.320658	-0.131326	-0.0885487	-0.33411	0.0140625
P14094__a	-0.0683268	-0.124196	-0.144046	0.00272936	-0.0739573	-0.0554733	-0.122606	-0.0970714	-0.143524	-0.0924781	-0.0881416	-0.14496	-0.0931544	-0.0344974	-0.166201	-0.0606008
P14148__a	-0.0492126	-0.0465609	0.0116461	-0.0238941	-0.0870554	-0.0931544	-0.0416635	-0.0692898	0.00604318	-0.0328061	-0.0153549	-0.102053	0.00592723	-0.0166389	0.0112099	-0.159371
P14152__a	-0.0867838	-0.0519985	-0.00331438	-0.0533895	-0.0173518	-0.0654344	-0.0460021	-0.0507454	-0.129217	-0.103397	-0.0809306	-0.0318186	-0.171079	-0.124196	-0.159758	-0.0953169
P14206__a	-0.0647449	-0.0461418	-0.171719	-0.0821575	-0.0280033	-0.0828388	0.0392658	-0.024036	0.0177968	-0.0172093	-0.0858326	-0.0346383	0.150737	-0.0328061	0.09468	-0.0745054
P14211__a	0.034116	0.0378139	0.0658988	0.0919096	0.043869	0.0696941	0.0755808	0.107881	0.204931	0.252226	0.139156	0.013742	0.296226	0.202472	0.320144	0.125604
P14246__a	-0.356595	-0.387694	-0.260387	-0.359746	-0.253505	-0.347892	-0.289952	-0.338339	-0.354452	-0.473423	-0.597507	-0.448373	-0.225028	-0.545573	-0.460376	-0.187768
P14576-1__a	-0.0207689	0.00694169	-0.0395595	0.0906185	-0.0970714	0.029161	-0.0356239	0.0217752	0.135634	0.018498	-0.0211954	0.00660824	0.136918	0.0384803	0.121942	0.0710726
P14685__a	-0.0321009	0.00801479	0.0292495	-0.0253123	-0.0274372	-0.00719552	0.0567462	0.000519466	0.00586916	-0.0241777	-0.0745054	0.0169206	0.016264	0.0148056	-0.0433446	-0.0935602
P14733__a	0.0647515	0.0162348	-0.0464211	0.053359	0.0270868	-0.0441843	-0.0892269	-0.0625362	-0.133432	-0.107822	0.0602318	0.0180013	-0.119954	0.0285723	-0.15043	-0.00504058
P14869__a	-0.0458623	-0.0927488	-0.0790197	-0.066537	-0.0610158	-0.0731348	0.00121231	-0.0437644	0.0670468	0.0144995	-0.00733908	-0.0465609	0.118351	-0.0382958	0.102682	-0.0467006
P15092-1__a	0	0	0.315953	0.874852	0.325322	0.367806	0	-0.0581087	0.558283	0.584414	0.447662	0	-0.0359054	2.10209	0.271653	-1.76592
P15105__a	-0.204016	-0.0265876	-0.0919366	-0.0394191	-0.0795658	-0.0852886	-0.00518435	-0.0825664	-0.0690147	-0.314522	-0.254715	-0.071488	-0.175301	-0.254594	-0.0903114	-0.101381
P15208__a	-0.0437644	-0.049352	-0.0596321	-0.0680517	0.0799048	0.0146308	-0.183836	-0.238909	0	0	-0.387804	-0.0399806	0.0923863	-0.0814759	-0.166972	-0.0429245
P15392__a	-0.229219	-0.135404	-0.202512	-0.226262	-0.15069	-0.265917	-0.158596	-0.324811	-0.227248	-0.215741	-0.369271	-0.242084	-0.449852	-0.308244	-0.21176	-0.224781
P15508__a	-0.106616	0.847232	0	0.235705	0.326896	0	0	0	0.756063	0.317391	0.209695	0.11441	-0.0374525	0.159202	-0.404576	-0.442439
P15532__a	-0.142217	-0.0271541	-0.0353423	-0.0408223	-0.151079	-0.268434	-0.0377336	-0.210638	0.097116	0.054602	-0.0321009	-0.0335111	0.104837	-0.128821	0.0063908	-0.0650208
P15626__a	0.227354	0.288963	0.271601	0.423933	0.226392	0.449592	0.695372	0.372748	0.00811621	0.176169	0.114176	0.362455	0.502444	0.205447	0.151378	1.1047
P15864__a	-0.115832	-0.16337	-0.196733	-0.154324	-0.0164963	-0.102725	-0.15549	-0.1333	-0.125916	-0.0985544	-0.0676387	-0.103128	-0.160662	-0.10675	-0.210888	-0.200002
P16015__a	0.0928324	0.182393	-0.0532505	-0.16221	0.202854	0.230651	0.0236364	-0.0023065	-0.359746	-0.436268	-0.313942	0.0338945	-0.547252	-0.391658	-0.442333	-0.122209
P16045__a	0.393709	0.438346	0.12986	0.0406157	0.378325	0.60553	0.251436	0.433721	0.252965	0.0302361	0.281228	0.326444	0.21838	0.362659	0.334644	0.32422
P16056__a	0.0690281	0	0	0	0	0	0	-0.0972063	1.94569	-0.143524	0	0	0	0	0	0
P16125__a	-0.0959919	0.903738	0.0393103	-0.0721745	0.0178406	-0.311968	-0.0255958	-0.0550568	-0.183582	0.0250743	-0.0434844	0.0563113	0	-0.344374	0	-0.159371
P16294__a	0.271217	0.646315	0.368626	0.596121	0.432007	0.333752	0.197815	0.646338	0.421534	0.288329	0.481707	0.522095	0.477261	0.365425	0.294172	0.140826
P16406__a	-0.175301	-0.165044	-0.264116	-0.245496	-0.233765	-0.218843	-0.409907	-0.16337	-0.399116	-0.525367	-0.51167	-0.259785	-0.54201	-0.445515	-0.565402	-0.25544
P16460__a	0.301497	0.281334	0.356624	0.300608	0.263508	0.294332	0.276538	0.349309	0.168512	0.281649	0.270121	0.22016	0.148737	0.234414	0.093217	0.209411
P16546-1__a	0.164367	0.140269	0.198858	0.24325	0.158639	0.134857	0.138346	0.17041	0.157431	0.152917	0.158478	0.143452	0.204067	0.165289	0.147362	0.204216
P16858__a	-0.657091	-0.569685	-0.585539	-0.64321	-0.631151	-0.659833	-0.612116	-0.613532	-0.595886	-0.660655	-0.589476	-0.572405	-0.607768	-0.690194	-0.587461	-0.622837
P17095-2__a	-0.0909888	-0.368377	0.0241791	0.0401409	-0.114367	-0.252658	-0.356256	-0.360083	0	-0.0911243	-0.327687	-0.41846	-0.236952	-0.36042	-0.378623	-0.301822
P17182__a	-0.564915	-0.52687	-0.504671	-0.524064	-0.544683	-0.562767	-0.584963	-0.548437	-0.549324	-0.612871	-0.532766	-0.498557	-0.596553	-0.599318	-0.56433	-0.503552
P17426-1__a	-0.486354	0	-0.0465609	0	0	-0.361319	0	0.166487	0.0466976	0.303953	0.118492	-0.0912598	-0.0092038	-0.168642	0.0789902	-0.081885
P17439__a	0.852225	0.686824	0.684457	0.569458	0.643969	0.776405	0.834828	0.689334	0.782397	0.753823	0.561856	0.512534	0.744656	0.471069	0.704959	0
P17563__a	0.185441	0.380935	0.295641	0.230245	0.324835	0.292882	0.284897	0.185392	0.0524909	0.0189072	0.183261	0.203203	-0.00144202	0.230482	0.0159139	0.215312
P17742__a	0.183605	0.220597	0.20425	0.218028	0.147697	0.191689	0.176544	0.142449	0.190273	0.195071	0.244497	0.185819	0.16125	0.235127	0.158784	0.182246
P17751__a	0.0514738	0.11962	0.0988608	0.123623	0.0805455	0.0479648	0.0547969	0.0702848	0.0819344	0.0650231	0.115488	0.0743347	0.0910796	0.0678632	0.0898967	0.0803625
P17879__a	-0.077243	-0.11929	-0.040682	-0.182947	-0.0965318	-0.153546	0.186787	-0.081067	0.42225	0.279196	0.470909	-0.0795658	0.394202	0.240844	0.478587	0.134509
P18572-1__a	-0.223793	-0.316146	-0.275961	-0.260146	-0.259182	-0.204016	-0.260989	-0.350837	-0.309526	-0.306962	-0.336055	-0.25689	-0.189666	-0.260628	-0.28889	-0.206143
P18581-2__a	0.648666	0.555333	0.167734	1.28261	1.73822	1.59475	0.815225	0.49771	0.32469	0.427498	0.49541	1.25553	1.2187	1.747	0.934676	0.642009
P18654__a	-0.163499	-0.239031	-0.397474	-0.416083	-0.355693	-0.409907	-0.57124	-0.490057	0	-0.530171	-0.434988	-0.244156	-0.451752	-0.349705	-0.156267	-0.325617
P18760__a	-0.0416635	-0.0374525	0.0601566	0.0373103	-0.00518435	-0.0564447	-0.0380147	0.007478	0.0425757	-0.0220482	0.0628816	0.0251624	0.0123881	0.045089	0.0761129	-0.0136409
P18826-2__a	0.494394	-0.677892	0.0529099	0.169372	0.0690281	0.078518	0	-0.116897	-0.0586628	0	-1.59383	-1.21816	0	-0.0538065	0	0
P18828-1__a	0.593463	0.409259	0.471529	0.196277	0.172896	0.489808	0.324798	0.60014	0.48338	0.481868	0.267184	0.151618	0.0932941	0.510724	0.406216	0.511259
P19096__a	-1.23769	-0.900413	-1.01536	-1.20063	-1.37362	-1.15199	-1.20671	-1.1333	-1.30288	-1.61042	-1.39583	-1.2643	-1.40321	-1.46765	-1.36771	-1.13757
P19157__a	0.884647	0.830229	0.793057	0.813499	0.876042	0.833233	1.11904	0.917979	1.36863	1.26833	1.12221	0.866963	1.21083	1.0597	1.25381	0.871759
P19221__a	0.598938	0.683785	0.475856	0.611822	0.471249	0.633457	0.556733	0.58154	0.739348	0.276205	0.495817	0.563156	0.676941	0.560707	0.466078	0.582145
P19253__a	-0.0166389	-0.0652966	-0.100709	-0.0784732	-0.0888201	-0.102591	-0.042084	-0.091666	0.025647	-0.012068	-0.0180643	-0.0859685	0.0647515	-0.0396999	0.0558462	-0.0854246
P19324__a	-0.338453	-0.648281	-0.425459	-0.54201	0.170069	0.426645	0.75755	0.352603	0.467414	-0.194717	-0.142087	0.297591	-0.00877375	-0.188274	-0.070252	-0.143916
P19639__a	1.60652	1.73471	1.61202	1.88956	1.47754	1.7291	1.64616	1.81309	1.86271	1.89132	1.93771	1.85517	1.98547	2.06082	1.83285	1.77132
P19783__a	-0.251689	-0.238909	-0.247442	-0.207393	-0.196481	-0.252537	-0.223793	-0.233275	-0.27965	-0.227988	-0.222805	-0.172616	-0.275365	-0.229957	-0.216982	-0.220082
P20029__a	0.00724615	-0.0522768	0.0403486	0.0182934	-0.0768328	-0.0479571	0.0754896	0.0421745	0.3052	0.343769	0.242379	-0.0129261	0.341263	0.206063	0.439246	0.0767672
P20060__a	0.173759	0.101645	0.0627611	0.141908	0.153174	0.147234	0.0818428	0.0487107	-0.0501882	0.0786856	0.141398	0.0214968	-0.100036	0.135491	-0.111031	0.220631
P20065-2__a	0.31319	0.192975	0.320829	0.275123	-0.0308304	0.114426	0	0.586168	0.0635297	0.0688312	0.191524	0.386714	0.154072	0.275367	0.180005	0.258943
P20108__a	-0.136454	-0.0889556	-0.113434	-0.0519985	-0.122871	-0.0885487	-0.0915306	-0.144699	-0.123666	-0.10165	-0.10017	-0.0965318	-0.0854246	-0.100843	0.00505825	-0.077243
P20152__a	-0.170951	-0.158983	-0.132511	-0.0807941	-0.0583858	-0.214747	-0.206143	-0.15056	-0.167358	-0.276675	-0.0119249	-0.214995	-0.199625	-0.122871	-0.310573	-0.180657
P20918__a	0.180871	0.190849	0.0172565	0.136743	0.178175	0.0860479	0.0970543	0.203203	0.443615	0.219656	0.198163	0.174068	0.364645	0.320883	0.327077	-0.0024506
P21107-1__a	-0.495183	2.23997	-0.0578315	0	0	0	0	-0.0643311	0	0	0.0538232	0.00757962	0.285179	1.07549	0.0814306	0.153703
P21271-3__a	1.20393	1.18948	1.21779	1.23165	0.954278	1.13502	0.877102	0.918006	1.13965	0.960272	0.713048	1.19271	1.06154	1.06377	0.885047	0.887553
P21278__a	-0.0432046	0.0483078	0.0240325	0.0116898	0.100005	-0.107152	0.157673	0.0119951	-0.0807941	-0.0526941	-0.187768	-0.0740944	-0.026021	0.100685	-0.0712136	0.0780306
P21447__a	0.715652	6.32597	-0.137241	2.18922	0	0.133021	0	-0.102457	0.329142	0.0610895	0.296102	-0.144438	0.272838	0.0534637	-0.329755	-0.1333
P21614__a	0.434715	0.353137	0.380859	0.478768	0.548544	0.561558	0.527263	0.502607	0.695746	0.40612	0.44281	0.499259	0.650046	0.704395	0.409834	0.444243
P21619-1__a	0.193486	0.174915	0.250251	0.331917	0.16579	0.060954	0.168869	0.047398	-0.0282861	-0.0211954	0.0436161	0.0382137	0.0918787	0.0230939	-0.0542234	0.0522367
P21981__a	0.179956	0.0803776	0.190767	0.137632	-0.0023065	0.0971315	0.0403039	0.159718	0.235365	0.283913	0.369501	0.179564	0.254479	0.171693	0.238119	-0.00518435
P22599__a	0.887553	0.943028	0.619138	0.974744	1.01642	0.975482	1.08844	1.197	1.23732	0.695512	0.672818	0.938569	0.952071	0.845339	0.822478	0.769551
P23116__a	-0.0514416	-0.0139267	0.0395031	-0.1137	-0.0130691	-0.0738202	0.0240325	0.0856804	0.101877	0.0440475	0.0259994	-0.0583858	0.153029	-0.00733908	0.138632	-0.0489337
P23198__a	-0.040121	-0.0163536	-0.0519985	0.0237684	-0.0353423	-0.10742	-0.0814759	-0.151859	-0.1153	-0.145482	-0.0440444	-0.14274	-0.0585243	-0.0174944	-0.163756	-0.0708015
P23475__a	0.145908	0.153896	0.158252	0.20425	0.17197	0.109795	0.0204137	0.00320632	-0.20201	-0.0687396	-0.101919	0.00855155	-0.0740944	0.0817969	-0.0882773	0.0188927
P23589__a	0	0	0	0	0	0	0	0	0	0	0	0	0	0	0	0.417502
P23591__a	-0.0295589	-0.0858326	0.0222293	-0.00374608	0.0965915	0.0938482	0.00296057	0.0292788	-0.0657101	0.00220897	-0.013355	0.0176799	-0.0136409	-0.0207689	-0.0561673	-0.073546
P23881__a	0.232566	0.324907	0.322902	-0.19711	0.0962522	0.147601	0	0.257804	-0.090447	-0.103263	0.0333776	-0.139601	-0.369271	0.162557	-0.0367494	0.0535387
P23953__a	0.759429	0.982164	0.602701	0.926399	0.960693	1.00196	0.598959	0.913923	0.88734	0.775762	0.963616	0.96463	0.610015	0.916671	0.554697	0.764396
P24369__a	0.0743043	0.0581576	0.0909872	0.0826981	0.0645856	0.0476515	0.148161	0.0794781	0.280808	0.289422	0.245164	0.0584579	0.320576	0.262417	0.298797	0.0986601
P24456__a	0.114832	0.0308993	0.0412984	0.0858794	0.134145	0.110963	0.0812933	0.156772	0.142321	0.0696487	0.0380656	0.0215407	-0.00719552	0.0736665	0.114113	0.0630323
P24472__a	1.69867	1.48451	1.54683	1.49908	1.44544	1.54835	1.48827	1.62149	1.27862	1.45395	1.48807	1.65195	1.23046	1.45926	1.10765	1.50791
P24527__a	-0.142087	-0.102725	-0.0639171	-0.0984196	-0.0471196	-0.0936954	-0.129085	-0.0560286	-0.0951817	-0.142348	-0.110363	-0.0526941	-0.148609	-0.138552	-0.0757379	-0.15056
P24547__a	-0.123666	-0.301002	-0.138421	-0.16221	-0.137372	-0.20989	-0.223917	-0.378068	-0.251931	-0.238542	-0.258579	-0.265197	-0.187007	-0.247685	-0.165558	-0.283922
P24549__a	0.489281	0.484631	0.382288	0.313567	0.575293	0.611799	0.485034	0.483622	0.348996	0.234975	0.260463	0.557985	0.323173	0.240384	0.570743	0.424146
P24668__a	0	0	0	0	0	-3.31162	0	0	0	0	0	0	0	0	0	0
P24721__a	0.0863849	0.0954967	0.00416096	-0.0551957	0.0278955	0.147298	0.147474	0.0350766	-0.0648829	-0.119157	-0.0792927	-0.067088	-0.00848689	0.0025558	-0.0494913	-0.0090604
P25444__a	-0.0791561	-0.132379	-0.146264	-0.220825	-0.0769695	-0.12618	-0.0716254	-0.113567	0.0143538	-0.0238941	-0.0699771	-0.108491	0.125903	0.0151263	0.0859713	-0.0765591
P25688__a	0.22334	0.229856	0.320072	0.207978	0.102961	0.226662	0.173433	0.262659	0.0613453	0.0976718	0.140205	0.144297	0.00124118	0.183572	-0.00805654	0.180495
P25911-1__a	0.0516385	0.0110499	0.0185418	0.107943	0.0873654	0.0485017	-0.00446547	0.103565	0.0721491	0.0960516	0.253137	0.130223	0.0915713	0.144425	0.232735	0.155389
P25976-1__a	-0.0725861	0.0259847	-0.0297002	0.0483972	0.00408859	-0.0728604	-0.189666	-0.235604	-0.220206	-0.0911243	-0.219463	-0.129745	-0.157561	-0.071488	-0.166201	-0.256769
P26040__a	0.483682	0.396536	0.417078	0.164901	0.100283	0.119448	0.276205	0.077924	0.022156	-0.138421	-0.00992037	0.107959	0.0152721	0.0341751	-0.0736831	0.145621
P26041__a	0.0488598	0.034973	-0.0236102	-0.0941009	-0.0415233	-0.0965318	-0.20364	-0.0206266	0.292299	0.158655	0.0203989	-0.0086304	0.0211601	0.0443004	0.134588	0.124692
P26150__a	-0.03492	-0.10286	-0.0443242	0.0117043	-0.0023065	-0.148609	-0.0425041	-0.0652966	-0.0360461	-0.070252	-0.0238941	-0.0480967	-0.0668125	-0.0751904	0.0279838	-0.12618
P26231__a	0.030634	0.084089	0.0674701	0.103643	0.0221998	0.0714668	0.00270035	0.187526	0.118649	0.143516	0.092817	0.0322854	0.0946953	0.0614508	0.133321	0.119181
P26262__a	0.307002	0.232243	0	0.35753	0	0	0	-0.00719552	0.0709665	0.0792494	0.0424271	0.0441368	0.00984382	-0.0233263	-0.101381	0
P26350__a	-0.495491	-0.182692	-0.327228	-0.06226	-0.185486	-0.210763	0	-0.0607391	-0.143655	0	-0.040121	-0.197362	0.00333639	4.17033	-0.133564	0
P26369__a	-0.219834	-0.122606	-0.152768	-0.111165	-0.0156403	-0.0475383	-0.117961	0.0122281	-0.0503276	-0.0399806	-0.0263043	-0.030548	-0.0070519	0.00343779	0.00417537	-0.187641
P26443__a	-0.183328	-0.219091	-0.191815	-0.136585	-0.164529	-0.179893	-0.149519	-0.160404	-0.0953169	-0.184978	-0.198368	-0.0966667	-0.0842003	-0.198117	-0.14104	-0.127897
P26516__a	-0.0483758	0.00821796	-0.0607391	0.0188196	-0.0059029	0.0238418	-0.0662615	-0.0844725	-0.0388575	-0.106348	-0.090447	-0.0839282	-0.0648829	-0.146916	-0.109829	-0.00345841
P26883__a	0.0408826	0.0569714	0.109748	0.107866	0.0324035	0.0522516	0.092971	0.106032	0.0164827	0.0942486	0.0986601	0.118398	0.0874421	0.0315479	0.112178	0.0308845
P27546-1__a	0.103767	0.0340717	0.10245	0.0199015	0.0799964	-0.0820213	-0.00302645	0.0719368	0.00657913	-0.387914	-0.102725	-0.0754641	0.168658	-0.0458623	-0.0253123	0.0429622
P27601__a	0.0634394	0.0889297	0.275716	0.216837	0.191112	0.0911564	0.18577	0.157158	0.136315	0.0772998	0.191524	0.244309	0.116895	0.245899	0.00504385	0.0854814
P27641__a	0	0	0	0	0	0	0	0	0	0	0	-3.9181	0	0	0	0
P27661__a	-0.171975	-0.282262	-0.181421	-0.226878	-0.164658	-0.221939	-0.218595	-0.227618	-0.0244615	-0.0639171	-0.0515809	0.00463847	0.00111127	-0.0749165	-0.0889556	-0.154324
P27773__a	0.133638	0.11288	0.144776	0.169258	0.103953	0.135713	0.155293	0.147298	0.302778	0.334698	0.257614	0.0981658	0.302475	0.291769	0.396176	0.145222
P27786__a	-0.687778	-0.0156403	-0.339137	-0.525868	-0.909811	0.0230352	-0.392098	-0.466236	-0.95561	-0.845751	-0.983167	-1.21437	-0.986375	-0.442121	-0.148348	-0.136979
P28063__a	0.115988	0.15117	0.183703	0.220396	0.110542	0.0537932	0.0606681	0.131013	0.0691341	-0.00977716	0.0644497	0.092971	0.162347	0.139395	0.264079	0.00966958
P28230__a	-0.100843	0.134493	-0.013498	0.40194	0.154458	-0.0732718	-0.0137839	-0.344601	-0.275007	-0.0655722	-0.00690829	0.144967	0.248296	0.14717	-0.160791	-0.158466
P28271__a	0.156579	0.159718	0.218028	0.178274	0.163106	0.16133	0.148881	0.179188	0.0588185	0.0485017	0.106746	0.143197	0.0537032	0.0843797	0.08735	0.155936
P28352__a	0.13223	0.0838138	0.124959	0.132246	0.224267	0.140651	0.111041	0.119197	0.120937	0.181477	0.177816	0.179923	0.181591	0.142337	0.0884387	0.133749
P28474__a	0.0487107	0.0208526	0.0396217	-0.012211	0.0704361	0.0275279	0.0214968	0.0206477	-0.0729976	-0.104471	-0.0419438	0.0180889	-0.0684644	-0.0791561	-0.0962618	-0.000432773
P28650-2__a	0.149089	0.341885	0.154217	0.0794171	0.30228	0.302191	0.082637	0.26446	-0.0629506	-0.125387	-0.00345841	-0.0247452	-0.143655	-0.0563061	-0.0712136	0.0678028
P28651__a	0.114441	0.051444	0.183048	0.187674	0.112553	0.117709	0.0835845	0.288787	-0.0478175	0.0128392	0.109219	0.0779545	-0.10286	0.128235	0.022786	0.180021
P28653__a	-0.0775164	-0.136454	-0.161307	-0.105946	-0.0791561	-0.0454429	-0.162855	-0.262914	-0.426748	-0.317883	-0.218347	-0.287709	-0.494057	-0.292075	-0.406101	-0.328147
P28656__a	0.212785	0.203552	0.0916789	0.112724	0.0531493	0.125715	0.132214	0.189779	0.154361	0.110651	0.206612	0.091971	0.274582	0.274809	0.192398	0.240452
P28658__a	0.174198	-0.021764	-0.119423	0.00653582	-0.142871	-0.014641	0.115129	-0.033793	0.0275426	-0.0103502	-0.151599	-0.0911243	0.185687	0.103317	0.192711	-0.00604658
P28661-1__a	0	0	0	0	0	-0.26135	-0.0316775	-0.344942	-0.0753272	0.209211	0.0924633	0	0.258753	-0.0106367	-0.186881	0
P28665__a	-0.0618453	0.0930479	0.016512	0.280352	0.260083	-0.148999	0.00403063	0.00372686	0.31775	0.179515	0.217105	0.380559	0.265137	-0.0972063	-0.0644689	-0.249749
P28666__a	0.287748	0.302315	0.621355	0.495756	0.564222	0.120012	0	0.0912333	0.388129	0.474051	0.559069	0.408282	0.45259	0.21215	-0.0271541	0.148289
P28700__a	-0.0901759	-0.323774	-0.28558	-0.081885	0.117866	0.0724524	0.0131158	-0.40414	-0.321813	-0.120352	-0.125122	0.12956	-0.0863762	-0.160533	-0.0130691	-0.15069
P28798__a	0.564734	0	0.539331	0.765278	0	0.19103	0.238562	0	1.30607	0.583636	0.506619	0.845132	0.341208	0.22781	0.0928939	0.383718
P28843__a	0.0309139	0.0133051	0.0452527	0.0549616	0.151074	0.0619778	0.00298957	-0.0450236	-0.13947	-0.0717627	-0.0848807	0.026543	-0.0467006	-0.016211	-0.0515809	0.0622188
P29341__a	-0.00345841	0.011937	0.00463847	-0.0106367	0.0363631	0.00615895	0.096792	0.0544972	0.163898	0.0519675	0.0533888	0.0396367	0.199686	0.11738	0.198312	0.076326
P29351-2__a	0.293554	0.25257	0.19131	0.450794	0.0784113	0.345803	0.15909	0.334807	0.574283	0.315092	0.0827439	0.168788	-0.0408223	0.246704	0.131661	0.0575268
P29699__a	0.335062	0.749669	0.45696	0.849934	0.530552	0.217357	0.576282	0	1.22925	0	0	0	0	0	0	0
P29758__a	1.03124	1.015	0.823013	0.877049	1.01118	1.27932	0.817765	1.13365	0.798743	0.449178	0.514656	0.78344	0.505533	0.883156	0.862706	0.917543
P29788__a	0.000274114	0.283667	0.0097567	0.30743	0.2472	0.0313563	0.185458	0.349566	0.592354	0.422366	0.367434	0.074441	0.159541	0.26642	0.416808	-0.0423642
P30115__a	0.462137	0.504305	0.432825	0.382626	0.506025	0.55186	0.402817	0.455159	0.3261	0.332099	0.286903	0.461124	0.288417	0.384169	0.367453	0.438855
P30416__a	0.234041	0.188069	0.188545	0.143405	-0.0164963	0.187477	0.177196	0.245164	0.240299	0.267323	0.138489	0.0285723	0.146356	0.22511	0.327312	0.215479
P30681__a	0.123183	0.292705	-0.03492	0.0216139	-0.199123	0.0214529	-0.0366088	-0.0797024	-0.0409626	-0.012068	0.260359	0.089605	0.0193605	0.0289697	-0.0632268	0.0272631
P30999-1__a	0.108301	0	-0.0982849	-0.203139	0.33982	0	-0.215244	-0.0110662	0	0	0	0.298087	0	0	0	0
P31001__a	-0.0363276	0.396005	-0.248171	-0.336855	-0.0594936	-0.256286	-0.138159	-0.298424	0.0991853	-0.125387	0.0405265	-0.262072	-0.127501	-0.253868	0.0697548	-0.239887
P31230__a	0.340916	0.366652	0.419295	0.308287	0.262867	0.204931	0.255236	0.29221	0.299099	0.206445	0.142704	0.350706	0.327059	0.248245	0.347601	0.340843
P31649__a	0.352124	0.349585	0.44387	0.516347	0.318236	0.31432	0.441478	0.40133	0.452669	0.352658	0.428896	0.44841	0.480881	0.488208	0.406063	0.589572
P31651__a	0.172506	0.221405	0.331736	0.35925	0.335335	0.252501	0	0.201609	0.244668	0.189055	0.288699	0.144808	0.181084	0.185753	0.327457	0.276957
P31786__a	0.0363484	0.0521619	0.0827133	0.0416844	0.124692	0.195847	0.145398	0.0966994	-0.00460935	-0.0387171	0.0719216	0.160363	-0.0173518	0.0794628	0.0506071	0.047741
P31938__a	0.457039	0.379339	0.441086	0.316169	0.335353	0.383078	0.135935	0.316007	0.271757	0.260204	0.34311	0.406465	0.50498	0.437467	0.390661	0.359675
P32020-1__a	-0.395721	-0.348346	-0.447738	-0.39835	-0.399991	-0.370164	-0.295606	-0.282025	-0.111833	-0.0926134	-0.221692	-0.309176	-0.262553	-0.132116	-0.129481	-0.291368
P32067__a	-0.0440444	-0.0809306	-0.073546	-0.0360461	-0.0486546	-0.0211954	-0.0140695	-0.0453032	-0.0594936	0.0266018	-0.00719552	-0.0291349	0.0293673	-0.013498	-0.0518593	-0.0640551
P32233__a	0.0961595	0.12466	0.0886689	0.144505	-0.0501882	0.0616314	0.0186734	-0.026021	0.0879634	0.0417141	0.149985	0.0827133	0.175957	0.127148	0.126943	0.126959
P32261__a	0.429285	0.607507	0.402683	0.585107	0.528074	0.46935	0.491085	0.49881	0.617875	0.540988	0.566741	0.512164	0.401101	0.547636	0.379902	0.360397
P32921-1__a	-0.0147838	0.0721946	-0.0419438	-0.0781998	0.136458	-0.121413	-0.139731	0.00343779	0.332389	-0.0731348	0.162606	0.177637	0.101227	0.0952193	0.0342343	-0.524064
P33175__a	-0.129745	-0.26135	0.119871	-0.0153549	-0.104337	0.0264402	0	-0.0972063	-0.196985	-0.1956	-0.142348	0.0149077	-0.212258	0	-0.281312	0.0344853
P33267__a	0.373084	0.373178	0.487177	0.494902	0.389168	0.270486	0.543677	0.539205	0.851938	0.579857	0.636078	0.513708	0.709552	0.632249	0.780983	0.496163
P33587__a	-0.241596	0.407383	0.134794	0.0559812	0.373383	0.0277338	-0.0312541	0.085512	0.224081	0.148769	0.415095	0.541681	0.109421	0.0798744	0.0149806	0.290356
P34022__a	0.181902	0.206445	0.034973	0.0753984	0.0774216	0.10507	0.0777565	-0.0199154	0.10245	0.135111	0.146787	0.109125	0.0980422	0.00498592	0.0455059	0.0159722
P34152-1__a	-1.73426	0	0	0	0	0	0	-0.746829	0.167572	-0.0241777	0.10698	-0.255924	0.100391	0	-0.119954	-0.0352017
P34884__a	0	0	0	0	0	0	0	-0.0666748	0	0	0	0	0	0	0	0
P34914-1__a	-0.1145	-0.104739	-0.146786	-0.198243	-0.123401	-0.0776532	-0.141171	-0.117562	-0.279531	-0.258217	-0.270708	-0.129745	-0.336169	-0.31371	-0.28629	-0.207518
P34914-2__a	-0.0745054	-0.0109229	-0.0919366	-0.0129261	0.00300399	-0.1153	-0.119954	0.133005	-0.277152	-0.0888201	-0.125254	-0.235359	-0.0391385	0.0409569	-0.189414	-0.150949
P34927__a	0.00715904	-0.144308	-0.0425041	-0.16092	-0.123401	0.0434228	0.0278368	-0.188528	-0.204266	-0.333882	-0.266397	-0.236952	-0.141171	-0.0618453	-0.0571383	-0.137504
P34928__a	0.124645	0.137378	-0.00317046	0.365295	0.06448	0.109079	0.0342784	0.292157	0.223172	0.0796915	0.185392	0.522489	-0.105008	0.00258465	-0.0437644	-0.00690829
P35123__a	0.0968691	0.29048	0.267062	0.213604	0.232701	0.251865	0.221102	0.332353	0.217323	0.309914	0.308734	0.250646	0.149312	0.102636	0.258166	0.182098
P35235-1__a	-0.0858326	-0.0725861	0.00626032	0.0982585	-0.0959919	-0.0408223	0	0.0904189	0.0410311	-0.0843364	-0.0418037	0.0497854	0.0761738	0.192315	0.162234	-0.094236
P35279-1__a	-0.136716	0.0209259	0.0823925	0.132135	-0.00575923	0.151282	0.350651	-0.0302653	1.05646	0.285618	0.360323	0.530656	0.478628	0.160524	0.587619	0.447111
P35282__a	-0.116764	0.103395	-0.0859685	0.0387769	0.181117	0.025779	0.051429	-2.47329	0.00218012	-0.0615688	-0.13947	-0.1141	-0.0454429	0.142895	0	-0.0514416
P35283__a	0.199007	0.417193	-0.120219	0.00830483	0	-0.204516	0.141955	0.188677	-0.199374	-0.199876	-0.0585243	0.185606	0	0.0965297	0.0293378	0
P35292__a	0	0	0	0	0	0	0.175876	0	0.370322	0.00518866	-0.0858326	0.185441	0.316079	0	0	0
P35293__a	0.17811	0.243591	0.258598	0.254599	0.178241	0.373122	0.189039	0.232345	0.310754	0.158462	0.166681	0.20015	0.206911	0.255684	0.280457	0.26349
P35486__a	-0.311619	-0.256165	-0.273576	-0.35727	-0.323543	-0.357608	-0.383718	-0.330903	-0.502534	-0.421587	-0.190046	-0.195474	-0.420078	-0.435949	-0.330444	-0.243547
P35492__a	0.537277	0.420202	0.544561	0.468471	0.441693	0.258218	0.335117	0.396327	0.192068	0.359102	0.471549	0.446915	0.113692	0.339637	0.000288558	0.356347
P35550__a	0.136553	0.18254	0.151346	0.237898	0.135887	0.0959592	0.389564	0.104899	0.280492	0.508609	0.482513	0.483803	0.267618	0.398513	0.139712	0.24643
P35564__a	0.203701	0.179874	0.232735	0.192563	0.148529	0.206762	0.212216	0.300928	0.300822	0.290303	0.237031	0.180757	0.282105	0.317786	0.376957	0.201875
P35576__a	-1.12618	-1.14809	-1.0653	-1.15892	-1.08188	-1.22262	-1.20351	-1.04886	-0.904966	-1.07752	-0.999206	-1.02963	-1.09288	-1.16877	-1.07759	-1.06998
P35585__a	-0.0160683	-0.0263043	-0.203389	0.00657913	0.0485166	-0.105544	-0.127237	0.0503979	0.00910315	-0.0756011	0.0469508	-0.16221	-0.100305	0.0549317	-0.205142	-0.0156403
P35700__a	0.0981966	0.15502	0.111134	0.110698	0.12677	0.182983	0.160137	0.184999	0.152981	0.0907261	0.108021	0.169566	0.154602	0.209045	0.180283	0.170199
P35762__a	0.0964063	0.0839668	-0.0436245	0.179792	0.0860019	0.0466528	0.11713	0.09562	0.0621585	0.0856191	-0.225398	-0.0803848	0.202423	0.00207898	0.147218	-0.0487942
P35821__a	0.113442	-0.00446547	0.0449105	0.128503	0.0158701	-0.0253123	-0.0301242	0.154393	0.175745	0.212033	0.316834	0.0964063	0.292952	0.217675	0.287255	0.0535687
P35951__a	0.109343	0.180266	0.090035	0.281737	0.0948647	0.32896	0.317355	0.155277	-0.132116	-0.176961	0.0458037	-0.0340748	0.353284	0.103209	0.061526	-0.0886844
P35979__a	-0.0954519	-0.1038	-0.0945064	-0.0668125	-0.10809	-0.117296	-0.0454429	0.00174663	0.0123007	0.00171777	-0.0535284	-0.0719	0.158655	-0.0915306	0.059495	-0.081067
P35980__a	-0.106348	-0.177344	-0.0989585	-0.124593	-0.10044	-0.10541	-0.0640551	-0.0892269	0.0804997	-0.00633399	0.0587584	0.0196236	0.0624598	-0.0783365	0.141462	-0.0272955
P36552__a	-0.554245	-0.501821	-0.53665	-0.528771	-0.355355	-0.53077	-0.522859	-0.527871	-0.64607	-0.460061	-0.579759	-0.358171	-0.476641	-0.751892	-0.519039	-0.471239
P37040__a	0.405165	0.308091	0.370434	0.287255	0.36049	0.496346	0.373626	0.46977	0.375291	0.332626	0.274442	0.260895	0.34183	0.543488	0.433487	0.477201
P37804__a	-0.126709	-0.136979	-0.00647763	0.145063	-0.0443242	-0.555129	-0.105008	-0.0494913	-0.0467006	0.00566652	0.329124	0.236707	-0.264717	-0.226755	-0.127369	0.0213504
P39039-1__a	0.0345297	0.0493226	0.0296323	0.0739095	-0.161436	-0.145482	-0.208767	-0.137372	-0.202888	-0.204391	-0.151469	-0.0912598	-0.152248	-0.140517	-0.324465	0.131092
P39039-2__a	-0.130667	-0.224287	-0.282262	0.0183372	-0.167487	-0.173767	-0.295018	-0.180403	-0.358959	-0.296663	-0.0507454	-0.127501	-0.368154	-0.0628125	-0.349818	-0.170951
P39054-1__a	0.010832	0.198014	0.171255	0.312832	0.0754744	0.119683	0.21322	0.142943	0.0294997	0.0196822	0.00887088	0.0778021	0.0864001	0.0959438	0.173498	0.216971
P39061-3__a	0.00387163	-0.236952	0.0525657	-0.0953169	-0.00201834	-0.250234	-0.0813395	-0.0244615	0.315558	0	0.0251183	0.149712	0.158156	0.0302952	-0.0229005	-0.00187428
P39098-1__a	0	0.194542	-0.106348	0.180593	0.0910796	0.116911	0.232261	0.226392	0.247748	0.175582	-0.0216219	0.0538232	0.397885	0.223071	0.203303	-0.0721745
P39749__a	0	0	-0.132906	2.27042	1.64873	0	0.53199	0	0	0	0	0	0.330121	0.137759	1.16563	0
P40124__a	0.00930651	0.0413874	0.0553814	0.0152575	0.0450444	0.0678935	0.0924786	0.0836915	0.034574	0.051444	0.0400074	0.0729379	0.0161326	0.1331	0.0407491	0.0670772
P40142__a	-0.185232	-0.153676	-0.165815	-0.17031	-0.153027	-0.165815	-0.17594	-0.145482	-0.220949	-0.361207	-0.237319	-0.126841	-0.210015	-0.194339	-0.226262	-0.176961
P40201__a	0.307376	0.675858	-1.41819	2.00156	2.22216	1.26427	0	-0.0291349	0.141001	0.32791	1.11157	0	0.936028	1.41438	0.114379	0.356661
P40336-1__a	0.0156949	0.0491434	0.0569563	0.050353	0.00672413	0.133511	-0.00201834	-0.0455827	0.0193019	0.0171249	0.110713	0.0478603	0.176348	0.108565	0.11402	0.0928324
P40630-1__a	0.0096841	-0.0812032	-0.0851526	-0.0190613	-0.0817486	-0.0518593	-0.0597706	-0.0803848	-0.19497	-0.143916	-0.196985	-0.0643311	-0.143785	-0.088413	-0.228111	-0.119157
P40936__a	0.0368811	-0.0129261	-0.0297002	-0.0657101	0.0524462	0.0122426	-0.187388	0.00585478	-0.321236	-0.436908	-0.0851526	0.0567612	-0.507922	-0.225028	-0.449641	-0.0378742
P41105__a	-0.0654344	-0.217975	-0.0962618	-0.147046	-0.123799	0.0297206	-0.040682	-0.0773797	0.0683775	-0.115699	-0.267476	-0.0932898	-0.0471196	-0.0578315	0.072058	-0.0364681
P42208__a	-0.0465609	-0.00173015	-0.0246034	0.0553064	0.0191556	-0.00302645	-0.0679141	0.0153451	0.0447913	0.0940638	0.12803	0.0497407	0.0822093	0.0801489	0.0679086	0.0297206
P42225__a	-0.234992	-0.164014	-0.271306	-0.142348	-0.347552	-0.187514	-0.446151	-0.165687	-0.324465	-0.250962	0.00586916	0.818249	-0.288536	-0.169797	-0.263155	-0.402722
P42227-1__a	0.0304129	0.0172126	-0.0496307	0.0796915	0.0326985	-0.0371714	-1.6575	-0.0199154	-0.122606	0.274477	0.0770106	0.146084	0.377107	0.0850834	0.278374	0.101428
P42232__a	0.00827593	-0.0385766	-0.188654	0.0415211	0.0227713	0	0	-1.08597	-0.2587	-0.37362	-0.119688	-0.422556	-0.24184	-0.291486	-0.214747	0
P42337__a	-0.207893	-0.111432	-0.372729	0.0520572	-0.0455827	-0.00877375	-0.17594	0	-0.439251	-0.284751	-0.0985544	-0.185359	-0.272143	-0.326422	-0.260628	-0.241474
P42567-1__a	0.352124	0.143962	0.292387	0.349401	0.25453	0.403065	0.236605	0.182017	0.198808	0.201045	0.22334	0.308948	0.328417	0.326823	0.277831	0.222229
P42669__a	0.124566	0.0642234	0.0606832	0.168204	0.0716183	0.053853	-0.0213375	0.125211	0.202024	-0.00877375	0.0601566	0.0860633	0.0988454	0.157592	0.146898	0.0700272
P42703-1__a	0.794382	0.837248	0.701342	0.632718	0.882305	0.625489	0.237098	0.543551	1.14449	1.01025	0.854727	1.38609	1.25044	0.84438	1.24175	0.728646
P42925__a	-0.137635	-0.0294175	0.0328314	-0.185486	-0.240986	-0.142609	-0.190678	-0.0450236	-0.10608	-0.0268709	-0.0247452	-0.186881	-0.227002	-0.106214	-0.0984196	-0.177471
P42932__a	-0.0024506	0.00476876	-0.0092038	-0.0688771	-0.0377336	-0.0318186	0.0358898	-0.0130691	-0.061707	-0.0690147	-0.0371714	-0.0640551	-0.117961	-0.10541	-0.0277203	-0.0769695
P43274__a	-0.0945064	0.0590591	-0.0415233	-0.0798389	0.162283	0.139061	-0.0854246	-0.160791	1.33942	-0.0889556	0.088807	0.058548	-0.165558	0.010643	-0.464459	-0.126577
P43275__a	-0.0460021	-0.0418037	-0.153416	-0.00374608	-0.0669503	0.101722	-0.095587	-0.0503276	0.128756	0.162137	0.356273	0.304238	0.0812321	0.25484	0.100128	0.363772
P43276__a	-0.652968	-0.579663	-0.794603	-0.435522	-0.617298	-0.860049	-0.685806	-0.496513	-0.423202	-0.429536	-0.235727	-0.412294	-0.434348	-0.215119	-0.431676	-0.472488
P43277__a	-0.00331438	-0.100036	-0.0922074	-0.126973	0.0801946	0.141573	0.184671	-0.00475299	-0.0970714	-0.182438	0.0205746	0.0356975	-0.067501	-0.0388575	-0.185232	-0.0524158
P43883__a	0.177865	-0.322966	-0.453439	-0.55562	-0.0958569	0.145701	-1.40229	-0.440102	-0.664483	-0.541118	-0.444031	-0.0275787	-1.75621	-0.327342	-0.878058	-0.559736
P45376__a	-0.0344974	-0.00259445	-0.0539454	0.0206185	-0.0529723	-0.146004	-0.0387171	-0.251447	-0.156526	0.0581875	0.162945	-0.114367	-0.0549179	-0.251568	-0.0746424	-0.145482
P45591__a	0.00752163	0.0157534	-0.033934	-0.00619028	0.0259259	0.0307961	-0.0328061	0.0565813	-0.0392789	-0.0619835	-0.0246034	0.00082253	-0.00129785	0.0413132	0.0566562	-0.0258793
P45700__a	0.26349	0.17958	0.052072	-0.00302645	0.0124462	0.0242085	0.193569	0.251281	-0.0716254	0.0158555	0.0327281	0.010425	0.21558	0.239856	0.283264	-0.191057
P45878__a	0.150721	0.227135	0.16571	0.109001	0.15242	0.220866	0.0612851	0.19164	0.194939	0.274948	0.155277	0.0858794	0.2243	0.190948	0.30036	0.185573
P45952__a	-0.229711	-0.283803	-0.343919	-0.271665	-0.155749	-0.206893	-0.283448	-0.273218	-0.419539	-0.306146	-0.298893	-0.165172	-0.448478	-0.318809	-0.356482	-0.231924
P46061__a	0.0904649	-0.160146	0.158252	0.166713	-0.0721745	0.0377842	0.212417	0.115754	-0.102188	-0.112633	-0.0119249	0.0355495	-0.0688771	-0.0292761	-0.131589	0.019185
P46412__a	0.289774	0.826924	0.322199	0.743207	0.343055	0.424339	0.51959	0.733315	0.751319	0.706394	0.761238	0.673624	0.488451	0.49598	0.316528	0.518226
P46460__a	-0.0732718	-0.129745	-0.131589	-0.205643	-0.145873	-0.104605	-0.231678	-0.100709	-0.0255958	-0.0990932	-0.200253	-0.109427	-0.121413	-0.139601	-0.00345841	-0.196481
P46467__a	-0.0136409	-0.0844725	-0.0443242	0.0045807	0.0206185	-0.154713	0.0210723	-0.0765591	-0.0828388	-0.153935	-0.151729	0.0153159	-0.420294	0.0448657	-0.0210533	0.0521468
P46471__a	0.00821796	0.0318871	0.0673039	0.0168039	-0.0169242	0.0314594	0.0847315	0.0156658	-0.0321009	-0.0687396	-0.00762614	-0.00360229	0.00686912	0.00644884	0.00174663	-0.0294175
P46638__a	0.00921936	-0.021764	0.0845786	0.0152867	0.0831412	0.0814153	0.103829	0.0282486	0.124535	0.0743347	0.0852212	0.0534937	0.188463	0.100391	0.165839	0.0292051
P46656__a	0.330356	0	0	0.322938	0.296332	0.106218	0	0.661114	0	0	0	0	0.156257	0	0.621955	0
P46664__a	0.168415	0.0858182	0.0893288	-0.0607391	0.00910315	0.269634	0.158993	0.093094	0.0113552	0.0184396	0.0122571	0.0732263	0.0418627	0.0746842	0.100113	0.204084
P46735-1__a	0.030575	-0.0462816	-0.0352017	-0.030548	-0.00949054	0.00492799	-0.0119249	0.0194628	0.0500393	-0.0619835	-0.0723115	-0.0313952	0.00187666	-0.000576859	-0.0192036	0.0632433
P46737-1__a	0	0	0.0305456	0	0	0.108472	0	0.317355	0.191804	0	0	0.247234	0	0	0	0.168982
P46935__a	0.0601566	0.36149	0.00252696	0.0208235	-0.110363	0.105985	0.134952	0.0171543	0.181346	-0.158079	0.0367775	-0.26123	0.0656873	-0.316262	0.086584	0.0872582
P46978__a	0.12956	0.0640877	0.0894515	0.179907	-0.0137839	-0.0319598	0.159702	0.021365	0.148545	0.165839	0.0842268	0.104449	0.302244	0.176006	0.259254	-0.0144982
P47199__a	-0.0418037	0.014179	-0.0583858	-0.0961269	0.0323886	-0.0170666	-0.0603242	-0.0950467	-0.154324	-0.248171	-0.158596	0.0126791	-0.223917	-0.172359	-0.158854	-0.09815
P47738__a	0.153463	0.0729379	0.0784266	0.0627761	0.158236	0.193453	0.0698606	0.123261	0.059525	-0.0469799	-0.0270125	0.128614	0.000620552	0.0441219	0.0325215	0.106545
P47753__a	0.0536734	-0.0082	0.000187621	0.0368514	0.0444045	0.120608	0.0409718	0.0778174	0.178421	-0.0204844	0.150721	0.0282634	0.152564	0.146723	0.114629	0.00859515
P47754__a	0.0124317	0.0786856	-0.0137839	0.0266899	0.0273809	-0.00561566	0.0645101	-0.0124972	0.039429	0.0227422	0.0706787	-0.0499095	0.06124	0.135887	-0.0332292	0.138489
P47758__a	-0.0144982	0.0346479	0.0644648	0.134319	0.0964372	0.145541	0.224199	0.0181181	0.242755	0.333025	0.29596	0.21078	0.339017	0.247508	0.42944	0.117005
P47791-1__a	0.297626	0.313334	0.306716	0.372487	0.295641	0.26304	0.370322	0.304648	0.303009	0.343202	0.326823	0.386035	0.291857	0.33468	0.323444	0.281263
P47802__a	-0.181675	-0.264717	-0.154454	-0.378623	-0.325041	-0.0877344	-0.192573	-0.284159	-0.19774	-0.210888	-0.298424	-0.336969	-0.25411	-0.161049	-0.234992	-0.353662
P47809__a	0.0736209	-0.174279	-0.120352	-0.0897694	-0.0661237	-0.13829	-0.119157	-0.10675	-0.142217	-0.161436	-0.256165	-0.184598	-0.209391	-0.191184	-0.120352	-0.148348
P47811-1__a	-0.476226	0.0682111	-0.0892269	-0.186627	-0.528571	-0.0319598	0	-0.0114957	-0.16633	0.0204868	-0.19131	-0.156526	-0.235972	0	0	0
P47856-1__a	0	0	0.114191	0.108674	0	0.0423527	0	0.184113	0.455396	0	0	0.146771	0.580116	0.186032	0.263577	0.394032
P47911__a	-0.107822	-0.110898	-0.130667	-0.113034	-0.104873	-0.135798	-0.065848	-0.125651	0.00575337	-0.0272955	-0.0743683	-0.0839282	0.01552	-0.0316775	0.0326985	-0.0949116
P47915__a	-0.0107799	-0.0585243	-0.0340748	-0.136585	-0.182438	-0.104739	-0.0654344	-0.14978	-0.0524158	-0.057277	0.0252798	0.0623392	0.156338	0.0823925	0.133638	-0.0294175
P47934__a	-0.171079	-0.145482	-0.472384	-0.15082	-0.23217	-0.165044	-0.502127	-0.29231	-0.660381	-0.307545	-0.454281	-0.211635	-0.611833	-0.29337	-0.695281	-0.344828
P47941__a	-0.25411	-0.0103502	-0.356256	-0.0453032	0.193882	0.109592	0.287695	-0.0724488	0	0	0.0495016	0	0.0289255	0.113567	-0.00417774	0.177164
P47955__a	-0.139993	-0.116365	-0.143655	-0.0962618	-0.0251707	-0.144308	-0.0965318	-0.0529723	0.0296911	-0.007913	-0.0255958	-0.0093472	0.0859561	-0.016211	0.076828	-0.105142
P47962__a	-0.0911243	-0.0731348	-0.0576928	-0.0489337	-0.0701146	-0.0805212	-0.0313952	-0.0688771	0.0352243	0.00132796	-0.0350608	-0.0886844	0.087764	0.0341897	0.0793409	-0.0766959
P47963__a	-0.0506062	-0.0764222	-0.104068	-0.0654344	-0.0309717	-0.0612924	-0.030548	-0.0690147	0.125447	0.0882702	0.0359785	0.0312679	0.0914176	0.0416844	0.147554	-0.0576928
P48024__a	0.169842	-0.0170666	0.131977	-0.188654	0.0464145	0.172409	0.279231	0.174442	0.167831	0.111321	0.0772847	-0.0226164	0.195071	0.181886	0.251865	0.170183
P48036__a	-0.194717	-0.20364	-0.194339	-0.125783	-0.143132	-0.188274	-0.224658	-0.113834	-0.164529	-0.125519	-0.0280033	-0.167743	-0.145091	-0.0265876	-0.172487	-0.191184
P48410__a	0.394354	0.441164	0.242482	0.310146	0.336227	0.579383	0.235484	1.03898	-0.171847	-0.0282861	0	0.184015	0	0.240333	0.132562	0.232871
P48428__a	-0.0500489	0.0278662	0	-0.0571383	0.0228593	-0.0282861	0.0134362	-0.0294175	0.0314594	-0.0882773	-0.0132121	-0.0951817	-0.0561673	-0.0893626	0.0624296	-0.0149266
P48437__a	0.371385	0.319784	0.430587	0.260497	0.280755	0.352639	0.32601	0.347142	0.184162	0.361083	0.363048	0.244583	0.224368	0.388884	0.0184688	0.273709
P48678-1__a	0.378307	0.218682	0.26285	0.36099	0.292652	0.366429	0.21103	0.176104	0.172165	0.127053	0.266923	0.237881	0.269895	0.25658	0.154602	0.262711
P48722-1__a	0.209395	0.297289	0.0997417	0.230855	0.0365702	0.130302	0.21063	0.223104	0.207844	0.148273	0.2124	0.0281604	0.250526	0.275454	0.294261	0.187674
P48758__a	0.14741	0.15967	0.219085	0.268382	0.14256	0.219404	0.146691	0.270417	0.097687	0.0316659	0.162089	0.161508	0.106063	0.332517	0.0206477	0.193354
P48771__a	-0.232047	-0.184598	-0.142217	-0.187641	-0.16633	-0.196607	-0.246104	-0.21176	-0.239398	-0.156526	-0.14939	-0.201885	-0.180275	-0.199625	-0.190678	-0.196481
P48774__a	0.235484	0.329867	0.260307	0.347123	0.193288	0.426819	0.326154	0.254892	0.363475	0.125809	0.264876	0.183851	0.290762	0.124377	0.282509	0.234958
P48776__a	-0.234256	-0.195096	-0.23952	-0.0154976	0.154586	0.0647063	-0.033652	-0.325156	-0.261832	-0.22367	-0.134747	-0.0447438	0.175843	0.164044	-0.038998	-0.153286
P48962__a	-0.394953	0.344337	-0.828956	-0.71396	-0.756084	-0.104739	-0.607768	-0.457016	0	0	-0.730227	-0.606158	0	0	-0.837539	0
P49312-2__a	-0.121413	-0.0626743	-0.152897	-0.012068	-0.151079	-0.177344	-0.166844	-0.229588	-0.118493	-0.145482	-0.104739	-0.131458	-0.146395	-0.0130691	-0.0588014	-0.174279
P49429__a	-0.0221902	0.00901616	-0.0197731	-0.128162	-0.0798389	-0.0277203	-0.0985544	-0.0746424	-0.268195	-0.226139	-0.219958	-0.223052	-0.330329	-0.239765	-0.227864	-0.109829
P49442__a	-0.0757379	-0.0454429	-0.0560286	-0.0380147	-0.0206266	-0.052555	-0.091666	-0.0090604	0.0892059	-0.117562	-0.133564	0.00813074	-0.0712136	-0.19711	-0.00963389	-0.122606
P49443__a	0.0238856	0.0917866	0.0314742	-0.108759	0.0469806	0.0922326	-0.0287106	0.049651	-0.131589	-0.248899	-0.127897	-0.014641	-0.0766959	-0.0911243	-0.102994	0.00411758
P49615__a	-0.0486546	-0.0154976	-0.109829	0.148897	-0.0734089	-0.0370308	0	-0.114367	-0.0828388	-0.267236	0	-0.0731348	-0.00302645	0	-0.186247	0
P49710__a	0.0340126	0.0724828	0.0733326	0.485479	0.145382	-0.00977716	0.0197407	0.276328	0.0854355	0.216837	0.249291	0.41179	0.0621886	0.236895	0.275978	0
P49935__a	0.424146	0.28817	0.293271	0.449907	0.436607	0.362584	0.378026	0.386167	0.460628	0.14143	0.226105	0.410735	0.367006	0.333534	0.172246	0.321351
P50136__a	-0.0116388	-0.00733908	0.0154617	-0.0219061	0.0863695	-0.0805212	-0.126312	-0.153676	-0.249749	-0.173127	-0.168642	0.019843	-0.153935	-0.146916	-0.0882773	-0.0469799
P50172__a	0.410601	0.267253	0.301959	0.281983	0.18313	0.252742	0.205613	0.312097	0.0973939	0.174426	0.13481	0.232227	0.106902	0.144489	0.0778631	0.202107
P50236__a	-0.665938	-0.624522	-0.146264	-0.520447	-0.692874	-0.698396	-0.836005	-1.4143	-1.29971	-0.496207	-0.234747	-2.29933	-1.21965	-0.470615	-1.42347	-0.376846
P50247__a	-0.0143553	0.0268517	0.0140625	-0.061707	0.0129411	0.00974218	-0.0190613	-0.0109229	-0.16633	-0.151859	-0.191057	-0.1121	-0.214871	-0.18574	-0.117296	-0.0430645
P50285__a	0.243967	0.343861	0.286093	0.280317	0.204416	0.368104	0.131203	0.263109	0.184917	0.161912	0.124739	0.272071	0.0983357	0.194311	0.104372	0.317876
P50295__a	-0.0241777	0.185852	-0.268195	-0.0897694	-0.317651	-0.359071	-0.142217	-0.345169	-0.138683	-0.342213	-0.0440444	0.162267	0	-0.030548	-0.376624	-0.0982849
P50396__a	0.179792	0.215496	0.202024	0.14527	0.190767	0.184195	0.107384	0.179057	0.202456	0.085711	0.223458	0.182704	-0.00992037	0.115004	0.152452	0.207728
P50429-1__a	1.01083	0	0	1.10234	0.803368	1.14238	0.700193	1.05065	0.706606	0	0	0	0	0	0	0
P50431__a	-0.415326	-0.332622	-0.349818	-0.453544	-0.355467	-0.388134	-0.454281	-0.377179	-0.520045	-0.605494	-0.4728	-0.445833	-0.546561	-0.493955	-0.505789	-0.409472
P50462__a	0.0513095	0.0656421	0.0380951	-0.0023065	-0.0385766	0.102202	0.0272631	-0.246104	0.038599	-0.0469799	0.0319313	0.0293819	-0.00115369	0.136696	0.136442	0.106389
P50516-1__a	-0.0542234	-0.0237521	0.00155887	0.0226689	-0.0568609	0.0240617	-0.0347791	0.00180452	-0.00115369	-0.0280033	0.126297	0.0470254	0.0951113	0.123402	0.0391473	-0.0147838
P50518__a	0.072422	-0.0027385	-0.0092038	0.0557713	0.0339386	0.0624747	0.00921936	0.145526	0.0716031	0.0324035	0.0558462	0.101103	0.0604725	0.0762803	0.0377101	-0.0597706
P50544__a	-0.327917	-0.404031	-0.417164	-0.277985	-0.272382	-0.340164	-0.321236	-0.389677	-0.356144	-0.426211	-0.354452	-0.242572	-0.355129	-0.379843	-0.381505	-0.355806
P50580__a	0.209728	0.208744	0.185622	0.237575	0.254513	0.252054	0.269564	0.274337	0.340678	0.242925	0.269547	0.220631	0.329395	0.336646	0.386619	0.24313
P51125-1__a	0.21235	0.349787	0.193932	0.322758	0.374991	0.194526	0.232362	0.168707	0.322613	0.139617	0.242874	0.0518775	0.345803	0.22095	0.280843	0.138839
P51150__a	0.0509058	-0.0192036	0.0398441	-0.0644689	-0.0719	0.181378	0.210079	0.207794	0.159444	0.0138585	0.00769561	-0.0462816	0.100608	0.172132	0.162606	0.000562789
P51174__a	-0.388465	-0.407625	-0.462681	-0.377624	-0.383718	-0.377179	-0.477159	-0.46425	-0.552476	-0.495388	-0.524064	-0.390117	-0.618802	-0.553655	-0.593688	-0.408603
P51175__a	0.274163	0.281632	0.244583	0.414461	0.315468	0.148369	0.264842	0.188989	0	0.345253	0.312294	0.439755	0.565033	0.225127	0.365909	0.368458
P51410__a	-0.0553346	-0.103397	-0.128162	-0.10608	-0.0787464	-0.0901759	-0.00374608	-0.0848807	0.069255	0.0586382	0.0645101	-0.0640551	0.10642	-0.0268709	0.132689	-0.0409626
P51655__a	0.0133634	0	0	0.0271604	0	0	0	0.238153	-0.350045	-0.215989	-0.0797024	-0.305912	-0.180275	-0.173511	-0.180657	-0.464773
P51658__a	0.399369	0.477944	0.422927	0.507706	0.410313	0.345033	0.539478	0.512967	0.7434	0.530989	0.509861	0.399692	0.848037	0.523815	0.675766	0.508219
P51660__a	0.148801	0.149185	0.101629	0.0453867	0.0724979	0.222145	0.0767062	0.201825	0.10628	0.124157	0.105768	0.108037	0.0331709	0.143261	0.163914	0.180332
P51855__a	0.0854968	0.101397	-0.0399806	0.019185	0.0974865	0.0914023	0.0327134	0.0347662	0.150673	0.280896	0.273204	0.0555014	0.238562	0.0146743	0.186328	0.0649476
P51859__a	0.236979	0.221337	0.216736	0.213705	0.196641	0.204632	0.156595	0.175077	0.125242	0.109654	0.169907	0.159863	0.115879	0.189252	0.0912793	0.195765
P51863__a	0.294916	0.316205	0.263525	0.289175	0.231413	0.208578	0.364961	0.342579	0.456346	0.439911	0.310951	0.231312	0.476619	0.447446	0.527055	0.291945
P51881__a	-0.255078	-0.291486	-0.308943	-0.237197	-0.26111	-0.290306	-0.274649	-0.232415	-0.295488	-0.298072	-0.299596	-0.238542	-0.288654	-0.263034	-0.284159	-0.225275
P51885__a	0.00223799	0.222683	-0.0288521	-0.00144202	0.261863	-0.185105	-0.061707	-0.0938305	-0.255078	-0.277747	-0.0681893	-0.257252	-0.348119	-0.293841	-0.569588	-0.287118
P52019__a	0.576132	0.679804	1.2606	-0.0124972	0.210012	0.601606	-0.110096	0.444753	0.182622	0.689613	0.191294	-0.354114	0.308627	0.326896	0.581281	-0.127633
P52196__a	0.185753	0.163817	0.140046	0.18164	0.221085	0.214307	0.148993	0.19253	0.100237	0.0205307	0.105256	0.228875	0.0689826	0.0900964	0.0997573	0.131582
P52430__a	0.450814	0.403504	0.461382	0.349015	0.366299	0.397524	0.361954	0.40421	0.389697	0.179662	0.176251	0.277412	0.225902	0.163591	0.338871	0.47293
P52479__a	0.106125	0.110495	0.0939253	-0.00776948	0.15909	0.216636	0.184474	0.0284398	0.216853	0.129829	0.159525	0.0767672	0.242396	0.0678028	0.190306	0.125179
P52480-1__a	-0.348346	-0.0140695	-0.166587	-0.179638	-0.20201	-0.232784	-0.239765	-0.142348	-0.259062	-0.210888	-0.0771063	-0.1145	-0.220578	-0.126709	-0.197488	-0.267955
P52503__a	-0.0822938	-0.321928	-0.28155	-0.329296	-0.032524	-0.257735	-0.386811	-0.291486	-0.436375	-0.352307	-0.254836	-0.117429	-0.317883	-0.279293	-0.353323	-0.225892
P52760__a	0.414461	0.427421	0.410064	0.468212	0.393975	0.467653	0.398798	0.523214	0.255839	0.260497	0.357566	0.495532	0.217709	0.453696	0.172539	0.434032
P52792-1__a	-0.323658	-0.252294	-0.167101	-0.386921	-0.15782	-0.0905825	-0.336969	-0.225768	-0.325617	-0.68446	-0.294782	-0.222063	-0.563841	-0.251447	-0.327802	-0.297602
P52840__a	-0.0652966	0.0370735	-0.0123541	-0.154713	-0.190678	-0.0926134	-0.256165	-0.124063	-0.3421	-0.228726	-0.191815	-0.215865	-0.297133	-0.208143	-0.290896	-0.040121
P53395__a	0.294084	0.133037	0.133733	0.189631	0.229095	0.204416	0.167232	0.148609	0.036807	0.0949419	0.11143	0.110028	0.0830649	0.0938945	0.0744562	0.149649
P53569-1__a	0.261656	-0.13829	0	-0.0578315	0.175615	0.0923249	0.276171	0.430645	0	0	0.320378	0.47291	0	-0.0156403	0.0817054	0.271705
P53808__a	-0.305095	-0.0123541	-0.266996	-0.429107	0.00711558	-0.0486546	-0.29537	-0.0790197	-0.36087	-0.47415	-0.394294	-0.117562	-0.453439	-0.310922	-0.391548	-0.0234682
P53810__a	0.0145288	-0.0382958	0.062294	0.0786093	0.0692249	-0.0943713	-0.0177795	-0.016211	0.0605025	0.198427	0.180037	0.0582175	-0.0487942	0.343183	-0.0861043	-0.0565835
P53986__a	0.0270868	-0.302056	0	-0.399445	-0.432532	0	-0.527271	-0.508733	-0.299948	0	-0.416624	-0.414677	-0.266277	-0.252779	0	-0.385376
P53994__a	0.125368	0.108628	-0.0695647	0.16741	0.0291905	0.00681109	0.0335106	0.120326	-0.00619028	0.183179	0.00613001	0.0974402	-0.0207689	0.0520272	0.0242525	0.115191
P53996-1__a	0.040126	0.188134	0.258667	0.201726	0.152147	0.154393	0.0465335	0.110355	-0.0586628	0.150609	0.154698	0.085711	0.237847	-0.529271	0.0992317	0.176984
P54071__a	0.0331119	-0.0478175	-0.0507454	0.00258465	-0.042084	0.00501489	-0.108892	-0.0413831	-0.214373	-0.155749	-0.0757379	-0.0447438	-0.240497	-0.137766	-0.230695	-0.0842003
P54116__a	0	0	-0.370053	0.0201502	-0.262674	0	-0.553361	0	-0.15082	-0.370499	-0.0441843	0	0	-0.348799	0	0
P54728__a	-0.100305	-0.1133	-0.0875986	-0.172231	-0.00532813	-0.0639171	-0.0180643	-0.0535284	-0.0672258	-0.118891	-0.144568	-0.152378	-0.13711	-0.1141	-0.0221902	-0.0769695
P54729__a	0.062957	-0.246104	0	0	0.24168	0	0	0	0.356883	0.32829	0	0.227489	0	0.116113	0.117052	0
P54797__a	1.34714	1.48997	1.45028	1.42973	1.29644	1.39248	1.44007	1.38003	1.21662	1.29527	1.45435	1.54364	1.31204	1.7725	1.09928	1.45633
P54822__a	-0.179384	-0.0970714	-0.194213	-0.167743	-0.304628	-0.182057	-0.263515	-0.305329	-0.254957	-0.252779	-0.193204	-0.218967	-0.261471	-0.0651587	-0.241962	-0.268794
P54823__a	0.152083	0.121361	0.0345149	0.0806523	0.0998964	0.232243	0.167215	0.167766	0.10953	0.0895436	0.124912	0.0904649	0.181378	0.22457	0.207445	0.0990617
P54869__a	-1.16717	-1.23481	-1.30819	-1.19005	-1.01899	-1.11383	-1.24184	-1.18015	-1.29678	-1.33039	-1.23628	-0.980025	-1.33262	-1.3421	-1.24659	-1.18574
P54923__a	-0.534858	-0.417272	-0.234869	-0.29725	0	-0.570074	-0.558366	0	-0.217603	-0.506196	-0.0708015	-0.399773	-0.306262	-0.414352	-0.61946	-0.735349
P55050__a	-0.873026	-0.842697	-0.851599	-0.825542	-0.677711	-0.704075	-0.891575	-0.740021	-1.03259	-1.06378	-0.921055	-0.655718	-1.19478	-0.822281	-1.17294	-0.828631
P55258__a	0.113036	0.0967612	0.0307372	0.108519	0.0228007	0.105551	-0.0558898	0.107011	0.147825	0.0805607	0.0767062	-0.0263043	0.11962	0.0711332	0.116833	0.102465
P55264-2__a	-0.219339	-0.193709	-0.192068	-0.235482	-0.133432	-0.124196	-0.247563	-0.141433	-0.263275	-0.346078	-0.280362	-0.221073	-0.279887	-0.266757	-0.204141	-0.274292
P55292-1__a	0.25355	0.345363	0.130918	0.107275	0.275926	0.244377	-0.00733908	0.136109	-0.409581	-0.210389	-0.346305	0.0520272	-0.145482	0.0427094	-0.515511	-0.0783365
P55302__a	0.276398	0.305432	0.225936	0.351498	0.249239	0.292882	0.212267	0.339692	0.261639	0.2955	0.304897	0.265622	0.366411	0.347142	0.363735	0.256063
P56213__a	-0.0607391	-0.146264	-0.0250288	-0.0236102	-0.229096	-0.167101	-0.170438	-0.267716	-0.245252	-0.241596	-0.276913	-0.176323	-0.205393	-0.208392	-0.276675	0.118304
P56379__a	-0.231064	-0.321005	-0.357721	-0.294312	-0.203765	-0.275961	-0.393746	-0.240131	-0.324234	-0.364797	-0.328951	-0.247563	-0.36614	-0.414785	-0.391878	-0.269751
P56387__a	0	0.368924	0.357086	0.194708	0.130097	0.235637	0.223189	0.209528	0.366392	0.113723	0.225464	0.133084	0.196013	0.254616	0.183621	0.2659
P56391__a	-0.237564	-0.241108	-0.265677	-0.189666	-0.185486	-0.251204	-0.232784	-0.249263	-0.284277	-0.224534	-0.241108	-0.179511	-0.240986	-0.221073	-0.224411	-0.231801
P56395__a	0.365295	0.358139	0.338889	0.193866	0.272001	0.373103	0.218346	0.310844	0.227895	0.175143	0.132609	0.201079	0.160556	0.254427	0.209662	0.273971
P56399__a	-0.0731348	0.013407	-0.0881416	-0.0897694	-0.0592169	-0.0237521	-0.0751904	-0.00547193	-0.0673633	-0.0757379	-0.0747794	-0.0086304	-0.0496307	-0.0561673	-0.155231	-0.0124972
P56480__a	-0.194465	-0.229465	-0.24245	-0.177981	-0.158466	-0.203264	-0.196859	-0.209516	-0.254715	-0.231187	-0.250113	-0.166073	-0.271187	-0.304745	-0.241718	-0.202888
P56657__a	0.297289	0.438483	0.505001	0.716932	0.384659	0.279687	0.352842	0.393141	0.353985	0.133591	0.25639	0.649254	0.412136	0.244651	0.173384	0.611314
P56812__a	0.196971	0.0803472	-0.0301242	0.176479	-0.0177795	0.199951	0.114738	-0.102994	0.0315774	0.0775585	0.193882	0.145079	0.0368662	0.052072	0.0714213	0
P56873__a	0.169972	0	0	0.413922	0	0	0.133733	0	0.196161	0.166713	0.159428	0.100948	0.371422	0.487905	0.382137	0.151138
P56959__a	-0.14104	0.00962585	0.0295585	-0.0129261	-0.000144301	-0.126048	-0.194717	-0.227741	-0.0574155	0.0312972	-0.0427844	-0.0655722	-0.119954	-0.0184918	-0.148869	-0.0871912
P57746__a	-0.066537	0.186853	-0.103263	0.436412	0.215546	-0.0486546	0.0738184	-0.121811	0.367434	0.0417587	0	0.022361	-0.0706641	2.26986	0.280615	-0.1141
P57759__a	0.00613001	0.091925	0.193239	0.167102	-0.0109229	-0.0437644	0.175534	0.148369	0.326335	0.407804	0.26866	-0.0152121	0.369203	0.258511	0.393558	0.162557
P57780__a	-0.0427844	0.013742	0.043988	0.0123591	0.00682564	-0.0110662	-0.0430645	-0.0312541	0.0111372	-0.0023065	0.0126646	-0.0409626	0.0455506	0.0117043	0.0551715	-0.0285692
P57784__a	-0.14991	0.00356784	0	0.281632	0.106187	-0.0586628	0.448528	0.144233	0.223593	0.078518	0.0691946	0.108145	0.0944949	0.2122	0.0148638	0.057692
P58044__a	0.944443	1.52189	1.25072	1.63071	1.31973	1.32265	1.12614	1.13213	1.26157	1.32218	1.41592	1.16165	1.54246	1.29258	1.44434	1.10578
P58252__a	-0.0394191	-0.0684644	-0.0230425	-0.107822	-0.10286	-0.00719552	0.0561162	-0.00331438	0.0578121	0.0179136	-0.0102069	-0.1121	0.101196	0.0311203	0.148625	-0.0139267
P58281-2__a	-0.033652	-0.067088	-0.0501882	-0.0521377	0.0783504	-0.0984196	-0.119688	-0.12075	-0.219215	-0.142871	-0.127501	-0.0719	-0.165044	-0.138028	-0.126577	-0.0842003
P58389__a	-0.134747	-0.040682	-0.135929	-0.131985	-0.013355	-0.0219061	-0.0794293	0.0403782	-0.101381	-0.229711	-0.0989585	-0.139993	-0.00460935	0.0242378	-0.118759	0.0363039
P58710__a	0.12169	0.196839	0.186229	0.128377	0.146148	0.255012	0.178404	0.217944	0.220715	0.156772	0.0681203	0.0639067	0.214408	0.11677	0.285108	0.218951
P58771-1__a	0.0335547	1.63859	-0.00776948	-0.0399806	-0.160404	-0.114767	-0.10742	-0.0472592	-0.0783365	-0.245496	0.02459	-0.0027385	-0.0328061	-0.00848689	0.166082	-0.0996318
P58771-2__a	-0.0614305	-0.145091	-0.0545011	0.00945175	-0.141433	-0.174023	-0.0935602	-0.0795658	-0.00891703	-0.199751	-0.0583858	-0.0806576	-0.00848689	-0.0395595	-0.136323	-0.122341
P58774-2__a	0.252587	0.107244	0.399293	-0.0109229	0.0564762	-0.211137	-0.225522	0.10448	-0.420617	-0.410341	-0.134878	-0.133169	-0.420401	-0.517326	-0.534958	-0.0524158
P58802__a	0.362177	0.302048	0.17301	0.130492	1.14883	0	1.36639	0.0514888	0	0	0.30139	0	3.12595	0	0	0
P58871__a	0.318812	0.312957	0.394695	0.344648	0.370135	0.453735	0.177637	0.39316	0.165046	-0.111298	0.00151557	0.0390288	0.0739399	0.287888	0.252827	0
P58929__a	0.133543	0	0.0895436	0.0743651	0	-0.0564447	0	0.0919096	0.0121116	-0.0454429	0.0342934	-0.139862	-0.0375931	-0.0999011	-0.0725861	-0.0742314
P59242-2__a	0.198427	0.314679	0.230601	0.0674398	0.149457	0.0651137	0.109281	0.102496	0.135919	0.0250302	0.0698758	0.189911	0.187099	0.121204	0.140698	0.0755048
P59325__a	-0.0184918	0.0709059	0.0611497	0.0681808	0.0340126	0.0368514	0.0681959	0.0192142	0.109405	0.0186734	0.109141	0.102326	0.113317	0.126108	0.0857417	0.0591342
P59764__a	0.0996181	0.306324	0.376545	0.39261	0.161201	0.231651	0.181493	0.19309	1.75011	0	0	0	0.263854	0.606123	0.674107	0.115676
P59913__a	0	0.14527	-0.494159	0	0	-0.00360229	0	0.0468316	-0.287945	-0.209266	0.0132615	0	0	0	0	0
P59997-1__a	1.075	0	0.808134	0.912238	0	0	0	1.10061	0	0.716979	0.745769	0	0.289686	0	0	0.976503
P59999__a	0.00757962	0	0.0701182	0	0.219757	0.112178	-0.147307	-0.10286	0	0.0155491	-0.0554733	-0.0571383	0.10403	0.191393	0.224536	0.247217
P60060__a	-0.0888201	-0.157691	-0.185867	0.00342321	-0.182692	-0.171463	0.09468	-0.139862	0.015243	0.2881	-0.22231	-0.0535284	0.0997417	0.190108	0.411618	0.253481
P60122__a	0.14116	0.163526	0.0775738	0.134097	0.132878	0.0943256	0.179874	0.152468	0.113426	0.212935	0.115973	0.0646308	0.136902	0.0180159	0.228774	-0.051024
P60229__a	0.000966906	-0.0761486	-0.090718	-0.111432	-0.144829	-0.123534	0.0957123	-0.0136409	0.178926	0.0563113	0.0221267	-0.118094	0.177294	0.0589387	0.171433	-0.0274372
P60334__a	0.480358	0.761018	0.74048	0.502893	0.77512	0.278409	0.236419	-0.0291349	0.432377	0.0715121	-0.110631	0.15851	-0.285816	0.464066	-0.116365	-0.102994
P60670-1__a	0.164723	0.187116	0.128929	0.0893134	0.206978	0.212735	0.29078	0.239583	0.150849	0.170215	0.148225	0.262556	0.170832	0.173742	0.192183	0.180136
P60762-2__a	0	0	-0.17479	-0.203139	0	0.104278	0.343513	0.769403	0	0.515893	0	0.360842	0.111477	0.287677	0.14476	0.00566652
P60766-2__a	0.284318	0.109328	0.248382	0.231786	0.135443	0.237268	0.171092	0.220261	0.155679	0.121863	0.307376	0.0589087	0.21083	0.0746992	0.157222	0.24378
P60840-1__a	-0.000576859	0.0708604	0.12614	-0.0404014	0.198196	0.118805	0.168463	0.120529	-0.0695647	0.0296027	0.122947	0.155229	-0.00848689	-0.00417774	0.0437499	0.0437054
P60843__a	0.0982739	0.0963602	0.0892059	0.103147	0.075596	0.117443	0.108752	0.130855	0.240026	0.173498	0.202356	0.162461	0.257908	0.226864	0.309985	0.0910641
P60867__a	-0.0936954	-0.158466	-0.141171	-0.104605	-0.11836	-0.164014	-0.0193461	-0.0969364	0.0404227	-0.0354831	-0.044464	0.0153451	0.0808964	0.0331413	0.150017	-0.0199154
P61027__a	0.0485464	0.15494	0.0120535	0.10324	0.0928632	0.0305456	0.0689675	0.128204	0.102899	0.0424122	-0.00992037	0.102852	0.0779087	0.160685	0.141701	0.0532541
P61082__a	-0.352081	-0.105812	-0.325502	-0.157173	-0.198494	-0.092072	-0.191689	-0.382169	-0.0380147	-0.210264	0.0311646	-0.171591	-0.0545011	0.00977122	-0.0951817	-0.223175
P61089__a	-0.109829	-0.0870554	-0.0980152	-0.0695647	-0.0229005	-0.0504668	-0.0824301	-0.00532813	-0.0227584	-0.0931544	-0.127765	-0.0861043	-0.0792927	-0.081885	-0.0291349	-0.0972063
P61161__a	-0.0436245	-0.0854246	0.034914	0.021204	-0.0440444	-0.0489337	-0.0736831	-0.0612924	-0.0412431	-0.0234682	0.0181912	0.0569114	-0.00848689	0.0772847	0.0766453	-0.0312541
P61164__a	-0.0104934	0.0672737	-0.062398	-0.0092038	-0.0564447	0.0975945	-0.0119249	-0.0154976	0.0553965	0.0565813	0.0425014	0.123387	0.158494	-0.00762614	0.0620682	-0.0511633
P61202-2__a	-0.168899	0.0150097	-0.0795658	-0.137372	-0.0639171	-0.10541	-0.0988237	-0.0761486	-0.131589	-0.0758749	-0.132379	-0.113167	-0.122871	-0.14939	-0.0471196	-0.0556121
P61211__a	0.259167	0.252965	0.0337763	0.0965915	0.147713	0.169664	0.208611	0.152292	0.36911	0.190174	0.330247	0.29988	0.335736	0.287413	0.443536	0.333771
P61222__a	-0.119024	0.0426648	0.00962585	0.0276602	0.0400815	0.013407	0.0847163	0.0146308	0.087856	0.0767672	0.0593446	0.000880282	0.118836	0.0215407	0.087013	-0.0521377
P61226__a	0.316151	0.25441	0.34333	0.337576	0.27174	0.268487	0.322974	0.274617	-0.0781998	0.288206	0.116473	0.251522	0.297502	0.263854	0.259651	0.210045
P61255__a	-0.0677763	-0.0423642	-0.0253123	-0.0805212	-0.104203	-0.110764	-0.00345841	-0.0506062	0.00817435	0.00361124	-0.0806576	-0.0499095	0.0962675	0.0228446	0.0508909	-0.0342158
P61358__a	-0.102591	-0.0695647	-0.103934	-0.103397	-0.0970714	-0.0798389	-0.0725861	-0.000721132	0.0338945	0.0174024	0.0510554	-0.0672258	0.0930785	-0.0219061	0.0959129	-0.0354831
P61406__a	0	-0.137241	0	0.239208	0	-0.466027	0	0.153382	0	1.10274	0	0.817231	0	0	0	0
P61458__a	-0.154065	-0.0795658	-0.127501	-0.171335	-0.0680517	-0.128689	-0.186374	-0.145482	-0.190299	-0.233643	-0.168385	-0.0932898	-0.241962	-0.1145	-0.186501	-0.165558
P61514__a	-0.0059029	-0.14978	-0.0935602	-0.0127833	-0.0712136	-0.388134	-0.135666	0.00437805	0	0.00559405	0.187773	0	0.266802	0	0.462734	-0.0629506
P61620__a	-0.164271	-0.155102	-0.0550568	-0.0812032	-0.0402613	-0.151469	-0.0475383	-0.158725	0.0655665	0.0272338	0.0304129	-0.0514416	0.171628	0.0425162	0.135443	-0.0136409
P61922-1__a	0.191722	0.117881	0.0575268	0.0885461	0.230821	0.186016	0.0788227	0.135554	-0.0632268	0.0127664	-0.00317046	0.113052	-0.133695	0.00778268	-0.0261627	0.0986755
P61924__a	-0.0301242	0.0094808	-0.00848689	-0.110631	-0.0781998	-0.0353423	0.0998037	-0.0090604	0.0066952	-0.0200577	-0.000144301	-0.0970714	0.120969	-0.0558898	0.0917713	-0.0650208
P61961__a	-0.0777899	-0.0852886	-0.0890913	-0.0402613	-0.0988237	0.0323592	0.0998654	-0.0150693	0.00679671	0.0239003	0.0113699	0.0182204	0.11299	0.0849916	-0.0234682	-0.0468402
P61967__a	-0.0441843	0.012068	-0.10165	-0.0027385	0.0519675	0.127368	-0.0938305	-0.0375931	-0.110497	0.00489903	0.00604318	-0.00489682	-0.14965	-0.0308304	0.0121553	-0.0560286
P61971__a	0.0581576	-0.147567	0.242721	0.0885156	0.154522	0.110932	0.23038	0.263715	-0.199751	0.329377	3.11229	-0.165687	-0.53047	-1.24756	-0.739762	-0.476537
P61979-2__a	-0.0201999	-0.0574155	-0.0610158	0.0962675	0.0881781	0.0045951	-0.0873271	-0.0263043	0.0245753	0.00637642	0.0244872	0.0127227	0.0808352	0.0963756	0.00704301	0.0163807
P61982__a	0.0123007	0.0268223	-0.00762614	-0.0170666	0.01749	0.0634242	0.0986909	0.025133	0.0759609	-0.0213375	-0.0164963	0.0799507	0.133432	0.032979	0.116723	0.0380063
P62073__a	-0.286763	-0.347212	-0.227125	-0.37529	-0.0306892	-0.0710762	-0.192573	0.0370735	-0.171719	-0.143655	-0.307195	-0.27262	-0.230326	-0.265917	-0.313594	-0.220206
P62075__a	-0.0588014	-0.219711	-0.213254	-0.133958	-0.0434844	-0.168385	-0.0416635	-0.0918015	-0.104068	0.000620552	-0.103128	-0.0496307	-0.0717627	-0.0597706	-0.0749165	0.0112827
P62077__a	-0.285816	0.0391622	0	0	-0.0353423	0.392118	0	0	0.242721	0.16592	0.262417	0	0.24881	-0.0247452	0.417097	0.215329
P62082__a	-0.0501882	-0.0798389	-0.1129	-0.0635029	-0.090718	-0.0918015	-0.0440444	-0.103531	0.00186223	0.00878388	-0.067088	-0.0600475	0.126297	-0.0100637	0.088807	-0.0672258
P62137__a	0.0606079	0.0597054	0.061511	-0.0597706	0.0021657	0.0201649	0.00358225	-0.0180643	0.0346479	-0.0200577	0.0675456	-0.000721132	0.0852058	0.0338945	0.0261757	0.0721035
P62192__a	0.02056	-0.0153549	0.0386434	-0.00158604	-0.0644689	0.00711558	-0.0757379	0.00229569	-0.0771063	-0.0915306	-0.0237521	-0.101112	-0.0170666	-0.0614305	-0.0210533	-0.0736831
P62196__a	0.013742	-0.0398403	0.0377101	-0.0585243	-0.0090604	-0.00762614	0.0215116	0.0273809	-0.0766959	-0.00388998	-0.0490732	-0.00331438	0.00450818	-0.0299829	0.0565362	0.0377989
P62242__a	-0.0650208	-0.0446039	-0.0589399	-0.0899048	-0.0107799	-0.0378742	0.0324183	-0.033793	0.0864615	0.0622789	0.0342047	-0.0472592	0.149025	0.0560711	0.164108	-0.00317046
P62245__a	-0.126312	-0.134747	-0.0927488	-0.18409	-0.0531114	-0.109561	-0.0237521	-0.0503276	0.0167456	0.0211747	0.0365407	-0.0794293	0.160911	-0.00762614	0.0628816	-0.0107799
P62254__a	-0.138028	-0.185232	-0.249142	-0.289716	-0.357158	-0.194213	-0.143524	-0.181675	-0.295958	-0.280125	-0.269991	-0.158983	-0.0687396	-0.246955	-0.0425041	-0.226385
P62257__a	-0.0432046	-0.165944	0.0141644	-0.0388575	-0.0571383	0.0721794	0.0643893	0.046772	-1.20858	-1.31777	-1.33228	-0.729531	-1.34176	-1.35547	0.0655665	-1.27477
P62259__a	-0.10809	-0.0292761	-0.0694271	-0.040682	-0.0592169	-0.0574155	-0.0277203	-0.0666748	-0.0524158	-0.105142	-0.0633648	-0.0298416	-0.0862402	-0.0519985	-0.0734089	-0.109026
P62264__a	-0.0728604	-0.013498	0.00615895	-0.0455827	-0.0467006	-0.0503276	0.0391769	-0.0567222	-0.00460935	0.0712242	-0.0236102	-0.0340748	0.0896664	0.0889757	0.0871815	0.0371032
P62267__a	-0.168514	-0.0820213	-0.17594	-0.16633	-0.141564	-0.119555	-0.0585243	-0.116232	0.0217898	-0.0581087	-0.0500489	-0.134878	0.0302509	-0.0237521	0.0481436	-0.0965318
P62270__a	-0.0899048	-0.0886844	-0.0543624	-0.0329472	-0.0506062	-0.088413	-0.0144982	-0.0454429	0.0506071	0.0625502	0.0830189	0.0207063	0.0918787	0.00526098	0.138711	-0.0641931
P62274__a	-0.0211954	-0.0268709	-0.0394191	-0.00532813	-0.153546	-0.0833836	-0.0361869	-0.0687396	0.106917	-0.033934	0.06679	-0.00891703	0.116113	-0.0713507	0.131424	-0.0787464
P62301__a	-0.0172093	-0.049352	-0.0471196	-0.0794293	-0.09815	-0.0346383	-0.0476779	-0.120618	0.00734762	-0.0494913	-0.00949054	-0.06226	0.0599761	-0.0773797	0.0789751	-0.0641931
P62317__a	-0.120219	-0.0695647	-0.142087	0.0103814	-0.0464211	-0.0413831	0.00330756	-0.0500489	0.038273	-0.252416	0.0314889	0.764371	0.0297353	0.0917713	0.0641028	0.202008
P62320__a	0	-0.107554	-0.0298416	0.030855	-0.0994972	0.113114	0.0501439	0.0734084	0.0626857	0.153366	-0.0301242	-0.0511633	0.00413198	0.115113	0	0.175876
P62322__a	0	0	0	0	0	0	0	0	0	0	0	0	0	0	0	0
P62331__a	-0.192068	-0.220578	-0.178492	-0.128029	0.00916126	-0.143263	-0.197614	-0.235114	0.0666087	-0.156138	-0.0784732	-0.000721132	0.00697062	0.00994545	0.0486957	-0.0024506
P62334__a	-0.0316775	0.0250889	-0.0492126	-0.0112093	-0.0251707	0.0250155	-0.0433446	0.0137128	-0.0422242	-0.0654344	-0.0344974	0.0331857	-0.0792927	-0.0643311	-0.107822	-0.0271541
P62702__a	-0.0969364	-0.081067	-0.133564	-0.0894982	-0.0518593	-0.0856966	-0.0356239	-0.0775164	0.0453719	0.0040452	-0.0316775	-0.0607391	0.0949264	-0.0104934	0.075216	-0.0654344
P62717__a	-0.094236	-0.104739	-0.103665	-0.0792927	-0.0408223	-0.0840642	0.0504128	-0.10916	0.166082	0.0273809	0.0616163	-0.125387	0.125872	0.0187026	0.0589838	-0.061707
P62743__a	-0.0821575	-0.277628	0.0356826	-0.33308	0.208894	0.0309582	-0.0529723	-0.0873271	-0.00417774	-0.0124972	-0.0784732	-0.0862402	0.0299709	0.00760854	0.00546368	-0.0614305
P62748__a	-0.0486546	-0.0556121	-0.123004	-0.153805	-0.274769	-0.181039	-0.346872	-0.196229	-0.0970714	-0.197362	-0.210888	-0.199625	0.128693	-0.0874628	-0.170694	-0.254957
P62751__a	-0.13711	-0.141433	-0.086512	-0.109294	-0.090718	-0.0968015	-0.00776948	-0.104471	-0.0140695	-0.0184918	-0.0511633	-0.102322	0.0191119	-0.0429245	0.0477262	-0.1141
P62754__a	-0.0896338	-0.115566	-0.0836559	-0.117163	-0.0531114	-0.081067	-0.0499095	-0.0571383	0.0485166	0.0311646	0.0245166	-0.0082	0.0846856	-0.00028853	0.0940946	-0.015783
P62774__a	0.093879	-0.00619028	0.125651	0.14717	0.140205	0.0310466	-0.0427844	-0.00201834	-0.0451634	-0.0992279	-0.0366088	0.0539729	-0.0275787	0.0428134	-0.0480967	0.0143393
P62806__a	-0.188148	-0.172487	-0.191057	-0.129481	-0.123004	-0.183455	-0.252658	-0.227371	-0.186247	-0.153805	-0.10017	-0.0766959	-0.197236	-0.0668125	-0.210513	-0.205017
P62814__a	-0.00805654	0.0471893	0.0708301	0.113973	-0.0454429	-0.0092038	0.0636655	0.116661	0.138616	0.162024	0.0140917	0.0964372	0.150929	0.0924939	0.0631981	0.0885461
P62821__a	0.0377249	0.0711332	0.044851	-0.0873271	-0.107688	0.0112099	0.0412835	0.0696184	0.0979959	0.014179	0.0878254	-0.0267293	0.0441665	0.0415804	0.146356	0.0243257
P62827__a	-0.106482	-0.0927488	-0.160404	-0.154454	-0.137766	-0.119157	-0.158079	-0.174151	-0.1145	-0.101919	-0.113967	-0.136716	-0.0986889	-0.132511	-0.125783	-0.134352
P62830__a	-0.139993	-0.0695647	-0.0801119	-0.190425	-0.0901759	-0.0425041	-0.0326651	-0.1121	0.0255588	-0.0346383	-0.021764	-0.00604658	0.0642838	-0.017922	0.104899	-0.0703892
P62835__a	0.0771324	0.22673	0.183474	0.264703	0.182442	0.136617	-0.219711	0.266368	0.267548	0.0422042	0	0	0	1.06462	0	0
P62843__a	-0.133564	-0.131063	-0.145873	-0.0843364	-0.0540844	-0.145351	-0.0875986	-0.193078	0.108799	-0.00733908	0.00823232	0.0129994	0.135412	-0.0625362	0.0451486	0.0347662
P62849-1__a	-0.0698397	-0.13829	-0.0691522	-0.115166	-0.00158604	-0.0346383	0.057692	-0.0621217	0.132799	0.0692703	-0.0173518	-0.0123541	0.118821	-0.0119249	0.132878	0.0510253
P62852__a	0.026881	-0.0464211	-0.176067	-0.113567	-0.0611541	0.0115008	-0.017637	-0.0119249	-0.0551957	0.000533907	0.0153596	-0.0710762	0.0863237	0.027469	0.119307	-0.0315363
P62858__a	-0.0448837	0.00420435	0.00291714	-0.0494913	-0.18574	-0.158596	-0.210264	-0.135404	0.0327429	-0.0404014	-0.0489337	-0.0546401	0.0649325	0.0255	-0.00992037	0.247834
P62862__a	-0.174534	-0.144829	-0.194591	-0.118891	-0.214	-0.162081	-0.0866479	-0.125122	-0.0485152	-0.139993	-0.0288521	-0.337197	0.0821177	-0.0422242	0.0420112	-0.0535284
P62869__a	0.0446127	0.0193605	0.00142898	0.122931	0.0997573	0.146723	0.108892	0.0165705	0.078259	0.059961	0.0176653	0.0708756	0.0527304	0.150417	0.0222293	0.0181328
P62874__a	0.0339831	-0.0809306	0.0361412	0.0358306	-0.0479571	0.240708	0.11402	0.079036	0.088715	-0.0661237	0.0411648	0.0886689	0.00547824	0.0915251	0.0694519	0.0440475
P62889__a	-0.102725	-0.111966	-0.0839282	-0.113967	-0.125387	-0.0825664	-0.0590784	-0.0803848	0.034973	0.0139459	-0.0611541	-0.0862402	0.0380063	-0.0515809	0.106312	-0.0569997
P62897__a	-0.384381	-0.450908	-0.443076	-0.365916	-0.378844	-0.413377	-0.389787	-0.372618	-0.372841	-0.339251	-0.388134	-0.327228	-0.36042	-0.38084	-0.349139	-0.357045
P62900__a	-0.0251707	-0.100709	-0.10916	-0.168642	-0.0657101	-0.0968015	-0.0874628	-0.133037	0.137108	0.096576	0.00194897	-0.0280033	0.115316	-0.0282861	0.146036	-0.0753272
P62908__a	-0.0659859	-0.0817486	-0.0531114	-0.104068	-0.0387171	-0.0560286	0.0262639	-0.0123541	0.0987681	0.00304724	0.0330823	-0.0404014	0.147825	0.0371771	0.124975	0.00814528
P62911__a	-0.203013	-0.0776532	-0.226509	-0.165558	-0.19333	-0.236707	-0.186754	-0.240131	0.0984283	-0.0467006	0.0357271	-0.00374608	0.05954	0.0542275	0.173921	-0.0326651
P62918__a	-0.0765591	-0.146655	-0.0931544	-0.123666	-0.0690147	-0.093425	-0.0282861	-0.0654344	-0.00173015	0.0203844	-0.0090604	-0.0346383	0.0691188	-0.0172093	0.113114	-0.0190613
P62960__a	-0.0754641	-0.0082	-0.0813395	-0.0059029	-0.210015	-0.0211954	-0.0153549	0.0233725	-0.0479571	-0.0149266	-0.066537	-0.0724488	-0.0367494	-0.0982849	-0.00100955	-0.00216241
P62983__a	-0.0343565	-0.0297002	0.00288831	-0.115433	-0.0699771	-0.0571383	0.000331888	-0.0311129	0.0999892	0.105721	0.101366	0.266455	0.174377	0.442614	0.231566	0.366095
P62984__a	-0.169925	-0.0893626	-0.212881	-0.335026	-0.0679141	-0.0850168	-0.129877	-0.0150693	0	0	0	0	-0.0335111	-0.0644689	0.143484	-0.126444
P63005-1__a	0.0351505	0.0215407	-0.0457225	-0.0335111	-0.0728604	-0.114234	-0.0922074	-0.000432773	0.0997417	0.0108755	0.00911768	-0.0809306	0.0694216	-0.0231843	0.0818275	0.0522067
P63017__a	0.0805455	0.0697395	0.0711332	0.0297353	-0.0302653	0.1202	0.182852	0.16146	0.169372	0.163219	0.0908183	-0.00158604	0.118335	0.171027	0.282685	0.159219
P63028__a	-0.243182	-0.226015	-0.231064	-0.193961	-0.19131	-0.263635	-0.134221	-0.250355	-0.140909	-0.20989	-0.109294	-0.336398	-0.0551957	-0.264476	-0.146786	-0.197865
P63037__a	0.197947	0.0297796	0.03623	-0.0271541	-0.0229005	0.320144	0.273256	0.275472	0.142974	0.115129	0.0283958	-0.0773797	0.140857	0.249702	0.393615	0.300448
P63038-1__a	-0.0739573	-0.124461	-0.15056	-0.0843364	-0.0542234	-0.0513025	-0.0446039	-0.0592169	-0.040682	-0.0190613	-0.0836559	-0.0326651	-0.0253123	-0.0854246	-0.0216219	-0.025454
P63073__a	0.0173148	-0.0321009	0.020955	0.0869516	0.139744	0.1376	0.278164	-0.0786098	0.122083	0.304291	0.0359046	0.0587734	0.10869	0.0732263	0.126959	-0.0593554
P63082__a	-0.123136	-0.171719	-0.139076	-0.00475299	-0.107554	-0.265557	-0.142348	0	0.183179	-0.198871	-0.418892	0	-0.185613	0	0.0935096	-0.160791
P63085__a	-0.0043216	0.0225661	-0.0751904	-0.119954	0.000360775	-0.0182068	0.107353	-0.052555	0.104806	-0.0140695	-0.0448837	-0.0859685	0.18472	-0.0986889	-0.00388998	-0.077243
P63101__a	-0.00719552	-0.0387171	0.0228886	0.0176653	0.00442143	0.0840738	0.0248541	0.0162494	0.153719	0.125353	0.0569563	0.00348103	0.0692249	0.186163	0.10149	0.104744
P63154__a	0.105535	0.2188	0.90874	0.306591	-0.143916	0.209278	0.0975482	0.429809	0	0.0443004	0.273413	1.77542	0	1.94753	0.461839	-0.177216
P63158__a	-0.144438	-0.16221	-0.183963	-0.158337	-0.129613	-0.202136	-0.28889	-0.224411	-0.257614	-0.239276	-0.156008	-0.0973412	-0.23008	-0.130667	-0.259785	-0.218843
P63163__a	0.0880247	0.00447921	-0.0287106	0.080576	0.00847906	-0.131721	-0.0478175	-0.120485	-0.0361869	0	0	0	0.316762	0.184507	-0.0946416	0
P63242__a	-0.0560286	-0.021764	-0.0911243	-0.0597706	-0.0908535	-0.155749	-0.0458623	-0.0873271	-0.0263043	-0.0643311	-0.0745054	-0.148869	-0.0164963	-0.0843364	-0.0479571	-0.111298
P63254__a	-0.119555	0.0335253	-0.212009	0.450479	-0.407407	0.404114	-0.3744	0	-0.26111	0	0	0	0	0	0	0
P63260__a	-0.306262	-0.193961	-0.309758	-0.309758	-0.227864	-0.162339	-0.266277	-0.188401	-0.294312	1.73173	-0.208517	-0.32262	-0.474254	-0.387914	-0.388686	-0.208268
P63276__a	-0.0888201	-0.124593	-0.0732718	-0.121811	-0.0861043	-0.0471196	-0.00144202	-0.102188	0.0113989	-0.040682	-0.0183493	-0.0694271	0.0991545	-0.0359054	0.0737121	-0.0298416
P63280__a	-0.081067	-0.000865332	-0.0959919	0.0943256	-0.160275	0.114644	-0.132248	-0.0136409	0.142226	-0.0040339	0.331699	-0.0142124	0.0463847	0.0568662	-0.0833836	0.0796
P63325__a	-0.0795658	-0.0984196	0.00640536	-0.0825664	-0.0893626	-0.0816123	-0.0124972	-0.0661237	0.0691795	0.0231525	-0.0326651	-0.0926134	0.16707	0.0577219	0.211999	-0.00963389
P63330__a	0.0153014	0.0623693	0.0306783	-0.0885487	-0.131589	-0.10017	0.0752008	0.0653249	-0.187388	-0.513289	-0.179766	-0.154194	0.0528499	-0.0847446	-0.0852886	-0.0687396
P67778__a	0.00196339	-0.0561673	-0.105276	-0.0684644	0.0226834	-0.0106367	-0.0489337	-0.0167816	-0.0828388	-0.0657101	-0.119157	-0.0306892	-0.0729976	-0.061707	-0.0504668	-0.000865332
P67984__a	0.00675323	0.0592994	-0.00115369	0.0175922	0.057767	0.0298973	-0.00561566	0.0707545	0.0487405	0.058548	0.0813084	0.0644949	0.202987	-0.0282861	0.247577	-0.0328061
P68037__a	0.0523563	0.010643	-0.0893626	0.0554114	-0.0231843	0.0851599	-0.0465609	0.0980422	-0.038998	0.00868216	-0.113967	-0.0480967	0.0434971	0.0773911	0.053913	0.0633037
P68040__a	-0.113034	-0.081885	-0.133564	-0.0207689	-0.0787464	-0.0980152	-0.0086304	-0.067501	0.0561912	0.026881	0.0571965	-0.0543624	0.0742284	-0.0250288	0.0755505	-0.0997664
P68134__a	-0.081885	0.0649024	-0.195348	-0.141302	-0.00604658	-0.0174944	0.0157096	0.0109772	0.118602	0.0651439	0.074745	0.0676969	-0.0280033	0.000490583	0.00798571	-0.0938305
P68181-1__a	0.238732	0.0353869	0.0578721	0.156997	-0.149259	0.138632	-0.105276	-0.00762614	-0.0607391	-0.0679141	0.00304724	-0.0543624	0.164044	-0.146525	-0.00158604	-0.217231
P68254-1__a	0.184621	0.108161	0.123544	0.15888	0.197683	0.163575	0.0837526	0.244548	0.228655	0.195682	0.158719	0.165079	0.246977	0.181231	0.0827746	0.0688162
P68368__a	0.0764173	0.00510178	0.0700728	0.0505023	-0.00963389	-0.131853	-0.0299829	0.00579688	-0.0326651	0.022786	0.0148202	0.057677	-0.00288247	-0.147828	-0.0177795	-0.0187766
P68372__a	-0.0268709	0.0760217	0.0264843	0.0485614	-0.0224744	-0.0500489	-0.0419438	-0.0093472	0.0196236	0.0190681	0.044955	0.0323444	0.0815985	-0.0203421	0.0352688	-0.00028853
P68373__a	-0.154713	-0.0989585	-0.0511633	-0.0930191	-0.0873271	-0.0994972	-0.0869197	-0.0795658	-0.0289935	-0.0828388	-0.0301242	-0.0794293	-0.0329472	-0.0847446	-0.0302653	-0.0919366
P68510__a	0.0512347	-0.0297002	0.0213797	0.00953889	-0.026021	-0.0533895	-0.137635	0.0640877	0.0502187	-0.000576859	0.12926	0.029058	0.0762803	0.130318	0.129608	0.0327281
P70122__a	0.171173	-0.0596321	0.106917	0.131993	0.0418775	-0.0963969	0.0565512	0.127352	-0.0475383	0.113473	-0.0174944	0.242584	0.116254	0.15938	0.229399	-0.301236
P70158__a	0	0.111866	-0.0289935	0.0768737	0.417868	0.796385	0	0.40194	0	0.129923	0.00450818	0	0.0796153	0	-0.0447438	-0.0962618
P70168__a	0.0126499	-0.0480967	-0.0447438	-0.061707	-0.0710762	-0.0299829	-0.0526941	0.011937	0.00387163	-0.0112093	0.0354165	-0.0842003	-0.0892269	-0.0705267	-0.114633	-0.0968015
P70194__a	0.0590741	-0.0565835	-0.0816123	-0.00331438	-0.0569997	0	-0.0593554	-0.10165	0	0.125006	0	0	0.212517	0.225632	0.123811	0
P70195__a	0.113785	0.255288	0.178796	0.207861	0.122428	0.104186	0.105473	0.0684229	0.0386138	-0.00733908	0.0361708	0.131108	0.136617	0.101985	0.0906801	0.134794
P70206__a	0	0	0	0.581886	0	0	0	0.122177	-0.215617	-0.15782	-0.202261	-0.0725861	-0.219339	0	0	-1.71475
P70245__a	0.397334	0.680313	0.575186	0.772037	0.343751	0.552791	0.40679	0.539834	0.478628	0.476298	0.533555	0.388733	0.488815	0.448154	0.458763	0.466178
P70266-1__a	-0.537743	-0.278342	-0.381062	-0.578601	-0.423094	-0.409255	-0.336626	-0.463099	-0.397036	-0.593688	-0.470823	-0.437973	-0.434134	-0.573472	-0.309875	-0.477988
P70288__a	-0.186247	0.0991853	0.0318577	0	-0.0023065	0.0191119	-0.070252	0.157271	0	0	0	-0.220825	0	0	0	0
P70290__a	0	0	0.202057	0	0.315289	0.109281	0	0	0.193173	0.232023	0.153976	2.09943	0.252638	0.21235	-0.401521	0.0233578
P70296__a	0.0810489	0.102852	0.0497108	0.0871663	0.116614	0.106187	0.0748057	0.0910641	0.00881294	-0.100305	-0.0261627	0.152548	-0.017922	-0.0471196	-0.0147838	0.0340126
P70297__a	0	0	0	0.297272	0	0	0	-1.03591	0	0	0	0	0.121518	0	0	0
P70302__a	0.367992	0.269773	0.35631	0.324943	0.215463	0.334825	0.255012	0.284493	0.32572	0.236419	0.283281	0.230905	0.377875	0.390132	0.348409	0.317157
P70333__a	-0.0264459	0.0387027	-0.12075	0.0195359	0.011937	0.0245166	0.0568212	0.00879823	0.0124317	0.0375176	-0.0482362	-0.0426443	0.12562	0.0740916	0.0408086	0.0157972
P70335-1__a	0.219556	0.131297	0.059495	0.190306	0.128677	0.0598107	0.0931248	0.110822	0.0733174	-0.176833	-2.54772	0	0.046757	0.126722	0.136379	0.0914023
P70349__a	0.141748	0.220429	0.199487	0.266073	0.150641	0.162622	0.0873962	0.162461	0.124849	0.133701	0.120122	0.116848	0.0725283	0.197848	0.0953117	0.0788227
P70404__a	-0.540821	-0.223546	-0.267236	-0.410992	-0.367706	-0.425459	-0.328951	-0.575022	0	-0.629287	-0.398898	-0.497127	-0.541614	-0.557582	0	-0.421802
P70441-1__a	0.223492	0.123481	0.0960516	0.129071	0.0850988	0.104961	0.107011	0.161088	0.0822704	0.00427671	-0.0723115	0.0185712	0.0103522	0.0841197	0.0738639	0.0984901
P70670__a	0.0338205	0.0989072	0.078716	0.0919557	0.00181894	0.0854507	0.113348	0.0656571	0.148385	0.038999	0.0747905	0.0522815	0.203967	0.111524	0.119698	0.0123299
P70671__a	-0.0648829	-0.0846086	0.0718155	-0.0163536	-0.27608	0.0992626	0.0274543	-0.219834	0.0796915	0.00981478	0.0956354	-0.114767	0.140046	-0.161565	0.0743499	0.139156
P70677__a	0.870915	0.845261	0.724659	0.967307	0.935255	0.762412	0.922702	0.750834	0.553384	0.738072	0.813778	0.626023	0.714231	0.750785	0.649096	0.70167
P70694__a	-0.040121	-0.0226164	-0.0490732	-0.0801119	0.0906954	0.0453124	-0.0543624	-0.0560286	-0.0745054	-0.205643	-0.140517	-0.00963389	-0.0999011	-0.113034	-0.086512	-0.0729976
P70697__a	-0.00374608	-0.0809306	0.02597	-0.00417774	0.130018	0.120278	0.129955	0.125935	0.10403	-0.0366088	-0.260989	-0.125916	-0.0180643	-0.123269	0	-0.201508
P80313__a	-0.0576928	0.0477262	-0.00963389	-0.0720373	-0.0855607	-0.0615688	0.00623156	-0.0282861	0.0133051	0.0325067	-0.0543624	-0.0258793	-0.0619835	-0.110363	0.0154179	-0.0680517
P80314__a	-0.0946416	-0.0571383	-0.0023065	-0.129085	-0.121015	-0.0593554	-0.0109229	-0.0346383	-0.115965	-0.0882773	-0.109561	0.00236798	-0.103934	-0.156397	-0.107018	-0.0579701
P80315__a	-0.0419438	0.027822	-0.0119249	-0.0536674	-0.0918015	-0.0687396	-0.0227584	-0.0174944	-0.057277	-0.0861043	-0.100978	-0.0385766	-0.0719	-0.101784	-0.0745054	-0.0513025
P80316__a	-0.0429245	0.00688367	-0.0330883	-0.0533895	-0.0500489	-0.015783	-0.0268709	-0.0321009	-0.0378742	-0.120086	-0.0901759	-0.0813395	-0.061707	-0.0708015	-0.0850168	-0.0471196
P80317__a	-0.0482362	-0.0271541	-0.0396999	-0.0861043	-0.0633648	-0.0363276	-0.0103502	-0.0846086	0.012781	-0.0751904	-0.0551957	-0.0354831	-0.0216219	-0.0651587	-0.0625362	-0.0611541
P80318__a	-0.0216219	-0.00115369	0.0144122	-0.0807941	-0.0485152	-0.016211	-0.0691522	-0.00877375	-0.0787464	-0.0927488	-0.0703892	-0.016211	-0.0461418	-0.0606008	-0.013355	-0.0309717
P82198__a	-0.0946416	0.0343375	0	-0.10742	-0.308943	-0.138552	-0.136191	-0.478402	0	0.132167	0	-0.591009	-0.578987	0	0.123041	0
P83093__a	0.101815	1.28072	1.3044	0.876519	1.05937	0	0.457058	0.913868	0.891964	0.829998	0.264218	0.716434	0.143309	1.12746	0.543972	0.0336287
P83741__a	0.176283	0.247371	0.177425	0.26642	0	0.213153	0	0.121267	0.464584	0.858227	-0.0264459	0.0960516	0.312223	0.23562	0.193189	0.045089
P83877__a	2.58009	-0.0783365	0.294296	0.115519	-0.176323	-0.221568	-0.015783	-0.158983	1.3288	0.03518	0.767339	0.922156	-0.279055	-0.00460935	-0.0719	-1.05367
P83882__a	-0.194213	-0.162726	-0.158725	-0.165558	-0.118227	-0.0989585	-0.0604624	-0.18053	-0.0107799	-0.0724488	-0.0813395	-0.16221	0.0590891	-0.0564447	0.0243991	-0.081067
P83917__a	-0.265317	-0.11929	-0.344374	-0.189666	-0.345169	-0.282262	-0.403704	-0.268794	-0.361544	-0.348573	-0.326537	-0.286408	-0.290189	-0.266037	-0.28238	-0.250476
P83940__a	-0.0690147	-0.00662128	0.145797	0.040126	0.0848844	0.0780915	-0.065848	0.0478305	0.0598859	-0.0531114	0.0197261	-0.0363276	0.0498452	0.14765	0.0462654	0.00324973
P84075__a	0	0	-0.0743683	-0.253142	-0.0219061	0.00649233	0	0	0.178126	-0.154194	-0.152508	0.086155	0	0	-0.219463	0
P84078__a	-0.0370308	0.0230939	-0.0809306	-0.0333701	-0.024036	-0.0313952	-0.0387171	-0.0361869	0.0506667	0.0420409	0.0350469	-0.0197731	0.0722249	0.0806523	0.104093	0.0252651
P84084__a	-0.0657101	-0.0425041	-0.103397	-0.0750534	-0.0059029	0.08591	-0.0152121	0.061255	0.0505023	0.0232552	0.0683018	0.0245606	0.0255881	0.0383916	0.150625	0.12433
P84089__a	-0.0106367	0.0208965	-0.00977716	0.0359638	0.02056	-0.0551957	-0.136323	-0.224781	-0.049352	-0.0978804	-0.0708015	0.00588372	0.023299	0.0190973	-0.0531114	-0.0356239
P84091__a	0.0970852	0.00378484	0.00478333	-0.0539454	-0.0184918	0.038273	-0.0258793	-0.00805654	0.0930785	-0.0575542	-0.000576859	-0.0425041	0.0337763	-0.0231843	0.0933864	-0.013498
P84096__a	-0.203514	-0.115033	-0.0467006	0.0140479	-0.142217	-0.204892	-0.201759	0	-0.288181	-0.181675	-0.163628	0.061812	-0.0596321	-0.128162	-0.0870554	-0.171847
P84099__a	-0.0746424	-0.0842003	-0.0766959	-0.0404014	-0.130272	-0.11929	-0.0518593	-0.092072	0.0783504	0.0188342	0.00179009	-0.121281	0.100314	0.0147036	0.139856	-0.0708015
P84104-1__a	-0.0828388	-0.0648829	-0.22404	0.129545	-0.179384	-0.067501	-0.0977455	-0.225522	0	-0.143002	0.0193751	-0.0174944	-0.0615688	-0.118094	-0.173127	-0.163499
P84244__a	-0.159371	-0.189414	-0.197614	-0.149259	-0.0799754	-0.153676	-0.262433	-0.226385	-0.204016	-0.175045	-0.12618	-0.100978	-0.189919	-0.104605	-0.227864	-0.199625
P85094__a	-0.262433	-0.272023	-0.282855	-0.293488	-0.19862	-0.232906	-0.304861	-0.250113	-0.281787	-0.267835	-0.260628	-0.162339	-0.330903	-0.341758	-0.226262	-0.281075
P97300-4__a	0.04631	0	0.432649	0.257959	-0.285225	0.0570613	-0.00547193	0.0964527	0.313656	0	0	0.0721035	-0.0309717	0.0879021	0	0
P97311__a	0.397904	0.590376	0.123748	0.558601	0	0.441889	0	0.313047	0	0	0	0.501811	0	0	0	0.646383
P97315__a	-0.199876	-0.0511633	-0.1129	0.0967148	0.0534488	-0.0851526	-0.199248	-0.0187766	0.169777	0.000317445	0.122915	-0.152897	0.0756112	0.277849	0.00865327	0
P97328__a	-0.888461	-0.845349	-0.828469	-0.988557	-0.929033	-0.967759	-0.899176	-0.935233	-0.950842	-1.1179	-1.00468	-0.86584	-0.916247	-1.06543	-0.912726	-0.882134
P97351__a	-0.091666	-0.059909	-0.0880058	-0.0918015	-0.0448837	-0.0958569	-0.0196308	-0.091666	0.0251477	0.0395031	0.0180889	-0.104337	0.127762	0.0329938	0.143771	0.00249812
P97364__a	0.143707	0.142688	0.238562	0.154972	0.250663	0.172961	0.173612	0.12986	0.134018	0.0326101	0.0861704	0.11962	-0.0291349	0.00258465	0.0206331	0.0685136
P97366__a	-0.0363276	0	0.138267	0.0730138	-0.0385766	-0.00460935	0.00161676	-0.0462816	0	0	0	0	0	0	0	0.0271015
P97370__a	0.413461	0.164998	0.324853	0.434754	0.312384	0.236011	0.287079	0.38496	0.340568	0.330429	0.174735	0.283106	0.309932	0.316474	0.321712	0.113301
P97371__a	0.298939	0.318254	0.353579	0.25453	0.252587	0.31964	0.282614	0.307359	0.237609	0.184933	0.258287	0.299862	0.225009	0.267305	0.244395	0.176234
P97379-1__a	0.0582476	0.139109	0.0643441	-0.013355	-0.113034	0.0364371	0.0506966	0.0765845	0.0342934	0.0332151	0.123497	0.0589237	0.178339	0.128046	0.220614	0.00666627
P97384__a	-0.0206266	0.183916	0.0377989	-0.0549179	0.0141499	-0.0271541	-0.0104934	0.087764	-0.0220482	-0.0377336	-0.0633648	-0.00690829	0.00294615	0.155373	0.0685287	0.0160013
P97429__a	0.116082	0.0844102	0.0621283	0.0808505	0.195814	0.145015	0.0409422	0.0665634	0.0205159	-0.0633648	0.0492478	0.118664	0.0405859	0.0421745	-0.0556121	0.119134
P97449__a	-0.211261	-0.211137	-0.177089	-0.330214	-0.0870554	-0.067501	-0.0274372	-0.113834	0.0225075	-0.161823	-0.15082	-0.258217	0.0835386	-0.0592169	0.0236217	-0.0742314
P97450__a	-0.140124	-0.204767	-0.253263	-0.168642	-0.153416	-0.207393	-0.177727	-0.159242	-0.301354	-0.294665	-0.277985	-0.186374	-0.311154	-0.294077	-0.292428	-0.188021
P97478__a	0.103255	0.0392066	0.0418032	0.120247	0.0936635	-0.0129261	0.0152721	0.0449252	-0.142217	-0.0154976	-0.0506062	0.0318134	-0.0497701	0.129339	-0.123004	0.054707
P97493__a	-0.00129785	-0.0275787	-0.115033	0.023695	0.000764776	-0.127237	0.065174	-0.0976109	-0.0835198	-0.0453032	-0.0177795	-0.109427	-0.0844725	-0.182565	-0.0594936	-0.14991
P97494__a	0.120686	0.116066	0.0900502	0.0585931	0.146004	0.177392	0.0487255	0.127684	0.00140012	0.00137125	0.0659288	0.192563	0.00646323	0.135951	-0.0742314	0.120655
P97496-1__a	0.33288	0.0716334	0	0	0.221741	0	0	-0.0102069	0.159106	0.246207	0	0	0	0.199322	0	0
P97499__a	-2.0504	0	0.00500032	0.0461313	0	-0.0614305	-0.0366088	0.269982	0.108301	-0.176961	0.18848	0.246242	0.373607	0.288699	0.237643	0.298389
P97501__a	0.535541	0.695582	0.962857	0.508383	0.551036	0.201261	1.12551	0.291663	0.366411	0.41156	0.425269	0.427906	-0.446468	0.760113	-0.464355	0.819725
P97742__a	-0.460585	-0.506297	-0.53087	-0.421264	-0.409798	-0.368489	-0.497229	-0.453439	-0.451013	-0.379066	-0.433921	-0.423309	-0.352758	-0.349252	-0.287709	-0.409472
P97770-1__a	0.20234	0.384885	-0.0621217	0.076326	0	0.44601	0	0.292405	0.0273661	0	0.185802	0.288241	0.0482183	0.309538	0.180152	0.216183
P97792-1__a	0.0658534	0.0455059	0.0591342	0.17067	0.0215116	0.0598258	-0.0873271	0.187362	0.191903	0.269286	-0.0374525	-0.0643311	0.172783	0.0845327	0.334007	0.232972
P97807-1__a	-0.296076	-0.350837	-0.374511	-0.328262	-0.30381	-0.311736	-0.317883	-0.337882	-0.259182	-0.20201	-0.263275	-0.339707	-0.272979	-0.269991	-0.24659	-0.317304
P97821__a	0.579857	0.516037	0.520169	0.694461	0.610345	0.502117	0.496061	0.589464	0.593812	0.657809	0.693551	0.876281	0.805131	0.809701	0.472669	0.532053
P97822-1__a	0.187839	0	0	0	0	0	-0.172487	0	0	0	0	0	0	0	0	0
P97823-1__a	0.00219455	0.169582	0.092048	-0.0392789	0.033407	0.0205453	0.00173237	0.0760066	-0.081067	-0.147567	-0.138945	-0.0114957	-0.15017	-0.0409626	-0.0357646	-0.0593554
P97855__a	0.0197113	-0.0997664	-0.0257375	0.0493376	-0.0398403	-0.0398403	-0.0554733	-0.139993	-0.0429245	0.151042	-0.0465609	0.00637642	0.0368958	0.135031	0.0509208	-0.0608774
P97864__a	0.319046	-0.125254	0.0279249	0.177196	0.33408	0.0950343	0	0.33179	-0.323197	0.0291022	0.259737	0.339254	0.345729	0.362436	0.170199	0.348023
P97868-1__a	0	0	0	0.185868	0	0.408148	0.0961595	0.370546	0.300182	0.0966994	0.317607	0.453972	1.98422	0.509861	-0.137766	0.101227
P97869__a	1.3329	1.14755	1.12753	1.19159	1.18754	1.45787	1.25518	1.44741	1.40244	1.27764	1.38839	1.36528	1.30383	1.50181	1.36079	1.37677
P97872__a	0.321261	0.173515	0.308769	0.158301	0.114145	0.196823	0.278759	0.36049	0.340477	0.379695	0.195054	0.092125	0.316726	0.286797	0.341281	0.31919
P97930-1__a	-0.174279	-0.147958	-0.230203	-0.138159	-0.0219061	-0.253505	-0.094236	-0.27965	-0.30147	0.120373	-0.132248	0.0251183	-0.0760118	-0.225892	-0.269991	-0.063779
P98078-1__a	0	0.470089	0.466098	-0.511266	0	0	0	0.0920325	-0.0556121	-0.0219061	-0.348686	0.247594	0.0247513	0.273273	0.441341	0.38368
P99024__a	0	0	0	-0.272262	0	0.15157	0.00371245	0	0.00488463	0.00726052	0.192975	0.103286	0.247132	0.00905957	-0.00187428	-0.113167
P99025__a	0.468052	0.40484	0.403523	0.332517	0.453064	0.442869	0.386167	0.448272	0.141414	0.151442	0.272785	0.401311	0.24098	0.275769	0.144074	0.341885
P99027__a	-0.0668125	-0.0593554	-0.103263	-0.0807941	-0.0422242	-0.0813395	-0.0294175	-0.0694271	0.0781829	0.0795237	0.0413577	-0.013355	0.163333	0.0580524	0.172409	0.0470105
P99028__a	-0.0284277	-0.0725861	0.00407419	-0.00129785	0.0560411	-0.0828388	0	-0.0686019	-0.0460021	-0.0761486	-0.0144982	-0.0200577	-0.0993626	-0.100978	-0.0112093	-0.0626743
P99029-1__a	-0.00532813	-0.0203421	-0.0458623	-0.0418037	-0.0100637	-0.0425041	0.0277484	0.0508761	0.0308993	0.0198723	-0.0346383	0.00585478	-0.000721132	-0.0806576	0.0500245	-0.0411028
Q000W5__a	0.196079	-0.0521377	0.126565	-0.0418037	-0.0426443	-0.0328061	-0.390448	0.239532	-0.175173	0.0244432	0.0607133	0.712339	-0.215119	-0.272979	-0.22231	-0.0313952
Q00612__a	0.111633	0.043869	-0.292193	-0.347212	0.223744	0.232667	0.161879	0.0910334	-0.376179	-0.379066	-0.337997	0.0693157	-0.586981	-0.524866	-0.617205	-0.141302
Q00896__a	1.01432	0.894805	0.571879	0.982448	1.09348	1.07169	1.19433	1.1565	1.49086	0.71274	0.997377	1.09308	1.24804	1.07598	1.05469	0.818503
Q00915__a	0.142274	-0.0114957	0.233481	0.221623	-0.0070519	-0.0514416	0.415038	-0.111031	0.33971	0.680082	0.652924	-0.136454	0.386827	0.511711	0.620623	0.232396
Q00977__a	-0.370276	-0.577828	-0.237809	0.167394	-0.248292	-0.403595	-0.299831	-0.560128	-0.273576	-0.466236	0.132119	0	0.316259	-0.287709	-0.0676387	-0.442864
Q00PI9__a	-0.0713507	-0.063641	-0.0923428	-0.0197731	-0.00331438	-0.0836559	-0.216486	-0.194339	-0.134747	-0.109561	-0.157432	-0.106616	-0.0727233	-0.0561673	-0.119821	-0.172231
Q01279__a	0.0314742	-0.137635	-0.00504058	0.204848	-0.0328061	-0.0699771	0.185097	-0.0795658	0.362418	0.275944	0.113942	0.184474	0.668547	0.266507	0.508321	0.0265136
Q01339__a	0.155325	0.106374	-0.127501	0.257459	0.43692	0.239106	0.356735	0.14143	0.38896	-0.0633648	0.186114	0.419623	0.259841	0.350173	-0.151209	0.304951
Q01405__a	0.0962984	0.0386878	0.0884848	0.0375027	0.11713	0.0658383	0.0638465	0.0670015	0.24313	0.155791	0.0410311	0.054677	0.335608	0.219119	0.249274	0.160041
Q01730__a	0.0695276	-0.113967	0.0113117	0.0419368	0.0518477	0.100206	0.0566412	0.128488	0.0679388	0.21088	0.123073	0.0960208	-0.0302653	-0.0313952	0.199554	0.061526
Q01768__a	-0.0236102	-0.0137839	-0.0164963	-0.0090604	-0.0070519	-0.103128	0.0552164	-0.0116388	0.0616314	0.0416251	0.0449105	0.00437805	0.0914485	-0.0433446	0.0711332	-0.00417774
Q01853__a	0.142672	0.163704	0.137934	0.151218	0.150465	0.217357	0.179433	0.15592	0.15975	0.133575	0.117615	0.149296	0.148689	0.214357	0.186492	0.177947
Q02013__a	0.219136	-0.0130691	-0.0229005	0.0575119	0.21088	0.111446	0	0.179106	0.161443	0.118038	0.088715	0.193569	-0.0633648	-0.0350608	-0.17031	0.178763
Q02053__a	0.0275279	0.0406157	0.0415507	0.0479945	0.0620379	0.00335097	0.100608	0.0371179	0.039948	-0.0216219	0.0422786	0.0514591	0.0263961	-0.0159258	-0.0109229	-0.0132121
Q02248__a	0.0415804	-0.131194	-0.153286	-0.0483758	0.00759399	0.133686	0.0408086	0.00689805	0.300982	0.0490538	0.105008	0.26807	0.231295	0.0714363	0.221472	0.0424865
Q02257__a	0.171791	0.108394	-0.144308	0.113848	0.0512944	0.145829	0.140221	-0.0027385	0.246909	0.0905111	0.151218	0.122837	0.137918	0.402416	0.124141	0.0817358
Q02788__a	0	0	0	0	-0.423955	0.725422	0	0.297112	0	0	0	0	0	0	0	0
Q02819__a	0.0261757	0.0951576	0.0551416	0.044226	0.126029	-0.0070519	0.0982585	0.0479796	0.0398294	0.166308	0.0255588	0.0164973	0.106716	0.0760674	0.200167	0.0411499
Q03141-1__a	0.0521319	0.159686	0.265795	-0.0070519	0.0592695	0.101149	0.0229179	0.0799658	-0.152768	-0.249021	-0.0679141	0.0438095	-0.245861	-0.086512	-0.0454429	0.111461
Q03249__a	-0.110764	-0.182692	-0.00805654	-0.0519985	-0.0908535	-0.0538065	-0.0610158	0.111415	-0.149129	0.184966	0.00663717	0.00740562	0.227101	-0.154713	0.336865	0
Q03265__a	-0.187007	-0.223917	-0.24306	-0.200253	-0.177854	-0.210264	-0.231064	-0.236462	-0.272143	-0.209765	-0.237564	-0.176195	-0.272859	-0.299479	-0.252052	-0.212756
Q03311__a	0.233753	0.305824	0.0956816	0.213805	0.187247	0.310522	0.107772	0.0497854	-0.0806576	-0.0090604	0.0982585	0.0786856	-0.0483758	0.173222	0.188957	0.278426
Q03958__a	0.137346	-0.108223	0.0533739	-0.123269	-0.0517201	0.0744714	0.00678216	-0.059909	-0.0615688	0	-0.0159258	0.105954	0	0.201692	0	0
Q03963__a	0	-0.195474	-0.0515809	0	0	0	0	0.37632	0.182557	0	0.374804	0	0	0.334735	0.317211	0
Q04447__a	0.0610745	0.0879327	0.0655514	0.154715	0.063364	0.000303002	-0.0549179	0.191953	0.0590439	0.0665783	0.258684	0.194889	0.128945	0.0653249	0.0340273	-0.0130691
Q04736__a	0	0.152179	0	0.267236	0.100252	0	0	-0.0321009	0	0	0.0359488	0.0696487	-0.0210533	-0.231678	0	0
Q04750__a	0.0353426	-0.100978	0.0090741	-0.0167816	-0.0862402	-0.0210533	-0.0229005	-0.0233263	0.0938021	-0.0287106	-0.120086	-0.0824301	-0.0766959	0.116661	-0.040121	0.103596
Q04857__a	0.00197782	0.208611	0.205131	0.214809	0.0555462	0.539058	0.188315	-0.0597706	0.0464591	0.233108	0.137219	0.0981349	-0.0263043	0.346536	0.250938	0.109763
Q05186__a	-0.0655722	-0.00805654	-0.0931544	0.0719822	-0.271067	-0.18954	-0.265677	-0.317536	-0.102591	-0.231555	-0.190046	-0.0886844	-0.139993	-0.382059	-0.0117819	-0.0833836
Q05421__a	0.173043	-0.0385766	-0.131326	-0.130799	0.233753	0.352879	0.408168	0.158429	0.103782	-0.0839282	-0.215865	0.0808811	0.307234	0.239839	0.39316	0.226409
Q05504__a	-0.0473989	0.137791	-0.0441843	0.115988	-0.0651587	0.242823	0.269756	-0.22367	0.245386	0.22095	0.114832	0.0833706	0.0226689	0.0974093	0.340295	-0.379954
Q05512-1__a	0	0	0	0	0.0874267	0.0470999	0.137219	0.00727507	-0.135929	-0.0309717	0.207661	0	0.219304	0.101939	0	-0.102725
Q05816__a	0.183196	0.789162	0.727332	0.835471	0.194873	0.115129	0.779695	0.485519	0.602854	0.232176	0.934814	0.409738	0.931618	0.918415	0.491997	0.356994
Q059N0__a	1.35295	1.38885	1.73159	1.6354	1.70252	1.44969	1.3329	1.05556	0.89706	0.581562	0.508342	1.44599	0.981565	1.45542	0.288311	1.29874
Q05BJ1__a	-0.137766	-0.0946416	-0.0989585	-0.123666	-0.0768328	-0.0647449	-0.15549	-0.101381	-0.237197	-0.168642	-0.155102	-0.208268	-0.24659	-0.131063	-0.205142	-0.138028
Q05BN4__a	0	0	0	0.265275	0.0460122	-0.0579701	0	0.159799	0.210346	0.18513	0	0.306823	0.0440325	0.169242	-0.0377336	0.00698516
Q05BY9__a	0.201194	0.167264	0.273849	0.200747	0.21322	0.168561	0.269234	0.139204	0.27528	0.286639	0.304309	0.197815	0.26531	0.265743	0.21744	0.115894
Q05CG8__a	-0.0924781	-0.000576859	-0.160533	0.0685439	-0.0652966	0.0139896	0.0404376	0.00613001	-0.0082	0.134873	-0.201759	0.0804997	0.193569	-0.0367494	0.0410162	-0.0740944
Q05CH7__a	-0.186374	-0.173383	-0.176067	-0.187261	-0.0941009	-0.0932898	-0.0614305	-0.139208	-0.00115369	-0.0272955	-0.0554733	-0.095722	0.018162	0.0211747	0.100128	-0.0494913
Q05CL8-1__a	-0.0978804	-0.124593	-0.1137	0.0757329	0.0918019	-0.35061	-0.152118	-0.0574155	0.28729	-0.298776	0.054647	0.183228	-0.69064	0.0130867	0.156257	-0.0450236
Q05CS5__a	0.227591	0.109732	0.140237	0.223576	0.100701	0.135855	0.156965	0.0457738	0.118492	0.148737	0.260117	0.182049	0.180495	0.168836	0.105473	0.0562211
Q05CS8__a	-0.306612	-0.0319598	-0.253384	-0.146525	-0.128689	-0.100709	-0.167229	-0.124461	0.0510405	-0.073546	-0.100305	-0.113034	-0.228726	-0.165044	-0.263275	-0.164786
Q05D44__a	-0.0385766	-0.00532813	0.080637	0.0165705	0.0331265	-0.017637	-0.000576859	0.00882747	0.0287488	0.0321379	0.0780764	-0.071488	0.0592695	0.0567913	0.0580674	-0.185613
Q06138__a	0.0772998	0.144329	0.0854355	0.00943706	0.00082253	0.131819	0.0458037	0.172311	0.0719975	0.026543	0.141478	-0.0784732	0.0870283	0.105846	0.189401	0.0153014
Q06185__a	-0.139601	-0.173383	-0.172487	-0.131721	-0.162597	-0.146916	-0.156785	-0.196733	-0.215492	-0.16221	-0.189793	-0.0962618	-0.171335	-0.266757	-0.208767	-0.159112
Q06890__a	0.241373	0.168901	0.0434377	0.464266	0.326823	0.314087	0.263819	0.31651	0.520769	0.216485	0.347362	0.38024	0.432221	0.237762	0.491977	0.243574
Q07113__a	0.0700423	0	-0.111165	0	0	0	0	1.48189	0.310003	-0.00201834	1.661	-0.292664	0.104682	0.00423333	0.121251	-0.833821
Q07417__a	-0.136585	-0.185867	-0.235604	-0.177727	-0.0579701	-0.183074	-0.166201	-0.158596	-0.230326	-0.20201	-0.209142	-0.137897	-0.280956	-0.279768	-0.232784	-0.202763
Q07456__a	0	0.804249	0.569608	0.759674	0.926728	0.693948	0.438992	0.451228	1.10135	0.5698	0.632696	1.14755	0.861264	1.50157	0	0
Q07797__a	0	0	0.190668	0.16146	0.320558	0	0.0918634	-0.093425	0.0488301	0	-0.417164	1.51845	0	-0.0201999	0	0
Q08284__a	-0.122871	0.17397	0.0464145	0.390472	-0.133958	-0.518334	-0.197991	-0.0809306	0.644645	0.389583	0.326028	0.176577	0.214274	-0.422879	-0.156397	-0.344374
Q08288__a	-0.236829	-0.161436	-0.136979	-0.173255	-0.000865332	-0.157561	-0.110229	-0.0824301	0.0208087	-0.0302653	-0.094236	-0.0361869	0.239413	-0.118094	0.0648421	0
Q08857__a	-1.23426	-0.94718	-1.36036	-0.969307	-1.02326	-1.00648	-1.1553	-1.14019	-1.26027	-1.3158	-1.15205	-1.10715	-1.44143	-1.35377	-1.1432	-1.05269
Q08943-2__a	0.0810795	0.166907	0.131661	0.113957	0.149969	-0.00115369	0.0964835	0.108145	0.115707	0.0338205	0.0488748	0.104899	0.143086	0.177751	0.139315	0.0757936
Q0GNC1-1__a	0.11713	0.172425	0.31687	0.117365	0.0658383	0	0	0.227405	0.146467	0.122381	0.0542424	0.245711	0.306805	0.240708	0.174247	0.197832
Q0GUM2__a	0.270399	0.191491	-0.281312	0.443203	0.0623543	0.248468	0.0965144	0	0.231583	1.57089	0.444125	1.92019	0	0.742	0.572565	0
Q0P678-1__a	0.168852	-0.0224744	0.165985	0.0714516	0.158623	0.0141644	0	0.117114	0.0548568	0.0735451	0.103969	0.0437798	0.1254	0.141701	0.0812321	0.170264
Q0VAV5__a	0.0587284	-0.013355	0	0	0.13733	0.431987	0	-0.189919	0	0.0225808	0.0242231	0	-0.203013	0.156241	0.131345	-0.066537
Q0VEA0__a	-0.154065	0.00731853	0.0556962	-0.10608	-0.13014	-0.0447438	0.00502928	-0.110631	0.15711	0.2243	0.0729834	0.0376064	-0.0856966	-0.0433446	-0.0812032	-0.115566
Q0VGB7__a	0.504121	0.0462654	0	0.593703	0	0	0	0.0392807	3.4537	-0.174662	0	0	-2.75356	0	0	0
Q11011__a	0.107057	0.150177	0.140651	0.0316955	0.0654911	0.0772237	0.125463	0.0944949	0.181984	0.0343671	-0.0709388	0.156048	0.125101	-0.10017	0.012519	0.178012
Q11136__a	0.000764776	0.626335	0.2122	0.680474	0.0861246	0.31775	2.11973	2.00572	0.444184	0.448765	0.395075	0.636706	0.586384	0.293624	1.6926	0.231092
Q148Q7__a	0.0200625	-0.0590784	-0.0189191	-0.334339	0.0826981	0.0605025	-0.0490732	0.0522964	0.00163119	0.00274378	0.0919096	-0.0571383	0.0011257	0.134176	-0.166972	0.00277262
Q148V8__a	0.136331	0.159976	-0.0422242	-0.197488	0	-0.0973412	0	-0.0302653	0	0	-0.113967	0	0.169469	0.143022	0.0807286	0
Q149F1__a	-0.406646	-0.41045	-0.558855	0	-0.303225	-0.490775	-0.198243	-0.417704	-0.259182	-0.350271	-0.392757	-0.54587	-0.271426	-0.583615	-0.00633399	0
Q14AZ3__a	0.0193751	0.0623392	0.0742284	0.193552	0.0762347	0.029117	-0.0546401	-0.0802483	0.0145141	0.0796762	0.0910949	0.0746992	0.00311966	-0.0281449	0.0414172	0.113817
Q14B01__a	3.19087	3.24428	2.70529	4.9776	3.41482	3.52533	4.71059	4.25688	2.8045	5.41741	4.38703	1.63084	0.446502	0.747245	3.51931	2.63182
Q14C51__a	0.111524	0.0895897	-0.0677763	0.0922018	0.0805302	-0.00317046	0.100051	0.0423083	0.0591041	-0.012068	0.126439	0.0663821	0.0175776	0.0447616	-0.120485	0.199338
Q14CG9__a	0.111025	0.10403	0.151154	0.196872	0.118226	0.135127	0.0927555	0.144233	-0.0501882	0.0478155	0.0678784	0.160605	-0.0494913	0.109343	-0.0319598	0.135824
Q14CH1__a	0	0	0.711464	0.614823	0.147697	0.401273	0.35216	0.441791	0.391096	0.375403	0.255081	0.332462	0.264807	0.194344	0.254134	0.217709
Q14DH7-1__a	-0.259785	-0.298189	-0.441377	-0.30229	-0.288654	-0.202386	-0.557484	-0.24306	-0.488001	-0.507516	-0.470303	-0.14939	-0.535157	-0.458802	-0.581399	-0.169412
Q1EQW1__a	0.252535	0.158188	0.211648	0.231583	0.149488	0.176707	0.0961595	0.12551	0.0229766	0.127384	0.13984	0.109032	0.101366	0.144776	0.0662763	0.00313407
Q1HFZ0-1__a	-0.032242	-0.0542234	0.0541076	0.0268663	0.00261366	-0.0123541	0.00657913	0.0601416	0.244583	0.217071	0.077787	0.0907875	0.126612	0.0693004	0.0962213	0.171401
Q1WNQ9__a	-0.2949	3.20065	0.29267	-0.0639171	-0.0787464	0.118461	0.253945	-0.452385	0.0844102	0.334935	0.433175	0.366839	0	0.857547	2.53541	-0.178237
Q20BD0__a	-0.00891703	-0.0723115	0.0098293	-0.0576928	0.064329	-0.0993626	0.0480093	-0.012068	-0.0784732	-0.0721745	-0.0533895	-0.122739	0.0123444	0.0040452	-0.0471196	-0.0321009
Q2EMV9-1__a	0.258132	0.204566	0.0426797	0.280352	0.173059	0.0871815	0	0.0924017	-0.0875986	0.0526554	0.126266	0.214307	0.206762	0.31955	0.294049	-0.007913
Q2F3J4__a	-0.0494913	0.207278	-0.0932898	0.270191	0.0641783	-0.0153549	-0.131721	0.08111	0.428255	0.379245	0.329685	0.445283	0.370769	0.00974218	0.182589	-0.179384
Q2HXL6__a	0	0.262971	0	0	-0.168642	-0.0786098	-0.0791561	-0.295723	0.00891447	-0.15782	-0.262674	-0.00891703	-0.0571383	-0.3667	0.35838	-0.301588
Q2KN98__a	0	0.38101	0	0	0	0	0	0	0.217659	0.307412	0.365481	0	0.442301	0	0	0
Q2Q7P0__a	0.075885	0.283422	0.153479	0.119824	-0.0367494	0.155807	-0.0330883	0.254926	0.062294	0.0170959	0.0582626	-0.00662128	0.0353279	0.175029	0.0904496	0.333971
Q2TJH4__a	0.335718	0.16626	0.185343	0.278811	0.269512	0.326842	0.526099	0.199852	0.283228	0	0.022786	0.224671	0	0	0	0
Q2TL60__a	4.63497	4.42133	4.96926	4.57622	3.53211	3.63824	3.30458	4.59186	4.83799	4.7177	4.74844	5.01695	4.32404	4.47984	4.83766	4.01049
Q2TPA8__a	-0.410558	-0.425352	-0.500088	-0.41684	-0.402613	-0.331705	-0.52667	-0.454597	-0.580821	-0.453017	-0.586308	-0.337768	-0.535754	-0.428035	-0.560324	-0.362779
Q2VLH6-1__a	0.282983	-0.175557	-0.0156403	-0.161178	0.088899	-0.502331	0	-0.0313952	0.139522	-0.429964	-0.308827	0.65306	0.222852	0.169956	0.244736	0.554867
Q32M04__a	0.0835998	0.0833399	0.0746233	0.267913	0.616746	0.122931	0.0363926	0.189647	0	0.204084	-0.148088	0.124299	0.0103522	0	0.249308	0.00407419
Q3B7Z2-1__a	0.270887	0.320883	0.791033	0	0.168398	0.176332	0.420897	0.34119	0.341866	0.197104	0.239447	0.411963	0.293094	0.152019	0.382025	0.111617
Q3KNM2__a	-0.0561673	-0.12075	-0.134221	-0.145873	-0.0593554	-0.0344974	-0.0308304	-0.0650208	0	0.0925863	-0.12618	-0.00762614	-0.249749	0	-0.0632268	0
Q3T9C9__a	-0.628447	-0.513794	-0.642286	-0.573472	-0.422018	-0.267835	-0.638769	-0.62686	-1.06164	-0.716157	-0.940505	-0.297955	-1.08475	-0.845189	-0.801986	-0.514198
Q3T9I0__a	0	0	2.22432	0	0	0	-0.225522	0	0.135998	0	0	0	0	0	0.475094	0.928786
Q3T9S7__a	-0.82725	-0.841168	-0.857901	-0.807437	-0.732313	-0.826843	-0.811635	-0.862908	-0.768756	-0.850719	-0.867422	-0.731009	-0.773743	-0.878608	-0.779386	-0.740194
Q3T9U9__a	-0.0962618	-0.0705267	-0.0972063	-0.0738202	-0.0568609	-0.108625	-0.0476779	-0.0647449	0.0117043	0.0114426	-0.0511633	-0.0524158	0.0764932	0.00447921	0.0816138	-0.0501882
Q3T9V8__a	-0.0258793	0.048845	0.00766653	0.0499647	-0.0347791	0.018615	0.062957	-0.0494913	0.00756508	-0.119024	-0.0994972	-0.0398403	0.0564011	-0.0946416	-0.0289935	0.0578422
Q3TA21__a	0.256252	0.263386	0.0987681	0.304719	0.0462952	-0.329526	0.639445	0.347123	1.14583	1.06682	0.801808	-0.000432773	0.9798	0.495227	1.41331	0.075885
Q3TA69__a	-0.0732718	-0.025454	-0.0543624	-0.0812032	-0.0092038	-0.0661237	-0.107688	-0.0561673	0.207511	-0.201132	-0.314639	0.346628	-0.274053	-0.278223	-0.197236	-0.0727233
Q3TAF0__a	0.252295	0.215429	-0.00317046	0.297591	0.0044648	0.148609	0.074745	0.299347	0.043185	0.232379	0.0173732	0.0216725	0.0749272	0.172344	0.0304423	0.306805
Q3TAJ5__a	0.0861092	-0.0725861	0.0157534	-0.0214797	0.0777565	0.330356	0	0.386431	0.167912	0.195814	0	0.0268076	0.0862623	0.145653	0.152131	0.12202
Q3TB24__a	0.333552	0.181984	0.339856	-0.0183493	0.427595	0.10869	0.220681	0.186278	0	0.344135	0	0.255977	0.0245312	0.47347	0.433292	0.453439
Q3TBW2__a	0.223407	-0.243425	-0.280362	-0.26123	-0.0762853	-0.214871	-0.238175	-0.0901759	-0.0102069	-0.156526	-0.0546401	0.0713606	-0.101381	-0.224411	-0.081067	-0.067501
Q3TC72__a	0.128141	-0.0342158	-0.0221902	0.136712	0.00320632	0.0156658	0.0631378	0.110822	-0.117562	-0.139601	-0.209391	0.223626	-0.289952	-0.0538065	-0.243791	0.200962
Q3TC93__a	-0.0977455	0.0642989	0.0454314	0.171336	-0.0329472	0.0397553	-0.0890913	0.266576	0.0312235	-0.0589399	-0.0104934	-0.0291349	-0.00216241	0.0169499	0.00699954	-0.148609
Q3TCH7__a	-0.218843	-0.131589	-0.149259	-0.214373	-0.164786	-0.219587	-0.177216	-0.128293	-0.270828	-0.2929	-0.275245	-0.126709	-0.286645	-0.298424	-0.220701	-0.183582
Q3TCI7__a	-0.560813	-0.519542	-0.543892	-0.52687	-0.459851	-0.484705	-0.538141	-0.451857	-0.368265	-0.425137	-0.439676	-0.483777	-0.335826	-0.446362	-0.372395	-0.50518
Q3TCJ1__a	0.211214	0.137457	0.105225	-0.0117819	0.181804	0.091925	0.070709	0.135776	0.083615	-0.0147838	0.112662	0.0326985	0.063756	0.026352	0.0435864	0.0672433
Q3TCP7__a	0	-0.101112	0.0840433	0	0.175452	0.428042	0.128882	0.0580373	0.38304	0.336646	0.321982	0.0316512	0.266906	0.21058	0.340313	0.173026
Q3TDH6__a	0.221472	0.188233	0.226375	0.220665	0.353395	0.237047	0.188332	0.354667	0.0581123	0.123811	0.142099	0.195913	0.172555	0.225447	0.171921	0.207261
Q3TDN2-1__a	-0.00963389	0	0.802512	0.051444	1.52048	0.337904	-0.390558	-0.180275	0.236045	-0.0116388	0.196988	-0.1038	0.0990617	0.00495696	0.0679388	0
Q3TDQ1__a	-0.00805654	-0.0565835	-0.0746424	0.0594347	-0.0312541	0.00853719	0.0190095	-0.00115369	0.00627488	0.000793654	-0.0924781	-0.0394191	0.0923094	0.110978	0.102698	-0.0462816
Q3TDU1__a	-0.0109229	-0.0480967	0.022317	-0.0371714	-0.0513025	-0.0137839	-0.0174944	0.0166288	0.00959697	-0.0117819	0.0556513	-0.0172093	0.042754	0.000230782	0.107213	-0.00288247
Q3TE01__a	0.668364	1.34857	0.499504	0.500789	0.249736	0.418967	1.55021	0.141717	0	0.288963	0.169485	0.451287	0.0405265	0.307769	0.422037	0.177474
Q3TE12__a	0.330973	0.152404	0.150737	0.593746	-0.0795658	-0.266277	0.320738	0.441419	0.0421152	0.299738	0.380972	0	-0.232784	0.102125	-0.273098	0
Q3TEA8-2__a	-0.201258	-0.358396	-0.340505	-0.244156	-0.092072	-0.110229	-0.38416	-0.314987	-0.323774	-0.411969	-0.209641	-0.384381	-0.411643	-0.282736	-0.368265	-0.334683
Q3TED3__a	-1.1358	-0.84149	-0.970633	-1.04516	-1.28989	-1.15665	-1.19017	-1.04726	-1.26598	-1.35575	-1.13014	-1.16684	-1.3514	-1.34403	-1.45012	-1.16993
Q3TEL1__a	1.35753	1.3259	1.2691	1.3474	1.24223	1.40587	1.33584	1.36383	1.16858	1.16185	1.30055	1.30897	1.14784	1.50689	1.03809	1.30665
Q3TEL5__a	0.612483	0.723968	0.66438	0.727809	0.83331	0.753118	0.747633	0.685037	0.299401	0.426819	0.333825	0.757038	0.550042	0.554337	0.478587	0.826438
Q3TF18__a	-0.281787	-0.2587	-0.081885	-0.269153	-0.237931	-0.556699	-0.28238	-0.236585	-0.0683268	-0.153027	-0.112633	0.0112243	-0.218719	-0.123534	-0.186627	-0.150949
Q3TFA5__a	0.0296175	-0.0136409	0.0183518	-0.012211	-0.016211	0.0317101	0.0063908	0.0303393	-0.0200577	-0.00949054	-0.00489682	0.000360775	0.0648269	0.00155887	-0.0132121	0.0464591
Q3TFB5__a	0.068786	-0.0447438	-0.132906	0.0111226	-0.0206266	-0.129613	0.0835081	0.130271	0.0920172	0.114925	0.140269	0.0329642	0.149473	0.0410162	0.229585	0.0418627
Q3TFC7__a	0.308859	0.258201	0.283632	0.288822	0.298566	0.287043	0.268209	0.277272	0.148337	0.143038	0.170183	0.260947	0.143006	0.138346	0.140508	0.245335
Q3TFD0__a	-0.0867838	-0.126973	-0.163112	-0.138814	-0.110764	-0.0384361	-0.0643311	-0.10541	-0.14104	-0.156785	-0.209142	-0.123534	-0.0651587	-0.176195	-0.141956	-0.0972063
Q3TFS0__a	-0.242694	-0.350724	-0.391768	-0.278223	-0.249021	-0.280362	-0.373509	-0.341417	-0.449958	-0.445727	-0.398788	-0.202763	-0.447526	-0.491699	-0.485736	-0.395063
Q3TG27__a	-0.0532505	-0.135929	-0.160017	-0.19774	-0.229711	-0.262313	-0.142479	-0.136191	-0.0439044	-0.0425041	0.0532841	-0.130008	0.0269251	-0.0758749	0.0244872	-0.250355
Q3TG43__a	0.0476067	-0.174406	0	-0.0184918	0.182901	-0.0843364	-0.0132121	-0.0093472	-0.0611541	0.00742	-0.106884	-0.0479571	0.12915	-0.111966	-0.0443242	0.132088
Q3TG45__a	-0.142479	-0.0677763	-0.0713507	-0.188148	-0.177854	-0.109695	-0.125651	-0.1333	-0.143785	-0.161307	-0.107152	-0.135666	-0.107152	-0.174406	-0.0453032	-0.115033
Q3TGF2__a	0.120278	-0.174023	-0.032383	-0.219958	-0.0238941	0.154763	0.248331	0.0725435	0.0826065	-0.0692898	0.0219802	-0.0780633	0.107228	0.0189365	0.0451636	0.0249568
Q3TH46__a	0.0265724	0.0291758	-0.049352	-0.00028853	0.0572866	0.049636	-0.0234682	-0.00676469	-0.03492	-0.0688771	-0.0301242	0.0438095	-0.00100955	-0.0543624	-0.037312	0.010425
Q3TH77__a	-0.0878702	0.0687102	0.119291	-0.0551957	-0.0144982	-0.00776948	-0.032242	0.0162494	-0.0762853	0.72609	0.0283663	0.0478006	-0.143785	-0.0471196	-0.147046	0
Q3THE2__a	0.348519	0.236401	0.314787	0.21419	0.0654608	0.226645	0.197054	0.167232	0.241902	0.229568	0.315881	0.213354	0.381254	0.235059	0.259081	0.206262
Q3THE6__a	-0.200253	-0.108357	-0.0515809	-0.306845	-0.0788831	-0.13829	-0.474047	-0.509949	-0.0486546	0.0753225	0.0387769	-0.1137	-0.264837	-0.210264	-0.283922	-0.332049
Q3THJ3__a	0.216468	1.87901	0.249994	0.139712	0.576153	0.115879	0	-0.176706	-0.271067	0.0436905	0.148033	0.118586	-0.115566	0.124566	0.145861	0.0482928
Q3THK7__a	-0.0579701	0.10995	0.0633337	0.0230939	0.10855	0.199123	0.00358225	-0.107018	0.182393	0.132705	0.0161472	0.0765845	0.218179	0.00423333	0.182098	-0.0571383
Q3THP1__a	-0.0928839	-0.0174944	-0.0985544	-0.10916	-0.0479571	-0.095722	-0.0746424	-0.0727233	-0.109561	-0.118625	-0.0454429	-0.00460935	0.025735	-0.168385	-0.00834348	0.0790969
Q3THS6__a	0.197898	0.106451	0.0746842	0.105768	0.131503	0.0295585	0.168236	0.165434	0.0899274	0.0278662	0.114691	0.04265	0.133654	0.0223317	0.195054	0.187231
Q3THW5__a	-0.093425	0.0439433	0	0.204748	0.250732	0.0516982	-0.1153	0.0023824	-0.0264459	-0.0608774	0.102914	0.104915	-0.105812	-0.0287106	-0.0963969	0.0952808
Q3TI63__a	0.0270281	0.0431553	0.0280868	-0.0335111	-0.0326651	-0.123004	-0.0451634	-0.0257375	-0.0946416	-0.0750534	0.0996799	-0.0976109	0.00322073	-0.0274372	0.000317445	-0.03492
Q3TIE8__a	-0.0986889	-0.122871	-0.152638	-0.0557509	-0.0788831	-0.100843	-0.104739	-0.123401	-0.216734	-0.131589	-0.13014	-0.111699	-0.184471	-0.159758	-0.172231	-0.129613
Q3TIN2__a	-0.0402613	0.11076	0.00978574	0.106995	0.105023	0.0584729	0.054602	-0.0206266	0.168869	0.187625	0.120059	0.130208	0.203037	0.218112	0.225869	0.17132
Q3TIT9__a	-0.0601858	-0.187134	-0.161307	-0.107822	-0.0308304	-0.0880058	-0.119954	-0.0915306	-0.207018	-0.211511	-0.205393	-0.063641	-0.215865	-0.236095	-0.189034	-0.137241
Q3TIU7__a	-0.328951	-0.365916	-0.381726	-0.327802	-0.286763	-0.391218	-0.388796	-0.334568	-0.342669	-0.36087	-0.307895	-0.259785	-0.359971	-0.416299	-0.475915	-0.35095
Q3TIV0__a	-0.0539454	-0.0136409	-0.0142124	0.0271015	-0.0556121	-0.0333701	-0.109962	0.048636	-0.252416	-0.195221	-0.116498	-0.31371	0.259495	0.00905957	0.133385	0.34518
Q3TIV5-1__a	-0.122076	-0.0154976	-0.103263	0.0159868	-0.181675	0.0673643	0.118617	0.0922632	-0.0153549	0.0429174	0.121895	-0.0812032	0.148433	0.118946	0.11168	-0.00302645
Q3TIX9__a	0	0	0	0	-0.1129	0.244634	-0.166844	-0.120485	-0.0241777	-0.0104934	-0.0928839	-0.0848807	0	-0.0596321	0.073788	-0.941933
Q3TIY5__a	0	0	0	0	0	0	0.33308	0	0	0	0	0	0	0	0	0
Q3TJ22__a	-0.00547193	0.11288	0.0808964	0.0807133	0.150657	-0.286172	0.0240911	-0.142609	-0.16877	-0.298424	-0.193204	0.02869	-0.204391	0	-0.302992	-0.167615
Q3TJQ7__a	-0.249021	-0.145351	-0.132643	-0.223793	-0.158596	-0.240864	-0.238909	-0.234501	-0.277271	-0.398132	-0.285698	-0.18954	-0.313942	-0.379621	-0.310573	-0.239398
Q3TJY5__a	0.0287637	0.0757633	0.0505023	0.27687	-0.00504058	0.0375176	0	-0.0476779	0.0963138	-0.271426	-0.106482	0.0260435	-0.215989	-0.0287106	0.12551	0.251024
Q3TJZ6__a	0.125604	-0.103397	-0.0129261	-0.0142124	0.0591642	-0.217851	-0.104873	0	0.304398	0.222919	0.13914	-0.0264459	0.0482332	0.0465335	0.0139167	-0.82432
Q3TKC5__a	0	0	0.0483972	0	0	0.447466	0	0.414134	0.244548	0.448115	0.303597	0.173433	0.158993	0.281614	0.396612	0.0928939
Q3TKZ1__a	-0.0654344	0.0968075	-0.00144202	0.0808811	0.129639	0.0495614	-0.0173518	0	0.107244	0.0490538	0.0314152	0.100206	0.0573466	0.0794322	0.0914791	0.0956662
Q3TL33__a	0.14602	0.248416	0.370378	0.509656	-0.0280033	0.171044	0.27425	0.161137	0.389054	0.217843	0.149553	0.148433	0.393406	0.344135	0.278304	0.0469062
Q3TLE4__a	-0.191689	-0.246347	-0.0545011	-0.0443242	-0.114767	-0.153286	-0.190931	-0.0791561	-0.344601	-0.0023065	0	0	-0.214871	0.155261	-0.205518	0
Q3TLH4-2__a	0.145621	0.439265	0.0469806	0.0478455	0.185835	0.0348253	0.504162	0.415442	1.01949	0.902551	0.665386	0.189302	1.13011	0.346555	1.29757	0.333589
Q3TLJ4__a	0.22302	0.225312	0.0446574	-0.0961269	-0.0951817	0.11821	-0.00288247	0.0691037	0.0246045	0.346518	0.397106	-0.0440444	0.239566	0.0634996	0.00298957	0.058533
Q3TLP5-1__a	-0.297015	-0.40621	-0.499578	-0.234501	-0.400975	-0.447209	-0.532367	-0.360308	-0.36233	0	0	0	0	-0.1141	0	-0.570366
Q3TLP8__a	0.101412	0.0759154	0.0726194	0.162121	0.214776	0.106902	-0.133037	1.07814	0.0391622	0.0959592	-0.140124	0.0370143	0.309592	-0.0408223	0.142321	0.287554
Q3TMH2__a	-0.0802483	-0.0129261	-0.0427844	-0.0824301	-0.0287106	-0.13947	-0.187641	0.0143684	-0.313478	-0.135009	-0.157303	0.0214382	-0.174279	-0.301822	-0.18954	-0.391987
Q3TMR2__a	2.06582	1.99994	2.05146	1.98176	1.9066	1.99344	2.00445	2.04692	1.9703	1.91137	1.98057	2.0275	1.68738	2.00891	1.62349	1.95338
Q3TN39__a	0.145956	0.167636	0.106778	0.0505173	0.271287	0.12562	0.300448	0.216233	0.0642686	0.100701	0.0315774	0.22393	0.236979	0.257442	0.255047	0.205713
Q3TN99__a	-0.400866	-0.490981	-0.496002	-0.427606	-0.394185	-0.433173	-0.414027	-0.422448	-0.413702	-0.403813	-0.459537	-0.427499	-0.462995	-0.470927	-0.377179	-0.441696
Q3TNA1__a	-0.0533895	-0.0483758	-0.0102069	-0.0485152	0.0437202	0.0615561	-0.0522768	-0.054779	-0.132774	-0.19774	-0.152768	-0.0113525	-0.124725	0.0359638	-0.220825	-0.0824301
Q3TNR7__a	-0.167487	-0.184978	-0.215617	-0.168899	-0.157173	-0.1145	-0.20063	-0.156267	-0.27274	-0.290306	-0.267476	-0.204391	-0.265317	-0.189287	-0.225152	-0.225645
Q3TPB6__a	-0.231187	0.16848	-0.026021	0.0639368	-0.287591	-0.164529	0.111118	-0.272262	-0.0586628	-0.00345841	0.076402	0.0251036	0.00840657	0.204599	0.0891293	-0.127501
Q3TPQ9__a	-0.192194	-0.0264459	-0.193456	-0.227371	-0.077243	-0.0554733	-0.0817486	-0.0736831	-0.0727233	-0.19862	-0.229096	-0.180912	-0.28558	-0.216362	-0.180912	-0.185232
Q3TQC7__a	0.61288	0.599353	0.588878	0.515542	0.805358	0.706394	0.761311	0.7427	0.571064	0.514429	0.546119	0.684364	0.541492	0.642414	0.505001	0.614712
Q3TQJ3__a	0.0273514	-0.287827	0.0232845	-0.197362	-0.0093472	-0.207768	-0.274172	-0.175429	-0.259423	0.26701	0.133606	0.613189	-0.31545	0.0163661	-0.266996	0.255236
Q3TQP6__a	-1.34579	-0.935611	-1.19742	-1.23229	-1.17779	-0.994435	-1.25978	-1.17025	-1.24993	-1.60065	-1.23634	-1.02425	-1.35626	-1.23652	-1.30655	-1.10608
Q3TS19__a	-0.0542234	0.470949	-0.316377	0.68059	-0.0989585	-0.207268	-0.271426	0.260014	0.76322	0.279126	-3.04954	-0.922045	-2.63427	0	-1.29631	0
Q3TS40__a	1.37973	2.11011	1.54288	2.12879	1.65444	1.79862	0.989765	1.28687	0	1.7238	1.81746	1.63626	1.69965	1.49346	1.74652	1.77201
Q3TSK3__a	0.14221	-0.0398403	0.0857264	0.104341	-0.00144202	0.330211	0.0613453	-0.0905825	0.114426	-0.057277	0.142592	0.110199	0.146579	0.11879	0.221573	0.0945874
Q3TT05__a	0.0542424	-0.0783365	-0.0426443	-0.0739573	0.0258379	-0.0192036	-0.0762853	0.025647	-0.179256	-0.127633	0.000836969	0.0477112	-0.0190613	-0.0478175	-0.06226	0.156675
Q3TT33__a	0.259444	0.210179	0.193635	0.343037	0.159509	0.427828	0.41473	0.538639	0.250989	0.178126	0.179841	0.207944	0.336154	0.248468	-0.123534	0.422927
Q3TTF6__a	0.408416	0.54555	0.267878	0.658378	0.195385	0.251951	0.308466	0.346555	0.245608	0.2283	0.151795	0.0200771	0.222599	0.0125773	0.060277	-0.117163
Q3TUD7__a	-0.428678	0.255012	-0.192825	-0.132906	-0.10809	0.0329495	-0.0856966	0	0	0	0	-0.0377336	0	-0.0681893	0	0
Q3TUI1__a	0.0962984	0.186557	0.171173	0.174621	0.0869823	0.102868	0.0708151	0.0925709	-0.0109229	0.00134239	0.0547369	0.0782134	-0.0333701	0.0429472	-0.0473989	0.0508909
Q3TUQ5__a	-0.0114957	0.27357	0.10002	0.465022	-0.057277	-0.0753272	-0.174279	-0.0040339	0.253412	0.00342321	-0.033652	0.227709	-0.0183493	0.221573	0.207211	0.129245
Q3TUQ8__a	0.274285	0.221909	0.0229766	0.0922018	0.218447	0.139426	-0.000144301	-0.119688	-0.0333701	0.0390583	0.217793	0.214391	0.250028	0.123906	-0.0766959	0.181149
Q3TUS1__a	0.12323	0.110199	0.185671	0.316528	0.218061	0.271635	0.0855733	0.0553664	0.114941	0.220429	0.199984	0.200332	0.289193	0.290004	0.234041	0.185655
Q3TVZ1__a	0.156081	0.153013	0.163543	0.0685136	0.0811863	0.120106	0.0838291	0.137473	0.0354905	0.0300446	0.0945721	0.161847	-0.0247452	0.0502932	0.00584022	0.137791
Q3TW74__a	0.156901	0.19052	0.170703	0.0944796	0.156354	0.127904	0.130997	0.115613	-0.0261627	0.0254706	0.0344114	0.0515935	-0.0298416	0.00138569	0.0105848	0.0903266
Q3TW82__a	0.694158	0.41227	0.447957	0.500402	0.540589	0.44719	0.631355	0.532637	0.481223	0.575486	0.524334	0.532428	0.59068	0.517647	0.367415	0.402931
Q3TW93__a	-0.0354831	-0.0803848	-0.124725	-0.0426443	-0.0487942	-0.0632268	-0.0648829	-0.0539454	-0.0780633	-0.0469799	-0.0610158	-0.0476779	-0.0839282	-0.0315363	-0.0932898	-0.0596321
Q3TW96-1__a	0.150849	0	0.115551	-0.170182	0.21791	0.27659	0.0610143	0.0947723	0.489038	0.277272	0.329595	0.0785027	0.452274	0.523297	0.31432	-0.0889556
Q3TWB8__a	-0.0486546	0.0733932	0.325955	-0.0701146	0.239328	0.00290273	0.165531	0.117709	0.462376	-0.0177795	0.029058	0.0615411	0.343385	0.106327	0.237388	0.356088
Q3TWM9__a	-0.0434844	-0.163628	-0.314639	-0.0508848	0.0427688	0.0374288	-0.123931	-0.111565	-0.101919	-0.131458	-0.228726	-0.00374608	-0.118759	-0.0691522	-0.161178	-0.143394
Q3TWW8__a	-0.0875986	-0.0109229	0.18871	1.12772	0.0488301	0.625022	0	1.4243	0.261967	0.364162	0.42196	0.530948	0.510026	0	0.296226	0
Q3TX27__a	-0.00604658	0.0303688	0.0671829	-0.0230425	0.0221998	0.0522516	-0.012211	-0.00201834	0.0034522	0.0582025	-0.0578315	-0.0214797	-0.0102069	-0.106616	-0.0090604	-0.0654344
Q3TX84__a	-0.16877	-0.147437	-0.117828	-0.0753272	-0.133564	0.0196676	-0.143132	-0.107822	-0.0243196	-0.0281449	-0.0712136	-0.0976109	0.0660195	0.00955341	-0.174023	-0.193709
Q3TXD4__a	-0.411752	-0.337083	-0.426104	-0.374066	-0.151079	-0.240986	-0.463832	-0.410992	-0.381948	-0.238665	-0.397036	-0.427499	-0.0988237	0.136648	-0.357383	0
Q3TXJ4__a	0.164254	0.198692	0.128771	0.0504276	0.120812	0.197186	0.120733	0.222885	0.282509	0.162008	0.161072	0.160476	0.188693	0.226442	0.279564	0.309449
Q3TXS7__a	-0.0581087	0.00885652	-0.0167816	-0.0298416	-0.0295589	0.0383767	-0.0440444	-0.00417774	-0.0230425	-0.0844725	-0.0102069	-0.0204844	-0.0187766	0.0388656	-0.0328061	-0.00374608
Q3TY87__a	-0.130272	-0.0600475	-0.0453032	-0.174023	-0.0457225	-0.0869197	-0.0612924	-0.113167	-0.249749	-0.197236	-0.153027	-0.114767	-0.205518	-0.158337	-0.138421	-0.140255
Q3TYK4__a	-0.0294175	0.092171	0.0516385	-0.0515809	-0.0418037	-0.0211954	-0.0953169	-0.0263043	-0.0357646	0.0397106	-0.100843	-0.104739	-0.0932898	-0.0729976	-0.0727233	-0.0632268
Q3TYS2__a	0.217122	0.224469	0.195252	0.13957	0.0240764	0.156708	0.131203	0.225025	0.316115	0.313531	0.128756	0.0674701	0.360397	0.190767	0.401197	0.0965606
Q3TZ11__a	0	0	0	0	0.0282045	0	0	0	0	-0.208392	1.17919	0.0369255	0.554019	0	0.0255441	0
Q3U0B3__a	0	0.0456547	-0.0721745	0	0.100948	0.054632	0.0558913	0.208861	-0.176706	0	0	0.626914	-0.499272	0.348317	0	-0.122606
Q3U0F9__a	0.215932	0.176055	-0.0540844	0.0345888	-0.0342158	0.0675911	0	0.0721946	0.155614	0.145079	-1.24312	0.213236	0.0875341	0.245865	-0.0361869	0.107601
Q3U0K0__a	0.301639	0.350854	0.534997	0.51274	0.270034	0.35753	0.351608	0.33971	0.647083	0.57175	0.702914	1.27188	0.66589	0.458029	0.621888	0.175387
Q3U0Q9__a	-0.0265876	0.0253092	-0.0043216	0.0489047	0.235314	0.147218	-0.149519	0.112787	0.124707	-0.00288247	0.0491285	-0.0301242	-0.0280033	0.076402	-0.0538065	-0.104873
Q3U0V1__a	-0.0919366	-0.101784	-0.130535	0.0484122	0.00707211	-0.150949	-0.00604658	-0.0668125	-0.0213375	-0.138159	-0.0404014	-0.0460021	-0.0621217	-0.0140695	-0.0247452	0.0285135
Q3U0V2__a	0.729316	1.29156	0.333171	1.14787	1.06718	0.758941	0.711016	1.18505	1.26847	1.00358	0.995822	1.16159	0.854049	0.664951	-0.0563061	0.618717
Q3U125__a	-0.166587	-0.0641931	-0.214747	-0.210888	-0.417272	-0.152638	-0.211137	-0.139339	-0.343351	-0.153805	-0.180275	-0.354452	-0.321813	-0.230449	-0.246834	-0.328951
Q3U1J4__a	-0.0129261	0.0452081	0.0580223	0.0336435	0.0157972	0.043408	0.00540576	0.0368366	-0.0257375	-0.156138	0.0154763	0.117694	0.0825607	-0.0398403	-0.0698397	-0.00992037
Q3U2G7__a	0.0847009	0.131519	0.0711029	0.033407	0.112677	0.0523863	0.17171	0.0320493	-0.00805654	-0.0441843	0.0233285	-0.0180643	-0.146004	-0.0340748	-0.0688771	0.147186
Q3U2P1-1__a	0.0126354	0.0738184	0.0739399	0.0256028	0.0774977	-0.0734089	-0.00633399	0.0619928	0.0668655	0.0109917	-0.000865332	0.00575337	0.0325805	0.0787922	0.124928	0.0513392
Q3U3L3__a	0.0169206	0.0218191	-0.0187766	0.110651	0.021204	-0.00733908	-0.0765591	0.0232552	-0.0360461	0.0299415	-0.00115369	-0.012211	-0.0304066	0.036807	-0.0517201	-0.0340748
Q3U3X7__a	0.107259	0.141239	0.149153	0.103906	0.123261	0.195038	0.0705119	0.0149368	0.0603221	0.138489	0.163688	0.134889	0.15457	0.0600362	0.139077	-0.0647449
Q3U422__a	-0.354339	-0.307428	-0.422664	-0.488412	-0.316841	-0.167743	0	-0.33308	0	0	0	0	0	0	0	0
Q3U487-1__a	0	0	0	0	0	0	0	0	0	0	0.0441963	0	0	0	-0.306845	0.202887
Q3U505__a	-0.007913	-0.0289935	0.0125918	0.0396217	0.0253973	-0.0436245	0.0282339	0.00847906	0.165887	0.165176	0.128204	0.0511301	0.234397	0.102403	0.242226	0.0317986
Q3U517__a	0.0882394	-0.191057	0.134414	0.0704513	0.0415507	0.0414468	0.00365464	0.176528	0.624177	0.305236	0.200001	0.108674	-0.0360461	0.0418627	0.0229472	0.123261
Q3U561__a	-0.0688771	-0.0851526	-0.0394191	-0.0395595	-0.0652966	-0.0139267	-0.0126402	-0.0569997	0.0201356	0.0296323	0.00259924	-0.0567222	0.135253	0.060954	0.163931	-0.0102069
Q3U5E5__a	-0.290424	-0.771801	-0.595981	-0.834145	-0.31429	0	-0.420186	0	-0.724738	0	-0.790939	0	0	0	0	0
Q3U5I2__a	-0.180148	-0.166201	-0.18002	-0.210763	-0.0754641	-0.228726	-0.156138	-0.183963	-0.128029	-0.140517	-0.118493	-0.146525	-0.0676387	-0.106884	-0.0381552	-0.190804
Q3U5K1__a	0.225245	0.198262	0.176642	0.274058	0.364441	0.278724	0.090849	0.307751	0.619537	0.538451	0.459794	0.381855	0.414268	0.575701	0.0846397	-0.00129785
Q3U5T3__a	-0.487486	0.0458781	-0.82603	0.197137	-0.113567	0.0354462	-0.360982	0.0261904	-1.15238	-1.25767	-0.0713507	1.67457	0.271461	-0.400319	-0.0546401	-1.04921
Q3U5W1__a	0.0141935	-0.142871	-0.106482	0.409393	-0.164786	0.0937867	-0.0140695	0.145254	0.022786	0.214374	-0.0114957	0.137013	0.238919	0.248588	0.170361	0.158526
Q3U645__a	-0.00158604	0.038762	-0.00848689	-0.0903114	-0.0912598	0.0764173	-0.125519	-0.007913	-0.107554	-0.120485	-0.123401	-0.0023065	-0.169412	-0.0402613	-0.0556121	0.010425
Q3U679__a	0.18236	0.10642	0.172213	0.316798	-0.033652	0.270661	0.0505621	0.0171249	-0.0432046	0.0251771	0.14741	0.0403337	0.240043	0.200979	0.150866	0.0413281
Q3U6D2__a	0	-0.189919	-0.0681893	0	0.0752768	0.0828509	0	-0.600841	0.297892	-0.0889556	0.156322	0	0	0	0	0
Q3U6X6__a	0.0364223	0.0761129	0.0293966	-0.0173518	0.0991699	0.0807133	0.00615895	0.00763762	-0.0984196	-0.121944	-0.0644689	0.0357271	-0.134352	-0.0684644	-0.081885	-0.0329472
Q3U741__a	0.194526	0.222162	0.564798	0.0385692	0.112568	0.0736817	-0.172487	-2.08032	-0.248899	0.172149	0.111383	0.143086	-0.179638	0.415461	0.229991	-0.184978
Q3U7R1-1__a	-0.038998	0.205098	-0.0951817	0.166325	0.0184542	-0.042084	-0.124593	0.0527155	-0.0659859	-0.116764	-0.0610158	-0.313942	-0.179638	0.0357863	0.0547369	-0.000721132
Q3U7R2__a	0.0407344	-0.383939	0.00605756	-1.64519	-0.007913	0.263386	0.355147	-0.0275787	-0.420078	-1.73626	-1.62653	-3.4822	-1.42013	-0.00374608	-0.0701146	0.0886843
Q3U7X9__a	0.0596153	-0.062398	0.0621886	-0.040121	-0.026021	-0.0149266	-0.0204844	0.0258379	0.115754	0.0363926	0.00901616	0.0224051	0.0503829	0.0133487	0.0970543	-0.0210533
Q3U8B3__a	0.459754	0.51612	0.199603	0.419777	0.296882	0.367322	0.232379	0	0.285091	0.126518	0.40133	0.152837	0.162767	0.00620245	0.0677573	0.0497854
Q3U8F5__a	0.0357863	-0.00028853	-0.0478175	-0.0540844	-0.0439044	0.00878388	-0.0117819	-0.00575923	-0.0803848	-0.113567	-0.067088	-0.0592169	0.00487006	-0.0508848	-0.0132121	-0.033793
Q3U8W9__a	-0.0927488	0.034707	-0.0986889	0.0517879	0.140746	-0.107956	-0.0285692	-0.120883	-0.110898	-0.0835198	-0.0398403	-0.0820213	0.0498751	-0.0160683	-0.0116388	-0.0180643
Q3U9G9__a	0.18431	0.251556	0.15946	0.303507	0.218716	0.0556813	-0.211261	0.15756	0.213203	0.281807	0.161024	0.083447	0.450163	0.136046	0.166195	0.162509
Q3U9N9-1__a	-4.1521	-2.43229	-0.337654	-4.43676	0.0455656	-2.6487	0.290674	0.340185	-0.0728604	0.0531793	0.0274837	-1.55641	-0.327228	-1.99023	0.0923249	0.0444343
Q3UAI4__a	-0.0172093	-0.0574155	-0.0353423	-0.133827	-0.0211954	0.020004	-0.0377336	-0.0447438	-0.0568609	-0.0611541	0.0357418	0.0809117	0.0376508	0.0591342	-0.0104934	-0.0691522
Q3UBX0__a	0.169193	0.220446	0.172262	0.118163	0.0435715	0.162283	0.478829	0.246464	0.16728	0.181608	0.30091	0.175762	0.236962	0.189565	0.33825	0.491997
Q3UDE2__a	0	0.41325	-0.299831	0.29933	-0.0426443	0.0327872	-0.0302653	-0.0487942	0	0	-0.0246034	0	0.176381	0.0217166	0.286621	0.209762
Q3UDL6__a	0.409815	0.295907	-0.0497701	0.5973	0	0.552347	0.0881933	0.461799	0.223694	-0.387362	-0.341758	-0.0513025	-0.375401	0.212066	-0.516721	0.106063
Q3UDM0__a	0.0610745	-0.10017	0.127195	-0.0136409	-0.0935602	0.291274	0.0980732	0.0240325	-0.00345841	-0.0679141	-0.0177795	-0.00302645	0	-0.0123541	0.160186	0.372673
Q3UE92__a	-0.152508	0.160089	-0.268195	-0.125387	0.0978106	0.306645	-0.60985	0	-0.26111	1.94314	0.015447	0	-0.16543	0	0.0478455	-0.061707
Q3UEB3-1__a	0.072331	0.0133924	0.0694973	0.0419963	0.0188196	-0.00259445	-0.00604658	-0.0391385	-0.0518593	0.0629118	-0.00676469	-0.017637	0.0518178	-0.00848689	-0.0447438	0.00710103
Q3UEB4__a	1.0858	1.34777	1.18374	1.4478	1.30155	1.20397	1.07178	1.08418	1.3396	1.34931	1.34861	1.01272	1.46228	1.32478	1.35365	1.29106
Q3UED7__a	4.12371	2.44528	0.631846	4.67171	6.30689	0	0	-0.102322	2.69395	3.65303	6.77214	2.95736	1.93711	3.60102	6.91394	6.4306
Q3UEG6__a	-0.194087	-0.289834	-0.376513	-0.297133	-0.137635	-0.249142	-0.319502	-0.365469	-0.354791	-0.337083	-0.376846	-0.341075	-0.434028	-0.363564	-0.313478	-0.312433
Q3UEG9__a	0.0618573	-0.00129785	0.130271	-0.00446547	0.0762347	-0.000576859	0	0	-0.278936	-0.23952	0	0.082637	-0.360308	-0.141564	0.22967	0
Q3UEH8__a	-0.23842	-0.31742	-0.368154	-0.319155	-0.262914	-0.168	-0.244765	-0.218595	-0.282855	-0.291604	-0.341758	-0.355242	-0.264236	-0.0760118	-0.0716254	-0.20063
Q3UEI4__a	-1.08963	-1.00619	-1.02155	-1.18517	-1.18307	-1.21257	-1.08488	-1.09302	-1.31609	-1.73643	-1.36362	-1.05707	-1.34363	-1.39725	-1.33188	-1.14555
Q3UEI8__a	1.00116	0.771495	0.756648	0.797589	1.06637	1.24182	0.870097	1.08697	1.23192	1.00831	1.13432	1.19317	1.19773	1.01465	0.991341	1.02712
Q3UEL5__a	0.121047	0.0600664	0.0828356	0.10524	0.120137	0.113021	0.0149659	0.0981966	-0.0840642	-0.0408223	-0.0123541	0.0207942	-0.105812	0.0271751	-0.109427	-0.0159258
Q3UEM4__a	0.749111	0.452629	0.716623	0.807301	0.832488	0.783365	0.701459	0.744608	0.502689	0.588422	0.629836	0.74727	0.560473	0.782744	0.419565	0.700755
Q3UER4__a	0.122209	0.0916021	-0.0781998	-0.234992	0.0879634	0.3501	0.113754	0.0837986	-0.107152	0.0144413	-0.0961269	0.161508	-0.334911	-0.0519985	-0.0263043	0.312366
Q3UFB2-2__a	0	0	0	-0.0426443	0	0	0	0.649752	0.324889	0.167134	0	0.224553	0	0	0	0
Q3UFD0__a	-0.126577	-0.518435	-0.312433	-0.459746	-0.0846086	-0.182184	-0.219587	0	-0.357496	-0.121148	-0.316377	-0.357946	-0.306845	-0.132379	-0.1141	0.00694169
Q3UFF7__a	-0.111432	-0.142609	-0.222063	-0.125254	-0.242938	-0.129877	5.78e-05	-0.179511	-0.388024	-0.263515	-0.306262	-0.155749	-0.313942	-0.428785	-0.343124	-0.262433
Q3UFM4__a	0	0.200382	0.212283	0.283966	0.0628966	-0.0220482	0.263663	0.138711	0.122538	0.0742891	-0.102591	0.19856	-0.0802483	-0.0478175	-0.0691522	0.083187
Q3UFU2__a	0.132056	0.191491	0.0885769	0.188661	0.172652	0.189779	0.159928	0.2446	0.127857	0.107757	0.130192	0.110885	0.0854049	0.242943	0.12122	0.189269
Q3UFX6__a	-0.465295	-0.498864	-0.844627	-0.885887	-0.839234	-0.745538	-0.766298	-0.599603	-0.435842	-0.519542	0	-0.684011	-0.542704	0	-0.419647	0
Q3UFY8__a	0.134968	0.126344	0.0416251	0.208794	0.0581275	0.0642989	0.0419963	0.0751551	-0.101516	-0.0738202	-0.0828388	0.0428283	-0.014641	-0.0318186	0.0197553	0.11377
Q3UGC2__a	0.164658	0.0389398	0.126581	0.234329	0.248176	0.119166	0.124	0.0706787	0.0568212	-0.0241777	0.00102465	0.0189219	0.0962213	0.215613	0.226392	0.0680599
Q3UGE0__a	0.0245606	0.0297942	-0.0316775	0.0804388	-0.067501	0.00327856	0.0321085	0.0267342	0.100484	0.0337024	0.0874421	0.0100618	0.0856804	0.10611	0.0726344	-0.0154976
Q3UGJ3__a	-0.161952	0.039429	0.659768	-0.135666	0.752121	-0.156397	1.05907	-0.205267	0.379507	0.283053	-0.257373	0.359379	-2.13133	0.538786	0.709151	0.67121
Q3UGR5-1__a	-0.236829	-0.266996	-0.248656	-0.202512	-0.148479	-0.268554	-0.188781	-0.231678	-0.111165	-0.204767	-0.174918	-0.231678	-0.106348	-0.23952	-0.253868	-0.288299
Q3UH06-3__a	0	0.825006	0	0	0	0	0	0	0	0	0	-0.259664	0	0	0	0
Q3UH59__a	0.889556	0.631377	0.78819	0.845883	0.70908	0.641491	0.689962	0.683507	0.80821	0.969876	0.696798	0.60821	0.761287	0.914902	0.7043	0.506127
Q3UH74__a	0.0894055	0.0197991	0.0801337	0.0105703	-0.0614305	-0.00144202	0.0842113	0.0837069	0.227878	0.147314	0.0704967	0.10149	0.0947108	0.121016	0.0870743	0.125179
Q3UHC8__a	0.0851753	0.490091	0.31874	0.282614	-0.0451634	0.190536	0.235263	0.253722	0.0810338	-0.157561	0.00919031	0.0780154	0.0157972	-0.102322	-0.095587	0.148113
Q3UHN9-1__a	1.02347	1.52941	1.33286	0.190141	1.31394	1.51804	1.20889	0.616879	0.0135527	1.09194	1.21053	0.776009	0.855301	0.875248	1.55869	0.71902
Q3UHQ6-1__a	0.487601	0.639579	0.431462	0.571665	0.308912	0.137537	0.112178	0.621311	0.753264	0	0.787717	0.482755	0.475375	0	0.479593	0
Q3UHX2__a	0.125416	0.0684229	0.193321	-0.0758749	0.162493	0.0348549	0.040675	0.141573	0.187937	0.087948	0.180724	0.215479	0.125825	0.179482	0.155357	0.180348
Q3UIR3-1__a	-0.0223323	0.0616314	0.0459824	-0.0554733	-0.0127833	0.0331857	0.0107302	-0.0207689	0.159912	0.0541376	-0.0312541	0.134794	0.0534339	0.14046	0.179547	0.0699818
Q3UIS9__a	0.0125045	0.00932104	0.0956045	0.0583077	-0.0250288	-0.0487942	0.0406304	-0.000144301	0.0415211	0.0710423	-0.0231843	-0.0496307	0.0502484	-0.0194885	-0.0526941	0.0916175
Q3UIU2__a	-0.269871	-0.239154	0.00815982	0.381573	0.042234	0.486732	-0.208143	-0.361881	1.34388	1.07209	0.60676	1.05002	0.811548	0.0305161	-0.0880058	0.30365
Q3UJ04__a	0.286885	0.0343967	0.403122	0.237473	-2.86414	0.121973	0.247166	0.424804	-4.34554	0.469949	-2.68233	0.463649	-0.0257375	0.284212	-0.551983	-2.33374
Q3UJB9-1__a	-0.226139	2.61131	-0.0619835	0.0923249	2.51005	0.140857	-0.0926134	0.217726	0	5.62344	0.559473	3.41086	2.76572	2.87472	1.87308	2.58537
Q3UJN9__a	0	0	0	0	0.0494868	0	0	-0.105812	0	0	0	0	0	0	-4.43876	0
Q3UJU9__a	-0.193204	-0.163112	-0.130535	-0.119024	-0.0576928	-0.153676	-0.159629	-0.14939	-0.116232	-0.19333	-0.268434	-0.0777899	-0.135929	-0.141564	-0.149519	-0.215989
Q3UJX6__a	0	-0.345737	-0.118759	0.0046095	-0.124725	-0.404685	-0.0238941	0.0656571	0.120043	0.122052	0.182115	0.096792	0.187954	0.0134508	0.183507	-0.0938305
Q3UK02__a	-0.116498	-0.194087	-0.255561	-0.161178	-0.115166	-0.0827026	-0.132643	-0.0896338	-0.179129	-0.201508	-0.136191	-0.157303	-0.0993626	-0.0504668	-0.168385	-0.0854246
Q3UKC1__a	0.0686497	0.146435	0.117333	0.0304572	-0.0712136	0.0197553	0.0290139	0.00101022	-0.0844725	-0.0750534	-0.166458	-0.0601858	-0.0632268	-0.063641	0.0306488	0.101056
Q3UKJ7-1__a	0	0.0253679	0	0.0347956	-0.0367494	0	0	-0.077243	-0.185993	0	0	0	-0.0308304	0	0.0211162	0.132167
Q3UKM2__a	0.280054	0.256184	0.261777	0.250045	0.278951	0.347986	0.245831	0.350523	0.34817	0.301781	0.273622	0.267045	0.303882	0.286674	0.408991	0.317049
Q3UKP2__a	0.657468	0.92832	0.551395	1.08348	0.910122	0.636526	0.704512	1.0197	1.74231	1.18738	1.29392	0.972534	1.25326	0.890599	1.38169	0.470869
Q3UKV4__a	0	0.14272	0.210162	0	0.150433	0.0293673	0.195219	0	0.225936	0	0	0.310576	0.0846856	0.31165	0	0.280633
Q3UKW2__a	0.0354017	0.0799811	-0.007913	0.125541	0.048845	0.0407195	-0.017637	0.0233138	0.0495016	-0.0423642	-0.0329472	0.0842879	0.0905572	0.0517282	0.0486508	-0.0610158
Q3UKX8__a	0.0648873	0.053359	-0.0385766	-0.033652	-0.163628	0.00626032	0	-0.0344974	0	-0.0419438	-0.0806576	-0.0629506	0.0807743	0.0672282	-0.104068	-0.0648829
Q3ULD5__a	0.100407	0.147601	0.0507265	0.153912	0.0553664	0.0299709	-0.032383	-0.0398403	-0.0820213	0.0364815	-0.0862402	0.029161	-0.201007	-0.177471	-0.0945064	-0.0319598
Q3ULF4__a	-0.269033	-0.131589	-0.0460021	-0.123269	0.0328314	-0.244034	-0.0571383	-0.124857	-0.180912	-0.116897	-0.0429245	0.0359488	-0.090447	-0.180912	-0.113167	-0.180275
Q3ULJ0-1__a	-0.0024506	0.0539279	0.0121261	-0.0533895	0.00197782	0.0518926	0.0266605	-0.00129785	-0.172744	-0.0392789	-0.0408223	-0.100978	-0.179511	-0.00733908	-0.207893	0.0231965
Q3ULL6__a	0.0343523	0.0919557	0.0922941	-0.0662615	0.198626	0.416712	0.289281	0.222835	0.366485	0.211331	0.358066	0.114269	0.325322	0.189581	0.448391	0.151939
Q3ULL9__a	0.0174171	-0.0396999	0.00523202	0.0640725	0.0745626	0.0597204	0.096067	-0.14965	-0.0455827	-0.159242	-0.126709	0.0776043	-0.152638	-0.0486546	-0.026021	0.00327856
Q3ULN8__a	-0.185613	0.025221	-0.0455827	-0.212009	-0.0394191	-0.0426443	-0.187514	-0.166715	-0.221444	-0.218967	-0.165558	-0.166201	-0.198243	-0.223423	-0.191184	-0.130404
Q3UM29__a	1.01529	0.0977025	0.304683	0.0480691	0.0278809	0.228402	0.147969	0.0368514	-0.0703892	-0.0618453	-0.00173015	-0.0384361	0.0104977	0.0268517	0.029058	-0.176706
Q3UM45__a	0.0489494	0.141685	0.150353	-0.0817486	0.053329	0.0762652	-0.201258	0.151859	0.0389547	0.120686	-0.0187766	0.0490838	0.0261757	-0.0439044	0.173759	0.0515636
Q3UM52__a	-0.235727	-0.269512	-0.220578	-0.239276	-0.0112093	-0.248778	-0.227248	-0.03492	-0.219711	-0.27035	-0.218223	-0.0247452	-0.0377336	-0.224781	-0.113967	-0.214125
Q3UMF0-1__a	0.294084	0.209011	0.0864155	0.230634	0.365239	0.256097	0.212467	0.355147	0.0813848	0.145557	0.111866	0.31319	0.15101	0.255064	0.320414	0.0902346
Q3UMP2__a	-0.297602	-0.370611	-0.386811	-0.31487	-0.220206	-0.24062	-0.342441	-0.368042	-0.43776	-0.462576	-0.448267	-0.265797	-0.428571	-0.391768	-0.38648	-0.282973
Q3UMR5-1__a	-0.442015	-0.552771	-0.505992	-0.404358	-0.702658	-0.794936	-0.798092	-0.752063	-0.260989	-0.166587	-0.772223	-0.670568	-0.552476	-0.844627	-0.746571	-0.939678
Q3UMU9-3__a	2.0465	1.12011	1.91289	0.890519	1.64525	2.02011	0.973497	0.69778	0.0824384	1.04213	-0.0483758	0.967419	0.102682	-0.131063	0.0127664	-0.0231843
Q3UMY5-1__a	-0.281669	0.0215555	-0.15056	-0.238787	-0.234992	-0.161436	-0.0851526	-0.50019	-0.293135	-0.523562	-0.181929	0	-0.131853	-0.264717	-0.614003	-0.678793
Q3UN02__a	0.0485166	-0.0370308	-0.0986889	0.185458	0	0.297644	-0.0762853	-0.00834348	-0.014641	-0.030548	0.00212242	-0.400429	-0.00144202	0.0887916	0.11048	0.103224
Q3UNC0__a	-0.176706	-0.204642	0	0	-0.0643311	-0.145743	0.0158846	0	0	0.0114426	-0.0396999	0	0.0442408	0.0640877	-0.0413831	0
Q3UNH3__a	0.0665179	0.191607	0.272001	0.155406	0.135919	0.140014	0.225953	0.0983512	0.122853	0.047741	0.0635147	0.192431	0.194047	0.109234	0.0726194	0.0318429
Q3UNX5-2__a	-0.268075	-0.387252	-0.532467	-0.465504	-0.325502	-0.349139	-0.425459	-0.351515	-0.585828	-0.57415	-0.643117	-0.462157	-0.733268	-0.627607	-0.602742	-0.416515
Q3UP75__a	0.114394	0.124251	0.422308	0.182639	0.215479	0.260757	0.137394	0.109623	-0.0754641	-0.485736	-0.109294	0.206995	-0.18612	0.0272486	-0.0024506	-0.0142124
Q3UPF5-1__a	0	0	0.0901578	0	0	0	0	0.106855	0.186049	0.0558613	0.544435	0.137251	0.282544	0.366559	0.254255	-0.0797024
Q3UPH1__a	-0.0908535	-0.0326651	-0.0546401	-0.0635029	-0.126973	-0.073546	0.161024	-0.00129785	0.00306182	0.111991	0.020121	0.0199892	0.0974247	0.223997	0.0953579	-0.188528
Q3UPL0-1__a	0.0721794	0.0631529	0.138886	0.0640725	-0.00963389	0.108176	0.0702091	0.143389	0.197087	0.143484	0.0882855	0.039948	0.227	0.115363	0.215463	0.0885002
Q3UQ44__a	-0.0388575	-0.0519985	-0.0621217	-0.0771063	0.00894352	0.0604875	-0.0392789	-0.0192036	-0.103665	-0.113167	-0.118094	-0.0210533	-0.0363276	-0.0292761	-0.0328061	-0.0244615
Q3UQJ7__a	-0.0669503	-0.154972	-0.111432	0.0369847	-0.0246034	0.064857	-0.0635029	-0.0690147	-0.137635	0.00290273	0.102326	-0.0437644	-0.0750534	-0.0261627	-0.0521377	-0.202512
Q3UQN2-1__a	-0.0594936	-0.148088	-0.040682	0.197368	-0.0204844	0.0326395	0.10911	-0.104471	0.123733	-0.10044	0.0834011	0.164189	-0.0436245	0.178796	0.0717548	0.0489047
Q3URC4__a	-0.00963389	-0.0554733	-0.013355	0.0326101	0.0714213	-0.0184918	-0.0223323	-0.0360461	-0.155361	-0.0936954	-0.138028	-0.10017	0.119072	0.0539279	-0.0927488	0.119949
Q3URD3-1__a	-0.154194	0.112085	0.0425162	-0.16221	-0.135009	-0.0535284	-0.393416	-0.11703	-0.382391	-0.359296	-0.201132	-0.306845	-0.297015	-0.259664	-0.185232	-0.0116388
Q3URE1-1__a	-0.223052	-0.203514	-0.109962	-0.32987	-0.0513025	0.00708648	-0.152118	-0.119024	-0.300065	-0.233029	-0.209017	-0.151729	-0.259905	-0.256769	-0.275603	-0.236707
Q3URL2__a	0.144281	0.210463	0.161556	0.00956776	-0.0404014	0.207961	0.0586983	0.127573	0.0901425	-0.0264459	-0.0328061	-0.108491	-0.026021	0.135237	0.238425	0.116723
Q3USU5__a	1.02268	0.771077	0.820999	0.952462	0.838177	1.18515	1.38541	0.829767	0.878587	0.590788	0.415942	0.76621	0.963504	1.1003	1.33435	1.08274
Q3UTJ2-2__a	0.202323	0.403046	0.274826	0	0.126281	0.096175	0.194526	0.186098	0.179139	0.406101	0.274215	0.22852	0.276852	0.368067	0.282386	0.207028
Q3UTY0__a	-0.202888	-0.407625	-0.25181	-0.260146	-0.175045	-0.30871	-0.229465	-0.266157	-0.502127	-0.482848	-0.596458	-0.176961	-0.525969	-0.46801	-0.572308	-0.270589
Q3UUI3-1__a	-0.50019	-0.689925	-0.720716	-0.506094	-0.495798	-0.395282	-0.461424	-0.413919	-0.502636	-0.451541	-0.509645	-0.511873	-0.492315	-0.496718	-0.295488	-0.584578
Q3UUL7__a	0	0.0488898	0	0	0.0926478	0	0.212668	-0.0154976	0	0.192414	0	0	-0.433387	0.0336287	0.240384	0.669121
Q3UUQ7-1__a	0.51309	0.678257	0.411598	0.533869	0.543173	0.0223025	0.32771	0.316744	0.498036	0.264287	0.47309	0	0.539394	0.478226	0.12378	0.548523
Q3UV17__a	2.93821	4.479	4.26086	5.24157	0	4.45555	1.34725	0	3.03706	0	0	1.13207	1.1555	2.03925	3.63952	0
Q3UVG3__a	0.206113	-0.161436	0.25827	-0.0852886	0.543572	0.193453	0.179923	0.248245	0.160024	0.65524	-0.259182	-0.00575923	-0.0396999	-0.0997664	-0.141433	-0.106348
Q3UVT5__a	-0.108223	0.118821	-0.0762853	-0.133695	0.227422	0.100654	-0.153027	0.0531644	0.00205012	-0.193961	-0.159242	0.268017	-0.503247	0.140221	0.0956045	0.014179
Q3UW53__a	-0.158725	-0.22132	-0.161178	-0.188907	-0.154324	-0.298893	0.0884848	-0.183074	-0.00518435	-0.00259445	-0.0289935	-0.226139	-0.153546	-0.0368901	0.0359785	-0.0233263
Q3UWB9__a	0.828025	0.794382	0.734539	0.734587	0.786871	0.915473	0.82429	0.864386	0.985502	0.902794	0.861159	0.858933	0.929666	0.92303	0.893464	0.847336
Q3UWT6__a	0.108083	0.189845	0.0949881	0.11541	0.0974093	0.304131	0.0620531	0.110791	0.0690129	-0.00619028	0.00559405	0.091556	-0.0294175	0.0101781	0.0349287	0.0861858
Q3UYN1__a	0.0844409	0.266073	0.0588185	0.113676	0.0250743	0.121895	-0.0313952	0.00875482	-0.092072	0.0267634	-0.0258793	0.222801	-0.0514416	0.0847163	-0.0496307	-0.0387171
Q3UYV9__a	-0.263275	-0.180275	-0.00805654	-0.171591	-0.0784732	-0.207768	-0.105812	-0.157691	-0.273814	-0.316146	-0.301354	-0.24732	-0.195852	-0.0326651	-0.110363	-0.0697022
Q3UYZ5__a	0.342708	-0.0680517	-0.221815	-0.196103	-0.147958	0.0942794	0.0483972	-0.0802483	-0.0422242	-0.0140695	-0.0517201	-0.13014	0.102279	0.104806	0.125463	0.0183518
Q3UZ39-1__a	0.378719	-0.222557	-0.366028	0.420356	-0.262914	-0.310224	-0.488412	0.139045	0.0625803	0.226578	0.272332	-0.0173518	-0.502127	-0.0427844	0.181853	0.222751
Q3UZK0__a	0.00116918	0.0732567	0.087948	0.0921556	-0.0966667	0.0787465	0.0040452	0.239123	-0.0173518	0.0434971	-0.0798389	0.0787922	0.19187	0.0371623	0.229146	0.223357
Q3V1L4__a	-0.282262	-0.13947	-0.283922	-0.155231	-0.22885	-0.15004	0.0311498	0.0252651	-0.459746	-0.143002	-0.510658	-0.409581	-0.0427844	-0.065848	-0.365245	-0.0897694
Q3V1V3__a	-0.0996318	-0.272262	-0.216113	-0.299362	-0.137766	-0.240131	-0.276675	-0.266636	-0.313942	-0.196985	-0.221568	-0.237809	-0.264236	-0.315566	-0.1956	-0.196229
Q3V1X1__a	0.154105	0.0611195	0.0372956	0.108752	0.187297	0.252604	0.242413	0.128093	0.181068	0.140269	0.148897	0.175322	0.332753	0.245574	0.236096	0.11973
Q3V1Y2__a	0.144313	0.140778	0.14108	0.147969	0.136093	0.240929	0.15946	0.153639	0.0579172	0.0748665	0.130476	0.127951	0.0123591	0.12614	-0.0436245	0.147378
Q3V222__a	-0.170053	-0.238298	-0.191689	-0.258217	-0.220082	-0.317651	-0.289008	-0.233029	-0.322274	-0.242084	-0.354791	-0.306612	-0.15549	-0.316377	-0.268315	-0.202386
Q3V2D0__a	0.124597	0.0950188	0.0522216	0.162493	0.105396	0.109888	0.139697	0.151939	0.03851	0.0633337	0.0628214	0.0951729	0.00378484	0.0947261	-0.0192036	0.0649628
Q3V2M1__a	1.06091	0	0	0	0	0	0	1.15515	0	0.0451486	0	0	0	0	0	0
Q3V384__a	-0.298189	-0.106482	-0.321813	0	-0.314174	-0.183709	-0.240742	-0.404467	0	-0.391768	-0.129745	0.0243698	-0.215244	-0.310922	-0.0851526	-0.297602
Q3V3R4__a	0.138489	-0.143132	-0.115033	-0.187768	-0.241474	0.0166288	-0.0350608	-0.197865	-0.25544	-0.209765	-0.294782	-0.24306	-0.12618	-0.0976109	-0.207893	-0.145743
Q3V461__a	0.0569114	-0.0059029	-0.0506062	-0.232047	0.391872	-0.0802483	-0.0209111	0.0204283	-0.220825	-0.623492	0	-0.132643	-0.168899	0.00784067	-0.0807941	-0.0762853
Q3V4A0__a	0.0780306	-0.0291349	0.195368	0.167588	0.228216	0.0674701	0.199736	0.162008	0	0.244053	0	0.0466379	0	0	0.224722	-0.00949054
Q497F4__a	-0.140386	-0.095587	-0.176706	-0.0315363	-0.0732718	-0.237809	-0.081885	-0.170951	-0.225892	-0.176195	-0.206643	-0.124461	-0.175045	-0.207893	-0.0935602	-0.150949
Q4LDG0__a	0.245694	0.201361	0.285214	0.247132	0.209395	0.177082	0.156354	0.215529	0.16482	0.0668655	0.135507	0.113676	0.219203	0.188282	0.137711	0.180332
Q4PZA2-1__a	0.634352	-0.155361	0.0292788	-0.201634	-0.0829751	0.25312	0.259564	-0.0731348	0.364106	0.399673	0.175827	0.184244	-0.0201999	0.205547	0.326588	0.0964681
Q4QRK2__a	0.180528	0.329033	0.239106	0.318092	0.330937	0.298637	0.135459	0.121518	0.202505	0.213019	0.210529	0.210596	0.119338	0.178551	0.168431	0.192266
Q4U4S6-1__a	0.548417	0.428022	0.382006	0.0324035	0.571043	0	0.278444	0.417213	0	0	0	0.601059	0	0.3182	0	0
Q4VA28__a	-0.0764222	-0.13606	-0.106482	-0.0878702	-0.134878	-0.122474	-0.0604624	-0.062398	-0.00460935	0.0127664	-0.0439044	-0.0321009	0.0749576	-0.0519985	0.0733932	0.0423379
Q4VA53-1__a	0.118147	-0.0233263	0.0190535	0.121235	0.0801031	0.0630626	0.109686	-0.0335111	-0.00733908	-0.0199154	0.0392658	-0.0023065	0.0757784	0.0510253	-0.03492	0.0760369
Q4VAA2-1__a	0.120514	0.0767367	0.149008	0.0871509	0.101768	0.189565	0.364756	0.100824	0.170004	0.117208	0.174052	0.0959283	0.177572	0.111711	0	0
Q4VAF0__a	-0.142609	-0.105008	-0.235972	-0.145091	0	0	-0.147307	-0.198871	-0.201007	-0.230818	-0.15056	-0.249506	-0.192447	-0.161307	-0.24123	0
Q4ZJB3__a	-0.0905825	-0.0919366	-0.0814759	-0.0712136	-0.0852886	-0.007913	-0.131853	0.0420556	-0.00475299	-0.228726	-0.00173015	-0.0632268	-0.151989	-0.0579701	-0.247927	-0.0514416
Q501J7-3__a	0.222734	0.0702544	0.315002	0.193387	0.233566	0	0	0.0381397	0.233956	0.126234	0.162315	-0.121015	0.0910796	0	0.382006	0.21875
Q505B7-1__a	-0.00100955	0.258115	0.0432593	0.109701	0.0132615	-0.0536674	0.277149	0.162396	0.153334	0.0209259	0.0677724	0.0776651	0.0423083	0.0551116	0.165629	0.0875341
Q505E6__a	1.20566	-0.177727	-0.00317046	1.07506	0.043185	-0.117828	0	-0.123799	0.0471893	-0.0536674	0.122523	0.149633	0	-0.0614305	0.169939	0.319082
Q52KI8-1__a	0.263127	0.253601	0.175436	0.245625	0.029912	-0.0184918	0.0161911	0.00127022	-0.20989	0	0	-0.285225	0	0.0691188	0	0
Q52L67__a	0.057737	0.19159	0.307858	0.214558	0.138839	0.185835	0.198775	0.225818	0.124991	0.095065	0.125683	0.0666994	0.207028	0.188365	0.123167	0.198461
Q542V3__a	-0.138552	-0.362891	-0.190172	-0.267116	-0.0984196	-0.235972	-0.0173518	-0.29337	-0.095587	-0.191689	-0.165944	0.0302361	-0.0673633	-0.167872	-0.0894982	0.184589
Q543K9__a	0.223509	0.335918	0.31847	0.287096	0.198229	0.218649	0.21113	0.241919	0.195897	0.18472	0.207694	0.193717	0.266646	0.125636	0.120969	0.192662
Q561M6__a	0.317301	0.164787	0.217759	0.17878	0.226156	0.303329	0.23204	0.253309	0.113692	0.121581	0.060939	0.22011	0.138124	0.188118	0.0903266	0.247337
Q569X9__a	-0.353888	-0.268075	-0.240131	-0.0836559	-0.249627	-0.375401	-0.144308	-0.264476	-0.215865	-0.160275	-0.193835	-0.136191	-0.191057	-0.189287	-0.229219	-0.183455
Q569Z5-1__a	-0.108625	-0.282618	-0.368154	-0.161049	-0.178492	0.216887	-0.228603	-0.0375931	-0.0576928	-0.133432	-0.205017	0.0464741	-0.00561566	-0.067088	-0.225152	-0.0708015
Q569Z6__a	-0.0736831	-0.038998	-0.103128	-0.0130691	0.00552159	-0.0543624	-0.105812	-0.0908535	-0.0817486	-0.135009	-0.106884	-0.00115369	-0.0124972	0.037562	-0.032383	-0.0412431
Q570Y9-1__a	0.241714	0.305842	-0.00561566	0.246259	0.146707	0.198477	0.0588185	0.144457	0.189351	0.211983	0.231549	0.250285	0.0666539	0.219001	0.116238	0.123434
Q571F8__a	0.47285	0.355055	0.35078	0.383755	0.370751	0.433214	0.347509	0.436295	0.212601	0.318614	0.285319	0.375235	0.165564	0.374262	0.177555	0.399388
Q571I9__a	0	0	0	0	0	0	0	0	0	0	0	0	0	0	0	0
Q58A65-1__a	0.0338797	-0.135666	-0.241718	-0.0357646	0.155245	-0.24184	-0.218471	0.0163368	0.0268663	-0.00547193	-0.169284	-0.208392	-0.259544	-0.0196308	-0.160662	0.144935
Q58EV3__a	-0.179384	0.107959	-0.240864	-0.253868	-0.0732718	-0.286053	0.260964	0.194741	0.796461	0.743472	0.460866	-0.0479571	0.817079	-0.00733908	1.05125	0.0344262
Q59J78__a	-0.183582	-0.143394	-0.247563	-0.081885	-0.130008	-0.0833836	-0.143002	0.0744562	-0.0894982	-0.1956	-0.16221	-0.0433446	-0.159242	-0.0306892	-0.189287	-0.109962
Q5BL07-1__a	0.126565	0.0659742	-0.0532505	0.00502928	-0.037312	0.0429026	0.236401	0.03811	0.124535	0.148161	0.0086967	-0.0468402	0.189779	0.0882855	0.276118	0.184589
Q5CZY9__a	-0.00518435	-0.0927488	-0.0469799	-0.132248	-0.051024	-0.0697022	0.00846453	-0.0199154	0.0982585	-0.0243196	0.0514591	-0.0153549	0.133701	0.0283369	0.0941871	-0.0496307
Q5D071__a	0.426199	0.551839	0.744463	0.700357	-0.140124	0.611557	0.383247	0.580547	0.653559	0.548227	0.54981	0.451919	0.467733	0.29481	0.33712	0.425521
Q5DTG0__a	-0.00805654	0.18728	0.136204	-0.0244615	0.0830649	0.0272044	0.129987	0.065627	0.0305897	0.0348844	-0.0859685	0.0524311	-0.0462816	-0.0946416	0.0046095	-0.0900404
Q5DTM8-1__a	0.0818122	0	0.048099	0.322848	0.854127	0.124786	0	0.137981	0.116238	-0.121811	-0.0104934	0.0495166	-0.113434	-0.279887	0.0391622	0
Q5DTP7__a	0.180397	0.180463	0.213286	0.160847	0.0582476	0.00810184	0.103891	0.129529	0.0159285	0.0342784	0.065476	0.145302	0.0979651	0.146659	0.0943411	0.169436
Q5EBG8__a	-0.175173	-0.124328	-0.0405417	-0.170694	-0.169668	-0.227495	0	-0.0440444	-0.27608	-0.0812032	-0.127105	-0.180912	-0.206518	-0.0650208	-0.282499	-0.329296
Q5EG47__a	-0.0716254	-0.207768	-0.0192036	0.405069	-0.209516	-0.0143553	-0.285698	-0.25882	-0.197865	-0.351176	0.149008	-0.0540844	-0.142217	0.00142898	0.02922	-0.279412
Q5F2E8__a	0.217474	0.171742	0.111695	0.0732415	0.208911	0.0559963	0.0108755	0.152468	-0.0167816	-0.0999011	-0.0139267	0.122695	-0.138683	0.06252	0.0201649	-0.0126402
Q5FW57__a	-0.749835	-0.708849	-0.940731	-0.745022	-0.497433	-0.707613	-0.881821	-0.841651	-1.09626	-1.199	-1.01471	-0.711671	-1.21568	-1.03506	-1.19087	-0.816804
Q5FW60__a	0.250697	0.184441	0.24696	0.34507	0.264703	0.074441	0.345693	0.406082	1.17114	0.755624	0.757062	0.27275	1.01999	0.703713	1.08284	0.321694
Q5FWH4__a	0.664562	0.685269	0.640906	0.466058	0.67137	0.728072	0.521266	0.704747	0.439324	0.411541	0.635786	0.679527	0.387412	0.602197	0.534726	0.644758
Q5H8C4-1__a	0.0400223	-0.00547193	0.0265871	0.00488463	-0.0297002	-0.0374525	-0.0418037	-0.0130691	-0.116764	-0.0556121	-0.189666	-0.109427	-0.0387171	-0.145091	-0.170438	-0.113034
Q5HZI1-1__a	-0.163885	-0.368601	-0.44074	-0.326997	-0.384934	-0.339365	-0.242328	-0.392317	-0.588133	-0.546067	-0.543496	-0.377401	-0.597698	-0.452912	-0.435842	-0.429428
Q5I012-1__a	0	0.115426	0	0.119134	0	0	0	0.106436	0	0	0	0.00514513	0	0	0	0
Q5I0T6__a	1.3456	1.35435	1.22702	1.3353	1.32681	1.41573	1.2923	1.47097	1.17716	1.17733	1.22587	1.48714	1.08829	1.3202	1.20254	1.43866
Q5K4Q9__a	0.59837	0.519052	0.465919	0.461958	0.522654	0.530635	0.507029	0.570293	0.591506	0.516471	0.521121	0.512822	0.481828	0.511979	0.643496	0.561707
Q5KU39__a	-0.0441843	0.370322	0.268017	-0.0230425	-0.203013	0.30793	-0.280719	0.145925	-0.049352	0.194311	0.0871969	-0.0894982	0.0762195	0.064314	0.443124	1.2899
Q5M6W6__a	0.0852518	0.0890678	0.0507415	0.189006	0.143086	0.00755054	0.144648	0.143947	0.0580223	-0.0154976	0.0618573	0.0129556	0.0207503	0.00978574	0.0808352	0.00411758
Q5M9L1__a	-0.217603	-0.182692	-0.210763	-0.175812	-0.25411	-0.192321	-0.127237	-0.151599	-0.137766	-0.042084	-0.00891703	-0.333424	-0.0768328	-0.0743683	0.0207503	-0.141302
Q5M9P3__a	-0.0174944	-0.0659859	-0.0688771	-0.0694271	-0.077243	-0.0545011	0.0273955	8.67e-05	0.0661707	0.0626707	-0.0270125	-0.0426443	0.100793	0.036082	0.0663519	-0.0059029
Q5RL79__a	-0.0399806	-0.213627	0.052865	0.14741	0.045759	-0.105544	0.0736817	0.0411648	0.238085	-0.0388575	0.150417	0.152548	-0.0142124	-0.11929	-0.0112093	0.227033
Q5SSH7-1__a	0.258649	0.159928	0.216133	0.205181	-0.183963	0.0965451	0.173222	-0.0419438	0.113255	0.107788	0.251316	0.106902	-0.186627	0.0777107	0.0108175	-0.218223
Q5SSW2-1__a	0.111352	0.135206	0.169875	0.170426	0.153463	0.0911256	0.0504577	0.14642	0.203602	0.105877	0.157946	0.0918787	0.132072	0.164318	0.0538381	0.0861858
Q5SUH6__a	0.112116	0.148897	0.024047	0.0702241	0.00368363	0.0662612	-0.0309717	-0.0364681	0.150097	-0.0938305	0.0582326	0.116848	0.0168622	0.0100908	0.0174171	0.0394882
Q5SUS9__a	-0.16092	-0.184598	-0.111298	-0.0275787	-0.0561673	-0.146395	-0.0632268	-0.0799754	-0.221692	0.126202	-0.0614305	-0.0847446	0.345803	0.0228886	-0.0427844	0.207145
Q5SV85-1__a	-0.0209111	0.30203	0.106638	0.0614508	-0.0043216	0.010483	0.0167748	0.0611647	0.392876	0.354704	0.113583	-0.132774	0.0151702	-0.315334	0.0539279	-0.0291349
Q5SW19-1__a	-0.00805654	0.0434971	0.0823009	0.106405	0.0895743	0.0884387	0.101521	0.0277044	0.135016	0.0808964	0.210429	0.102806	0.0704816	0.181542	0.0589539	0.0661707
Q5SWU9-2__a	-0.993855	-0.709114	-0.837943	-0.921436	-1.15575	-0.867106	-0.842214	-0.880098	-0.876173	-1.16027	-0.995593	-0.946057	-1.06005	-0.966947	-0.905736	-0.893285
Q5SX39__a	0	0.336245	0	1.80405	0	0	0.438718	0	0	0	0	0	0	0	0	0
Q5SX40__a	0.646451	1.94892	0.208411	0.780438	0.686522	1.20803	0.87546	1.35119	1.32251	0.837842	0.875672	1.23172	1.19248	0.76004	3.07899	1.12958
Q5SXR6__a	-0.0153549	-0.0504668	-0.00977716	0.0018478	-0.00776948	-0.0536674	-0.0589399	-0.0285692	0.00605756	0.012068	0.00743454	-0.0458623	0.0323592	0.00980026	0.00394401	-0.0311129
Q5SYD0-1__a	-0.065848	0.13914	-0.00489682	0.100391	1.02935	0.248194	-0.167872	0.2508	0.151394	0	0.446934	0.0902653	0	0.166325	0.782372	0
Q5U458-2__a	-0.177854	-0.321005	-0.279055	-0.278817	-0.213378	-0.214249	0.0373103	-0.220949	-0.122076	-0.11703	-0.220825	-0.0764222	-0.040121	-0.142087	-0.24245	-0.256045
Q5U470__a	-0.109026	-0.119157	-0.175429	-0.104605	-0.133169	-0.200755	-0.116897	-0.124725	-0.012211	-0.210015	-0.0903114	-0.129217	0.166616	-0.0601858	0.0207794	-0.191689
Q5U5Q9-1__a	0.0704816	-0.262193	1.38519	-0.0315363	-0.0901759	0	-0.273218	0	-0.354226	-0.193078	0	0	-0.218843	-0.0387171	0	0
Q5U5V2-1__a	-0.480989	-0.442864	-0.427606	-0.449218	-0.354791	-0.463936	-0.494057	-0.478816	-0.45586	-0.491289	-0.611645	-0.515107	-0.564524	-0.428893	-0.593019	-0.635058
Q5XG71__a	-0.269991	-0.29231	0.121596	-0.399663	0	-0.290071	-0.57599	-0.373398	-0.198117	-0.329985	0.152003	-0.0610158	0.263248	-0.346418	-0.438719	-0.252658
Q5XG73-1__a	0.236826	0.227895	0.256735	0.252346	0.250886	0.260411	0.176202	0.333625	0.207161	0.146116	0.136442	0.136712	0.162299	0.291981	0.268852	0.293907
Q5XKN4__a	0.184457	-0.0040339	0.0464889	0.0444491	-0.0199154	0.0706787	0.110542	0.289545	0.349511	0.102543	0.198742	0.116974	0.264166	0.195385	0.217843	0.0859867
Q5YD48-1__a	-0.0261627	-0.0182068	-0.0494913	-0.0367494	0.0753376	-0.101112	0.00187666	0.0457888	0.0434676	0.075596	0.0799048	0.0386434	0.104589	0.0725738	0.115222	0.0578721
Q60590__a	0.68766	0.701342	0.650159	0.753118	0.590528	0.210697	0.515501	0.931068	1.35049	0.337685	0.603468	0.85431	0.907089	-0.0762853	1.04761	0.69612
Q60597-1__a	-0.173639	-0.231555	-0.183455	-0.148739	-0.154842	-0.196733	-0.129877	-0.218471	-0.195852	-0.169797	-0.152118	-0.183836	-0.15043	-0.239154	-0.1644	-0.235604
Q60597-3__a	-0.445621	0.0909259	-0.551787	-0.357496	-0.403377	-0.435415	0	-0.459851	-0.542803	-0.637564	-0.534858	-0.421264	-0.49375	-0.502738	-0.436802	-0.410775
Q60605-2__a	0.170573	0.152837	0.161766	0.128188	0.0909565	0.0869363	0.12089	0.171287	0.174117	0.150129	0.213119	0.0973321	0.1955	0.178192	0.196062	0.0808505
Q60631-1__a	0.215161	0.296616	0.351056	0.12422	0.110339	0.19276	0.196641	0.197616	0.129608	-0.00417774	0.065793	0.124928	0.0466826	0.0599461	0.0473087	0.0972241
Q60648__a	0.681585	0.89084	0.883449	0.904062	0.834828	0.899614	0.772062	0.793157	0.899238	0.488471	0.806973	1.00833	0.702445	0.863074	0.749402	1.05089
Q60668-1__a	-0.0504668	-0.0710762	-0.145612	-0.0571383	0.0303982	-0.121679	-0.0832474	-0.0589399	-0.11929	-0.133695	-0.025454	-0.0705267	-0.0901759	-0.0596321	-0.147176	-0.0973412
Q60676__a	0.143532	0.131392	0.142019	0.049636	0.029647	-0.0647449	-0.0679141	0.125353	-0.0931544	-0.0600475	-0.120883	-0.0874628	-0.0427844	-0.0978804	-0.0563061	-0.101784
Q60710__a	-0.108223	-0.141956	-0.0582473	-0.1125	-0.135404	-0.221568	-0.19774	-0.132511	-0.0787464	-0.119688	-0.049352	-0.0137839	-0.0557509	-0.0861043	-0.0833836	-0.227495
Q60737__a	0.05116	-0.0233263	0.0257056	0.0855885	-0.0291349	0.153206	0.0323739	0.0030184	0.0937406	0.11299	-0.00460935	0.11288	0.0498602	-0.0419438	0.148689	0.135095
Q60749__a	-0.167743	-0.151599	-0.157561	-0.173639	-0.0160683	-0.128425	-0.0441843	-0.219339	-0.131458	-0.196103	-0.0206266	-0.123004	-0.151729	-0.0996318	-0.206893	-0.186501
Q60766-1__a	0.0526107	0.049636	0.0270281	0.0791275	-0.0829751	0.0857723	0.00427671	0.064148	0.104325	0.0342784	0.0560562	0.530989	0.278479	0.334407	0.227456	0.0454166
Q60770-1__a	0.00672413	-0.158596	-0.109561	0.0195945	0.0045951	0.00718814	-0.0999011	0.0406452	-0.0844725	0.0503829	-0.0223323	-0.0196308	-0.0863762	0.00810184	-0.0751904	0.07552
Q60823__a	0.0407788	0.209678	-0.00475299	0.106327	0.0949109	0.0230205	0.0147036	0.164383	-0.209142	-0.15004	0.258615	-0.175429	-0.0746424	0.250131	-0.120618	-0.193961
Q60855__a	0.075596	0.0395031	-0.133432	0	0.0400964	0.0762195	0	-0.0930191	0.0758697	0.286498	-0.365469	-0.147567	-0.0380147	0	0	0.334953
Q60864__a	0.19484	0.181787	0.189401	0.208961	0.173759	0.220093	0.177767	0.2123	0.186557	0.240367	0.192942	0.149585	0.272506	0.264842	0.280597	0.205979
Q60865__a	0.00599968	0.0825454	-0.00489682	0.00553615	-0.00129785	-0.124725	-0.118891	-0.00877375	-0.0234682	0.0252798	0.0435418	-0.000432773	0.0225222	-0.102725	-0.00619028	-0.110898
Q60866-1__a	-0.193582	-0.109026	0.0591342	-0.0724488	-0.0924781	-0.0450236	-0.179766	-0.0223323	-0.140648	-0.0662615	-0.0409626	-0.0396999	0.0608184	-0.0350608	-0.161694	-0.044464
Q60870__a	0	0	0	0	0	0	0.39798	-0.0136409	0	0	0	0	0	0.466875	0.214123	0
Q60930__a	-0.208268	-0.194339	-0.207893	-0.177599	-0.192194	-0.205017	-0.222186	-0.204391	-0.264717	-0.183201	-0.144699	-0.227495	-0.282736	-0.234869	-0.206518	-0.204516
Q60931__a	-0.113834	-0.108357	-0.1038	-0.0837921	-0.101516	-0.0988237	-0.0936954	-0.0368901	-0.156655	-0.0966667	-0.131721	-0.15562	-0.0985544	-0.0801119	-0.0915306	-0.0994972
Q60932-1__a	-0.0204844	0.0395476	-0.0127833	0.010018	-0.0153549	-0.0294175	-0.0159258	-0.0156403	-0.0833836	-0.0142124	-0.049352	-0.040121	-0.0455827	-0.00216241	0.00863874	0.000447258
Q60936-1__a	0.298389	0.457732	0.316618	0.35067	0.225042	0.226442	0.104775	0.297467	0.0689373	0.0858794	0.262296	0.164609	-0.213378	-0.0791561	-0.122474	0.157126
Q60936-2__a	0	-1.03266	0	-0.234133	0	-0.890252	-0.179384	-0.402395	0.254031	0	-0.935837	-0.901417	0	0	0	-0.384603
Q60953-1__a	-0.344488	-0.14939	0.130665	0.344593	-0.132116	-0.131063	-0.255561	-0.032383	0.274844	0.0852364	0.00961149	0.00763762	-0.147307	-0.0437644	0.0637861	-0.0363276
Q60973__a	-0.480989	-0.452595	0	0	-0.49375	0.156595	0	0	0	-0.0859685	-0.301002	-0.194465	-0.576474	0.0863695	0.100268	-0.725087
Q61009__a	-0.226385	-0.301119	-0.204642	-0.128557	-0.261591	-0.29772	-0.146916	-0.339137	-0.0137839	-0.042084	-0.0027385	-0.25181	-0.0837921	-0.0384361	0.0444343	-0.174151
Q61029-1__a	-0.212507	-0.35061	-0.356031	-0.157432	-0.319155	-0.217975	-0.291957	0.0238711	-0.272262	-0.532766	-0.36793	-0.39835	-0.457857	-0.118493	-0.222681	-0.317651
Q61074__a	-0.0237521	-0.107018	-0.000721132	0.0669562	0.0426054	-0.0126402	0.0488898	0.145079	-0.0535284	-0.0666748	-0.0207689	-0.0090604	0.0544372	0.0909105	-0.0360461	-0.0193461
Q61081__a	0.0993399	0.107539	0.15311	0.043408	0.0768128	0.145908	0.116755	0.199868	0.0989072	0.100283	0.128393	0.0305602	0.0866452	0.146004	0.0962213	0.145541
Q61112-1__a	0.223273	0.149473	0.121251	0.195632	0.02597	0.0354165	0.0682413	0.0851599	0.0363484	0.0501587	0.113411	0.219841	0.154249	0.0613603	0.0914791	0.0322706
Q61133__a	0.46931	0.504039	0.602329	0.486348	0.388412	0.364311	0.442536	0.510765	0.178192	0.299258	0.140985	0.557179	0.182999	0.040408	0.00826139	0.418832
Q61151__a	-0.0988237	-0.113167	0	-0.0285692	0.0229766	-0.0426443	-0.0679141	-0.172487	-0.125651	-0.186627	-0.171335	0	-0.136848	-0.0792927	-0.0142124	0
Q61166__a	0.0148494	-0.0257375	-0.102053	-0.0791561	-0.0597706	-0.0625362	-0.0814759	-0.122209	-0.0844725	-0.0618453	0.0506667	-0.0564447	0.0453272	-0.0387171	-0.0140695	-0.0458623
Q61171__a	0.0239296	0.0396514	0.000505025	0.12699	0.018615	-0.0297002	-0.0380147	0.0679842	0.101846	-0.0159258	-0.0280033	0.0780001	-0.0880058	-0.13014	-0.093425	-0.0799754
Q61176__a	-0.00028853	0.0514888	0.0739854	0.0319904	0.0683169	0.0924786	0.0253239	0.0728166	0.0514591	0.0703757	0.0762652	0.00429111	0.0135818	0.161686	0.0699515	0.0120535
Q61187__a	-0.077243	0.300875	0.298832	0.28379	0.110604	0.166907	0.107259	-0.0743683	0.235314	0.125022	0.24554	0.0741372	0.172278	0.149137	0.381705	-0.0306892
Q61191__a	0.110916	0.26214	0.160395	0.113895	0.248057	0.270382	0.0139896	0.223256	0.190635	0.170865	0.230144	0.0112243	0.282719	0.290727	0.109157	0.0567462
Q61194-1__a	0.0243257	0.0550966	-0.00949054	0.0193313	0.085711	0.0640123	0	0.248656	0.143277	0.82741	-0.162081	0	0	0.334735	0.129876	0
Q61206__a	0.331209	0.000129841	0.0190535	0.0567163	0	0.021043	0.141016	0.198278	0.331899	0.130286	-0.299245	-0.0180643	0.109343	-0.0822938	-0.208143	0.187001
Q61210-5__a	0	0	0.135269	0	-0.017922	0.0544072	0	0.149425	0	0	0	-0.280244	0	0	0	0
Q61233__a	0.17314	0.187625	0.251951	0.271165	0.212952	0.301213	0.193173	0.242123	0.212584	0.203867	0.249256	0.259582	0.216652	0.380183	0.289457	0.202589
Q61247__a	0.559516	0.701178	0.559005	0.802311	0.63055	0.249136	0.296385	0.52876	0.955508	0.803469	0.679897	0.834905	0.6081	0.195352	0.215278	0.341336
Q61249__a	-0.104471	0.0176799	0.332844	0.0802099	-0.0278618	0.0262933	0.0110209	-0.0708015	0.0458781	0.0597204	0.0688616	-0.0889556	-0.16092	-0.372283	0.0890678	-0.154065
Q61316__a	0.0378583	0.0696638	0.0433337	0.0270574	0.0220826	0.0433189	0.0593596	0.0418478	0.0918019	0.0706787	0.0348253	0.0321675	0.0628816	0.0034522	0.0940484	-0.0123541
Q61334__a	-0.123666	0	2.39236	0	0	0.129734	0	0	-0.195096	0	0.200183	0.559367	0	0.713001	0.396365	0
Q61390__a	0.0125045	-0.0586628	0	-0.0485152	-0.170566	-0.0150693	-0.0829751	-0.257856	0	0.09254	0	0	-0.0989585	-0.464877	-0.219463	-0.360758
Q61409__a	0.00701409	0	0.00657913	0.0836609	0.401406	0.0193165	0.153912	0.0385841	0.159396	0.0774825	-0.115433	-0.0533895	-0.104873	0.16835	0.132562	0.1435
Q61419-1__a	-0.449218	-0.383055	-0.247806	-0.345964	-0.24306	-0.406754	-0.31313	-0.392977	-0.158208	-0.220454	-0.325847	-0.250113	-0.146916	-0.321236	-0.123136	-0.452174
Q61425__a	-0.370722	-0.40021	-0.454492	-0.372841	-0.290424	-0.314755	-0.429964	-0.401194	-0.483571	-0.470823	-0.477884	-0.34005	-0.52707	-0.536948	-0.458907	-0.437121
Q61464-1__a	0.0677724	0.116238	0.0447765	0.11641	0.0947108	0.105799	-0.0364681	0.197881	-0.0170666	-0.138159	0.0268517	0.0882394	0.158494	-0.0621217	-0.0597706	0.0255735
Q61490__a	0.235824	0.218195	0.0684531	0.114785	0.540652	0.0244432	0.112085	-0.032524	-0.024887	0.673002	0.614845	1.05841	0.301746	0.266142	0.0895129	0.242448
Q61503__a	0	0	-0.62368	0	-0.248778	-0.779722	0	0	0	-0.337768	0	0	0	0	-0.478816	-0.299127
Q61543__a	-0.432318	0.25324	-0.0951817	0.267462	0.174768	-0.186881	0.160669	-0.0550568	0	0	0	0	0	0	0	-0.030548
Q61550__a	-0.0082	0.0790664	0.123198	0.106684	0.116192	0.0249421	-0.285106	-0.109294	-0.0644689	-0.0662615	-0.111031	-0.0342158	0.0245019	0.0308109	0.0286458	0.10538
Q61559__a	-0.007913	0	-0.0824301	0	0	0	0.237677	-0.14104	0.182589	-0.0430645	0.0222293	0.0673492	-0.0265876	0.023739	-0.190931	7.22e-05
Q61578__a	-0.144568	0.0845174	0.0192582	-0.0464211	5.78e-05	0.0577821	0.0472191	0.0137128	-0.138814	-0.0896338	-0.0779266	0.0771932	0.0316512	0.131503	-0.0233263	0.0131158
Q61584-1__a	-0.196481	-0.220082	-0.139862	0.0200186	-0.0204844	-0.0784732	0.0271015	0.0566263	-0.10809	0.101072	-0.182947	-0.0973412	-0.103934	-0.252294	-0.0844725	0.00387163
Q61586__a	-0.113967	-0.156526	-0.213254	-0.24659	-0.345056	-0.176833	-0.125651	-0.187134	-0.494569	-0.570754	-0.54498	-0.474047	-0.497842	-0.342441	-0.366588	-0.212258
Q61598-1__a	0.0046095	-0.015783	-0.00129785	-0.0288521	-0.0257375	0.0252945	0.0267634	-0.00575923	-0.0147838	-0.0655722	-0.049352	-0.0560286	-0.0367494	-0.0551957	0.0183372	0.00566652
Q61599__a	0.0025558	0.0985672	-0.0384361	0.23121	-0.00360229	0.00991641	-0.16337	-0.0144982	-0.0571383	0.013043	0.0621886	-0.0156403	-0.104068	-0.00805654	-0.138028	-0.135404
Q61646__a	0.240316	-0.279412	0.0230059	0.264097	-0.217479	0.0953887	0.160524	-0.0939657	0.985159	0.718379	0.644037	0.170443	1.26527	-0.0140695	1.06924	-0.0275787
Q61656__a	0.13076	0.0695579	0.123167	0.178665	0.244224	0.13622	0.0970543	0.128866	0.195352	0.116676	0.211281	0.226223	0.296244	0.220799	0.143213	0.117052
Q61686__a	0.130192	0.0841044	0.172165	0.178078	-0.0377336	0.151987	0.00168891	-0.0972063	-0.0416635	0.140651	-0.0663991	-0.102457	-0.136454	-0.0272955	-0.0494913	0.191772
Q61694__a	-0.445939	-0.457121	-0.559639	-0.573956	-0.346985	-0.562279	-0.271426	-0.498864	-0.251325	-0.343465	-0.380508	-0.529471	-0.265677	-0.610417	-0.174662	-0.521553
Q61699-1__a	0.378607	0.371646	0.358139	0.318542	0.144393	0.298282	0.401406	0.445048	0.52533	0.609971	0.427557	0.224081	0.479573	0.609288	0.735139	0.559175
Q61702__a	0.579749	0.597234	0.662049	0.738024	0.632987	0.365017	0.379601	0.209345	0.324997	0.278269	0.381442	0.65238	0.357252	0.51377	0.299631	0.402302
Q61703__a	0.370322	0.577789	0.557115	0.830716	0.797413	0.46943	0.30868	0	0	0.62271	0.886726	0.84661	0.489382	0	0.307198	0.362807
Q61733__a	-0.0316775	0.0327281	0.101722	0.112615	0.0441813	0.0319313	0.307091	-0.0731348	0.162703	-0.00345841	0.0450295	-0.032383	-0.00633399	0.0325067	0.0270574	-0.0396999
Q61735-2__a	-0.107688	-0.0472592	-0.0731348	-0.0114957	0.0683169	-0.0203421	-0.175173	-0.0380147	-0.0571383	-0.15056	0.0149077	-0.0166389	-0.0399806	-0.0263043	-0.179129	-0.0843364
Q61771__a	0	0	1.01304	0	0	0	0	0	-5.50884	-5.01471	-4.38674	0.0254853	0	-3.8533	-2.09592	0
Q61792__a	0.201128	0.115863	0.136173	0.241185	0.228503	0.160218	0.195616	0.299542	0.249153	0.230618	0.182393	0.18254	0.238306	0.254307	0.325196	0.205929
Q61823__a	-0.377401	0.291292	-0.025454	0.326769	-0.0586628	-0.986957	-0.804053	-0.386259	-0.463622	-0.214747	0.141748	0.250903	-0.264837	-0.706995	-1.11656	-0.518334
Q61830__a	-0.012068	-0.0255958	0.0452379	-0.0378742	-0.000721132	-0.0603242	-0.067501	-0.0742314	-0.0723115	-0.130667	-0.0794293	0.00164562	0.0290139	-0.0220482	-0.110497	-0.131326
Q61838__a	0.456484	0.719447	0.283984	0.73574	0.66896	0.391153	0.403313	0.634733	0.862811	0.649752	0.673002	0.778531	0.546519	0.45908	0.17674	0.230093
Q61937__a	0.0572116	0.0630474	0.0531344	0.0808505	0.0246781	0.0203698	0.0445087	0.0279249	0.00562301	-0.0522768	0.0233725	-0.00504058	0.0277044	0.038199	-0.0831112	-0.0082
Q61941__a	-0.358396	-0.390448	-0.445727	-0.358396	-0.41446	-0.408386	-0.453439	-0.425674	-0.577538	-0.498251	-0.477574	-0.404249	-0.536252	-0.423847	-0.480989	-0.448478
Q61990-1__a	-0.0244615	-0.0739573	-0.131326	-0.0790197	-0.0092038	0.0246487	0.275524	-0.0601858	0.0810489	0.0367035	-0.0416635	0.135951	0.0939098	0.0263961	0.0715273	0.0368514
Q62018-1__a	-0.0524158	0.0244138	0	0.10149	-0.00762614	0.102481	-0.0710762	0.00489903	0	0	0.0636202	-1.1107	0.0321231	-1.17575	0.215915	-0.0395595
Q62048-1__a	-0.0340748	0.0809117	0.0729834	-0.0347791	0.0448955	0.00929199	0.597605	-0.033793	-0.0206266	0.0471745	0.0360228	-0.0661237	-0.044464	0.22597	-0.0954519	0.0852364
Q62077__a	1.47369	0	1.28002	0	0	0	0	1.08207	0.874137	1.33683	1.32724	1.25808	0.719044	0	1.01803	1.65399
Q62086__a	0.415595	0.513934	0.307198	0.582188	0.355719	0.537257	0.323877	0.386865	0.376489	0.337758	0.296758	0.413038	0.373122	0.475535	0.417386	0.520832
Q62087__a	0.365593	0.362214	0.230245	0.431073	0.311667	0.411042	0.418388	0.336009	0.330193	0.305432	0.2396	0.336519	0.38039	0.368644	0.380052	0.339966
Q62095__a	-0.0538065	-0.106214	0.00659369	-0.187768	-0.0797024	-0.134352	0.0571815	-0.0897694	0.179318	0.123481	0.0940331	-0.112233	0.088991	0.123261	0.0721642	0.102713
Q62150__a	-0.156138	0.0586682	-0.042084	0.107322	-0.014641	-0.0415233	-0.232784	-0.0230425	0.00840657	0.175974	0.00692714	-0.0784732	0.0964063	0.130476	0.0628966	-0.00619028
Q62159__a	0.212751	0.0965144	0.104682	0.23783	0.0776195	0.196112	0.0650986	-0.10608	0.112022	0.0913408	0.0606531	0.0651589	0.131408	0.0864001	0.0925094	-0.00259445
Q62165__a	0.151362	0.172295	0.174312	0.160186	0.127904	0.140587	0.117349	0.215714	0.122507	0.0233725	0.0765693	-0.00518435	-0.0590784	0.144935	0.0331709	0.0596754
Q62167__a	0.0433337	0.048845	0.0603522	0.0556063	0.112958	0.0654911	0.114348	0.0817665	0.105628	0.0352688	0.0947723	0.0212772	0.241663	0.118743	0.163106	0.136981
Q62189__a	0.122805	0.125636	0.259271	0.21424	0.0912639	-0.0597706	0.000909158	0.00401639	0	0	0.184671	-0.146134	0.062731	0.0563113	0	-0.0832474
Q62241__a	-0.10608	-0.00374608	0.00630399	0.0233725	0.0814001	0.0412835	0.0391622	-0.0764222	0.020121	-0.0663991	0.0560112	0.0229619	0.0606832	0.0880553	0.0533439	-0.0289935
Q62261-1__a	0.0996799	0.131171	0.0963756	0.180381	0.111103	0.0740614	0.0878407	0.0786093	0.102899	0.0395178	0.0979186	0.0675456	0.17829	0.156499	0.0671527	0.12926
Q62264__a	-1.03309	-1.09417	-1.06502	-1.56032	-1.36362	-0.856866	-1.03062	-0.955462	-1.14919	-1.71905	-1.53172	-1.60279	-1.46879	-1.4001	-0.847757	-0.844145
Q62314__a	0.309073	0.182868	0.260774	-0.0117819	0	0.272036	0	0.262746	0.199885	0.874031	0	0	0.204832	0	0	0.294066
Q62318-1__a	0.0869516	0.0641028	0.0250596	0.153126	0.140873	0.0132324	-0.0024506	0.063575	0.0859254	0.13733	0.179629	0.079539	0.130097	0.318956	0.125762	0.15465
Q62348__a	-0.113434	0.090803	0.0853436	-0.095587	0	-0.205017	0.0111081	-0.0873271	0	-0.0903114	-0.0922074	0.254582	0.0556962	0.0798744	-0.322159	0.242533
Q62351__a	0.379432	0.143516	0.376939	0.151634	0	0.247029	0.637177	0.813068	0	0	0	0	0	0	0	0
Q62376-1__a	0.178812	0.0509807	0.0763107	0.151698	0.0171688	0.115738	0.0407195	0.00552159	0.0944334	0.0597054	0.322415	0.0488748	0.0992317	0.183212	0.123497	0.00455156
Q62383__a	0.121455	0.007536	0.258063	-0.0371714	0.0555613	0.0323444	0	0.20558	0.148785	-0.0451634	0.00235355	-0.0253123	0.0827898	0.204001	-0.0681893	0.129529
Q62392__a	0.279354	-0.059909	0.234024	-0.209641	-0.15069	0.0728923	0.395739	0.000360775	0.199852	0.480156	0.0491734	0.213554	0.370117	0.0922171	0.0202674	0.349787
Q62393-3__a	0.112584	0.174231	0.249068	0.239873	0.156	0.155084	0.30893	0.293518	0.409566	0.181002	0.209478	0.1229	0.367024	0.160331	0.346463	0.0491584
Q62417-1__a	0.197683	-0.0172093	-0.0850168	0.0985982	0.0999892	-0.18612	-0.09815	-0.0855607	-0.1149	-0.147698	-0.0912598	-0.0732718	-0.112767	-0.0939657	-0.00216241	-0.0517201
Q62418-1__a	-0.131194	-0.222557	-0.109026	-0.063779	-0.206268	0.0254561	-0.0927488	0.0919557	0.156772	-0.0832474	-0.0221902	-0.000721132	0.00231028	-0.20364	-0.00475299	-0.00446547
Q62422__a	-0.0247452	-0.0285692	-0.00158604	0.0374141	0.0539429	0.0317101	0.0492628	-0.032383	0.102341	0.00984382	0.0604123	0.0396514	0.090803	0.0457292	0.0636804	-0.0556121
Q62425__a	-0.293135	-0.281194	-0.299714	-0.263756	-0.202261	-0.268674	-0.23217	-0.274888	-0.290778	-0.228234	-0.208143	-0.214995	-0.290542	-0.182438	-0.209391	-0.158725
Q62426__a	0.0339978	0.0964835	-0.0542234	-0.0147838	-0.0126402	-0.31545	0.121345	0.325322	0.106933	0.0517282	0.0994635	0.00695607	0.10841	-0.0153549	0.0552315	-0.0206266
Q62433__a	0.0325067	0.0852212	-0.16221	-0.135404	-0.334911	-0.021764	-0.321697	0.224385	-0.257493	0.0473385	0.115019	-0.141956	0.0916021	-0.0321009	-0.2587	-0.290306
Q62446__a	0.0856804	0.0422637	0.00997449	0.070724	0.083615	0.0576469	0.0391917	0.16104	0.107897	0.148001	0.171726	0.107166	0.193701	0.189236	0.179809	0.0382581
Q62448-2__a	0.188447	0.390888	0.33408	0.322307	0.0286753	0.372337	0.413615	0.133591	0.130918	0.231956	0.420434	0.226898	0.160105	0.21833	0.229349	0.00530433
Q62452__a	1.79041	1.66438	1.75638	1.90493	1.61998	1.55292	1.71691	1.87366	1.79902	1.83028	1.72671	1.8456	1.67443	1.94259	1.49159	1.88827
Q62465__a	0.309896	0.279091	0.251058	0.240145	0.209411	0.192233	0.0686195	0.195814	0.00510178	0.0027582	-0.0023065	-0.0271541	0.0661856	0.113395	0.137584	0.178371
Q63810-1__a	0	-0.104068	0.128141	0.287079	0	0	0	0	0	0	0	0.784135	0	0	0	0
Q63836__a	0.257873	0.645322	0.334753	0.525933	0.283667	0.0666994	0.791433	0.450636	0.857652	1.05658	0.911994	0.221169	0.786945	0.441556	1.08945	0.267114
Q63850__a	0	0.0423379	-0.29678	0.0414616	1.41854	-0.122739	0.526868	0.00998917	-0.158079	1.24938	-0.191942	0	-0.1141	0	-0.0194885	0
Q63880-1__a	-0.032242	-0.0697022	-0.0455827	-0.0413831	0.104278	0.0584729	0.0838445	0.107182	0.339637	0.207578	0.146947	0.0192288	0.294632	0.216317	0.488573	0.0913716
Q63918__a	0.186754	0	0	-0.191436	0.0389248	-0.0271541	0	0	-0.223423	-0.184217	0.0609088	0	-0.138683	0	0	-0.262674
Q63932__a	0.119369	0.0051597	0.122177	0.130697	0.0626707	0.157367	0.0491734	0.100206	0.0110936	-0.00748264	0.124896	0.00646323	0.100453	-0.00604658	0.181771	0.233142
Q64010-1__a	0.207928	0.12975	0	0	0.106389	-0.064607	0	0.381479	-0.133695	-0.170438	-0.202386	0.0867678	-0.0966667	0.0363631	-0.0486546	-0.156138
Q640M5__a	-0.0282861	0.117443	0.010454	-0.0159258	-0.107018	0.120686	-0.0197731	-0.0457225	-0.0289935	-0.126444	0.00131335	-0.0479571	-0.122209	-0.161436	-0.0124972	0.0476962
Q64105__a	-0.0945064	-0.204767	-0.101112	-0.110898	-0.10286	-0.0606008	-0.093425	-0.107018	-0.198494	-0.232538	-0.212756	-0.119821	-0.146264	-0.104337	-0.177216	-0.0913952
Q64152-1__a	0.017826	0.140491	0.0715426	-0.118759	0.104604	0.186557	0	0.0354905	0.00320632	0.138203	0.282491	0	0.224166	0.0916175	0	0.11962
Q64176__a	1.33301	1.40859	1.28079	1.11766	1.55385	1.6337	1.27174	1.32822	0.797839	0.74996	0.894241	1.44513	0.542437	1.13141	0.854779	1.34762
Q64191__a	0.111945	-0.0949116	-0.170951	0.271548	0.00403063	-0.121546	-0.184598	-0.312084	0.0284841	-0.152248	-0.226878	-0.123666	0.0642084	-0.0399806	0.040571	-0.0524158
Q64213-1__a	-0.0965318	0.0327429	-0.104739	-0.0272955	-0.0912598	-0.144829	-0.101247	-0.207393	-0.0237521	-0.0589399	-0.103128	-0.0779266	-0.0264459	-0.0817486	-0.0412431	-0.146525
Q64261__a	-0.4609	-0.486457	-0.341986	-0.314755	-0.16092	-0.307428	-0.279768	-0.447315	-0.207143	-0.357608	-0.0694271	-0.29725	-0.117296	-0.398241	-0.172616	-0.173127
Q64310__a	0.0244578	-0.0896338	0.0832024	-0.225645	0.117694	0.00469642	0.125683	0.0812933	0.189516	0.116911	0.141446	0.0619778	0.16133	0.100701	0.218363	0.229162
Q64337-1__a	0	0	-0.1125	0.0307372	0	0	0	0	0.371721	0	0.479834	0.222532	0	0.183032	0.553257	0.349824
Q64339__a	-0.28404	-0.0874628	-0.364685	-0.186754	-0.383607	-0.296545	-0.436695	-0.247685	-0.0766959	-0.266277	0.00766653	-0.0858326	-0.0586628	-0.158596	-0.286881	-0.467488
Q64374__a	0.315774	0.414576	0.359139	0.271061	0.4308	0.392232	0.339984	0.309753	0.213487	0.117803	0.123088	0.356846	0.166292	0.201012	0.180921	0.31563
Q64378__a	-0.276199	-0.148479	-0.246712	-0.151469	-0.0775164	-0.332278	-0.143002	-0.295018	-0.276318	-0.305679	-0.304161	-0.268913	0.0730594	0.0110064	-0.129481	-0.222186
Q64433__a	-0.0375931	-0.10742	-0.0710762	-0.0364681	-0.057277	-0.0377336	-0.0340748	-0.0695647	-0.0298416	0.00833389	-0.033934	-0.0497701	-0.00762614	-0.0132121	-0.0040339	-0.0352017
Q64435__a	0.493723	0.334735	0.398417	0.242431	0.39741	0.620335	0.429751	0.485418	0.544077	0.457554	0.455594	0.458267	0.482876	0.423081	0.641964	0.389886
Q64442__a	-0.0581087	-0.0615688	-0.0643311	-0.14978	-0.0126402	-0.0514416	-0.0350608	-0.0817486	-0.183709	-0.23217	-0.217727	-0.0720373	-0.20389	-0.20201	-0.126048	-0.0204844
Q64458__a	0.90544	0.890626	0.942335	0.757355	0.927606	1.02339	0.808412	0.972534	0.57175	0.469809	0.649933	0.883076	0.50228	0.741565	0.56858	0.770314
Q64459__a	2.31538	1.96218	2.22331	1.86759	2.17749	2.23148	2.33403	2.1788	2.35225	1.97188	2.04591	2.28363	2.09363	2.05325	2.11123	2.17299
Q64462__a	-0.0285692	0.0515935	-0.0734089	0.17705	-0.00115369	0.229873	0.0395178	0.00534785	-0.152248	-0.154842	-0.0792927	-0.0571383	-0.0890913	-0.0419438	-0.143524	-0.215119
Q64464__a	0.203186	0.068075	0.260791	0.0615863	0.167491	0.207478	0.0436905	0.236419	0.244275	0.143421	0.0031919	-0.0230425	0.255822	0.149425	0.457593	0.145382
Q64511__a	0.0521468	-0.0453032	-0.149259	0.103736	0.115535	-0.167358	0.0303393	-0.123799	0.018805	-0.0443242	-0.000721132	0.00300399	0.174393	0.116238	0.107726	0.295783
Q64514-2__a	0.0100908	0.0300004	0.0455952	0.101892	0.0705119	-0.0829751	-0.0285692	-0.077243	-0.0728604	-0.157949	-0.0149266	0.00964054	-0.139601	-0.118625	-0.255561	-0.0677763
Q64516-1__a	-0.267236	-0.292428	-0.265077	-0.178109	-0.116232	-0.13947	-0.310457	-0.24306	-0.357045	-0.325732	-0.24659	-0.179256	-0.331361	-0.262553	-0.404903	-0.210638
Q64674__a	-0.243425	-0.185105	-0.0398403	-0.0404014	-0.199374	-0.29537	0.06121	-0.141956	-0.0221902	0.0320641	0.127746	-0.232661	0.0857569	-0.117163	0.0331413	0.0543475
Q64726__a	0.340861	0.439402	0.527263	0.542185	0.545466	0.365221	0.232362	0.661273	0.53001	0.324618	0.372692	0.562815	0.312276	0.370378	0.248142	0.229687
Q64727__a	-0.105678	-0.0590784	-0.0993626	-0.00345841	-0.0859685	-0.090447	-0.140909	-0.11836	-0.0496307	-0.156138	-0.0984196	-0.132379	-0.0589399	-0.126312	-0.0686019	-0.162468
Q64730__a	0.199935	0.282474	0.213604	0.355239	0.0944949	-0.013355	0.0866146	0.124377	0.272942	0.528823	0	0.39191	0	0.508917	0	0
Q64735-1__a	-0.0257375	-0.102188	-0.120618	0.0967612	0.157335	-0.157173	0.0485464	-0.217355	0.0299268	-0.063779	-0.0446039	-0.1137	0.0561162	-0.0661237	-0.0742314	-0.0912598
Q64737-2__a	0.222936	0.115988	0.134588	0.207611	0.0348549	0.226831	0.187674	0.257511	0.240759	0.0651589	0.217659	0.291716	0.170053	0.198461	0.161105	0.340459
Q66JS6__a	0.100051	0.114254	0.0914485	0.105225	0.0779087	0.0621735	0.137886	0.0993244	0.122397	0.120718	0.112365	0.125683	0.119369	0.11677	0.198825	0.112646
Q68FH4__a	0	-0.462157	-0.809744	0	0	0	-0.330329	0	0	0	0	0	0	0	0	0
Q68FL6__a	0.0192434	-0.0216219	0.0333924	0.0202087	0.0238711	-0.044464	0.0180159	0.0336139	0.166228	0.0314005	0.173628	0.0928939	0.134509	0.0469658	0.0999272	-0.00259445
Q68G59__a	-0.0863762	-0.487178	-0.195852	-0.0360461	-0.139601	0.116348	-0.214622	0	-0.0508848	0	0.123623	0.306627	0	0	0	0
Q69Z37__a	-0.171463	-0.375179	-0.390117	-0.342669	-0.136585	0.0217311	-0.460271	-0.178747	-0.422018	-0.594357	-0.0719	-0.247927	-0.666848	-0.319502	-0.216858	-0.0787464
Q69ZT3__a	-0.164529	0	0.0984747	-0.0781998	0.0796762	-0.10675	0.0263078	-0.135929	0	-0.1125	-0.0522768	0	0	0	0	0
Q69ZX6__a	-0.544288	-0.0243196	0	0.0920172	0.030074	-1.60521	-0.030548	-0.171719	-0.216486	-0.271426	-0.0024506	0	0.0567913	0.100036	-0.103531	0.225464
Q69ZZ3__a	0.00955341	0.0103959	0.0399629	0.10611	0.163252	0.0415953	0.0924786	-0.0439044	-0.1503	-0.007913	0.00124118	0.00125562	-0.0643311	-0.114367	-0.0402613	-0.0460021
Q6A026__a	0.137315	0.254358	0.218145	0.167653	0.154361	0.103999	0.0681052	0.204216	0.407268	0.408876	0.254358	0.144887	0.442732	0.317966	0.334425	0.0743043
Q6A028__a	0	0.0431108	0	0	0.297573	0	2.67512	-1.56472	0.0624899	0.0975945	0.181427	0.0151409	0	0.221018	0.0157972	0.0448212
Q6A068__a	0.100762	-0.000865332	-0.226015	0.0644045	-0.0234682	-0.0142124	-0.0503276	-0.0346383	-0.0807941	0.23783	-0.0585243	0.0502633	0.104945	0.129403	-0.0211954	-0.145351
Q6A077__a	-0.0501882	0.0204868	-0.0731348	0.0139605	0.0437946	0.057767	-0.0859685	-0.0204844	-0.00158604	-0.114767	-0.0059029	-0.0297002	0.016264	-0.0416635	0.0386138	0.0018478
Q6A0A9__a	-0.0193461	0.106933	0.129387	0.0488301	0.112927	0.226392	0.0244138	0.11009	-0.0483758	0.0182788	0.0325657	0.0332151	0.0290433	0.0819039	0.0229326	-0.0556121
Q6A0B1__a	0.129671	0.123497	0.0422191	-0.102188	-0.0989585	-0.0719	-0.159112	-0.0542234	-0.231924	-0.244522	-0.14978	-0.174279	-0.227864	-0.169925	-0.321697	-0.0395595
Q6A0C0__a	0.118555	0.0886076	0.0689675	0.0900964	-0.0578315	0.0835233	0.0324625	0.0808201	-0.0443242	-0.110497	-0.0200577	0.084502	0.00103909	-0.0023065	-0.00848689	0.0290139
Q6A0C5__a	0.2316	-0.0647449	0.0583378	0.159154	0.146531	0.127463	0.0743651	0.108285	0.108503	0.040126	0.0509807	0.0832024	0.219539	-2.00551	0.182082	0.230414
Q6A0D0__a	-0.0915306	-0.0633648	-0.088413	-0.16877	-0.00388998	-0.03492	-0.139208	-0.067501	-0.240253	-0.260628	-0.243425	-0.11703	-0.263756	-0.214871	-0.234133	-0.145743
Q6A4J8-2__a	-0.0388575	0.0220826	-0.166715	0.31633	0.137108	0.0237684	0.00270035	-0.067088	0.0992317	0.0531644	0.034914	-0.000865332	-0.090718	0.0527004	-0.202261	-0.0378742
Q6DFW4__a	0.0688312	-0.0272955	0.185704	0.102682	0.0390139	0.0184542	0.218279	0.068438	0.0588185	0.210479	0.152115	0.131613	0.339126	0.297821	0.180888	0.114644
Q6DIC0__a	0.239805	0.0879021	0.0705272	-0.124461	0.00818889	-0.157303	0.0383174	0.447997	-0.229834	0.268313	0.174328	0.149233	0.014995	0.228233	0.146324	0.156515
Q6DID4__a	-0.132906	-0.0368901	-0.0230425	0.126722	-0.0927488	-0.221196	-0.257614	0.185031	-0.00331438	0.0553814	-0.0786098	-0.230326	-0.00317046	-0.1137	-0.0604624	-0.185105
Q6DMP4__a	0.107197	0.334917	0.0135527	0.422211	0.479492	0.0769801	-0.0643311	0.348758	0.305254	0.377276	0.369091	0.387298	0.188578	0.283808	-0.0112093	0.0405265
Q6GSS7__a	-0.172231	-0.148479	-0.176067	-0.193456	-0.0257375	-0.15562	-0.255924	-0.198117	-0.268913	-0.258097	-0.182692	-0.1644	-0.27274	-0.171975	-0.227002	-0.232292
Q6GTG6__a	-0.0529723	-0.0630888	-0.136716	-0.111031	-0.0751904	-0.00748264	-0.0394191	-0.0663991	-0.200379	-0.115166	-0.175812	-0.0467006	-0.23008	-0.225768	-0.185359	-0.0669503
Q6GTP5__a	0.0860173	0.150785	0.178224	0.112911	0.0840433	0.170865	0.0889757	0.195021	0.147937	0.0332447	0.152773	0.131613	0.0414319	0.13193	0.180119	0.019185
Q6GU11__a	0.166875	-0.0092038	-0.0221902	0.034574	0.168188	0.121439	0.106778	0.0830344	0.0289992	-0.0592169	-0.132248	-0.101381	0.214257	0.0468168	0.0693308	-0.0455827
Q6IRU2__a	-0.0706641	0.676918	-0.1129	-0.0429245	-0.168899	-0.139601	-0.0506062	-0.140909	-0.0412431	-0.024887	-0.0405417	-0.107152	-0.0378742	-0.0124972	0.0218336	-0.118094
Q6IRU5-2__a	0.104093	0.0516683	0.0602919	0.184162	0.226662	0.120169	0.136521	0.150689	0.14749	0.132705	0.181264	0.0820566	0.261172	0.165337	0.290992	0.134065
Q6IWE2__a	-0.00129785	0.0103234	0.0466081	0.0255588	-0.0086304	0.00244009	-0.0247452	0.0231672	0.101304	0.0332299	0.0539429	0.029117	0.0843338	0.0595851	0.109592	-0.00604658
Q6KAN1__a	-0.0731348	0.225278	0.127967	0.101366	0.00293173	0.187756	-0.20989	0.0435715	-0.133958	-0.398679	-0.153676	0.218313	-0.228726	-0.125783	-0.245982	-0.310224
Q6KCD5-1__a	-0.300065	0.072331	0.145478	-0.214871	0.51837	0.414864	-0.144308	-0.279293	-0.413811	3.45361	1.69722	-0.296663	0.0133634	-0.251931	-0.427284	3.6978
Q6LCL8__a	2.18508	1.7726	1.11697	0.403256	-0.0483758	-0.0993626	-0.143263	2.73754	1.08452	0.395511	0.413961	0.672129	-0.0899048	1.4659	-0.207768	-0.349025
Q6NS82-1__a	0.382852	0.378607	0.428508	0.333861	0.364181	0.482936	0.472009	0.464883	0	0	0	0	0	0	0	0
Q6NSR8__a	-0.10044	-0.0717627	0.0534637	-0.0192036	0.155518	0.14543	-0.081885	0.0376952	-0.146655	-0.0809306	0.00865327	0.0912024	-0.0802483	0.0617519	0.0704513	0.134968
Q6NV83-1__a	0.0209698	-0.0809306	-0.123931	-0.049352	0.260532	0.0795694	0.0441665	0.138235	-0.109829	-0.0958569	0.232294	0	0	0	0	0
[truncated: 7,702 more rows]
