# Supplementary material for: CLUSTERnGO: a user-defined modelling platform for two-stage clustering of time-series data
Source: Bioinformatics. 2015 Sep 26;32(3):388–97. doi: 10.1093/bioinformatics/btv532 (PMC4734040; doi:10.1093/bioinformatics/btv532)
Supplement: Supplementary Data [file supp_btv532_suppl_data.zip › File S2.xlsx]

## Sheet: merge-0.1
Extension=0.1	Extension=0.2	Extension=0.3	Extension=0.4	Extension=0.5	Extension=0.6	Extension=0.7	Extension=0.8	Extension=0.9
cluster #genes pvalue namespace go-id go-term background foreground (gene info)	cluster #genes pvalue namespace go-id go-term background foreground (gene info)	cluster #genes pvalue namespace go-id go-term background foreground (gene info)	cluster #genes pvalue namespace go-id go-term background foreground (gene info)	cluster #genes pvalue namespace go-id go-term background foreground (gene info)	cluster #genes pvalue namespace go-id go-term background foreground (gene info)	cluster #genes pvalue namespace go-id go-term background foreground (gene info)	cluster #genes pvalue namespace go-id go-term background foreground (gene info)	cluster #genes pvalue namespace go-id go-term background foreground (gene info)
1 1 index: 5	1 1 index: 5	1 1 index: 5	1 1 index: 5	1 1 index: 5	1 1 index: 5	1 1 index: 5	1 1 index: 5	1 1 index: 5
1 1 sysname: YAR075W	1 1 sysname: YAR075W	1 1 sysname: YAR075W	1 1 sysname: YAR075W	1 1 sysname: YAR075W	1 1 sysname: YAR075W	1 1 sysname: YAR075W	1 1 sysname: YAR075W	1 1 sysname: YAR075W
1 1 clusters:	1 1 clusters:	1 1 clusters:	1 1 clusters:	1 1 clusters:	1 1 clusters:	1 1 clusters:	1 1 clusters:	1 1 clusters:
2 1 index: 325	2 1 index: 325	2 1 index: 325	2 1 index: 325	2 1 index: 325	2 1 index: 325	2 1 index: 325	2 1 index: 325	2 1 index: 325
2 1 sysname: YOL154W	2 1 sysname: YOL154W	2 1 sysname: YOL154W	2 1 sysname: YOL154W	2 1 sysname: YOL154W	2 1 sysname: YOL154W	2 1 sysname: YOL154W	2 1 sysname: YOL154W	2 1 sysname: YOL154W
2 1 clusters:	2 1 clusters:	2 1 clusters:	2 1 clusters:	2 1 clusters:	2 1 clusters:	2 1 clusters:	2 1 clusters:	2 1 clusters:
3 2 index: 123 188	3 2 index: 123 188	3 2 index: 123 188	3 2 index: 123 188	3 2 index: 123 188	3 2 index: 123 188	3 2 index: 123 188	3 2 index: 123 188	3 2 index: 123 188
3 2 sysname: YFL039C YJL052W	3 2 sysname: YFL039C YJL052W	3 2 sysname: YFL039C YJL052W	3 2 sysname: YFL039C YJL052W	3 2 sysname: YFL039C YJL052W	3 2 sysname: YFL039C YJL052W	3 2 sysname: YFL039C YJL052W	3 2 sysname: YFL039C YJL052W	3 2 sysname: YFL039C YJL052W
3 2 clusters:	3 2 clusters:	3 2 clusters:	3 2 clusters:	3 2 clusters:	3 2 clusters:	3 2 clusters:	3 2 clusters:	3 2 clusters:
4 10 index: 10 76 83 127 140 194 231 249 339 362	4 10 index: 10 76 83 127 140 194 231 249 339 362	4 10 index: 10 76 83 127 140 194 231 249 339 362	4 10 index: 10 76 83 127 140 194 231 249 339 362	4 10 index: 10 76 83 127 140 194 231 249 339 362	4 10 index: 10 76 83 127 140 194 231 249 339 362	4 10 index: 10 76 83 127 140 194 231 249 339 362	4 10 index: 10 76 83 127 140 194 231 249 339 362	4 10 index: 10 76 83 127 140 194 231 249 339 362
4 10 sysname: YBL045C YDR150W YDR322C-A YFR033C YGL187C YJL166W YLR038C YLR295C YOR317W YPR020W	4 10 sysname: YBL045C YDR150W YDR322C-A YFR033C YGL187C YJL166W YLR038C YLR295C YOR317W YPR020W	4 10 sysname: YBL045C YDR150W YDR322C-A YFR033C YGL187C YJL166W YLR038C YLR295C YOR317W YPR020W	4 10 sysname: YBL045C YDR150W YDR322C-A YFR033C YGL187C YJL166W YLR038C YLR295C YOR317W YPR020W	4 10 sysname: YBL045C YDR150W YDR322C-A YFR033C YGL187C YJL166W YLR038C YLR295C YOR317W YPR020W	4 10 sysname: YBL045C YDR150W YDR322C-A YFR033C YGL187C YJL166W YLR038C YLR295C YOR317W YPR020W	4 10 sysname: YBL045C YDR150W YDR322C-A YFR033C YGL187C YJL166W YLR038C YLR295C YOR317W YPR020W	4 10 sysname: YBL045C YDR150W YDR322C-A YFR033C YGL187C YJL166W YLR038C YLR295C YOR317W YPR020W	4 10 sysname: YBL045C YDR150W YDR322C-A YFR033C YGL187C YJL166W YLR038C YLR295C YOR317W YPR020W
4 10 clusters:	4 10 clusters:	4 10 clusters:	4 10 clusters:	4 10 clusters:	4 10 clusters:	4 10 clusters:	4 10 clusters:	4 10 clusters:
4 10 0.000000365057 C 31966 mitochondrial membrane 33 9 annotated: 1 0 1 1 1 1 1 1 1 1	4 10 0.000000365057 C 31966 mitochondrial membrane 33 9 annotated: 1 0 1 1 1 1 1 1 1 1	4 10 0.000000365057 C 31966 mitochondrial membrane 33 9 annotated: 1 0 1 1 1 1 1 1 1 1	4 10 0.000000365057 C 31966 mitochondrial membrane 33 9 annotated: 1 0 1 1 1 1 1 1 1 1	4 10 0.000000365057 C 31966 mitochondrial membrane 33 9 annotated: 1 0 1 1 1 1 1 1 1 1	4 10 0.000000365057 C 31966 mitochondrial membrane 33 9 annotated: 1 0 1 1 1 1 1 1 1 1	4 10 0.000000365057 C 31966 mitochondrial membrane 33 9 annotated: 1 0 1 1 1 1 1 1 1 1	4 10 0.000000365057 C 31966 mitochondrial membrane 33 9 annotated: 1 0 1 1 1 1 1 1 1 1	4 10 0.000000365057 C 31966 mitochondrial membrane 33 9 annotated: 1 0 1 1 1 1 1 1 1 1
4 10 0.00000116502 C 5740 mitochondrial envelope 37 9 annotated: 1 0 1 1 1 1 1 1 1 1	4 10 0.00000116502 C 5740 mitochondrial envelope 37 9 annotated: 1 0 1 1 1 1 1 1 1 1	4 10 0.00000116502 C 5740 mitochondrial envelope 37 9 annotated: 1 0 1 1 1 1 1 1 1 1	4 10 0.00000116502 C 5740 mitochondrial envelope 37 9 annotated: 1 0 1 1 1 1 1 1 1 1	4 10 0.00000116502 C 5740 mitochondrial envelope 37 9 annotated: 1 0 1 1 1 1 1 1 1 1	4 10 0.00000116502 C 5740 mitochondrial envelope 37 9 annotated: 1 0 1 1 1 1 1 1 1 1	4 10 0.00000116502 C 5740 mitochondrial envelope 37 9 annotated: 1 0 1 1 1 1 1 1 1 1	4 10 0.00000116502 C 5740 mitochondrial envelope 37 9 annotated: 1 0 1 1 1 1 1 1 1 1	4 10 0.00000116502 C 5740 mitochondrial envelope 37 9 annotated: 1 0 1 1 1 1 1 1 1 1
4 10 0.00000180456 C 5743 mitochondrial inner membrane 25 8 annotated: 1 0 1 1 1 1 1 1 0 1	4 10 0.00000180456 C 5743 mitochondrial inner membrane 25 8 annotated: 1 0 1 1 1 1 1 1 0 1	4 10 0.00000180456 C 5743 mitochondrial inner membrane 25 8 annotated: 1 0 1 1 1 1 1 1 0 1	4 10 0.00000180456 C 5743 mitochondrial inner membrane 25 8 annotated: 1 0 1 1 1 1 1 1 0 1	4 10 0.00000180456 C 5743 mitochondrial inner membrane 25 8 annotated: 1 0 1 1 1 1 1 1 0 1	4 10 0.00000180456 C 5743 mitochondrial inner membrane 25 8 annotated: 1 0 1 1 1 1 1 1 0 1	4 10 0.00000180456 C 5743 mitochondrial inner membrane 25 8 annotated: 1 0 1 1 1 1 1 1 0 1	4 10 0.00000180456 C 5743 mitochondrial inner membrane 25 8 annotated: 1 0 1 1 1 1 1 1 0 1	4 10 0.00000180456 C 5743 mitochondrial inner membrane 25 8 annotated: 1 0 1 1 1 1 1 1 0 1
4 10 0.00000180456 C 19866 organelle inner membrane 25 8 annotated: 1 0 1 1 1 1 1 1 0 1	4 10 0.00000180456 C 19866 organelle inner membrane 25 8 annotated: 1 0 1 1 1 1 1 1 0 1	4 10 0.00000180456 C 19866 organelle inner membrane 25 8 annotated: 1 0 1 1 1 1 1 1 0 1	4 10 0.00000180456 C 19866 organelle inner membrane 25 8 annotated: 1 0 1 1 1 1 1 1 0 1	4 10 0.00000180456 C 19866 organelle inner membrane 25 8 annotated: 1 0 1 1 1 1 1 1 0 1	4 10 0.00000180456 C 19866 organelle inner membrane 25 8 annotated: 1 0 1 1 1 1 1 1 0 1	4 10 0.00000180456 C 19866 organelle inner membrane 25 8 annotated: 1 0 1 1 1 1 1 1 0 1	4 10 0.00000180456 C 19866 organelle inner membrane 25 8 annotated: 1 0 1 1 1 1 1 1 0 1	4 10 0.00000180456 C 19866 organelle inner membrane 25 8 annotated: 1 0 1 1 1 1 1 1 0 1
4 10 0.00000180456 P 1902600 hydrogen ion transmembrane transport 25 8 annotated: 1 0 1 1 1 1 1 1 0 1	4 10 0.00000180456 P 1902600 hydrogen ion transmembrane transport 25 8 annotated: 1 0 1 1 1 1 1 1 0 1	4 10 0.00000180456 P 1902600 hydrogen ion transmembrane transport 25 8 annotated: 1 0 1 1 1 1 1 1 0 1	4 10 0.00000180456 P 1902600 hydrogen ion transmembrane transport 25 8 annotated: 1 0 1 1 1 1 1 1 0 1	4 10 0.00000180456 P 1902600 hydrogen ion transmembrane transport 25 8 annotated: 1 0 1 1 1 1 1 1 0 1	4 10 0.00000180456 P 1902600 hydrogen ion transmembrane transport 25 8 annotated: 1 0 1 1 1 1 1 1 0 1	4 10 0.00000180456 P 1902600 hydrogen ion transmembrane transport 25 8 annotated: 1 0 1 1 1 1 1 1 0 1	4 10 0.00000180456 P 1902600 hydrogen ion transmembrane transport 25 8 annotated: 1 0 1 1 1 1 1 1 0 1	4 10 0.00000180456 P 1902600 hydrogen ion transmembrane transport 25 8 annotated: 1 0 1 1 1 1 1 1 0 1
4 10 0.00000180456 F 15078 hydrogen ion transmembrane transporter activity 25 8 annotated: 1 0 1 1 1 1 1 1 0 1	4 10 0.00000180456 F 15078 hydrogen ion transmembrane transporter activity 25 8 annotated: 1 0 1 1 1 1 1 1 0 1	4 10 0.00000180456 F 15078 hydrogen ion transmembrane transporter activity 25 8 annotated: 1 0 1 1 1 1 1 1 0 1	4 10 0.00000180456 F 15078 hydrogen ion transmembrane transporter activity 25 8 annotated: 1 0 1 1 1 1 1 1 0 1	4 10 0.00000180456 F 15078 hydrogen ion transmembrane transporter activity 25 8 annotated: 1 0 1 1 1 1 1 1 0 1	4 10 0.00000180456 F 15078 hydrogen ion transmembrane transporter activity 25 8 annotated: 1 0 1 1 1 1 1 1 0 1	4 10 0.00000180456 F 15078 hydrogen ion transmembrane transporter activity 25 8 annotated: 1 0 1 1 1 1 1 1 0 1	4 10 0.00000180456 F 15078 hydrogen ion transmembrane transporter activity 25 8 annotated: 1 0 1 1 1 1 1 1 0 1	4 10 0.00000180456 F 15078 hydrogen ion transmembrane transporter activity 25 8 annotated: 1 0 1 1 1 1 1 1 0 1
4 10 0.00000197387 C 31967 organelle envelope 39 9 annotated: 1 0 1 1 1 1 1 1 1 1	4 10 0.00000197387 C 31967 organelle envelope 39 9 annotated: 1 0 1 1 1 1 1 1 1 1	4 10 0.00000197387 C 31967 organelle envelope 39 9 annotated: 1 0 1 1 1 1 1 1 1 1	4 10 0.00000197387 C 31967 organelle envelope 39 9 annotated: 1 0 1 1 1 1 1 1 1 1	4 10 0.00000197387 C 31967 organelle envelope 39 9 annotated: 1 0 1 1 1 1 1 1 1 1	4 10 0.00000197387 C 31967 organelle envelope 39 9 annotated: 1 0 1 1 1 1 1 1 1 1	4 10 0.00000197387 C 31967 organelle envelope 39 9 annotated: 1 0 1 1 1 1 1 1 1 1	4 10 0.00000197387 C 31967 organelle envelope 39 9 annotated: 1 0 1 1 1 1 1 1 1 1	4 10 0.00000197387 C 31967 organelle envelope 39 9 annotated: 1 0 1 1 1 1 1 1 1 1
4 10 0.00000197387 C 31975 envelope 39 9 annotated: 1 0 1 1 1 1 1 1 1 1	4 10 0.00000197387 C 31975 envelope 39 9 annotated: 1 0 1 1 1 1 1 1 1 1	4 10 0.00000197387 C 31975 envelope 39 9 annotated: 1 0 1 1 1 1 1 1 1 1	4 10 0.00000197387 C 31975 envelope 39 9 annotated: 1 0 1 1 1 1 1 1 1 1	4 10 0.00000197387 C 31975 envelope 39 9 annotated: 1 0 1 1 1 1 1 1 1 1	4 10 0.00000197387 C 31975 envelope 39 9 annotated: 1 0 1 1 1 1 1 1 1 1	4 10 0.00000197387 C 31975 envelope 39 9 annotated: 1 0 1 1 1 1 1 1 1 1	4 10 0.00000197387 C 31975 envelope 39 9 annotated: 1 0 1 1 1 1 1 1 1 1	4 10 0.00000197387 C 31975 envelope 39 9 annotated: 1 0 1 1 1 1 1 1 1 1
4 10 0.0000025932 C 44455 mitochondrial membrane part 26 8 annotated: 1 0 1 1 1 1 1 1 0 1	4 10 0.0000025932 C 44455 mitochondrial membrane part 26 8 annotated: 1 0 1 1 1 1 1 1 0 1	4 10 0.0000025932 C 44455 mitochondrial membrane part 26 8 annotated: 1 0 1 1 1 1 1 1 0 1	4 10 0.0000025932 C 44455 mitochondrial membrane part 26 8 annotated: 1 0 1 1 1 1 1 1 0 1	4 10 0.0000025932 C 44455 mitochondrial membrane part 26 8 annotated: 1 0 1 1 1 1 1 1 0 1	4 10 0.0000025932 C 44455 mitochondrial membrane part 26 8 annotated: 1 0 1 1 1 1 1 1 0 1	4 10 0.0000025932 C 44455 mitochondrial membrane part 26 8 annotated: 1 0 1 1 1 1 1 1 0 1	4 10 0.0000025932 C 44455 mitochondrial membrane part 26 8 annotated: 1 0 1 1 1 1 1 1 0 1	4 10 0.0000025932 C 44455 mitochondrial membrane part 26 8 annotated: 1 0 1 1 1 1 1 1 0 1
4 10 0.0000025932 F 15077 monovalent inorganic cation transmembrane transporter activity 26 8 annotated: 1 0 1 1 1 1 1 1 0 1	4 10 0.0000025932 F 15077 monovalent inorganic cation transmembrane transporter activity 26 8 annotated: 1 0 1 1 1 1 1 1 0 1	4 10 0.0000025932 F 15077 monovalent inorganic cation transmembrane transporter activity 26 8 annotated: 1 0 1 1 1 1 1 1 0 1	4 10 0.0000025932 F 15077 monovalent inorganic cation transmembrane transporter activity 26 8 annotated: 1 0 1 1 1 1 1 1 0 1	4 10 0.0000025932 F 15077 monovalent inorganic cation transmembrane transporter activity 26 8 annotated: 1 0 1 1 1 1 1 1 0 1	4 10 0.0000025932 F 15077 monovalent inorganic cation transmembrane transporter activity 26 8 annotated: 1 0 1 1 1 1 1 1 0 1	4 10 0.0000025932 F 15077 monovalent inorganic cation transmembrane transporter activity 26 8 annotated: 1 0 1 1 1 1 1 1 0 1	4 10 0.0000025932 F 15077 monovalent inorganic cation transmembrane transporter activity 26 8 annotated: 1 0 1 1 1 1 1 1 0 1	4 10 0.0000025932 F 15077 monovalent inorganic cation transmembrane transporter activity 26 8 annotated: 1 0 1 1 1 1 1 1 0 1
4 10 0.00000510603 P 6818 hydrogen transport 28 8 annotated: 1 0 1 1 1 1 1 1 0 1	4 10 0.00000510603 P 6818 hydrogen transport 28 8 annotated: 1 0 1 1 1 1 1 1 0 1	4 10 0.00000510603 P 6818 hydrogen transport 28 8 annotated: 1 0 1 1 1 1 1 1 0 1	4 10 0.00000510603 P 6818 hydrogen transport 28 8 annotated: 1 0 1 1 1 1 1 1 0 1	4 10 0.00000510603 P 6818 hydrogen transport 28 8 annotated: 1 0 1 1 1 1 1 1 0 1	4 10 0.00000510603 P 6818 hydrogen transport 28 8 annotated: 1 0 1 1 1 1 1 1 0 1	4 10 0.00000510603 P 6818 hydrogen transport 28 8 annotated: 1 0 1 1 1 1 1 1 0 1	4 10 0.00000510603 P 6818 hydrogen transport 28 8 annotated: 1 0 1 1 1 1 1 1 0 1	4 10 0.00000510603 P 6818 hydrogen transport 28 8 annotated: 1 0 1 1 1 1 1 1 0 1
4 10 0.00000510603 P 15992 proton transport 28 8 annotated: 1 0 1 1 1 1 1 1 0 1	4 10 0.00000510603 P 15992 proton transport 28 8 annotated: 1 0 1 1 1 1 1 1 0 1	4 10 0.00000510603 P 15992 proton transport 28 8 annotated: 1 0 1 1 1 1 1 1 0 1	4 10 0.00000510603 P 15992 proton transport 28 8 annotated: 1 0 1 1 1 1 1 1 0 1	4 10 0.00000510603 P 15992 proton transport 28 8 annotated: 1 0 1 1 1 1 1 1 0 1	4 10 0.00000510603 P 15992 proton transport 28 8 annotated: 1 0 1 1 1 1 1 1 0 1	4 10 0.00000510603 P 15992 proton transport 28 8 annotated: 1 0 1 1 1 1 1 1 0 1	4 10 0.00000510603 P 15992 proton transport 28 8 annotated: 1 0 1 1 1 1 1 1 0 1	4 10 0.00000510603 P 15992 proton transport 28 8 annotated: 1 0 1 1 1 1 1 1 0 1
4 10 0.00000510603 P 98662 inorganic cation transmembrane transport 28 8 annotated: 1 0 1 1 1 1 1 1 0 1	4 10 0.00000510603 P 98662 inorganic cation transmembrane transport 28 8 annotated: 1 0 1 1 1 1 1 1 0 1	4 10 0.00000510603 P 98662 inorganic cation transmembrane transport 28 8 annotated: 1 0 1 1 1 1 1 1 0 1	4 10 0.00000510603 P 98662 inorganic cation transmembrane transport 28 8 annotated: 1 0 1 1 1 1 1 1 0 1	4 10 0.00000510603 P 98662 inorganic cation transmembrane transport 28 8 annotated: 1 0 1 1 1 1 1 1 0 1	4 10 0.00000510603 P 98662 inorganic cation transmembrane transport 28 8 annotated: 1 0 1 1 1 1 1 1 0 1	4 10 0.00000510603 P 98662 inorganic cation transmembrane transport 28 8 annotated: 1 0 1 1 1 1 1 1 0 1	4 10 0.00000510603 P 98662 inorganic cation transmembrane transport 28 8 annotated: 1 0 1 1 1 1 1 1 0 1	4 10 0.00000510603 P 98662 inorganic cation transmembrane transport 28 8 annotated: 1 0 1 1 1 1 1 1 0 1
4 10 0.00000510603 F 22890 inorganic cation transmembrane transporter activity 28 8 annotated: 1 0 1 1 1 1 1 1 0 1	4 10 0.00000510603 F 22890 inorganic cation transmembrane transporter activity 28 8 annotated: 1 0 1 1 1 1 1 1 0 1	4 10 0.00000510603 F 22890 inorganic cation transmembrane transporter activity 28 8 annotated: 1 0 1 1 1 1 1 1 0 1	4 10 0.00000510603 F 22890 inorganic cation transmembrane transporter activity 28 8 annotated: 1 0 1 1 1 1 1 1 0 1	4 10 0.00000510603 F 22890 inorganic cation transmembrane transporter activity 28 8 annotated: 1 0 1 1 1 1 1 1 0 1	4 10 0.00000510603 F 22890 inorganic cation transmembrane transporter activity 28 8 annotated: 1 0 1 1 1 1 1 1 0 1	4 10 0.00000510603 F 22890 inorganic cation transmembrane transporter activity 28 8 annotated: 1 0 1 1 1 1 1 1 0 1	4 10 0.00000510603 F 22890 inorganic cation transmembrane transporter activity 28 8 annotated: 1 0 1 1 1 1 1 1 0 1	4 10 0.00000510603 F 22890 inorganic cation transmembrane transporter activity 28 8 annotated: 1 0 1 1 1 1 1 1 0 1
4 10 0.00000651407 P 6811 ion transport 44 9 annotated: 1 0 1 1 1 1 1 1 1 1	4 10 0.00000651407 P 6811 ion transport 44 9 annotated: 1 0 1 1 1 1 1 1 1 1	4 10 0.00000651407 P 6811 ion transport 44 9 annotated: 1 0 1 1 1 1 1 1 1 1	4 10 0.00000651407 P 6811 ion transport 44 9 annotated: 1 0 1 1 1 1 1 1 1 1	4 10 0.00000651407 P 6811 ion transport 44 9 annotated: 1 0 1 1 1 1 1 1 1 1	4 10 0.00000651407 P 6811 ion transport 44 9 annotated: 1 0 1 1 1 1 1 1 1 1	4 10 0.00000651407 P 6811 ion transport 44 9 annotated: 1 0 1 1 1 1 1 1 1 1	4 10 0.00000651407 P 6811 ion transport 44 9 annotated: 1 0 1 1 1 1 1 1 1 1	4 10 0.00000651407 P 6811 ion transport 44 9 annotated: 1 0 1 1 1 1 1 1 1 1
4 10 0.00000701469 P 15672 monovalent inorganic cation transport 29 8 annotated: 1 0 1 1 1 1 1 1 0 1	4 10 0.00000701469 P 15672 monovalent inorganic cation transport 29 8 annotated: 1 0 1 1 1 1 1 1 0 1	4 10 0.00000701469 P 15672 monovalent inorganic cation transport 29 8 annotated: 1 0 1 1 1 1 1 1 0 1	4 10 0.00000701469 P 15672 monovalent inorganic cation transport 29 8 annotated: 1 0 1 1 1 1 1 1 0 1	4 10 0.00000701469 P 15672 monovalent inorganic cation transport 29 8 annotated: 1 0 1 1 1 1 1 1 0 1	4 10 0.00000701469 P 15672 monovalent inorganic cation transport 29 8 annotated: 1 0 1 1 1 1 1 1 0 1	4 10 0.00000701469 P 15672 monovalent inorganic cation transport 29 8 annotated: 1 0 1 1 1 1 1 1 0 1	4 10 0.00000701469 P 15672 monovalent inorganic cation transport 29 8 annotated: 1 0 1 1 1 1 1 1 0 1	4 10 0.00000701469 P 15672 monovalent inorganic cation transport 29 8 annotated: 1 0 1 1 1 1 1 1 0 1
4 10 0.00000951585 P 98660 inorganic ion transmembrane transport 30 8 annotated: 1 0 1 1 1 1 1 1 0 1	4 10 0.00000951585 P 98660 inorganic ion transmembrane transport 30 8 annotated: 1 0 1 1 1 1 1 1 0 1	4 10 0.00000951585 P 98660 inorganic ion transmembrane transport 30 8 annotated: 1 0 1 1 1 1 1 1 0 1	4 10 0.00000951585 P 98660 inorganic ion transmembrane transport 30 8 annotated: 1 0 1 1 1 1 1 1 0 1	4 10 0.00000951585 P 98660 inorganic ion transmembrane transport 30 8 annotated: 1 0 1 1 1 1 1 1 0 1	4 10 0.00000951585 P 98660 inorganic ion transmembrane transport 30 8 annotated: 1 0 1 1 1 1 1 1 0 1	4 10 0.00000951585 P 98660 inorganic ion transmembrane transport 30 8 annotated: 1 0 1 1 1 1 1 1 0 1	4 10 0.00000951585 P 98660 inorganic ion transmembrane transport 30 8 annotated: 1 0 1 1 1 1 1 1 0 1	4 10 0.00000951585 P 98660 inorganic ion transmembrane transport 30 8 annotated: 1 0 1 1 1 1 1 1 0 1
4 10 0.000012759 P 98655 cation transmembrane transport 31 8 annotated: 1 0 1 1 1 1 1 1 0 1	4 10 0.000012759 P 98655 cation transmembrane transport 31 8 annotated: 1 0 1 1 1 1 1 1 0 1	4 10 0.000012759 P 98655 cation transmembrane transport 31 8 annotated: 1 0 1 1 1 1 1 1 0 1	4 10 0.000012759 P 98655 cation transmembrane transport 31 8 annotated: 1 0 1 1 1 1 1 1 0 1	4 10 0.000012759 P 98655 cation transmembrane transport 31 8 annotated: 1 0 1 1 1 1 1 1 0 1	4 10 0.000012759 P 98655 cation transmembrane transport 31 8 annotated: 1 0 1 1 1 1 1 1 0 1	4 10 0.000012759 P 98655 cation transmembrane transport 31 8 annotated: 1 0 1 1 1 1 1 1 0 1	4 10 0.000012759 P 98655 cation transmembrane transport 31 8 annotated: 1 0 1 1 1 1 1 1 0 1	4 10 0.000012759 P 98655 cation transmembrane transport 31 8 annotated: 1 0 1 1 1 1 1 1 0 1
4 10 0.000012759 F 8324 cation transmembrane transporter activity 31 8 annotated: 1 0 1 1 1 1 1 1 0 1	4 10 0.000012759 F 8324 cation transmembrane transporter activity 31 8 annotated: 1 0 1 1 1 1 1 1 0 1	4 10 0.000012759 F 8324 cation transmembrane transporter activity 31 8 annotated: 1 0 1 1 1 1 1 1 0 1	4 10 0.000012759 F 8324 cation transmembrane transporter activity 31 8 annotated: 1 0 1 1 1 1 1 1 0 1	4 10 0.000012759 F 8324 cation transmembrane transporter activity 31 8 annotated: 1 0 1 1 1 1 1 1 0 1	4 10 0.000012759 F 8324 cation transmembrane transporter activity 31 8 annotated: 1 0 1 1 1 1 1 1 0 1	4 10 0.000012759 F 8324 cation transmembrane transporter activity 31 8 annotated: 1 0 1 1 1 1 1 1 0 1	4 10 0.000012759 F 8324 cation transmembrane transporter activity 31 8 annotated: 1 0 1 1 1 1 1 1 0 1	4 10 0.000012759 F 8324 cation transmembrane transporter activity 31 8 annotated: 1 0 1 1 1 1 1 1 0 1
4 10 0.0000152414 C 31090 organelle membrane 48 9 annotated: 1 0 1 1 1 1 1 1 1 1	4 10 0.0000152414 C 31090 organelle membrane 48 9 annotated: 1 0 1 1 1 1 1 1 1 1	4 10 0.0000152414 C 31090 organelle membrane 48 9 annotated: 1 0 1 1 1 1 1 1 1 1	4 10 0.0000152414 C 31090 organelle membrane 48 9 annotated: 1 0 1 1 1 1 1 1 1 1	4 10 0.0000152414 C 31090 organelle membrane 48 9 annotated: 1 0 1 1 1 1 1 1 1 1	4 10 0.0000152414 C 31090 organelle membrane 48 9 annotated: 1 0 1 1 1 1 1 1 1 1	4 10 0.0000152414 C 31090 organelle membrane 48 9 annotated: 1 0 1 1 1 1 1 1 1 1	4 10 0.0000152414 C 31090 organelle membrane 48 9 annotated: 1 0 1 1 1 1 1 1 1 1	4 10 0.0000152414 C 31090 organelle membrane 48 9 annotated: 1 0 1 1 1 1 1 1 1 1
4 10 0.0000186189 C 44429 mitochondrial part 49 9 annotated: 1 0 1 1 1 1 1 1 1 1	4 10 0.0000186189 C 44429 mitochondrial part 49 9 annotated: 1 0 1 1 1 1 1 1 1 1	4 10 0.0000186189 C 44429 mitochondrial part 49 9 annotated: 1 0 1 1 1 1 1 1 1 1	4 10 0.0000186189 C 44429 mitochondrial part 49 9 annotated: 1 0 1 1 1 1 1 1 1 1	4 10 0.0000186189 C 44429 mitochondrial part 49 9 annotated: 1 0 1 1 1 1 1 1 1 1	4 10 0.0000186189 C 44429 mitochondrial part 49 9 annotated: 1 0 1 1 1 1 1 1 1 1	4 10 0.0000186189 C 44429 mitochondrial part 49 9 annotated: 1 0 1 1 1 1 1 1 1 1	4 10 0.0000186189 C 44429 mitochondrial part 49 9 annotated: 1 0 1 1 1 1 1 1 1 1	4 10 0.0000186189 C 44429 mitochondrial part 49 9 annotated: 1 0 1 1 1 1 1 1 1 1
4 10 0.0000222219 P 6812 cation transport 33 8 annotated: 1 0 1 1 1 1 1 1 0 1	4 10 0.0000222219 P 6812 cation transport 33 8 annotated: 1 0 1 1 1 1 1 1 0 1	4 10 0.0000222219 P 6812 cation transport 33 8 annotated: 1 0 1 1 1 1 1 1 0 1	4 10 0.0000222219 P 6812 cation transport 33 8 annotated: 1 0 1 1 1 1 1 1 0 1	4 10 0.0000222219 P 6812 cation transport 33 8 annotated: 1 0 1 1 1 1 1 1 0 1	4 10 0.0000222219 P 6812 cation transport 33 8 annotated: 1 0 1 1 1 1 1 1 0 1	4 10 0.0000222219 P 6812 cation transport 33 8 annotated: 1 0 1 1 1 1 1 1 0 1	4 10 0.0000222219 P 6812 cation transport 33 8 annotated: 1 0 1 1 1 1 1 1 0 1	4 10 0.0000222219 P 6812 cation transport 33 8 annotated: 1 0 1 1 1 1 1 1 0 1
4 10 0.000029735 C 70069 cytochrome complex 7 5 annotated: 1 0 0 1 1 1 1 0 0 0	4 10 0.000029735 C 70069 cytochrome complex 7 5 annotated: 1 0 0 1 1 1 1 0 0 0	4 10 0.000029735 C 70069 cytochrome complex 7 5 annotated: 1 0 0 1 1 1 1 0 0 0	4 10 0.000029735 C 70069 cytochrome complex 7 5 annotated: 1 0 0 1 1 1 1 0 0 0	4 10 0.000029735 C 70069 cytochrome complex 7 5 annotated: 1 0 0 1 1 1 1 0 0 0	4 10 0.000029735 C 70069 cytochrome complex 7 5 annotated: 1 0 0 1 1 1 1 0 0 0	4 10 0.000029735 C 70069 cytochrome complex 7 5 annotated: 1 0 0 1 1 1 1 0 0 0	4 10 0.000029735 C 70069 cytochrome complex 7 5 annotated: 1 0 0 1 1 1 1 0 0 0	4 10 0.000029735 C 70069 cytochrome complex 7 5 annotated: 1 0 0 1 1 1 1 0 0 0
4 10 0.0000372751 F 15075 ion transmembrane transporter activity 35 8 annotated: 1 0 1 1 1 1 1 1 0 1	4 10 0.0000372751 F 15075 ion transmembrane transporter activity 35 8 annotated: 1 0 1 1 1 1 1 1 0 1	4 10 0.0000372751 F 15075 ion transmembrane transporter activity 35 8 annotated: 1 0 1 1 1 1 1 1 0 1	4 10 0.0000372751 F 15075 ion transmembrane transporter activity 35 8 annotated: 1 0 1 1 1 1 1 1 0 1	4 10 0.0000372751 F 15075 ion transmembrane transporter activity 35 8 annotated: 1 0 1 1 1 1 1 1 0 1	4 10 0.0000372751 F 15075 ion transmembrane transporter activity 35 8 annotated: 1 0 1 1 1 1 1 1 0 1	4 10 0.0000372751 F 15075 ion transmembrane transporter activity 35 8 annotated: 1 0 1 1 1 1 1 1 0 1	4 10 0.0000372751 F 15075 ion transmembrane transporter activity 35 8 annotated: 1 0 1 1 1 1 1 1 0 1	4 10 0.0000372751 F 15075 ion transmembrane transporter activity 35 8 annotated: 1 0 1 1 1 1 1 1 0 1
4 10 0.0000605022 P 34220 ion transmembrane transport 37 8 annotated: 1 0 1 1 1 1 1 1 0 1	4 10 0.0000605022 P 34220 ion transmembrane transport 37 8 annotated: 1 0 1 1 1 1 1 1 0 1	4 10 0.0000605022 P 34220 ion transmembrane transport 37 8 annotated: 1 0 1 1 1 1 1 1 0 1	4 10 0.0000605022 P 34220 ion transmembrane transport 37 8 annotated: 1 0 1 1 1 1 1 1 0 1	4 10 0.0000605022 P 34220 ion transmembrane transport 37 8 annotated: 1 0 1 1 1 1 1 1 0 1	4 10 0.0000605022 P 34220 ion transmembrane transport 37 8 annotated: 1 0 1 1 1 1 1 1 0 1	4 10 0.0000605022 P 34220 ion transmembrane transport 37 8 annotated: 1 0 1 1 1 1 1 1 0 1	4 10 0.0000605022 P 34220 ion transmembrane transport 37 8 annotated: 1 0 1 1 1 1 1 1 0 1	4 10 0.0000605022 P 34220 ion transmembrane transport 37 8 annotated: 1 0 1 1 1 1 1 1 0 1
4 10 0.0000783819 C 5746 mitochondrial respiratory chain 8 5 annotated: 1 0 0 1 1 1 1 0 0 0	4 10 0.0000783819 C 5746 mitochondrial respiratory chain 8 5 annotated: 1 0 0 1 1 1 1 0 0 0	4 10 0.0000783819 C 5746 mitochondrial respiratory chain 8 5 annotated: 1 0 0 1 1 1 1 0 0 0	4 10 0.0000783819 C 5746 mitochondrial respiratory chain 8 5 annotated: 1 0 0 1 1 1 1 0 0 0	4 10 0.0000783819 C 5746 mitochondrial respiratory chain 8 5 annotated: 1 0 0 1 1 1 1 0 0 0	4 10 0.0000783819 C 5746 mitochondrial respiratory chain 8 5 annotated: 1 0 0 1 1 1 1 0 0 0	4 10 0.0000783819 C 5746 mitochondrial respiratory chain 8 5 annotated: 1 0 0 1 1 1 1 0 0 0	4 10 0.0000783819 C 5746 mitochondrial respiratory chain 8 5 annotated: 1 0 0 1 1 1 1 0 0 0	4 10 0.0000783819 C 5746 mitochondrial respiratory chain 8 5 annotated: 1 0 0 1 1 1 1 0 0 0
4 10 0.0000783819 C 70469 respiratory chain 8 5 annotated: 1 0 0 1 1 1 1 0 0 0	4 10 0.0000783819 C 70469 respiratory chain 8 5 annotated: 1 0 0 1 1 1 1 0 0 0	4 10 0.0000783819 C 70469 respiratory chain 8 5 annotated: 1 0 0 1 1 1 1 0 0 0	4 10 0.0000783819 C 70469 respiratory chain 8 5 annotated: 1 0 0 1 1 1 1 0 0 0	4 10 0.0000783819 C 70469 respiratory chain 8 5 annotated: 1 0 0 1 1 1 1 0 0 0	4 10 0.0000783819 C 70469 respiratory chain 8 5 annotated: 1 0 0 1 1 1 1 0 0 0	4 10 0.0000783819 C 70469 respiratory chain 8 5 annotated: 1 0 0 1 1 1 1 0 0 0	4 10 0.0000783819 C 70469 respiratory chain 8 5 annotated: 1 0 0 1 1 1 1 0 0 0	4 10 0.0000783819 C 70469 respiratory chain 8 5 annotated: 1 0 0 1 1 1 1 0 0 0
4 10 0.000111906 P 44765 single-organism transport 87 10 annotated: 1 1 1 1 1 1 1 1 1 1	4 10 0.000111906 P 44765 single-organism transport 87 10 annotated: 1 1 1 1 1 1 1 1 1 1	4 10 0.000111906 P 44765 single-organism transport 87 10 annotated: 1 1 1 1 1 1 1 1 1 1	4 10 0.000111906 P 44765 single-organism transport 87 10 annotated: 1 1 1 1 1 1 1 1 1 1	4 10 0.000111906 P 44765 single-organism transport 87 10 annotated: 1 1 1 1 1 1 1 1 1 1	4 10 0.000111906 P 44765 single-organism transport 87 10 annotated: 1 1 1 1 1 1 1 1 1 1	4 10 0.000111906 P 44765 single-organism transport 87 10 annotated: 1 1 1 1 1 1 1 1 1 1	4 10 0.000111906 P 44765 single-organism transport 87 10 annotated: 1 1 1 1 1 1 1 1 1 1	4 10 0.000111906 P 44765 single-organism transport 87 10 annotated: 1 1 1 1 1 1 1 1 1 1
4 10 0.000111906 P 1902578 single-organism localization 87 10 annotated: 1 1 1 1 1 1 1 1 1 1	4 10 0.000111906 P 1902578 single-organism localization 87 10 annotated: 1 1 1 1 1 1 1 1 1 1	4 10 0.000111906 P 1902578 single-organism localization 87 10 annotated: 1 1 1 1 1 1 1 1 1 1	4 10 0.000111906 P 1902578 single-organism localization 87 10 annotated: 1 1 1 1 1 1 1 1 1 1	4 10 0.000111906 P 1902578 single-organism localization 87 10 annotated: 1 1 1 1 1 1 1 1 1 1	4 10 0.000111906 P 1902578 single-organism localization 87 10 annotated: 1 1 1 1 1 1 1 1 1 1	4 10 0.000111906 P 1902578 single-organism localization 87 10 annotated: 1 1 1 1 1 1 1 1 1 1	4 10 0.000111906 P 1902578 single-organism localization 87 10 annotated: 1 1 1 1 1 1 1 1 1 1	4 10 0.000111906 P 1902578 single-organism localization 87 10 annotated: 1 1 1 1 1 1 1 1 1 1
4 10 0.000118606 F 22891 substrate-specific transmembrane transporter activity 40 8 annotated: 1 0 1 1 1 1 1 1 0 1	4 10 0.000118606 F 22891 substrate-specific transmembrane transporter activity 40 8 annotated: 1 0 1 1 1 1 1 1 0 1	4 10 0.000118606 F 22891 substrate-specific transmembrane transporter activity 40 8 annotated: 1 0 1 1 1 1 1 1 0 1	4 10 0.000118606 F 22891 substrate-specific transmembrane transporter activity 40 8 annotated: 1 0 1 1 1 1 1 1 0 1	4 10 0.000118606 F 22891 substrate-specific transmembrane transporter activity 40 8 annotated: 1 0 1 1 1 1 1 1 0 1	4 10 0.000118606 F 22891 substrate-specific transmembrane transporter activity 40 8 annotated: 1 0 1 1 1 1 1 1 0 1	4 10 0.000118606 F 22891 substrate-specific transmembrane transporter activity 40 8 annotated: 1 0 1 1 1 1 1 1 0 1	4 10 0.000118606 F 22891 substrate-specific transmembrane transporter activity 40 8 annotated: 1 0 1 1 1 1 1 1 0 1	4 10 0.000118606 F 22891 substrate-specific transmembrane transporter activity 40 8 annotated: 1 0 1 1 1 1 1 1 0 1
4 10 0.000146572 F 22857 transmembrane transporter activity 41 8 annotated: 1 0 1 1 1 1 1 1 0 1	4 10 0.000146572 F 22857 transmembrane transporter activity 41 8 annotated: 1 0 1 1 1 1 1 1 0 1	4 10 0.000146572 F 22857 transmembrane transporter activity 41 8 annotated: 1 0 1 1 1 1 1 1 0 1	4 10 0.000146572 F 22857 transmembrane transporter activity 41 8 annotated: 1 0 1 1 1 1 1 1 0 1	4 10 0.000146572 F 22857 transmembrane transporter activity 41 8 annotated: 1 0 1 1 1 1 1 1 0 1	4 10 0.000146572 F 22857 transmembrane transporter activity 41 8 annotated: 1 0 1 1 1 1 1 1 0 1	4 10 0.000146572 F 22857 transmembrane transporter activity 41 8 annotated: 1 0 1 1 1 1 1 1 0 1	4 10 0.000146572 F 22857 transmembrane transporter activity 41 8 annotated: 1 0 1 1 1 1 1 1 0 1	4 10 0.000146572 F 22857 transmembrane transporter activity 41 8 annotated: 1 0 1 1 1 1 1 1 0 1
4 10 0.000146572 F 22892 substrate-specific transporter activity 41 8 annotated: 1 0 1 1 1 1 1 1 0 1	4 10 0.000146572 F 22892 substrate-specific transporter activity 41 8 annotated: 1 0 1 1 1 1 1 1 0 1	4 10 0.000146572 F 22892 substrate-specific transporter activity 41 8 annotated: 1 0 1 1 1 1 1 1 0 1	4 10 0.000146572 F 22892 substrate-specific transporter activity 41 8 annotated: 1 0 1 1 1 1 1 1 0 1	4 10 0.000146572 F 22892 substrate-specific transporter activity 41 8 annotated: 1 0 1 1 1 1 1 1 0 1	4 10 0.000146572 F 22892 substrate-specific transporter activity 41 8 annotated: 1 0 1 1 1 1 1 1 0 1	4 10 0.000146572 F 22892 substrate-specific transporter activity 41 8 annotated: 1 0 1 1 1 1 1 1 0 1	4 10 0.000146572 F 22892 substrate-specific transporter activity 41 8 annotated: 1 0 1 1 1 1 1 1 0 1	4 10 0.000146572 F 22892 substrate-specific transporter activity 41 8 annotated: 1 0 1 1 1 1 1 1 0 1
4 10 0.000167819 P 46034 ATP metabolic process 27 7 annotated: 0 0 1 1 1 1 1 1 0 1	4 10 0.000167819 P 46034 ATP metabolic process 27 7 annotated: 0 0 1 1 1 1 1 1 0 1	4 10 0.000167819 P 46034 ATP metabolic process 27 7 annotated: 0 0 1 1 1 1 1 1 0 1	4 10 0.000167819 P 46034 ATP metabolic process 27 7 annotated: 0 0 1 1 1 1 1 1 0 1	4 10 0.000167819 P 46034 ATP metabolic process 27 7 annotated: 0 0 1 1 1 1 1 1 0 1	4 10 0.000167819 P 46034 ATP metabolic process 27 7 annotated: 0 0 1 1 1 1 1 1 0 1	4 10 0.000167819 P 46034 ATP metabolic process 27 7 annotated: 0 0 1 1 1 1 1 1 0 1	4 10 0.000167819 P 46034 ATP metabolic process 27 7 annotated: 0 0 1 1 1 1 1 1 0 1	4 10 0.000167819 P 46034 ATP metabolic process 27 7 annotated: 0 0 1 1 1 1 1 1 0 1
4 10 0.000180091 F 5215 transporter activity 42 8 annotated: 1 0 1 1 1 1 1 1 0 1	4 10 0.000180091 F 5215 transporter activity 42 8 annotated: 1 0 1 1 1 1 1 1 0 1	4 10 0.000180091 F 5215 transporter activity 42 8 annotated: 1 0 1 1 1 1 1 1 0 1	4 10 0.000180091 F 5215 transporter activity 42 8 annotated: 1 0 1 1 1 1 1 1 0 1	4 10 0.000180091 F 5215 transporter activity 42 8 annotated: 1 0 1 1 1 1 1 1 0 1	4 10 0.000180091 F 5215 transporter activity 42 8 annotated: 1 0 1 1 1 1 1 1 0 1	4 10 0.000180091 F 5215 transporter activity 42 8 annotated: 1 0 1 1 1 1 1 1 0 1	4 10 0.000180091 F 5215 transporter activity 42 8 annotated: 1 0 1 1 1 1 1 1 0 1	4 10 0.000180091 F 5215 transporter activity 42 8 annotated: 1 0 1 1 1 1 1 1 0 1
4 10 0.000282649 P 6810 transport 95 10 annotated: 1 1 1 1 1 1 1 1 1 1	4 10 0.000282649 P 6810 transport 95 10 annotated: 1 1 1 1 1 1 1 1 1 1	4 10 0.000282649 P 6810 transport 95 10 annotated: 1 1 1 1 1 1 1 1 1 1	4 10 0.000282649 P 6810 transport 95 10 annotated: 1 1 1 1 1 1 1 1 1 1	4 10 0.000282649 P 6810 transport 95 10 annotated: 1 1 1 1 1 1 1 1 1 1	4 10 0.000282649 P 6810 transport 95 10 annotated: 1 1 1 1 1 1 1 1 1 1	4 10 0.000282649 P 6810 transport 95 10 annotated: 1 1 1 1 1 1 1 1 1 1	4 10 0.000282649 P 6810 transport 95 10 annotated: 1 1 1 1 1 1 1 1 1 1	4 10 0.000282649 P 6810 transport 95 10 annotated: 1 1 1 1 1 1 1 1 1 1
4 10 0.000282649 P 51234 establishment of localization 95 10 annotated: 1 1 1 1 1 1 1 1 1 1	4 10 0.000282649 P 51234 establishment of localization 95 10 annotated: 1 1 1 1 1 1 1 1 1 1	4 10 0.000282649 P 51234 establishment of localization 95 10 annotated: 1 1 1 1 1 1 1 1 1 1	4 10 0.000282649 P 51234 establishment of localization 95 10 annotated: 1 1 1 1 1 1 1 1 1 1	4 10 0.000282649 P 51234 establishment of localization 95 10 annotated: 1 1 1 1 1 1 1 1 1 1	4 10 0.000282649 P 51234 establishment of localization 95 10 annotated: 1 1 1 1 1 1 1 1 1 1	4 10 0.000282649 P 51234 establishment of localization 95 10 annotated: 1 1 1 1 1 1 1 1 1 1	4 10 0.000282649 P 51234 establishment of localization 95 10 annotated: 1 1 1 1 1 1 1 1 1 1	4 10 0.000282649 P 51234 establishment of localization 95 10 annotated: 1 1 1 1 1 1 1 1 1 1
4 10 0.000315515 P 51179 localization 96 10 annotated: 1 1 1 1 1 1 1 1 1 1	4 10 0.000315515 P 51179 localization 96 10 annotated: 1 1 1 1 1 1 1 1 1 1	4 10 0.000315515 P 51179 localization 96 10 annotated: 1 1 1 1 1 1 1 1 1 1	4 10 0.000315515 P 51179 localization 96 10 annotated: 1 1 1 1 1 1 1 1 1 1	4 10 0.000315515 P 51179 localization 96 10 annotated: 1 1 1 1 1 1 1 1 1 1	4 10 0.000315515 P 51179 localization 96 10 annotated: 1 1 1 1 1 1 1 1 1 1	4 10 0.000315515 P 51179 localization 96 10 annotated: 1 1 1 1 1 1 1 1 1 1	4 10 0.000315515 P 51179 localization 96 10 annotated: 1 1 1 1 1 1 1 1 1 1	4 10 0.000315515 P 51179 localization 96 10 annotated: 1 1 1 1 1 1 1 1 1 1
4 10 0.00032361 P 55085 transmembrane transport 45 8 annotated: 1 0 1 1 1 1 1 1 0 1	4 10 0.00032361 P 55085 transmembrane transport 45 8 annotated: 1 0 1 1 1 1 1 1 0 1	4 10 0.00032361 P 55085 transmembrane transport 45 8 annotated: 1 0 1 1 1 1 1 1 0 1	4 10 0.00032361 P 55085 transmembrane transport 45 8 annotated: 1 0 1 1 1 1 1 1 0 1	4 10 0.00032361 P 55085 transmembrane transport 45 8 annotated: 1 0 1 1 1 1 1 1 0 1	4 10 0.00032361 P 55085 transmembrane transport 45 8 annotated: 1 0 1 1 1 1 1 1 0 1	4 10 0.00032361 P 55085 transmembrane transport 45 8 annotated: 1 0 1 1 1 1 1 1 0 1	4 10 0.00032361 P 55085 transmembrane transport 45 8 annotated: 1 0 1 1 1 1 1 1 0 1	4 10 0.00032361 P 55085 transmembrane transport 45 8 annotated: 1 0 1 1 1 1 1 1 0 1
4 10 0.000770958 P 9141 nucleoside triphosphate metabolic process 33 7 annotated: 0 0 1 1 1 1 1 1 0 1	4 10 0.000770958 P 9141 nucleoside triphosphate metabolic process 33 7 annotated: 0 0 1 1 1 1 1 1 0 1	4 10 0.000770958 P 9141 nucleoside triphosphate metabolic process 33 7 annotated: 0 0 1 1 1 1 1 1 0 1	4 10 0.000770958 P 9141 nucleoside triphosphate metabolic process 33 7 annotated: 0 0 1 1 1 1 1 1 0 1	4 10 0.000770958 P 9141 nucleoside triphosphate metabolic process 33 7 annotated: 0 0 1 1 1 1 1 1 0 1	4 10 0.000770958 P 9141 nucleoside triphosphate metabolic process 33 7 annotated: 0 0 1 1 1 1 1 1 0 1	4 10 0.000770958 P 9141 nucleoside triphosphate metabolic process 33 7 annotated: 0 0 1 1 1 1 1 1 0 1	4 10 0.000770958 P 9141 nucleoside triphosphate metabolic process 33 7 annotated: 0 0 1 1 1 1 1 1 0 1	4 10 0.000770958 P 9141 nucleoside triphosphate metabolic process 33 7 annotated: 0 0 1 1 1 1 1 1 0 1
4 10 0.000770958 P 9144 purine nucleoside triphosphate metabolic process 33 7 annotated: 0 0 1 1 1 1 1 1 0 1	4 10 0.000770958 P 9144 purine nucleoside triphosphate metabolic process 33 7 annotated: 0 0 1 1 1 1 1 1 0 1	4 10 0.000770958 P 9144 purine nucleoside triphosphate metabolic process 33 7 annotated: 0 0 1 1 1 1 1 1 0 1	4 10 0.000770958 P 9144 purine nucleoside triphosphate metabolic process 33 7 annotated: 0 0 1 1 1 1 1 1 0 1	4 10 0.000770958 P 9144 purine nucleoside triphosphate metabolic process 33 7 annotated: 0 0 1 1 1 1 1 1 0 1	4 10 0.000770958 P 9144 purine nucleoside triphosphate metabolic process 33 7 annotated: 0 0 1 1 1 1 1 1 0 1	4 10 0.000770958 P 9144 purine nucleoside triphosphate metabolic process 33 7 annotated: 0 0 1 1 1 1 1 1 0 1	4 10 0.000770958 P 9144 purine nucleoside triphosphate metabolic process 33 7 annotated: 0 0 1 1 1 1 1 1 0 1	4 10 0.000770958 P 9144 purine nucleoside triphosphate metabolic process 33 7 annotated: 0 0 1 1 1 1 1 1 0 1
4 10 0.000770958 P 9199 ribonucleoside triphosphate metabolic process 33 7 annotated: 0 0 1 1 1 1 1 1 0 1	4 10 0.000770958 P 9199 ribonucleoside triphosphate metabolic process 33 7 annotated: 0 0 1 1 1 1 1 1 0 1	4 10 0.000770958 P 9199 ribonucleoside triphosphate metabolic process 33 7 annotated: 0 0 1 1 1 1 1 1 0 1	4 10 0.000770958 P 9199 ribonucleoside triphosphate metabolic process 33 7 annotated: 0 0 1 1 1 1 1 1 0 1	4 10 0.000770958 P 9199 ribonucleoside triphosphate metabolic process 33 7 annotated: 0 0 1 1 1 1 1 1 0 1	4 10 0.000770958 P 9199 ribonucleoside triphosphate metabolic process 33 7 annotated: 0 0 1 1 1 1 1 1 0 1	4 10 0.000770958 P 9199 ribonucleoside triphosphate metabolic process 33 7 annotated: 0 0 1 1 1 1 1 1 0 1	4 10 0.000770958 P 9199 ribonucleoside triphosphate metabolic process 33 7 annotated: 0 0 1 1 1 1 1 1 0 1	4 10 0.000770958 P 9199 ribonucleoside triphosphate metabolic process 33 7 annotated: 0 0 1 1 1 1 1 1 0 1
4 10 0.000770958 P 9205 purine ribonucleoside triphosphate metabolic process 33 7 annotated: 0 0 1 1 1 1 1 1 0 1	4 10 0.000770958 P 9205 purine ribonucleoside triphosphate metabolic process 33 7 annotated: 0 0 1 1 1 1 1 1 0 1	4 10 0.000770958 P 9205 purine ribonucleoside triphosphate metabolic process 33 7 annotated: 0 0 1 1 1 1 1 1 0 1	4 10 0.000770958 P 9205 purine ribonucleoside triphosphate metabolic process 33 7 annotated: 0 0 1 1 1 1 1 1 0 1	4 10 0.000770958 P 9205 purine ribonucleoside triphosphate metabolic process 33 7 annotated: 0 0 1 1 1 1 1 1 0 1	4 10 0.000770958 P 9205 purine ribonucleoside triphosphate metabolic process 33 7 annotated: 0 0 1 1 1 1 1 1 0 1	4 10 0.000770958 P 9205 purine ribonucleoside triphosphate metabolic process 33 7 annotated: 0 0 1 1 1 1 1 1 0 1	4 10 0.000770958 P 9205 purine ribonucleoside triphosphate metabolic process 33 7 annotated: 0 0 1 1 1 1 1 1 0 1	4 10 0.000770958 P 9205 purine ribonucleoside triphosphate metabolic process 33 7 annotated: 0 0 1 1 1 1 1 1 0 1
4 10 0.00080693 C 5739 mitochondrion 105 10 annotated: 1 1 1 1 1 1 1 1 1 1	4 10 0.00080693 C 5739 mitochondrion 105 10 annotated: 1 1 1 1 1 1 1 1 1 1	4 10 0.00080693 C 5739 mitochondrion 105 10 annotated: 1 1 1 1 1 1 1 1 1 1	4 10 0.00080693 C 5739 mitochondrion 105 10 annotated: 1 1 1 1 1 1 1 1 1 1	4 10 0.00080693 C 5739 mitochondrion 105 10 annotated: 1 1 1 1 1 1 1 1 1 1	4 10 0.00080693 C 5739 mitochondrion 105 10 annotated: 1 1 1 1 1 1 1 1 1 1	4 10 0.00080693 C 5739 mitochondrion 105 10 annotated: 1 1 1 1 1 1 1 1 1 1	4 10 0.00080693 C 5739 mitochondrion 105 10 annotated: 1 1 1 1 1 1 1 1 1 1	4 10 0.00080693 C 5739 mitochondrion 105 10 annotated: 1 1 1 1 1 1 1 1 1 1
4 10 0.000963341 P 9126 purine nucleoside monophosphate metabolic process 34 7 annotated: 0 0 1 1 1 1 1 1 0 1	4 10 0.000963341 P 9126 purine nucleoside monophosphate metabolic process 34 7 annotated: 0 0 1 1 1 1 1 1 0 1	4 10 0.000963341 P 9126 purine nucleoside monophosphate metabolic process 34 7 annotated: 0 0 1 1 1 1 1 1 0 1	4 10 0.000963341 P 9126 purine nucleoside monophosphate metabolic process 34 7 annotated: 0 0 1 1 1 1 1 1 0 1	4 10 0.000963341 P 9126 purine nucleoside monophosphate metabolic process 34 7 annotated: 0 0 1 1 1 1 1 1 0 1	4 10 0.000963341 P 9126 purine nucleoside monophosphate metabolic process 34 7 annotated: 0 0 1 1 1 1 1 1 0 1	4 10 0.000963341 P 9126 purine nucleoside monophosphate metabolic process 34 7 annotated: 0 0 1 1 1 1 1 1 0 1	4 10 0.000963341 P 9126 purine nucleoside monophosphate metabolic process 34 7 annotated: 0 0 1 1 1 1 1 1 0 1	4 10 0.000963341 P 9126 purine nucleoside monophosphate metabolic process 34 7 annotated: 0 0 1 1 1 1 1 1 0 1
4 10 0.000963341 P 9167 purine ribonucleoside monophosphate metabolic process 34 7 annotated: 0 0 1 1 1 1 1 1 0 1	4 10 0.000963341 P 9167 purine ribonucleoside monophosphate metabolic process 34 7 annotated: 0 0 1 1 1 1 1 1 0 1	4 10 0.000963341 P 9167 purine ribonucleoside monophosphate metabolic process 34 7 annotated: 0 0 1 1 1 1 1 1 0 1	4 10 0.000963341 P 9167 purine ribonucleoside monophosphate metabolic process 34 7 annotated: 0 0 1 1 1 1 1 1 0 1	4 10 0.000963341 P 9167 purine ribonucleoside monophosphate metabolic process 34 7 annotated: 0 0 1 1 1 1 1 1 0 1	4 10 0.000963341 P 9167 purine ribonucleoside monophosphate metabolic process 34 7 annotated: 0 0 1 1 1 1 1 1 0 1	4 10 0.000963341 P 9167 purine ribonucleoside monophosphate metabolic process 34 7 annotated: 0 0 1 1 1 1 1 1 0 1	4 10 0.000963341 P 9167 purine ribonucleoside monophosphate metabolic process 34 7 annotated: 0 0 1 1 1 1 1 1 0 1	4 10 0.000963341 P 9167 purine ribonucleoside monophosphate metabolic process 34 7 annotated: 0 0 1 1 1 1 1 1 0 1
4 10 0.00180106 P 9123 nucleoside monophosphate metabolic process 37 7 annotated: 0 0 1 1 1 1 1 1 0 1	4 10 0.00180106 P 9123 nucleoside monophosphate metabolic process 37 7 annotated: 0 0 1 1 1 1 1 1 0 1	4 10 0.00180106 P 9123 nucleoside monophosphate metabolic process 37 7 annotated: 0 0 1 1 1 1 1 1 0 1	4 10 0.00180106 P 9123 nucleoside monophosphate metabolic process 37 7 annotated: 0 0 1 1 1 1 1 1 0 1	4 10 0.00180106 P 9123 nucleoside monophosphate metabolic process 37 7 annotated: 0 0 1 1 1 1 1 1 0 1	4 10 0.00180106 P 9123 nucleoside monophosphate metabolic process 37 7 annotated: 0 0 1 1 1 1 1 1 0 1	4 10 0.00180106 P 9123 nucleoside monophosphate metabolic process 37 7 annotated: 0 0 1 1 1 1 1 1 0 1	4 10 0.00180106 P 9123 nucleoside monophosphate metabolic process 37 7 annotated: 0 0 1 1 1 1 1 1 0 1	4 10 0.00180106 P 9123 nucleoside monophosphate metabolic process 37 7 annotated: 0 0 1 1 1 1 1 1 0 1
4 10 0.00180106 P 9161 ribonucleoside monophosphate metabolic process 37 7 annotated: 0 0 1 1 1 1 1 1 0 1	4 10 0.00180106 P 9161 ribonucleoside monophosphate metabolic process 37 7 annotated: 0 0 1 1 1 1 1 1 0 1	4 10 0.00180106 P 9161 ribonucleoside monophosphate metabolic process 37 7 annotated: 0 0 1 1 1 1 1 1 0 1	4 10 0.00180106 P 9161 ribonucleoside monophosphate metabolic process 37 7 annotated: 0 0 1 1 1 1 1 1 0 1	4 10 0.00180106 P 9161 ribonucleoside monophosphate metabolic process 37 7 annotated: 0 0 1 1 1 1 1 1 0 1	4 10 0.00180106 P 9161 ribonucleoside monophosphate metabolic process 37 7 annotated: 0 0 1 1 1 1 1 1 0 1	4 10 0.00180106 P 9161 ribonucleoside monophosphate metabolic process 37 7 annotated: 0 0 1 1 1 1 1 1 0 1	4 10 0.00180106 P 9161 ribonucleoside monophosphate metabolic process 37 7 annotated: 0 0 1 1 1 1 1 1 0 1	4 10 0.00180106 P 9161 ribonucleoside monophosphate metabolic process 37 7 annotated: 0 0 1 1 1 1 1 1 0 1
4 10 0.00296477 P 6119 oxidative phosphorylation 7 4 annotated: 0 0 0 1 1 1 1 0 0 0	4 10 0.00296477 P 6119 oxidative phosphorylation 7 4 annotated: 0 0 0 1 1 1 1 0 0 0	4 10 0.00296477 P 6119 oxidative phosphorylation 7 4 annotated: 0 0 0 1 1 1 1 0 0 0	4 10 0.00296477 P 6119 oxidative phosphorylation 7 4 annotated: 0 0 0 1 1 1 1 0 0 0	4 10 0.00296477 P 6119 oxidative phosphorylation 7 4 annotated: 0 0 0 1 1 1 1 0 0 0	4 10 0.00296477 P 6119 oxidative phosphorylation 7 4 annotated: 0 0 0 1 1 1 1 0 0 0	4 10 0.00296477 P 6119 oxidative phosphorylation 7 4 annotated: 0 0 0 1 1 1 1 0 0 0	4 10 0.00296477 P 6119 oxidative phosphorylation 7 4 annotated: 0 0 0 1 1 1 1 0 0 0	4 10 0.00296477 P 6119 oxidative phosphorylation 7 4 annotated: 0 0 0 1 1 1 1 0 0 0
4 10 0.00318557 P 6163 purine nucleotide metabolic process 40 7 annotated: 0 0 1 1 1 1 1 1 0 1	4 10 0.00318557 P 6163 purine nucleotide metabolic process 40 7 annotated: 0 0 1 1 1 1 1 1 0 1	4 10 0.00318557 P 6163 purine nucleotide metabolic process 40 7 annotated: 0 0 1 1 1 1 1 1 0 1	4 10 0.00318557 P 6163 purine nucleotide metabolic process 40 7 annotated: 0 0 1 1 1 1 1 1 0 1	4 10 0.00318557 P 6163 purine nucleotide metabolic process 40 7 annotated: 0 0 1 1 1 1 1 1 0 1	4 10 0.00318557 P 6163 purine nucleotide metabolic process 40 7 annotated: 0 0 1 1 1 1 1 1 0 1	4 10 0.00318557 P 6163 purine nucleotide metabolic process 40 7 annotated: 0 0 1 1 1 1 1 1 0 1	4 10 0.00318557 P 6163 purine nucleotide metabolic process 40 7 annotated: 0 0 1 1 1 1 1 1 0 1	4 10 0.00318557 P 6163 purine nucleotide metabolic process 40 7 annotated: 0 0 1 1 1 1 1 1 0 1
4 10 0.00318557 P 9150 purine ribonucleotide metabolic process 40 7 annotated: 0 0 1 1 1 1 1 1 0 1	4 10 0.00318557 P 9150 purine ribonucleotide metabolic process 40 7 annotated: 0 0 1 1 1 1 1 1 0 1	4 10 0.00318557 P 9150 purine ribonucleotide metabolic process 40 7 annotated: 0 0 1 1 1 1 1 1 0 1	4 10 0.00318557 P 9150 purine ribonucleotide metabolic process 40 7 annotated: 0 0 1 1 1 1 1 1 0 1	4 10 0.00318557 P 9150 purine ribonucleotide metabolic process 40 7 annotated: 0 0 1 1 1 1 1 1 0 1	4 10 0.00318557 P 9150 purine ribonucleotide metabolic process 40 7 annotated: 0 0 1 1 1 1 1 1 0 1	4 10 0.00318557 P 9150 purine ribonucleotide metabolic process 40 7 annotated: 0 0 1 1 1 1 1 1 0 1	4 10 0.00318557 P 9150 purine ribonucleotide metabolic process 40 7 annotated: 0 0 1 1 1 1 1 1 0 1	4 10 0.00318557 P 9150 purine ribonucleotide metabolic process 40 7 annotated: 0 0 1 1 1 1 1 1 0 1
4 10 0.00318557 P 42278 purine nucleoside metabolic process 40 7 annotated: 0 0 1 1 1 1 1 1 0 1	4 10 0.00318557 P 42278 purine nucleoside metabolic process 40 7 annotated: 0 0 1 1 1 1 1 1 0 1	4 10 0.00318557 P 42278 purine nucleoside metabolic process 40 7 annotated: 0 0 1 1 1 1 1 1 0 1	4 10 0.00318557 P 42278 purine nucleoside metabolic process 40 7 annotated: 0 0 1 1 1 1 1 1 0 1	4 10 0.00318557 P 42278 purine nucleoside metabolic process 40 7 annotated: 0 0 1 1 1 1 1 1 0 1	4 10 0.00318557 P 42278 purine nucleoside metabolic process 40 7 annotated: 0 0 1 1 1 1 1 1 0 1	4 10 0.00318557 P 42278 purine nucleoside metabolic process 40 7 annotated: 0 0 1 1 1 1 1 1 0 1	4 10 0.00318557 P 42278 purine nucleoside metabolic process 40 7 annotated: 0 0 1 1 1 1 1 1 0 1	4 10 0.00318557 P 42278 purine nucleoside metabolic process 40 7 annotated: 0 0 1 1 1 1 1 1 0 1
4 10 0.00318557 P 46128 purine ribonucleoside metabolic process 40 7 annotated: 0 0 1 1 1 1 1 1 0 1	4 10 0.00318557 P 46128 purine ribonucleoside metabolic process 40 7 annotated: 0 0 1 1 1 1 1 1 0 1	4 10 0.00318557 P 46128 purine ribonucleoside metabolic process 40 7 annotated: 0 0 1 1 1 1 1 1 0 1	4 10 0.00318557 P 46128 purine ribonucleoside metabolic process 40 7 annotated: 0 0 1 1 1 1 1 1 0 1	4 10 0.00318557 P 46128 purine ribonucleoside metabolic process 40 7 annotated: 0 0 1 1 1 1 1 1 0 1	4 10 0.00318557 P 46128 purine ribonucleoside metabolic process 40 7 annotated: 0 0 1 1 1 1 1 1 0 1	4 10 0.00318557 P 46128 purine ribonucleoside metabolic process 40 7 annotated: 0 0 1 1 1 1 1 1 0 1	4 10 0.00318557 P 46128 purine ribonucleoside metabolic process 40 7 annotated: 0 0 1 1 1 1 1 1 0 1	4 10 0.00318557 P 46128 purine ribonucleoside metabolic process 40 7 annotated: 0 0 1 1 1 1 1 1 0 1
4 10 0.00537697 P 9116 nucleoside metabolic process 43 7 annotated: 0 0 1 1 1 1 1 1 0 1	4 10 0.00537697 P 9116 nucleoside metabolic process 43 7 annotated: 0 0 1 1 1 1 1 1 0 1	4 10 0.00537697 P 9116 nucleoside metabolic process 43 7 annotated: 0 0 1 1 1 1 1 1 0 1	4 10 0.00537697 P 9116 nucleoside metabolic process 43 7 annotated: 0 0 1 1 1 1 1 1 0 1	4 10 0.00537697 P 9116 nucleoside metabolic process 43 7 annotated: 0 0 1 1 1 1 1 1 0 1	4 10 0.00537697 P 9116 nucleoside metabolic process 43 7 annotated: 0 0 1 1 1 1 1 1 0 1	4 10 0.00537697 P 9116 nucleoside metabolic process 43 7 annotated: 0 0 1 1 1 1 1 1 0 1	4 10 0.00537697 P 9116 nucleoside metabolic process 43 7 annotated: 0 0 1 1 1 1 1 1 0 1	4 10 0.00537697 P 9116 nucleoside metabolic process 43 7 annotated: 0 0 1 1 1 1 1 1 0 1
4 10 0.00537697 P 9119 ribonucleoside metabolic process 43 7 annotated: 0 0 1 1 1 1 1 1 0 1	4 10 0.00537697 P 9119 ribonucleoside metabolic process 43 7 annotated: 0 0 1 1 1 1 1 1 0 1	4 10 0.00537697 P 9119 ribonucleoside metabolic process 43 7 annotated: 0 0 1 1 1 1 1 1 0 1	4 10 0.00537697 P 9119 ribonucleoside metabolic process 43 7 annotated: 0 0 1 1 1 1 1 1 0 1	4 10 0.00537697 P 9119 ribonucleoside metabolic process 43 7 annotated: 0 0 1 1 1 1 1 1 0 1	4 10 0.00537697 P 9119 ribonucleoside metabolic process 43 7 annotated: 0 0 1 1 1 1 1 1 0 1	4 10 0.00537697 P 9119 ribonucleoside metabolic process 43 7 annotated: 0 0 1 1 1 1 1 1 0 1	4 10 0.00537697 P 9119 ribonucleoside metabolic process 43 7 annotated: 0 0 1 1 1 1 1 1 0 1	4 10 0.00537697 P 9119 ribonucleoside metabolic process 43 7 annotated: 0 0 1 1 1 1 1 1 0 1
4 10 0.00537697 P 9259 ribonucleotide metabolic process 43 7 annotated: 0 0 1 1 1 1 1 1 0 1	4 10 0.00537697 P 9259 ribonucleotide metabolic process 43 7 annotated: 0 0 1 1 1 1 1 1 0 1	4 10 0.00537697 P 9259 ribonucleotide metabolic process 43 7 annotated: 0 0 1 1 1 1 1 1 0 1	4 10 0.00537697 P 9259 ribonucleotide metabolic process 43 7 annotated: 0 0 1 1 1 1 1 1 0 1	4 10 0.00537697 P 9259 ribonucleotide metabolic process 43 7 annotated: 0 0 1 1 1 1 1 1 0 1	4 10 0.00537697 P 9259 ribonucleotide metabolic process 43 7 annotated: 0 0 1 1 1 1 1 1 0 1	4 10 0.00537697 P 9259 ribonucleotide metabolic process 43 7 annotated: 0 0 1 1 1 1 1 1 0 1	4 10 0.00537697 P 9259 ribonucleotide metabolic process 43 7 annotated: 0 0 1 1 1 1 1 1 0 1	4 10 0.00537697 P 9259 ribonucleotide metabolic process 43 7 annotated: 0 0 1 1 1 1 1 1 0 1
4 10 0.00537697 P 19693 ribose phosphate metabolic process 43 7 annotated: 0 0 1 1 1 1 1 1 0 1	4 10 0.00537697 P 19693 ribose phosphate metabolic process 43 7 annotated: 0 0 1 1 1 1 1 1 0 1	4 10 0.00537697 P 19693 ribose phosphate metabolic process 43 7 annotated: 0 0 1 1 1 1 1 1 0 1	4 10 0.00537697 P 19693 ribose phosphate metabolic process 43 7 annotated: 0 0 1 1 1 1 1 1 0 1	4 10 0.00537697 P 19693 ribose phosphate metabolic process 43 7 annotated: 0 0 1 1 1 1 1 1 0 1	4 10 0.00537697 P 19693 ribose phosphate metabolic process 43 7 annotated: 0 0 1 1 1 1 1 1 0 1	4 10 0.00537697 P 19693 ribose phosphate metabolic process 43 7 annotated: 0 0 1 1 1 1 1 1 0 1	4 10 0.00537697 P 19693 ribose phosphate metabolic process 43 7 annotated: 0 0 1 1 1 1 1 1 0 1	4 10 0.00537697 P 19693 ribose phosphate metabolic process 43 7 annotated: 0 0 1 1 1 1 1 1 0 1
4 10 0.00537697 P 72521 purine-containing compound metabolic process 43 7 annotated: 0 0 1 1 1 1 1 1 0 1	4 10 0.00537697 P 72521 purine-containing compound metabolic process 43 7 annotated: 0 0 1 1 1 1 1 1 0 1	4 10 0.00537697 P 72521 purine-containing compound metabolic process 43 7 annotated: 0 0 1 1 1 1 1 1 0 1	4 10 0.00537697 P 72521 purine-containing compound metabolic process 43 7 annotated: 0 0 1 1 1 1 1 1 0 1	4 10 0.00537697 P 72521 purine-containing compound metabolic process 43 7 annotated: 0 0 1 1 1 1 1 1 0 1	4 10 0.00537697 P 72521 purine-containing compound metabolic process 43 7 annotated: 0 0 1 1 1 1 1 1 0 1	4 10 0.00537697 P 72521 purine-containing compound metabolic process 43 7 annotated: 0 0 1 1 1 1 1 1 0 1	4 10 0.00537697 P 72521 purine-containing compound metabolic process 43 7 annotated: 0 0 1 1 1 1 1 1 0 1	4 10 0.00537697 P 72521 purine-containing compound metabolic process 43 7 annotated: 0 0 1 1 1 1 1 1 0 1
4 10 0.00537697 P 1901657 glycosyl compound metabolic process 43 7 annotated: 0 0 1 1 1 1 1 1 0 1	4 10 0.00537697 P 1901657 glycosyl compound metabolic process 43 7 annotated: 0 0 1 1 1 1 1 1 0 1	4 10 0.00537697 P 1901657 glycosyl compound metabolic process 43 7 annotated: 0 0 1 1 1 1 1 1 0 1	4 10 0.00537697 P 1901657 glycosyl compound metabolic process 43 7 annotated: 0 0 1 1 1 1 1 1 0 1	4 10 0.00537697 P 1901657 glycosyl compound metabolic process 43 7 annotated: 0 0 1 1 1 1 1 1 0 1	4 10 0.00537697 P 1901657 glycosyl compound metabolic process 43 7 annotated: 0 0 1 1 1 1 1 1 0 1	4 10 0.00537697 P 1901657 glycosyl compound metabolic process 43 7 annotated: 0 0 1 1 1 1 1 1 0 1	4 10 0.00537697 P 1901657 glycosyl compound metabolic process 43 7 annotated: 0 0 1 1 1 1 1 1 0 1	4 10 0.00537697 P 1901657 glycosyl compound metabolic process 43 7 annotated: 0 0 1 1 1 1 1 1 0 1
4 10 0.00975845 C 43234 protein complex 68 8 annotated: 1 0 1 1 1 1 1 1 0 1	4 10 0.00975845 C 43234 protein complex 68 8 annotated: 1 0 1 1 1 1 1 1 0 1	4 10 0.00975845 C 43234 protein complex 68 8 annotated: 1 0 1 1 1 1 1 1 0 1	4 10 0.00975845 C 43234 protein complex 68 8 annotated: 1 0 1 1 1 1 1 1 0 1	4 10 0.00975845 C 43234 protein complex 68 8 annotated: 1 0 1 1 1 1 1 1 0 1	4 10 0.00975845 C 43234 protein complex 68 8 annotated: 1 0 1 1 1 1 1 1 0 1	4 10 0.00975845 C 43234 protein complex 68 8 annotated: 1 0 1 1 1 1 1 1 0 1	4 10 0.00975845 C 43234 protein complex 68 8 annotated: 1 0 1 1 1 1 1 1 0 1	4 10 0.00975845 C 43234 protein complex 68 8 annotated: 1 0 1 1 1 1 1 1 0 1
5 2 index: 153 300	5 2 index: 153 300	5 2 index: 153 300	5 2 index: 153 300	5 2 index: 153 300	5 2 index: 153 300	5 2 index: 153 300	5 2 index: 153 300	5 2 index: 153 300
5 2 sysname: YGR159C YNL112W	5 2 sysname: YGR159C YNL112W	5 2 sysname: YGR159C YNL112W	5 2 sysname: YGR159C YNL112W	5 2 sysname: YGR159C YNL112W	5 2 sysname: YGR159C YNL112W	5 2 sysname: YGR159C YNL112W	5 2 sysname: YGR159C YNL112W	5 2 sysname: YGR159C YNL112W
5 2 clusters:	5 2 clusters:	5 2 clusters:	5 2 clusters:	5 2 clusters:	5 2 clusters:	5 2 clusters:	5 2 clusters:	5 2 clusters:
6 5 index: 221 241 273 290 311	6 5 index: 221 241 273 290 311	6 5 index: 221 241 273 290 311	6 5 index: 221 241 273 290 311	6 5 index: 221 241 273 290 311	6 5 index: 221 241 273 290 311	6 5 index: 221 241 273 290 311	6 5 index: 221 241 273 290 311	6 5 index: 221 241 273 290 311
6 5 sysname: YKL217W YLR174W YMR107W YMR303C YNR002C	6 5 sysname: YKL217W YLR174W YMR107W YMR303C YNR002C	6 5 sysname: YKL217W YLR174W YMR107W YMR303C YNR002C	6 5 sysname: YKL217W YLR174W YMR107W YMR303C YNR002C	6 5 sysname: YKL217W YLR174W YMR107W YMR303C YNR002C	6 5 sysname: YKL217W YLR174W YMR107W YMR303C YNR002C	6 5 sysname: YKL217W YLR174W YMR107W YMR303C YNR002C	6 5 sysname: YKL217W YLR174W YMR107W YMR303C YNR002C	6 5 sysname: YKL217W YLR174W YMR107W YMR303C YNR002C
6 5 clusters:	6 5 clusters:	6 5 clusters:	6 5 clusters:	6 5 clusters:	6 5 clusters:	6 5 clusters:	6 5 clusters:	6 5 clusters:
7 6 index: 27 144 154 172 232 238	7 6 index: 27 144 154 172 232 238	7 6 index: 27 144 154 172 232 238	7 6 index: 27 144 154 172 232 238	7 5 index: 27 154 172 232 238	7 5 index: 27 154 172 232 238	7 5 index: 27 154 172 232 238	7 5 index: 27 154 172 232 238	7 5 index: 27 154 172 232 238
7 6 sysname: YBR118W YGL255W YGR192C YHR053C YLR044C YLR110C	7 6 sysname: YBR118W YGL255W YGR192C YHR053C YLR044C YLR110C	7 6 sysname: YBR118W YGL255W YGR192C YHR053C YLR044C YLR110C	7 6 sysname: YBR118W YGL255W YGR192C YHR053C YLR044C YLR110C	7 5 sysname: YBR118W YGR192C YHR053C YLR044C YLR110C	7 5 sysname: YBR118W YGR192C YHR053C YLR044C YLR110C	7 5 sysname: YBR118W YGR192C YHR053C YLR044C YLR110C	7 5 sysname: YBR118W YGR192C YHR053C YLR044C YLR110C	7 5 sysname: YBR118W YGR192C YHR053C YLR044C YLR110C
7 6 clusters: 16	7 6 clusters: 16	7 6 clusters: 16	7 6 clusters: 16	7 5 clusters:	7 5 clusters:	7 5 clusters:	7 5 clusters:	7 5 clusters:
8 7 index: 187 214 226 271 317 346 349	8 7 index: 187 214 226 271 317 346 349	8 6 index: 187 226 271 317 346 349	8 6 index: 187 226 271 317 346 349	8 6 index: 187 226 271 317 346 349	8 6 index: 187 226 271 317 346 349	8 6 index: 187 226 271 317 346 349	8 6 index: 187 226 271 317 346 349	8 6 index: 187 226 271 317 346 349
8 7 sysname: YIL169C YKL141W YLL026W YML128C YOL052C-A YPL004C YPL061W	8 7 sysname: YIL169C YKL141W YLL026W YML128C YOL052C-A YPL004C YPL061W	8 6 sysname: YIL169C YLL026W YML128C YOL052C-A YPL004C YPL061W	8 6 sysname: YIL169C YLL026W YML128C YOL052C-A YPL004C YPL061W	8 6 sysname: YIL169C YLL026W YML128C YOL052C-A YPL004C YPL061W	8 6 sysname: YIL169C YLL026W YML128C YOL052C-A YPL004C YPL061W	8 6 sysname: YIL169C YLL026W YML128C YOL052C-A YPL004C YPL061W	8 6 sysname: YIL169C YLL026W YML128C YOL052C-A YPL004C YPL061W	8 6 sysname: YIL169C YLL026W YML128C YOL052C-A YPL004C YPL061W
8 7 clusters: 14	8 7 clusters: 14	8 6 clusters:	8 6 clusters:	8 6 clusters:	8 6 clusters:	8 6 clusters:	8 6 clusters:	8 6 clusters:
8 7 0.00183005 P 9628 response to abiotic stimulus 9 4 annotated: 0 0 1 0 1 1 1	8 7 0.00183005 P 9628 response to abiotic stimulus 9 4 annotated: 0 0 1 0 1 1 1	8 6 0.000591123 P 9628 response to abiotic stimulus 9 4 annotated: 0 1 0 1 1 1	8 6 0.000591123 P 9628 response to abiotic stimulus 9 4 annotated: 0 1 0 1 1 1	8 6 0.000591123 P 9628 response to abiotic stimulus 9 4 annotated: 0 1 0 1 1 1	8 6 0.000591123 P 9628 response to abiotic stimulus 9 4 annotated: 0 1 0 1 1 1	8 6 0.000591123 P 9628 response to abiotic stimulus 9 4 annotated: 0 1 0 1 1 1	8 6 0.000591123 P 9628 response to abiotic stimulus 9 4 annotated: 0 1 0 1 1 1	8 6 0.000591123 P 9628 response to abiotic stimulus 9 4 annotated: 0 1 0 1 1 1
9 25 index: 1 8 31 46 53 56 68 110 113 132 164 201 217 235 239 257 265 268 269 278 279 308 315 351 359	9 24 index: 1 8 31 46 53 56 68 110 113 164 201 217 235 239 257 265 268 269 278 279 308 315 351 359	9 24 index: 1 8 31 46 53 56 68 110 113 164 201 217 235 239 257 265 268 269 278 279 308 315 351 359	9 24 index: 1 8 31 46 53 56 68 110 113 164 201 217 235 239 257 265 268 269 278 279 308 315 351 359	9 24 index: 1 8 31 46 53 56 68 110 113 164 201 217 235 239 257 265 268 269 278 279 308 315 351 359	9 24 index: 1 8 31 46 53 56 68 110 113 164 201 217 235 239 257 265 268 269 278 279 308 315 351 359	9 24 index: 1 8 31 46 53 56 68 110 113 164 201 217 235 239 257 265 268 269 278 279 308 315 351 359	9 24 index: 1 8 31 46 53 56 68 110 113 164 201 217 235 239 257 265 268 269 278 279 308 315 351 359	9 24 index: 1 8 31 46 53 56 68 110 113 164 201 217 235 239 257 265 268 269 278 279 308 315 351 359
9 25 sysname: YAL003W YBL027W YBR189W YCR031C YDL083C YDL130W YDR025W YER074W YER117W YGL031C YHL033C YJR094W-A YKL180W YLR061W YLR150W YLR344W YML024W YML063W YML073C YMR142C YMR143W YNL302C YOL039W YPL079W YPL249C-A	9 24 sysname: YAL003W YBL027W YBR189W YCR031C YDL083C YDL130W YDR025W YER074W YER117W YHL033C YJR094W-A YKL180W YLR061W YLR150W YLR344W YML024W YML063W YML073C YMR142C YMR143W YNL302C YOL039W YPL079W YPL249C-A	9 24 sysname: YAL003W YBL027W YBR189W YCR031C YDL083C YDL130W YDR025W YER074W YER117W YHL033C YJR094W-A YKL180W YLR061W YLR150W YLR344W YML024W YML063W YML073C YMR142C YMR143W YNL302C YOL039W YPL079W YPL249C-A	9 24 sysname: YAL003W YBL027W YBR189W YCR031C YDL083C YDL130W YDR025W YER074W YER117W YHL033C YJR094W-A YKL180W YLR061W YLR150W YLR344W YML024W YML063W YML073C YMR142C YMR143W YNL302C YOL039W YPL079W YPL249C-A	9 24 sysname: YAL003W YBL027W YBR189W YCR031C YDL083C YDL130W YDR025W YER074W YER117W YHL033C YJR094W-A YKL180W YLR061W YLR150W YLR344W YML024W YML063W YML073C YMR142C YMR143W YNL302C YOL039W YPL079W YPL249C-A	9 24 sysname: YAL003W YBL027W YBR189W YCR031C YDL083C YDL130W YDR025W YER074W YER117W YHL033C YJR094W-A YKL180W YLR061W YLR150W YLR344W YML024W YML063W YML073C YMR142C YMR143W YNL302C YOL039W YPL079W YPL249C-A	9 24 sysname: YAL003W YBL027W YBR189W YCR031C YDL083C YDL130W YDR025W YER074W YER117W YHL033C YJR094W-A YKL180W YLR061W YLR150W YLR344W YML024W YML063W YML073C YMR142C YMR143W YNL302C YOL039W YPL079W YPL249C-A	9 24 sysname: YAL003W YBL027W YBR189W YCR031C YDL083C YDL130W YDR025W YER074W YER117W YHL033C YJR094W-A YKL180W YLR061W YLR150W YLR344W YML024W YML063W YML073C YMR142C YMR143W YNL302C YOL039W YPL079W YPL249C-A	9 24 sysname: YAL003W YBL027W YBR189W YCR031C YDL083C YDL130W YDR025W YER074W YER117W YHL033C YJR094W-A YKL180W YLR061W YLR150W YLR344W YML024W YML063W YML073C YMR142C YMR143W YNL302C YOL039W YPL079W YPL249C-A
9 25 clusters: 25	9 24 clusters:	9 24 clusters:	9 24 clusters:	9 24 clusters:	9 24 clusters:	9 24 clusters:	9 24 clusters:	9 24 clusters:
9 25 0.0000000536575 C 44391 ribosomal subunit 120 23 annotated: 0 1 1 1 1 1 1 1 1 1 1 1 1 1 0 1 1 1 1 1 1 1 1 1 1	9 24 0.0000000786282 P 10467 gene expression 155 24 annotated: 1 1 1 1 1 1 1 1 1 1 1 1 1 1 1 1 1 1 1 1 1 1 1 1	9 24 0.0000000786282 P 10467 gene expression 155 24 annotated: 1 1 1 1 1 1 1 1 1 1 1 1 1 1 1 1 1 1 1 1 1 1 1 1	9 24 0.0000000786282 P 10467 gene expression 155 24 annotated: 1 1 1 1 1 1 1 1 1 1 1 1 1 1 1 1 1 1 1 1 1 1 1 1	9 24 0.0000000786282 P 10467 gene expression 155 24 annotated: 1 1 1 1 1 1 1 1 1 1 1 1 1 1 1 1 1 1 1 1 1 1 1 1	9 24 0.0000000786282 P 10467 gene expression 155 24 annotated: 1 1 1 1 1 1 1 1 1 1 1 1 1 1 1 1 1 1 1 1 1 1 1 1	9 24 0.0000000786282 P 10467 gene expression 155 24 annotated: 1 1 1 1 1 1 1 1 1 1 1 1 1 1 1 1 1 1 1 1 1 1 1 1	9 24 0.0000000786282 P 10467 gene expression 155 24 annotated: 1 1 1 1 1 1 1 1 1 1 1 1 1 1 1 1 1 1 1 1 1 1 1 1	9 24 0.0000000786282 P 10467 gene expression 155 24 annotated: 1 1 1 1 1 1 1 1 1 1 1 1 1 1 1 1 1 1 1 1 1 1 1 1
9 25 0.0000000804089 C 22626 cytosolic ribosome 122 23 annotated: 0 1 1 1 1 1 1 1 1 1 1 1 1 1 0 1 1 1 1 1 1 1 1 1 1	9 24 0.000000155752 P 6412 translation 137 23 annotated: 1 1 1 1 1 1 1 1 1 0 1 1 1 1 1 1 1 1 1 1 1 1 1 1	9 24 0.000000155752 P 6412 translation 137 23 annotated: 1 1 1 1 1 1 1 1 1 0 1 1 1 1 1 1 1 1 1 1 1 1 1 1	9 24 0.000000155752 P 6412 translation 137 23 annotated: 1 1 1 1 1 1 1 1 1 0 1 1 1 1 1 1 1 1 1 1 1 1 1 1	9 24 0.000000155752 P 6412 translation 137 23 annotated: 1 1 1 1 1 1 1 1 1 0 1 1 1 1 1 1 1 1 1 1 1 1 1 1	9 24 0.000000155752 P 6412 translation 137 23 annotated: 1 1 1 1 1 1 1 1 1 0 1 1 1 1 1 1 1 1 1 1 1 1 1 1	9 24 0.000000155752 P 6412 translation 137 23 annotated: 1 1 1 1 1 1 1 1 1 0 1 1 1 1 1 1 1 1 1 1 1 1 1 1	9 24 0.000000155752 P 6412 translation 137 23 annotated: 1 1 1 1 1 1 1 1 1 0 1 1 1 1 1 1 1 1 1 1 1 1 1 1	9 24 0.000000155752 P 6412 translation 137 23 annotated: 1 1 1 1 1 1 1 1 1 0 1 1 1 1 1 1 1 1 1 1 1 1 1 1
9 25 0.000000273281 C 30529 ribonucleoprotein complex 146 24 annotated: 0 1 1 1 1 1 1 1 1 1 1 1 1 1 1 1 1 1 1 1 1 1 1 1 1	9 24 0.000000174091 C 44391 ribosomal subunit 120 22 annotated: 0 1 1 1 1 1 1 1 1 1 1 1 1 0 1 1 1 1 1 1 1 1 1 1	9 24 0.000000174091 C 44391 ribosomal subunit 120 22 annotated: 0 1 1 1 1 1 1 1 1 1 1 1 1 0 1 1 1 1 1 1 1 1 1 1	9 24 0.000000174091 C 44391 ribosomal subunit 120 22 annotated: 0 1 1 1 1 1 1 1 1 1 1 1 1 0 1 1 1 1 1 1 1 1 1 1	9 24 0.000000174091 C 44391 ribosomal subunit 120 22 annotated: 0 1 1 1 1 1 1 1 1 1 1 1 1 0 1 1 1 1 1 1 1 1 1 1	9 24 0.000000174091 C 44391 ribosomal subunit 120 22 annotated: 0 1 1 1 1 1 1 1 1 1 1 1 1 0 1 1 1 1 1 1 1 1 1 1	9 24 0.000000174091 C 44391 ribosomal subunit 120 22 annotated: 0 1 1 1 1 1 1 1 1 1 1 1 1 0 1 1 1 1 1 1 1 1 1 1	9 24 0.000000174091 C 44391 ribosomal subunit 120 22 annotated: 0 1 1 1 1 1 1 1 1 1 1 1 1 0 1 1 1 1 1 1 1 1 1 1	9 24 0.000000174091 C 44391 ribosomal subunit 120 22 annotated: 0 1 1 1 1 1 1 1 1 1 1 1 1 0 1 1 1 1 1 1 1 1 1 1
9 25 0.000000376558 C 44445 cytosolic part 130 23 annotated: 0 1 1 1 1 1 1 1 1 1 1 1 1 1 0 1 1 1 1 1 1 1 1 1 1	9 24 0.000000255679 C 22626 cytosolic ribosome 122 22 annotated: 0 1 1 1 1 1 1 1 1 1 1 1 1 0 1 1 1 1 1 1 1 1 1 1	9 24 0.000000255679 C 22626 cytosolic ribosome 122 22 annotated: 0 1 1 1 1 1 1 1 1 1 1 1 1 0 1 1 1 1 1 1 1 1 1 1	9 24 0.000000255679 C 22626 cytosolic ribosome 122 22 annotated: 0 1 1 1 1 1 1 1 1 1 1 1 1 0 1 1 1 1 1 1 1 1 1 1	9 24 0.000000255679 C 22626 cytosolic ribosome 122 22 annotated: 0 1 1 1 1 1 1 1 1 1 1 1 1 0 1 1 1 1 1 1 1 1 1 1	9 24 0.000000255679 C 22626 cytosolic ribosome 122 22 annotated: 0 1 1 1 1 1 1 1 1 1 1 1 1 0 1 1 1 1 1 1 1 1 1 1	9 24 0.000000255679 C 22626 cytosolic ribosome 122 22 annotated: 0 1 1 1 1 1 1 1 1 1 1 1 1 0 1 1 1 1 1 1 1 1 1 1	9 24 0.000000255679 C 22626 cytosolic ribosome 122 22 annotated: 0 1 1 1 1 1 1 1 1 1 1 1 1 0 1 1 1 1 1 1 1 1 1 1	9 24 0.000000255679 C 22626 cytosolic ribosome 122 22 annotated: 0 1 1 1 1 1 1 1 1 1 1 1 1 0 1 1 1 1 1 1 1 1 1 1
9 25 0.000000782116 C 5840 ribosome 134 23 annotated: 0 1 1 1 1 1 1 1 1 1 1 1 1 1 0 1 1 1 1 1 1 1 1 1 1	9 24 0.000000736651 C 30529 ribonucleoprotein complex 146 23 annotated: 0 1 1 1 1 1 1 1 1 1 1 1 1 1 1 1 1 1 1 1 1 1 1 1	9 24 0.000000736651 C 30529 ribonucleoprotein complex 146 23 annotated: 0 1 1 1 1 1 1 1 1 1 1 1 1 1 1 1 1 1 1 1 1 1 1 1	9 24 0.000000736651 C 30529 ribonucleoprotein complex 146 23 annotated: 0 1 1 1 1 1 1 1 1 1 1 1 1 1 1 1 1 1 1 1 1 1 1 1	9 24 0.000000736651 C 30529 ribonucleoprotein complex 146 23 annotated: 0 1 1 1 1 1 1 1 1 1 1 1 1 1 1 1 1 1 1 1 1 1 1 1	9 24 0.000000736651 C 30529 ribonucleoprotein complex 146 23 annotated: 0 1 1 1 1 1 1 1 1 1 1 1 1 1 1 1 1 1 1 1 1 1 1 1	9 24 0.000000736651 C 30529 ribonucleoprotein complex 146 23 annotated: 0 1 1 1 1 1 1 1 1 1 1 1 1 1 1 1 1 1 1 1 1 1 1 1	9 24 0.000000736651 C 30529 ribonucleoprotein complex 146 23 annotated: 0 1 1 1 1 1 1 1 1 1 1 1 1 1 1 1 1 1 1 1 1 1 1 1	9 24 0.000000736651 C 30529 ribonucleoprotein complex 146 23 annotated: 0 1 1 1 1 1 1 1 1 1 1 1 1 1 1 1 1 1 1 1 1 1 1 1
9 25 0.00000124916 P 10467 gene expression 155 24 annotated: 1 1 1 1 1 1 1 1 1 0 1 1 1 1 1 1 1 1 1 1 1 1 1 1 1	9 24 0.00000106681 F 3735 structural constituent of ribosome 114 21 annotated: 0 1 1 1 1 1 1 1 1 0 1 1 1 0 1 1 1 1 1 1 1 1 1 1	9 24 0.00000106681 F 3735 structural constituent of ribosome 114 21 annotated: 0 1 1 1 1 1 1 1 1 0 1 1 1 0 1 1 1 1 1 1 1 1 1 1	9 24 0.00000106681 F 3735 structural constituent of ribosome 114 21 annotated: 0 1 1 1 1 1 1 1 1 0 1 1 1 0 1 1 1 1 1 1 1 1 1 1	9 24 0.00000106681 F 3735 structural constituent of ribosome 114 21 annotated: 0 1 1 1 1 1 1 1 1 0 1 1 1 0 1 1 1 1 1 1 1 1 1 1	9 24 0.00000106681 F 3735 structural constituent of ribosome 114 21 annotated: 0 1 1 1 1 1 1 1 1 0 1 1 1 0 1 1 1 1 1 1 1 1 1 1	9 24 0.00000106681 F 3735 structural constituent of ribosome 114 21 annotated: 0 1 1 1 1 1 1 1 1 0 1 1 1 0 1 1 1 1 1 1 1 1 1 1	9 24 0.00000106681 F 3735 structural constituent of ribosome 114 21 annotated: 0 1 1 1 1 1 1 1 1 0 1 1 1 0 1 1 1 1 1 1 1 1 1 1	9 24 0.00000106681 F 3735 structural constituent of ribosome 114 21 annotated: 0 1 1 1 1 1 1 1 1 0 1 1 1 0 1 1 1 1 1 1 1 1 1 1
9 25 0.00000133098 P 6412 translation 137 23 annotated: 1 1 1 1 1 1 1 1 1 0 0 1 1 1 1 1 1 1 1 1 1 1 1 1 1	9 24 0.00000110887 C 44445 cytosolic part 130 22 annotated: 0 1 1 1 1 1 1 1 1 1 1 1 1 0 1 1 1 1 1 1 1 1 1 1	9 24 0.00000110887 C 44445 cytosolic part 130 22 annotated: 0 1 1 1 1 1 1 1 1 1 1 1 1 0 1 1 1 1 1 1 1 1 1 1	9 24 0.00000110887 C 44445 cytosolic part 130 22 annotated: 0 1 1 1 1 1 1 1 1 1 1 1 1 0 1 1 1 1 1 1 1 1 1 1	9 24 0.00000110887 C 44445 cytosolic part 130 22 annotated: 0 1 1 1 1 1 1 1 1 1 1 1 1 0 1 1 1 1 1 1 1 1 1 1	9 24 0.00000110887 C 44445 cytosolic part 130 22 annotated: 0 1 1 1 1 1 1 1 1 1 1 1 1 0 1 1 1 1 1 1 1 1 1 1	9 24 0.00000110887 C 44445 cytosolic part 130 22 annotated: 0 1 1 1 1 1 1 1 1 1 1 1 1 0 1 1 1 1 1 1 1 1 1 1	9 24 0.00000110887 C 44445 cytosolic part 130 22 annotated: 0 1 1 1 1 1 1 1 1 1 1 1 1 0 1 1 1 1 1 1 1 1 1 1	9 24 0.00000110887 C 44445 cytosolic part 130 22 annotated: 0 1 1 1 1 1 1 1 1 1 1 1 1 0 1 1 1 1 1 1 1 1 1 1
9 25 0.00000495659 F 3735 structural constituent of ribosome 114 21 annotated: 0 1 1 1 1 1 1 1 1 0 0 1 1 1 0 1 1 1 1 1 1 1 1 1 1	9 24 0.0000012073 P 34645 cellular macromolecule biosynthetic process 149 23 annotated: 1 1 1 1 1 1 1 1 1 0 1 1 1 1 1 1 1 1 1 1 1 1 1 1	9 24 0.0000012073 P 34645 cellular macromolecule biosynthetic process 149 23 annotated: 1 1 1 1 1 1 1 1 1 0 1 1 1 1 1 1 1 1 1 1 1 1 1 1	9 24 0.0000012073 P 34645 cellular macromolecule biosynthetic process 149 23 annotated: 1 1 1 1 1 1 1 1 1 0 1 1 1 1 1 1 1 1 1 1 1 1 1 1	9 24 0.0000012073 P 34645 cellular macromolecule biosynthetic process 149 23 annotated: 1 1 1 1 1 1 1 1 1 0 1 1 1 1 1 1 1 1 1 1 1 1 1 1	9 24 0.0000012073 P 34645 cellular macromolecule biosynthetic process 149 23 annotated: 1 1 1 1 1 1 1 1 1 0 1 1 1 1 1 1 1 1 1 1 1 1 1 1	9 24 0.0000012073 P 34645 cellular macromolecule biosynthetic process 149 23 annotated: 1 1 1 1 1 1 1 1 1 0 1 1 1 1 1 1 1 1 1 1 1 1 1 1	9 24 0.0000012073 P 34645 cellular macromolecule biosynthetic process 149 23 annotated: 1 1 1 1 1 1 1 1 1 0 1 1 1 1 1 1 1 1 1 1 1 1 1 1	9 24 0.0000012073 P 34645 cellular macromolecule biosynthetic process 149 23 annotated: 1 1 1 1 1 1 1 1 1 0 1 1 1 1 1 1 1 1 1 1 1 1 1 1
9 25 0.00000981522 P 34645 cellular macromolecule biosynthetic process 149 23 annotated: 1 1 1 1 1 1 1 1 1 0 0 1 1 1 1 1 1 1 1 1 1 1 1 1 1	9 24 0.00000141988 P 9059 macromolecule biosynthetic process 150 23 annotated: 1 1 1 1 1 1 1 1 1 0 1 1 1 1 1 1 1 1 1 1 1 1 1 1	9 24 0.00000141988 P 9059 macromolecule biosynthetic process 150 23 annotated: 1 1 1 1 1 1 1 1 1 0 1 1 1 1 1 1 1 1 1 1 1 1 1 1	9 24 0.00000141988 P 9059 macromolecule biosynthetic process 150 23 annotated: 1 1 1 1 1 1 1 1 1 0 1 1 1 1 1 1 1 1 1 1 1 1 1 1	9 24 0.00000141988 P 9059 macromolecule biosynthetic process 150 23 annotated: 1 1 1 1 1 1 1 1 1 0 1 1 1 1 1 1 1 1 1 1 1 1 1 1	9 24 0.00000141988 P 9059 macromolecule biosynthetic process 150 23 annotated: 1 1 1 1 1 1 1 1 1 0 1 1 1 1 1 1 1 1 1 1 1 1 1 1	9 24 0.00000141988 P 9059 macromolecule biosynthetic process 150 23 annotated: 1 1 1 1 1 1 1 1 1 0 1 1 1 1 1 1 1 1 1 1 1 1 1 1	9 24 0.00000141988 P 9059 macromolecule biosynthetic process 150 23 annotated: 1 1 1 1 1 1 1 1 1 0 1 1 1 1 1 1 1 1 1 1 1 1 1 1	9 24 0.00000141988 P 9059 macromolecule biosynthetic process 150 23 annotated: 1 1 1 1 1 1 1 1 1 0 1 1 1 1 1 1 1 1 1 1 1 1 1 1
9 25 0.0000114943 P 9059 macromolecule biosynthetic process 150 23 annotated: 1 1 1 1 1 1 1 1 1 0 0 1 1 1 1 1 1 1 1 1 1 1 1 1 1	9 24 0.00000222108 C 5840 ribosome 134 22 annotated: 0 1 1 1 1 1 1 1 1 1 1 1 1 0 1 1 1 1 1 1 1 1 1 1	9 24 0.00000222108 C 5840 ribosome 134 22 annotated: 0 1 1 1 1 1 1 1 1 1 1 1 1 0 1 1 1 1 1 1 1 1 1 1	9 24 0.00000222108 C 5840 ribosome 134 22 annotated: 0 1 1 1 1 1 1 1 1 1 1 1 1 0 1 1 1 1 1 1 1 1 1 1	9 24 0.00000222108 C 5840 ribosome 134 22 annotated: 0 1 1 1 1 1 1 1 1 1 1 1 1 0 1 1 1 1 1 1 1 1 1 1	9 24 0.00000222108 C 5840 ribosome 134 22 annotated: 0 1 1 1 1 1 1 1 1 1 1 1 1 0 1 1 1 1 1 1 1 1 1 1	9 24 0.00000222108 C 5840 ribosome 134 22 annotated: 0 1 1 1 1 1 1 1 1 1 1 1 1 0 1 1 1 1 1 1 1 1 1 1	9 24 0.00000222108 C 5840 ribosome 134 22 annotated: 0 1 1 1 1 1 1 1 1 1 1 1 1 0 1 1 1 1 1 1 1 1 1 1	9 24 0.00000222108 C 5840 ribosome 134 22 annotated: 0 1 1 1 1 1 1 1 1 1 1 1 1 0 1 1 1 1 1 1 1 1 1 1
9 25 0.000013444 C 5829 cytosol 151 23 annotated: 0 1 1 1 1 1 1 1 1 1 1 1 1 1 0 1 1 1 1 1 1 1 1 1 1	9 24 0.00000389039 F 5198 structural molecule activity 121 21 annotated: 0 1 1 1 1 1 1 1 1 0 1 1 1 0 1 1 1 1 1 1 1 1 1 1	9 24 0.00000389039 F 5198 structural molecule activity 121 21 annotated: 0 1 1 1 1 1 1 1 1 0 1 1 1 0 1 1 1 1 1 1 1 1 1 1	9 24 0.00000389039 F 5198 structural molecule activity 121 21 annotated: 0 1 1 1 1 1 1 1 1 0 1 1 1 0 1 1 1 1 1 1 1 1 1 1	9 24 0.00000389039 F 5198 structural molecule activity 121 21 annotated: 0 1 1 1 1 1 1 1 1 0 1 1 1 0 1 1 1 1 1 1 1 1 1 1	9 24 0.00000389039 F 5198 structural molecule activity 121 21 annotated: 0 1 1 1 1 1 1 1 1 0 1 1 1 0 1 1 1 1 1 1 1 1 1 1	9 24 0.00000389039 F 5198 structural molecule activity 121 21 annotated: 0 1 1 1 1 1 1 1 1 0 1 1 1 0 1 1 1 1 1 1 1 1 1 1	9 24 0.00000389039 F 5198 structural molecule activity 121 21 annotated: 0 1 1 1 1 1 1 1 1 0 1 1 1 0 1 1 1 1 1 1 1 1 1 1	9 24 0.00000389039 F 5198 structural molecule activity 121 21 annotated: 0 1 1 1 1 1 1 1 1 0 1 1 1 0 1 1 1 1 1 1 1 1 1 1
9 25 0.0000176075 F 5198 structural molecule activity 121 21 annotated: 0 1 1 1 1 1 1 1 1 0 0 1 1 1 0 1 1 1 1 1 1 1 1 1 1	9 24 0.00000674083 P 44267 cellular protein metabolic process 160 23 annotated: 1 1 1 1 1 1 1 1 1 0 1 1 1 1 1 1 1 1 1 1 1 1 1 1	9 24 0.00000674083 P 44267 cellular protein metabolic process 160 23 annotated: 1 1 1 1 1 1 1 1 1 0 1 1 1 1 1 1 1 1 1 1 1 1 1 1	9 24 0.00000674083 P 44267 cellular protein metabolic process 160 23 annotated: 1 1 1 1 1 1 1 1 1 0 1 1 1 1 1 1 1 1 1 1 1 1 1 1	9 24 0.00000674083 P 44267 cellular protein metabolic process 160 23 annotated: 1 1 1 1 1 1 1 1 1 0 1 1 1 1 1 1 1 1 1 1 1 1 1 1	9 24 0.00000674083 P 44267 cellular protein metabolic process 160 23 annotated: 1 1 1 1 1 1 1 1 1 0 1 1 1 1 1 1 1 1 1 1 1 1 1 1	9 24 0.00000674083 P 44267 cellular protein metabolic process 160 23 annotated: 1 1 1 1 1 1 1 1 1 0 1 1 1 1 1 1 1 1 1 1 1 1 1 1	9 24 0.00000674083 P 44267 cellular protein metabolic process 160 23 annotated: 1 1 1 1 1 1 1 1 1 0 1 1 1 1 1 1 1 1 1 1 1 1 1 1	9 24 0.00000674083 P 44267 cellular protein metabolic process 160 23 annotated: 1 1 1 1 1 1 1 1 1 0 1 1 1 1 1 1 1 1 1 1 1 1 1 1
9 25 0.0000522347 P 44267 cellular protein metabolic process 160 23 annotated: 1 1 1 1 1 1 1 1 1 0 0 1 1 1 1 1 1 1 1 1 1 1 1 1 1	9 24 0.00000867287 P 44260 cellular macromolecule metabolic process 186 24 annotated: 1 1 1 1 1 1 1 1 1 1 1 1 1 1 1 1 1 1 1 1 1 1 1 1	9 24 0.00000867287 P 44260 cellular macromolecule metabolic process 186 24 annotated: 1 1 1 1 1 1 1 1 1 1 1 1 1 1 1 1 1 1 1 1 1 1 1 1	9 24 0.00000867287 P 44260 cellular macromolecule metabolic process 186 24 annotated: 1 1 1 1 1 1 1 1 1 1 1 1 1 1 1 1 1 1 1 1 1 1 1 1	9 24 0.00000867287 P 44260 cellular macromolecule metabolic process 186 24 annotated: 1 1 1 1 1 1 1 1 1 1 1 1 1 1 1 1 1 1 1 1 1 1 1 1	9 24 0.00000867287 P 44260 cellular macromolecule metabolic process 186 24 annotated: 1 1 1 1 1 1 1 1 1 1 1 1 1 1 1 1 1 1 1 1 1 1 1 1	9 24 0.00000867287 P 44260 cellular macromolecule metabolic process 186 24 annotated: 1 1 1 1 1 1 1 1 1 1 1 1 1 1 1 1 1 1 1 1 1 1 1 1	9 24 0.00000867287 P 44260 cellular macromolecule metabolic process 186 24 annotated: 1 1 1 1 1 1 1 1 1 1 1 1 1 1 1 1 1 1 1 1 1 1 1 1	9 24 0.00000867287 P 44260 cellular macromolecule metabolic process 186 24 annotated: 1 1 1 1 1 1 1 1 1 1 1 1 1 1 1 1 1 1 1 1 1 1 1 1
9 25 0.0000802621 C 32991 macromolecular complex 208 25 annotated: 1 1 1 1 1 1 1 1 1 1 1 1 1 1 1 1 1 1 1 1 1 1 1 1 1	9 24 0.0000105285 P 19538 protein metabolic process 163 23 annotated: 1 1 1 1 1 1 1 1 1 0 1 1 1 1 1 1 1 1 1 1 1 1 1 1	9 24 0.0000105285 P 19538 protein metabolic process 163 23 annotated: 1 1 1 1 1 1 1 1 1 0 1 1 1 1 1 1 1 1 1 1 1 1 1 1	9 24 0.0000105285 P 19538 protein metabolic process 163 23 annotated: 1 1 1 1 1 1 1 1 1 0 1 1 1 1 1 1 1 1 1 1 1 1 1 1	9 24 0.0000105285 P 19538 protein metabolic process 163 23 annotated: 1 1 1 1 1 1 1 1 1 0 1 1 1 1 1 1 1 1 1 1 1 1 1 1	9 24 0.0000105285 P 19538 protein metabolic process 163 23 annotated: 1 1 1 1 1 1 1 1 1 0 1 1 1 1 1 1 1 1 1 1 1 1 1 1	9 24 0.0000105285 P 19538 protein metabolic process 163 23 annotated: 1 1 1 1 1 1 1 1 1 0 1 1 1 1 1 1 1 1 1 1 1 1 1 1	9 24 0.0000105285 P 19538 protein metabolic process 163 23 annotated: 1 1 1 1 1 1 1 1 1 0 1 1 1 1 1 1 1 1 1 1 1 1 1 1	9 24 0.0000105285 P 19538 protein metabolic process 163 23 annotated: 1 1 1 1 1 1 1 1 1 0 1 1 1 1 1 1 1 1 1 1 1 1 1 1
9 25 0.0000804919 P 19538 protein metabolic process 163 23 annotated: 1 1 1 1 1 1 1 1 1 0 0 1 1 1 1 1 1 1 1 1 1 1 1 1 1	9 24 0.0000195462 P 43170 macromolecule metabolic process 192 24 annotated: 1 1 1 1 1 1 1 1 1 1 1 1 1 1 1 1 1 1 1 1 1 1 1 1	9 24 0.0000195462 P 43170 macromolecule metabolic process 192 24 annotated: 1 1 1 1 1 1 1 1 1 1 1 1 1 1 1 1 1 1 1 1 1 1 1 1	9 24 0.0000195462 P 43170 macromolecule metabolic process 192 24 annotated: 1 1 1 1 1 1 1 1 1 1 1 1 1 1 1 1 1 1 1 1 1 1 1 1	9 24 0.0000195462 P 43170 macromolecule metabolic process 192 24 annotated: 1 1 1 1 1 1 1 1 1 1 1 1 1 1 1 1 1 1 1 1 1 1 1 1	9 24 0.0000195462 P 43170 macromolecule metabolic process 192 24 annotated: 1 1 1 1 1 1 1 1 1 1 1 1 1 1 1 1 1 1 1 1 1 1 1 1	9 24 0.0000195462 P 43170 macromolecule metabolic process 192 24 annotated: 1 1 1 1 1 1 1 1 1 1 1 1 1 1 1 1 1 1 1 1 1 1 1 1	9 24 0.0000195462 P 43170 macromolecule metabolic process 192 24 annotated: 1 1 1 1 1 1 1 1 1 1 1 1 1 1 1 1 1 1 1 1 1 1 1 1	9 24 0.0000195462 P 43170 macromolecule metabolic process 192 24 annotated: 1 1 1 1 1 1 1 1 1 1 1 1 1 1 1 1 1 1 1 1 1 1 1 1
9 25 0.000119082 P 44260 cellular macromolecule metabolic process 186 24 annotated: 1 1 1 1 1 1 1 1 1 0 1 1 1 1 1 1 1 1 1 1 1 1 1 1 1	9 24 0.0000331621 C 5829 cytosol 151 22 annotated: 0 1 1 1 1 1 1 1 1 1 1 1 1 0 1 1 1 1 1 1 1 1 1 1	9 24 0.0000331621 C 5829 cytosol 151 22 annotated: 0 1 1 1 1 1 1 1 1 1 1 1 1 0 1 1 1 1 1 1 1 1 1 1	9 24 0.0000331621 C 5829 cytosol 151 22 annotated: 0 1 1 1 1 1 1 1 1 1 1 1 1 0 1 1 1 1 1 1 1 1 1 1	9 24 0.0000331621 C 5829 cytosol 151 22 annotated: 0 1 1 1 1 1 1 1 1 1 1 1 1 0 1 1 1 1 1 1 1 1 1 1	9 24 0.0000331621 C 5829 cytosol 151 22 annotated: 0 1 1 1 1 1 1 1 1 1 1 1 1 0 1 1 1 1 1 1 1 1 1 1	9 24 0.0000331621 C 5829 cytosol 151 22 annotated: 0 1 1 1 1 1 1 1 1 1 1 1 1 0 1 1 1 1 1 1 1 1 1 1	9 24 0.0000331621 C 5829 cytosol 151 22 annotated: 0 1 1 1 1 1 1 1 1 1 1 1 1 0 1 1 1 1 1 1 1 1 1 1	9 24 0.0000331621 C 5829 cytosol 151 22 annotated: 0 1 1 1 1 1 1 1 1 1 1 1 1 0 1 1 1 1 1 1 1 1 1 1
9 25 0.000141199 C 43228 non-membrane-bounded organelle 167 23 annotated: 0 1 1 1 1 1 1 1 1 1 1 1 1 1 0 1 1 1 1 1 1 1 1 1 1	9 24 0.000150491 C 32991 macromolecular complex 208 24 annotated: 1 1 1 1 1 1 1 1 1 1 1 1 1 1 1 1 1 1 1 1 1 1 1 1	9 24 0.000150491 C 32991 macromolecular complex 208 24 annotated: 1 1 1 1 1 1 1 1 1 1 1 1 1 1 1 1 1 1 1 1 1 1 1 1	9 24 0.000150491 C 32991 macromolecular complex 208 24 annotated: 1 1 1 1 1 1 1 1 1 1 1 1 1 1 1 1 1 1 1 1 1 1 1 1	9 24 0.000150491 C 32991 macromolecular complex 208 24 annotated: 1 1 1 1 1 1 1 1 1 1 1 1 1 1 1 1 1 1 1 1 1 1 1 1	9 24 0.000150491 C 32991 macromolecular complex 208 24 annotated: 1 1 1 1 1 1 1 1 1 1 1 1 1 1 1 1 1 1 1 1 1 1 1 1	9 24 0.000150491 C 32991 macromolecular complex 208 24 annotated: 1 1 1 1 1 1 1 1 1 1 1 1 1 1 1 1 1 1 1 1 1 1 1 1	9 24 0.000150491 C 32991 macromolecular complex 208 24 annotated: 1 1 1 1 1 1 1 1 1 1 1 1 1 1 1 1 1 1 1 1 1 1 1 1	9 24 0.000150491 C 32991 macromolecular complex 208 24 annotated: 1 1 1 1 1 1 1 1 1 1 1 1 1 1 1 1 1 1 1 1 1 1 1 1
9 25 0.000141199 C 43232 intracellular non-membrane-bounded organelle 167 23 annotated: 0 1 1 1 1 1 1 1 1 1 1 1 1 1 0 1 1 1 1 1 1 1 1 1 1	9 24 0.000310012 C 43228 non-membrane-bounded organelle 167 22 annotated: 0 1 1 1 1 1 1 1 1 1 1 1 1 0 1 1 1 1 1 1 1 1 1 1	9 24 0.000310012 C 43228 non-membrane-bounded organelle 167 22 annotated: 0 1 1 1 1 1 1 1 1 1 1 1 1 0 1 1 1 1 1 1 1 1 1 1	9 24 0.000310012 C 43228 non-membrane-bounded organelle 167 22 annotated: 0 1 1 1 1 1 1 1 1 1 1 1 1 0 1 1 1 1 1 1 1 1 1 1	9 24 0.000310012 C 43228 non-membrane-bounded organelle 167 22 annotated: 0 1 1 1 1 1 1 1 1 1 1 1 1 0 1 1 1 1 1 1 1 1 1 1	9 24 0.000310012 C 43228 non-membrane-bounded organelle 167 22 annotated: 0 1 1 1 1 1 1 1 1 1 1 1 1 0 1 1 1 1 1 1 1 1 1 1	9 24 0.000310012 C 43228 non-membrane-bounded organelle 167 22 annotated: 0 1 1 1 1 1 1 1 1 1 1 1 1 0 1 1 1 1 1 1 1 1 1 1	9 24 0.000310012 C 43228 non-membrane-bounded organelle 167 22 annotated: 0 1 1 1 1 1 1 1 1 1 1 1 1 0 1 1 1 1 1 1 1 1 1 1	9 24 0.000310012 C 43228 non-membrane-bounded organelle 167 22 annotated: 0 1 1 1 1 1 1 1 1 1 1 1 1 0 1 1 1 1 1 1 1 1 1 1
9 25 0.00026022 P 43170 macromolecule metabolic process 192 24 annotated: 1 1 1 1 1 1 1 1 1 0 1 1 1 1 1 1 1 1 1 1 1 1 1 1 1	9 24 0.000310012 C 43232 intracellular non-membrane-bounded organelle 167 22 annotated: 0 1 1 1 1 1 1 1 1 1 1 1 1 0 1 1 1 1 1 1 1 1 1 1	9 24 0.000310012 C 43232 intracellular non-membrane-bounded organelle 167 22 annotated: 0 1 1 1 1 1 1 1 1 1 1 1 1 0 1 1 1 1 1 1 1 1 1 1	9 24 0.000310012 C 43232 intracellular non-membrane-bounded organelle 167 22 annotated: 0 1 1 1 1 1 1 1 1 1 1 1 1 0 1 1 1 1 1 1 1 1 1 1	9 24 0.000310012 C 43232 intracellular non-membrane-bounded organelle 167 22 annotated: 0 1 1 1 1 1 1 1 1 1 1 1 1 0 1 1 1 1 1 1 1 1 1 1	9 24 0.000310012 C 43232 intracellular non-membrane-bounded organelle 167 22 annotated: 0 1 1 1 1 1 1 1 1 1 1 1 1 0 1 1 1 1 1 1 1 1 1 1	9 24 0.000310012 C 43232 intracellular non-membrane-bounded organelle 167 22 annotated: 0 1 1 1 1 1 1 1 1 1 1 1 1 0 1 1 1 1 1 1 1 1 1 1	9 24 0.000310012 C 43232 intracellular non-membrane-bounded organelle 167 22 annotated: 0 1 1 1 1 1 1 1 1 1 1 1 1 0 1 1 1 1 1 1 1 1 1 1	9 24 0.000310012 C 43232 intracellular non-membrane-bounded organelle 167 22 annotated: 0 1 1 1 1 1 1 1 1 1 1 1 1 0 1 1 1 1 1 1 1 1 1 1
9 25 0.000990545 P 2181 cytoplasmic translation 53 13 annotated: 0 0 0 1 1 1 0 1 0 0 0 0 1 1 0 1 1 1 1 0 1 0 1 0 1	9 24 0.000532199 P 2181 cytoplasmic translation 53 13 annotated: 0 0 0 1 1 1 0 1 0 0 0 1 1 0 1 1 1 1 0 1 0 1 0 1	9 24 0.000532199 P 2181 cytoplasmic translation 53 13 annotated: 0 0 0 1 1 1 0 1 0 0 0 1 1 0 1 1 1 1 0 1 0 1 0 1	9 24 0.000532199 P 2181 cytoplasmic translation 53 13 annotated: 0 0 0 1 1 1 0 1 0 0 0 1 1 0 1 1 1 1 0 1 0 1 0 1	9 24 0.000532199 P 2181 cytoplasmic translation 53 13 annotated: 0 0 0 1 1 1 0 1 0 0 0 1 1 0 1 1 1 1 0 1 0 1 0 1	9 24 0.000532199 P 2181 cytoplasmic translation 53 13 annotated: 0 0 0 1 1 1 0 1 0 0 0 1 1 0 1 1 1 1 0 1 0 1 0 1	9 24 0.000532199 P 2181 cytoplasmic translation 53 13 annotated: 0 0 0 1 1 1 0 1 0 0 0 1 1 0 1 1 1 1 0 1 0 1 0 1	9 24 0.000532199 P 2181 cytoplasmic translation 53 13 annotated: 0 0 0 1 1 1 0 1 0 0 0 1 1 0 1 1 1 1 0 1 0 1 0 1	9 24 0.000532199 P 2181 cytoplasmic translation 53 13 annotated: 0 0 0 1 1 1 0 1 0 0 0 1 1 0 1 1 1 1 0 1 0 1 0 1
9 25 0.00599686 C 15934 large ribosomal subunit 71 14 annotated: 0 1 0 0 0 1 0 0 1 1 1 1 1 1 0 1 0 0 1 1 0 0 1 1 1	9 24 0.00786212 P 44249 cellular biosynthetic process 216 23 annotated: 1 1 1 1 1 1 1 1 1 0 1 1 1 1 1 1 1 1 1 1 1 1 1 1	9 24 0.00786212 P 44249 cellular biosynthetic process 216 23 annotated: 1 1 1 1 1 1 1 1 1 0 1 1 1 1 1 1 1 1 1 1 1 1 1 1	9 24 0.00786212 P 44249 cellular biosynthetic process 216 23 annotated: 1 1 1 1 1 1 1 1 1 0 1 1 1 1 1 1 1 1 1 1 1 1 1 1	9 24 0.00786212 P 44249 cellular biosynthetic process 216 23 annotated: 1 1 1 1 1 1 1 1 1 0 1 1 1 1 1 1 1 1 1 1 1 1 1 1	9 24 0.00786212 P 44249 cellular biosynthetic process 216 23 annotated: 1 1 1 1 1 1 1 1 1 0 1 1 1 1 1 1 1 1 1 1 1 1 1 1	9 24 0.00786212 P 44249 cellular biosynthetic process 216 23 annotated: 1 1 1 1 1 1 1 1 1 0 1 1 1 1 1 1 1 1 1 1 1 1 1 1	9 24 0.00786212 P 44249 cellular biosynthetic process 216 23 annotated: 1 1 1 1 1 1 1 1 1 0 1 1 1 1 1 1 1 1 1 1 1 1 1 1	9 24 0.00786212 P 44249 cellular biosynthetic process 216 23 annotated: 1 1 1 1 1 1 1 1 1 0 1 1 1 1 1 1 1 1 1 1 1 1 1 1
9 25 0.00599686 C 22625 cytosolic large ribosomal subunit 71 14 annotated: 0 1 0 0 0 1 0 0 1 1 1 1 1 1 0 1 0 0 1 1 0 0 1 1 1
	10 10 index: 37 58 74 121 128 219 289 303 350 360	10 10 index: 37 58 74 121 128 219 289 303 350 360	10 10 index: 37 58 74 121 128 219 289 303 350 360	10 10 index: 37 58 74 121 128 219 289 303 350 360	10 10 index: 37 58 74 121 128 219 289 303 350 360	10 10 index: 37 58 74 121 128 219 289 303 350 360	10 10 index: 37 58 74 121 128 219 289 303 350 360	10 10 index: 37 58 74 121 128 219 289 303 350 360
10 11 index: 37 58 74 121 128 167 219 289 303 350 360	10 10 sysname: YBR302C YDL137W YDR099W YFL018C YFR044C YKL210W YMR297W YNL208W YPL078C YPL262W	10 10 sysname: YBR302C YDL137W YDR099W YFL018C YFR044C YKL210W YMR297W YNL208W YPL078C YPL262W	10 10 sysname: YBR302C YDL137W YDR099W YFL018C YFR044C YKL210W YMR297W YNL208W YPL078C YPL262W	10 10 sysname: YBR302C YDL137W YDR099W YFL018C YFR044C YKL210W YMR297W YNL208W YPL078C YPL262W	10 10 sysname: YBR302C YDL137W YDR099W YFL018C YFR044C YKL210W YMR297W YNL208W YPL078C YPL262W	10 10 sysname: YBR302C YDL137W YDR099W YFL018C YFR044C YKL210W YMR297W YNL208W YPL078C YPL262W	10 10 sysname: YBR302C YDL137W YDR099W YFL018C YFR044C YKL210W YMR297W YNL208W YPL078C YPL262W	10 10 sysname: YBR302C YDL137W YDR099W YFL018C YFR044C YKL210W YMR297W YNL208W YPL078C YPL262W
10 11 sysname: YBR302C YDL137W YDR099W YFL018C YFR044C YHR018C YKL210W YMR297W YNL208W YPL078C YPL262W	10 10 clusters:	10 10 clusters:	10 10 clusters:	10 10 clusters:	10 10 clusters:	10 10 clusters:	10 10 clusters:	10 10 clusters:
10 11 clusters: 17
	11 6 index: 21 48 97 210 288 361	11 6 index: 21 48 97 210 288 361	11 6 index: 21 48 97 210 288 361	11 6 index: 21 48 97 210 288 361	11 6 index: 21 48 97 210 288 361	11 6 index: 21 48 97 210 288 361	11 6 index: 21 48 97 210 288 361	11 6 index: 21 48 97 210 288 361
11 6 index: 21 48 97 210 288 361	11 6 sysname: YBR039W YDL004W YDR529C YKL016C YMR256C YPL271W	11 6 sysname: YBR039W YDL004W YDR529C YKL016C YMR256C YPL271W	11 6 sysname: YBR039W YDL004W YDR529C YKL016C YMR256C YPL271W	11 6 sysname: YBR039W YDL004W YDR529C YKL016C YMR256C YPL271W	11 6 sysname: YBR039W YDL004W YDR529C YKL016C YMR256C YPL271W	11 6 sysname: YBR039W YDL004W YDR529C YKL016C YMR256C YPL271W	11 6 sysname: YBR039W YDL004W YDR529C YKL016C YMR256C YPL271W	11 6 sysname: YBR039W YDL004W YDR529C YKL016C YMR256C YPL271W
11 6 sysname: YBR039W YDL004W YDR529C YKL016C YMR256C YPL271W	11 6 clusters:	11 6 clusters:	11 6 clusters:	11 6 clusters:	11 6 clusters:	11 6 clusters:	11 6 clusters:	11 6 clusters:
11 6 clusters:	11 6 0.0000112603 C 5743 mitochondrial inner membrane 25 6 annotated: 1 1 1 1 1 1	11 6 0.0000112603 C 5743 mitochondrial inner membrane 25 6 annotated: 1 1 1 1 1 1	11 6 0.0000112603 C 5743 mitochondrial inner membrane 25 6 annotated: 1 1 1 1 1 1	11 6 0.0000112603 C 5743 mitochondrial inner membrane 25 6 annotated: 1 1 1 1 1 1	11 6 0.0000112603 C 5743 mitochondrial inner membrane 25 6 annotated: 1 1 1 1 1 1	11 6 0.0000112603 C 5743 mitochondrial inner membrane 25 6 annotated: 1 1 1 1 1 1	11 6 0.0000112603 C 5743 mitochondrial inner membrane 25 6 annotated: 1 1 1 1 1 1	11 6 0.0000112603 C 5743 mitochondrial inner membrane 25 6 annotated: 1 1 1 1 1 1
11 6 0.0000112603 C 5743 mitochondrial inner membrane 25 6 annotated: 1 1 1 1 1 1	11 6 0.0000112603 C 19866 organelle inner membrane 25 6 annotated: 1 1 1 1 1 1	11 6 0.0000112603 C 19866 organelle inner membrane 25 6 annotated: 1 1 1 1 1 1	11 6 0.0000112603 C 19866 organelle inner membrane 25 6 annotated: 1 1 1 1 1 1	11 6 0.0000112603 C 19866 organelle inner membrane 25 6 annotated: 1 1 1 1 1 1	11 6 0.0000112603 C 19866 organelle inner membrane 25 6 annotated: 1 1 1 1 1 1	11 6 0.0000112603 C 19866 organelle inner membrane 25 6 annotated: 1 1 1 1 1 1	11 6 0.0000112603 C 19866 organelle inner membrane 25 6 annotated: 1 1 1 1 1 1	11 6 0.0000112603 C 19866 organelle inner membrane 25 6 annotated: 1 1 1 1 1 1
11 6 0.0000112603 C 19866 organelle inner membrane 25 6 annotated: 1 1 1 1 1 1	11 6 0.0000112603 P 1902600 hydrogen ion transmembrane transport 25 6 annotated: 1 1 1 1 1 1	11 6 0.0000112603 P 1902600 hydrogen ion transmembrane transport 25 6 annotated: 1 1 1 1 1 1	11 6 0.0000112603 P 1902600 hydrogen ion transmembrane transport 25 6 annotated: 1 1 1 1 1 1	11 6 0.0000112603 P 1902600 hydrogen ion transmembrane transport 25 6 annotated: 1 1 1 1 1 1	11 6 0.0000112603 P 1902600 hydrogen ion transmembrane transport 25 6 annotated: 1 1 1 1 1 1	11 6 0.0000112603 P 1902600 hydrogen ion transmembrane transport 25 6 annotated: 1 1 1 1 1 1	11 6 0.0000112603 P 1902600 hydrogen ion transmembrane transport 25 6 annotated: 1 1 1 1 1 1	11 6 0.0000112603 P 1902600 hydrogen ion transmembrane transport 25 6 annotated: 1 1 1 1 1 1
11 6 0.0000112603 P 1902600 hydrogen ion transmembrane transport 25 6 annotated: 1 1 1 1 1 1	11 6 0.0000112603 F 15078 hydrogen ion transmembrane transporter activity 25 6 annotated: 1 1 1 1 1 1	11 6 0.0000112603 F 15078 hydrogen ion transmembrane transporter activity 25 6 annotated: 1 1 1 1 1 1	11 6 0.0000112603 F 15078 hydrogen ion transmembrane transporter activity 25 6 annotated: 1 1 1 1 1 1	11 6 0.0000112603 F 15078 hydrogen ion transmembrane transporter activity 25 6 annotated: 1 1 1 1 1 1	11 6 0.0000112603 F 15078 hydrogen ion transmembrane transporter activity 25 6 annotated: 1 1 1 1 1 1	11 6 0.0000112603 F 15078 hydrogen ion transmembrane transporter activity 25 6 annotated: 1 1 1 1 1 1	11 6 0.0000112603 F 15078 hydrogen ion transmembrane transporter activity 25 6 annotated: 1 1 1 1 1 1	11 6 0.0000112603 F 15078 hydrogen ion transmembrane transporter activity 25 6 annotated: 1 1 1 1 1 1
11 6 0.0000112603 F 15078 hydrogen ion transmembrane transporter activity 25 6 annotated: 1 1 1 1 1 1	11 6 0.0000146384 C 44455 mitochondrial membrane part 26 6 annotated: 1 1 1 1 1 1	11 6 0.0000146384 C 44455 mitochondrial membrane part 26 6 annotated: 1 1 1 1 1 1	11 6 0.0000146384 C 44455 mitochondrial membrane part 26 6 annotated: 1 1 1 1 1 1	11 6 0.0000146384 C 44455 mitochondrial membrane part 26 6 annotated: 1 1 1 1 1 1	11 6 0.0000146384 C 44455 mitochondrial membrane part 26 6 annotated: 1 1 1 1 1 1	11 6 0.0000146384 C 44455 mitochondrial membrane part 26 6 annotated: 1 1 1 1 1 1	11 6 0.0000146384 C 44455 mitochondrial membrane part 26 6 annotated: 1 1 1 1 1 1	11 6 0.0000146384 C 44455 mitochondrial membrane part 26 6 annotated: 1 1 1 1 1 1
11 6 0.0000146384 C 44455 mitochondrial membrane part 26 6 annotated: 1 1 1 1 1 1	11 6 0.0000146384 F 15077 monovalent inorganic cation transmembrane transporter activity 26 6 annotated: 1 1 1 1 1 1	11 6 0.0000146384 F 15077 monovalent inorganic cation transmembrane transporter activity 26 6 annotated: 1 1 1 1 1 1	11 6 0.0000146384 F 15077 monovalent inorganic cation transmembrane transporter activity 26 6 annotated: 1 1 1 1 1 1	11 6 0.0000146384 F 15077 monovalent inorganic cation transmembrane transporter activity 26 6 annotated: 1 1 1 1 1 1	11 6 0.0000146384 F 15077 monovalent inorganic cation transmembrane transporter activity 26 6 annotated: 1 1 1 1 1 1	11 6 0.0000146384 F 15077 monovalent inorganic cation transmembrane transporter activity 26 6 annotated: 1 1 1 1 1 1	11 6 0.0000146384 F 15077 monovalent inorganic cation transmembrane transporter activity 26 6 annotated: 1 1 1 1 1 1	11 6 0.0000146384 F 15077 monovalent inorganic cation transmembrane transporter activity 26 6 annotated: 1 1 1 1 1 1
11 6 0.0000146384 F 15077 monovalent inorganic cation transmembrane transporter activity 26 6 annotated: 1 1 1 1 1 1	11 6 0.0000188208 P 46034 ATP metabolic process 27 6 annotated: 1 1 1 1 1 1	11 6 0.0000188208 P 46034 ATP metabolic process 27 6 annotated: 1 1 1 1 1 1	11 6 0.0000188208 P 46034 ATP metabolic process 27 6 annotated: 1 1 1 1 1 1	11 6 0.0000188208 P 46034 ATP metabolic process 27 6 annotated: 1 1 1 1 1 1	11 6 0.0000188208 P 46034 ATP metabolic process 27 6 annotated: 1 1 1 1 1 1	11 6 0.0000188208 P 46034 ATP metabolic process 27 6 annotated: 1 1 1 1 1 1	11 6 0.0000188208 P 46034 ATP metabolic process 27 6 annotated: 1 1 1 1 1 1	11 6 0.0000188208 P 46034 ATP metabolic process 27 6 annotated: 1 1 1 1 1 1
11 6 0.0000188208 P 46034 ATP metabolic process 27 6 annotated: 1 1 1 1 1 1	11 6 0.0000239537 P 6818 hydrogen transport 28 6 annotated: 1 1 1 1 1 1	11 6 0.0000239537 P 6818 hydrogen transport 28 6 annotated: 1 1 1 1 1 1	11 6 0.0000239537 P 6818 hydrogen transport 28 6 annotated: 1 1 1 1 1 1	11 6 0.0000239537 P 6818 hydrogen transport 28 6 annotated: 1 1 1 1 1 1	11 6 0.0000239537 P 6818 hydrogen transport 28 6 annotated: 1 1 1 1 1 1	11 6 0.0000239537 P 6818 hydrogen transport 28 6 annotated: 1 1 1 1 1 1	11 6 0.0000239537 P 6818 hydrogen transport 28 6 annotated: 1 1 1 1 1 1	11 6 0.0000239537 P 6818 hydrogen transport 28 6 annotated: 1 1 1 1 1 1
11 6 0.0000239537 P 6818 hydrogen transport 28 6 annotated: 1 1 1 1 1 1	11 6 0.0000239537 P 15992 proton transport 28 6 annotated: 1 1 1 1 1 1	11 6 0.0000239537 P 15992 proton transport 28 6 annotated: 1 1 1 1 1 1	11 6 0.0000239537 P 15992 proton transport 28 6 annotated: 1 1 1 1 1 1	11 6 0.0000239537 P 15992 proton transport 28 6 annotated: 1 1 1 1 1 1	11 6 0.0000239537 P 15992 proton transport 28 6 annotated: 1 1 1 1 1 1	11 6 0.0000239537 P 15992 proton transport 28 6 annotated: 1 1 1 1 1 1	11 6 0.0000239537 P 15992 proton transport 28 6 annotated: 1 1 1 1 1 1	11 6 0.0000239537 P 15992 proton transport 28 6 annotated: 1 1 1 1 1 1
11 6 0.0000239537 P 15992 proton transport 28 6 annotated: 1 1 1 1 1 1	11 6 0.0000239537 P 98662 inorganic cation transmembrane transport 28 6 annotated: 1 1 1 1 1 1	11 6 0.0000239537 P 98662 inorganic cation transmembrane transport 28 6 annotated: 1 1 1 1 1 1	11 6 0.0000239537 P 98662 inorganic cation transmembrane transport 28 6 annotated: 1 1 1 1 1 1	11 6 0.0000239537 P 98662 inorganic cation transmembrane transport 28 6 annotated: 1 1 1 1 1 1	11 6 0.0000239537 P 98662 inorganic cation transmembrane transport 28 6 annotated: 1 1 1 1 1 1	11 6 0.0000239537 P 98662 inorganic cation transmembrane transport 28 6 annotated: 1 1 1 1 1 1	11 6 0.0000239537 P 98662 inorganic cation transmembrane transport 28 6 annotated: 1 1 1 1 1 1	11 6 0.0000239537 P 98662 inorganic cation transmembrane transport 28 6 annotated: 1 1 1 1 1 1
11 6 0.0000239537 P 98662 inorganic cation transmembrane transport 28 6 annotated: 1 1 1 1 1 1	11 6 0.0000239537 F 22890 inorganic cation transmembrane transporter activity 28 6 annotated: 1 1 1 1 1 1	11 6 0.0000239537 F 22890 inorganic cation transmembrane transporter activity 28 6 annotated: 1 1 1 1 1 1	11 6 0.0000239537 F 22890 inorganic cation transmembrane transporter activity 28 6 annotated: 1 1 1 1 1 1	11 6 0.0000239537 F 22890 inorganic cation transmembrane transporter activity 28 6 annotated: 1 1 1 1 1 1	11 6 0.0000239537 F 22890 inorganic cation transmembrane transporter activity 28 6 annotated: 1 1 1 1 1 1	11 6 0.0000239537 F 22890 inorganic cation transmembrane transporter activity 28 6 annotated: 1 1 1 1 1 1	11 6 0.0000239537 F 22890 inorganic cation transmembrane transporter activity 28 6 annotated: 1 1 1 1 1 1	11 6 0.0000239537 F 22890 inorganic cation transmembrane transporter activity 28 6 annotated: 1 1 1 1 1 1
11 6 0.0000239537 F 22890 inorganic cation transmembrane transporter activity 28 6 annotated: 1 1 1 1 1 1	11 6 0.0000302025 P 15672 monovalent inorganic cation transport 29 6 annotated: 1 1 1 1 1 1	11 6 0.0000302025 P 15672 monovalent inorganic cation transport 29 6 annotated: 1 1 1 1 1 1	11 6 0.0000302025 P 15672 monovalent inorganic cation transport 29 6 annotated: 1 1 1 1 1 1	11 6 0.0000302025 P 15672 monovalent inorganic cation transport 29 6 annotated: 1 1 1 1 1 1	11 6 0.0000302025 P 15672 monovalent inorganic cation transport 29 6 annotated: 1 1 1 1 1 1	11 6 0.0000302025 P 15672 monovalent inorganic cation transport 29 6 annotated: 1 1 1 1 1 1	11 6 0.0000302025 P 15672 monovalent inorganic cation transport 29 6 annotated: 1 1 1 1 1 1	11 6 0.0000302025 P 15672 monovalent inorganic cation transport 29 6 annotated: 1 1 1 1 1 1
11 6 0.0000302025 P 15672 monovalent inorganic cation transport 29 6 annotated: 1 1 1 1 1 1	11 6 0.0000377531 P 98660 inorganic ion transmembrane transport 30 6 annotated: 1 1 1 1 1 1	11 6 0.0000377531 P 98660 inorganic ion transmembrane transport 30 6 annotated: 1 1 1 1 1 1	11 6 0.0000377531 P 98660 inorganic ion transmembrane transport 30 6 annotated: 1 1 1 1 1 1	11 6 0.0000377531 P 98660 inorganic ion transmembrane transport 30 6 annotated: 1 1 1 1 1 1	11 6 0.0000377531 P 98660 inorganic ion transmembrane transport 30 6 annotated: 1 1 1 1 1 1	11 6 0.0000377531 P 98660 inorganic ion transmembrane transport 30 6 annotated: 1 1 1 1 1 1	11 6 0.0000377531 P 98660 inorganic ion transmembrane transport 30 6 annotated: 1 1 1 1 1 1	11 6 0.0000377531 P 98660 inorganic ion transmembrane transport 30 6 annotated: 1 1 1 1 1 1
11 6 0.0000377531 P 98660 inorganic ion transmembrane transport 30 6 annotated: 1 1 1 1 1 1	11 6 0.0000468138 P 98655 cation transmembrane transport 31 6 annotated: 1 1 1 1 1 1	11 6 0.0000468138 P 98655 cation transmembrane transport 31 6 annotated: 1 1 1 1 1 1	11 6 0.0000468138 P 98655 cation transmembrane transport 31 6 annotated: 1 1 1 1 1 1	11 6 0.0000468138 P 98655 cation transmembrane transport 31 6 annotated: 1 1 1 1 1 1	11 6 0.0000468138 P 98655 cation transmembrane transport 31 6 annotated: 1 1 1 1 1 1	11 6 0.0000468138 P 98655 cation transmembrane transport 31 6 annotated: 1 1 1 1 1 1	11 6 0.0000468138 P 98655 cation transmembrane transport 31 6 annotated: 1 1 1 1 1 1	11 6 0.0000468138 P 98655 cation transmembrane transport 31 6 annotated: 1 1 1 1 1 1
11 6 0.0000468138 P 98655 cation transmembrane transport 31 6 annotated: 1 1 1 1 1 1	11 6 0.0000468138 F 8324 cation transmembrane transporter activity 31 6 annotated: 1 1 1 1 1 1	11 6 0.0000468138 F 8324 cation transmembrane transporter activity 31 6 annotated: 1 1 1 1 1 1	11 6 0.0000468138 F 8324 cation transmembrane transporter activity 31 6 annotated: 1 1 1 1 1 1	11 6 0.0000468138 F 8324 cation transmembrane transporter activity 31 6 annotated: 1 1 1 1 1 1	11 6 0.0000468138 F 8324 cation transmembrane transporter activity 31 6 annotated: 1 1 1 1 1 1	11 6 0.0000468138 F 8324 cation transmembrane transporter activity 31 6 annotated: 1 1 1 1 1 1	11 6 0.0000468138 F 8324 cation transmembrane transporter activity 31 6 annotated: 1 1 1 1 1 1	11 6 0.0000468138 F 8324 cation transmembrane transporter activity 31 6 annotated: 1 1 1 1 1 1
11 6 0.0000468138 F 8324 cation transmembrane transporter activity 31 6 annotated: 1 1 1 1 1 1	11 6 0.0000704208 C 31966 mitochondrial membrane 33 6 annotated: 1 1 1 1 1 1	11 6 0.0000704208 C 31966 mitochondrial membrane 33 6 annotated: 1 1 1 1 1 1	11 6 0.0000704208 C 31966 mitochondrial membrane 33 6 annotated: 1 1 1 1 1 1	11 6 0.0000704208 C 31966 mitochondrial membrane 33 6 annotated: 1 1 1 1 1 1	11 6 0.0000704208 C 31966 mitochondrial membrane 33 6 annotated: 1 1 1 1 1 1	11 6 0.0000704208 C 31966 mitochondrial membrane 33 6 annotated: 1 1 1 1 1 1	11 6 0.0000704208 C 31966 mitochondrial membrane 33 6 annotated: 1 1 1 1 1 1	11 6 0.0000704208 C 31966 mitochondrial membrane 33 6 annotated: 1 1 1 1 1 1
11 6 0.0000704208 C 31966 mitochondrial membrane 33 6 annotated: 1 1 1 1 1 1	11 6 0.0000704208 P 6812 cation transport 33 6 annotated: 1 1 1 1 1 1	11 6 0.0000704208 P 6812 cation transport 33 6 annotated: 1 1 1 1 1 1	11 6 0.0000704208 P 6812 cation transport 33 6 annotated: 1 1 1 1 1 1	11 6 0.0000704208 P 6812 cation transport 33 6 annotated: 1 1 1 1 1 1	11 6 0.0000704208 P 6812 cation transport 33 6 annotated: 1 1 1 1 1 1	11 6 0.0000704208 P 6812 cation transport 33 6 annotated: 1 1 1 1 1 1	11 6 0.0000704208 P 6812 cation transport 33 6 annotated: 1 1 1 1 1 1	11 6 0.0000704208 P 6812 cation transport 33 6 annotated: 1 1 1 1 1 1
11 6 0.0000704208 P 6812 cation transport 33 6 annotated: 1 1 1 1 1 1	11 6 0.0000704208 P 9141 nucleoside triphosphate metabolic process 33 6 annotated: 1 1 1 1 1 1	11 6 0.0000704208 P 9141 nucleoside triphosphate metabolic process 33 6 annotated: 1 1 1 1 1 1	11 6 0.0000704208 P 9141 nucleoside triphosphate metabolic process 33 6 annotated: 1 1 1 1 1 1	11 6 0.0000704208 P 9141 nucleoside triphosphate metabolic process 33 6 annotated: 1 1 1 1 1 1	11 6 0.0000704208 P 9141 nucleoside triphosphate metabolic process 33 6 annotated: 1 1 1 1 1 1	11 6 0.0000704208 P 9141 nucleoside triphosphate metabolic process 33 6 annotated: 1 1 1 1 1 1	11 6 0.0000704208 P 9141 nucleoside triphosphate metabolic process 33 6 annotated: 1 1 1 1 1 1	11 6 0.0000704208 P 9141 nucleoside triphosphate metabolic process 33 6 annotated: 1 1 1 1 1 1
11 6 0.0000704208 P 9141 nucleoside triphosphate metabolic process 33 6 annotated: 1 1 1 1 1 1	11 6 0.0000704208 P 9144 purine nucleoside triphosphate metabolic process 33 6 annotated: 1 1 1 1 1 1	11 6 0.0000704208 P 9144 purine nucleoside triphosphate metabolic process 33 6 annotated: 1 1 1 1 1 1	11 6 0.0000704208 P 9144 purine nucleoside triphosphate metabolic process 33 6 annotated: 1 1 1 1 1 1	11 6 0.0000704208 P 9144 purine nucleoside triphosphate metabolic process 33 6 annotated: 1 1 1 1 1 1	11 6 0.0000704208 P 9144 purine nucleoside triphosphate metabolic process 33 6 annotated: 1 1 1 1 1 1	11 6 0.0000704208 P 9144 purine nucleoside triphosphate metabolic process 33 6 annotated: 1 1 1 1 1 1	11 6 0.0000704208 P 9144 purine nucleoside triphosphate metabolic process 33 6 annotated: 1 1 1 1 1 1	11 6 0.0000704208 P 9144 purine nucleoside triphosphate metabolic process 33 6 annotated: 1 1 1 1 1 1
11 6 0.0000704208 P 9144 purine nucleoside triphosphate metabolic process 33 6 annotated: 1 1 1 1 1 1	11 6 0.0000704208 P 9199 ribonucleoside triphosphate metabolic process 33 6 annotated: 1 1 1 1 1 1	11 6 0.0000704208 P 9199 ribonucleoside triphosphate metabolic process 33 6 annotated: 1 1 1 1 1 1	11 6 0.0000704208 P 9199 ribonucleoside triphosphate metabolic process 33 6 annotated: 1 1 1 1 1 1	11 6 0.0000704208 P 9199 ribonucleoside triphosphate metabolic process 33 6 annotated: 1 1 1 1 1 1	11 6 0.0000704208 P 9199 ribonucleoside triphosphate metabolic process 33 6 annotated: 1 1 1 1 1 1	11 6 0.0000704208 P 9199 ribonucleoside triphosphate metabolic process 33 6 annotated: 1 1 1 1 1 1	11 6 0.0000704208 P 9199 ribonucleoside triphosphate metabolic process 33 6 annotated: 1 1 1 1 1 1	11 6 0.0000704208 P 9199 ribonucleoside triphosphate metabolic process 33 6 annotated: 1 1 1 1 1 1
11 6 0.0000704208 P 9199 ribonucleoside triphosphate metabolic process 33 6 annotated: 1 1 1 1 1 1	11 6 0.0000704208 P 9205 purine ribonucleoside triphosphate metabolic process 33 6 annotated: 1 1 1 1 1 1	11 6 0.0000704208 P 9205 purine ribonucleoside triphosphate metabolic process 33 6 annotated: 1 1 1 1 1 1	11 6 0.0000704208 P 9205 purine ribonucleoside triphosphate metabolic process 33 6 annotated: 1 1 1 1 1 1	11 6 0.0000704208 P 9205 purine ribonucleoside triphosphate metabolic process 33 6 annotated: 1 1 1 1 1 1	11 6 0.0000704208 P 9205 purine ribonucleoside triphosphate metabolic process 33 6 annotated: 1 1 1 1 1 1	11 6 0.0000704208 P 9205 purine ribonucleoside triphosphate metabolic process 33 6 annotated: 1 1 1 1 1 1	11 6 0.0000704208 P 9205 purine ribonucleoside triphosphate metabolic process 33 6 annotated: 1 1 1 1 1 1	11 6 0.0000704208 P 9205 purine ribonucleoside triphosphate metabolic process 33 6 annotated: 1 1 1 1 1 1
11 6 0.0000704208 P 9205 purine ribonucleoside triphosphate metabolic process 33 6 annotated: 1 1 1 1 1 1	11 6 0.000085511 P 9126 purine nucleoside monophosphate metabolic process 34 6 annotated: 1 1 1 1 1 1	11 6 0.000085511 P 9126 purine nucleoside monophosphate metabolic process 34 6 annotated: 1 1 1 1 1 1	11 6 0.000085511 P 9126 purine nucleoside monophosphate metabolic process 34 6 annotated: 1 1 1 1 1 1	11 6 0.000085511 P 9126 purine nucleoside monophosphate metabolic process 34 6 annotated: 1 1 1 1 1 1	11 6 0.000085511 P 9126 purine nucleoside monophosphate metabolic process 34 6 annotated: 1 1 1 1 1 1	11 6 0.000085511 P 9126 purine nucleoside monophosphate metabolic process 34 6 annotated: 1 1 1 1 1 1	11 6 0.000085511 P 9126 purine nucleoside monophosphate metabolic process 34 6 annotated: 1 1 1 1 1 1	11 6 0.000085511 P 9126 purine nucleoside monophosphate metabolic process 34 6 annotated: 1 1 1 1 1 1
11 6 0.000085511 P 9126 purine nucleoside monophosphate metabolic process 34 6 annotated: 1 1 1 1 1 1	11 6 0.000085511 P 9167 purine ribonucleoside monophosphate metabolic process 34 6 annotated: 1 1 1 1 1 1	11 6 0.000085511 P 9167 purine ribonucleoside monophosphate metabolic process 34 6 annotated: 1 1 1 1 1 1	11 6 0.000085511 P 9167 purine ribonucleoside monophosphate metabolic process 34 6 annotated: 1 1 1 1 1 1	11 6 0.000085511 P 9167 purine ribonucleoside monophosphate metabolic process 34 6 annotated: 1 1 1 1 1 1	11 6 0.000085511 P 9167 purine ribonucleoside monophosphate metabolic process 34 6 annotated: 1 1 1 1 1 1	11 6 0.000085511 P 9167 purine ribonucleoside monophosphate metabolic process 34 6 annotated: 1 1 1 1 1 1	11 6 0.000085511 P 9167 purine ribonucleoside monophosphate metabolic process 34 6 annotated: 1 1 1 1 1 1	11 6 0.000085511 P 9167 purine ribonucleoside monophosphate metabolic process 34 6 annotated: 1 1 1 1 1 1
11 6 0.000085511 P 9167 purine ribonucleoside monophosphate metabolic process 34 6 annotated: 1 1 1 1 1 1	11 6 0.000103203 F 15075 ion transmembrane transporter activity 35 6 annotated: 1 1 1 1 1 1	11 6 0.000103203 F 15075 ion transmembrane transporter activity 35 6 annotated: 1 1 1 1 1 1	11 6 0.000103203 F 15075 ion transmembrane transporter activity 35 6 annotated: 1 1 1 1 1 1	11 6 0.000103203 F 15075 ion transmembrane transporter activity 35 6 annotated: 1 1 1 1 1 1	11 6 0.000103203 F 15075 ion transmembrane transporter activity 35 6 annotated: 1 1 1 1 1 1	11 6 0.000103203 F 15075 ion transmembrane transporter activity 35 6 annotated: 1 1 1 1 1 1	11 6 0.000103203 F 15075 ion transmembrane transporter activity 35 6 annotated: 1 1 1 1 1 1	11 6 0.000103203 F 15075 ion transmembrane transporter activity 35 6 annotated: 1 1 1 1 1 1
11 6 0.000103203 F 15075 ion transmembrane transporter activity 35 6 annotated: 1 1 1 1 1 1	11 6 0.000147813 C 5740 mitochondrial envelope 37 6 annotated: 1 1 1 1 1 1	11 6 0.000147813 C 5740 mitochondrial envelope 37 6 annotated: 1 1 1 1 1 1	11 6 0.000147813 C 5740 mitochondrial envelope 37 6 annotated: 1 1 1 1 1 1	11 6 0.000147813 C 5740 mitochondrial envelope 37 6 annotated: 1 1 1 1 1 1	11 6 0.000147813 C 5740 mitochondrial envelope 37 6 annotated: 1 1 1 1 1 1	11 6 0.000147813 C 5740 mitochondrial envelope 37 6 annotated: 1 1 1 1 1 1	11 6 0.000147813 C 5740 mitochondrial envelope 37 6 annotated: 1 1 1 1 1 1	11 6 0.000147813 C 5740 mitochondrial envelope 37 6 annotated: 1 1 1 1 1 1
11 6 0.000147813 C 5740 mitochondrial envelope 37 6 annotated: 1 1 1 1 1 1	11 6 0.000147813 P 9123 nucleoside monophosphate metabolic process 37 6 annotated: 1 1 1 1 1 1	11 6 0.000147813 P 9123 nucleoside monophosphate metabolic process 37 6 annotated: 1 1 1 1 1 1	11 6 0.000147813 P 9123 nucleoside monophosphate metabolic process 37 6 annotated: 1 1 1 1 1 1	11 6 0.000147813 P 9123 nucleoside monophosphate metabolic process 37 6 annotated: 1 1 1 1 1 1	11 6 0.000147813 P 9123 nucleoside monophosphate metabolic process 37 6 annotated: 1 1 1 1 1 1	11 6 0.000147813 P 9123 nucleoside monophosphate metabolic process 37 6 annotated: 1 1 1 1 1 1	11 6 0.000147813 P 9123 nucleoside monophosphate metabolic process 37 6 annotated: 1 1 1 1 1 1	11 6 0.000147813 P 9123 nucleoside monophosphate metabolic process 37 6 annotated: 1 1 1 1 1 1
11 6 0.000147813 P 9123 nucleoside monophosphate metabolic process 37 6 annotated: 1 1 1 1 1 1	11 6 0.000147813 P 9161 ribonucleoside monophosphate metabolic process 37 6 annotated: 1 1 1 1 1 1	11 6 0.000147813 P 9161 ribonucleoside monophosphate metabolic process 37 6 annotated: 1 1 1 1 1 1	11 6 0.000147813 P 9161 ribonucleoside monophosphate metabolic process 37 6 annotated: 1 1 1 1 1 1	11 6 0.000147813 P 9161 ribonucleoside monophosphate metabolic process 37 6 annotated: 1 1 1 1 1 1	11 6 0.000147813 P 9161 ribonucleoside monophosphate metabolic process 37 6 annotated: 1 1 1 1 1 1	11 6 0.000147813 P 9161 ribonucleoside monophosphate metabolic process 37 6 annotated: 1 1 1 1 1 1	11 6 0.000147813 P 9161 ribonucleoside monophosphate metabolic process 37 6 annotated: 1 1 1 1 1 1	11 6 0.000147813 P 9161 ribonucleoside monophosphate metabolic process 37 6 annotated: 1 1 1 1 1 1
11 6 0.000147813 P 9161 ribonucleoside monophosphate metabolic process 37 6 annotated: 1 1 1 1 1 1	11 6 0.000147813 P 34220 ion transmembrane transport 37 6 annotated: 1 1 1 1 1 1	11 6 0.000147813 P 34220 ion transmembrane transport 37 6 annotated: 1 1 1 1 1 1	11 6 0.000147813 P 34220 ion transmembrane transport 37 6 annotated: 1 1 1 1 1 1	11 6 0.000147813 P 34220 ion transmembrane transport 37 6 annotated: 1 1 1 1 1 1	11 6 0.000147813 P 34220 ion transmembrane transport 37 6 annotated: 1 1 1 1 1 1	11 6 0.000147813 P 34220 ion transmembrane transport 37 6 annotated: 1 1 1 1 1 1	11 6 0.000147813 P 34220 ion transmembrane transport 37 6 annotated: 1 1 1 1 1 1	11 6 0.000147813 P 34220 ion transmembrane transport 37 6 annotated: 1 1 1 1 1 1
11 6 0.000147813 P 34220 ion transmembrane transport 37 6 annotated: 1 1 1 1 1 1	11 6 0.000207442 C 31967 organelle envelope 39 6 annotated: 1 1 1 1 1 1	11 6 0.000207442 C 31967 organelle envelope 39 6 annotated: 1 1 1 1 1 1	11 6 0.000207442 C 31967 organelle envelope 39 6 annotated: 1 1 1 1 1 1	11 6 0.000207442 C 31967 organelle envelope 39 6 annotated: 1 1 1 1 1 1	11 6 0.000207442 C 31967 organelle envelope 39 6 annotated: 1 1 1 1 1 1	11 6 0.000207442 C 31967 organelle envelope 39 6 annotated: 1 1 1 1 1 1	11 6 0.000207442 C 31967 organelle envelope 39 6 annotated: 1 1 1 1 1 1	11 6 0.000207442 C 31967 organelle envelope 39 6 annotated: 1 1 1 1 1 1
11 6 0.000207442 C 31967 organelle envelope 39 6 annotated: 1 1 1 1 1 1	11 6 0.000207442 C 31975 envelope 39 6 annotated: 1 1 1 1 1 1	11 6 0.000207442 C 31975 envelope 39 6 annotated: 1 1 1 1 1 1	11 6 0.000207442 C 31975 envelope 39 6 annotated: 1 1 1 1 1 1	11 6 0.000207442 C 31975 envelope 39 6 annotated: 1 1 1 1 1 1	11 6 0.000207442 C 31975 envelope 39 6 annotated: 1 1 1 1 1 1	11 6 0.000207442 C 31975 envelope 39 6 annotated: 1 1 1 1 1 1	11 6 0.000207442 C 31975 envelope 39 6 annotated: 1 1 1 1 1 1	11 6 0.000207442 C 31975 envelope 39 6 annotated: 1 1 1 1 1 1
11 6 0.000207442 C 31975 envelope 39 6 annotated: 1 1 1 1 1 1	11 6 0.00024405 P 6163 purine nucleotide metabolic process 40 6 annotated: 1 1 1 1 1 1	11 6 0.00024405 P 6163 purine nucleotide metabolic process 40 6 annotated: 1 1 1 1 1 1	11 6 0.00024405 P 6163 purine nucleotide metabolic process 40 6 annotated: 1 1 1 1 1 1	11 6 0.00024405 P 6163 purine nucleotide metabolic process 40 6 annotated: 1 1 1 1 1 1	11 6 0.00024405 P 6163 purine nucleotide metabolic process 40 6 annotated: 1 1 1 1 1 1	11 6 0.00024405 P 6163 purine nucleotide metabolic process 40 6 annotated: 1 1 1 1 1 1	11 6 0.00024405 P 6163 purine nucleotide metabolic process 40 6 annotated: 1 1 1 1 1 1	11 6 0.00024405 P 6163 purine nucleotide metabolic process 40 6 annotated: 1 1 1 1 1 1
11 6 0.00024405 P 6163 purine nucleotide metabolic process 40 6 annotated: 1 1 1 1 1 1	11 6 0.00024405 P 9150 purine ribonucleotide metabolic process 40 6 annotated: 1 1 1 1 1 1	11 6 0.00024405 P 9150 purine ribonucleotide metabolic process 40 6 annotated: 1 1 1 1 1 1	11 6 0.00024405 P 9150 purine ribonucleotide metabolic process 40 6 annotated: 1 1 1 1 1 1	11 6 0.00024405 P 9150 purine ribonucleotide metabolic process 40 6 annotated: 1 1 1 1 1 1	11 6 0.00024405 P 9150 purine ribonucleotide metabolic process 40 6 annotated: 1 1 1 1 1 1	11 6 0.00024405 P 9150 purine ribonucleotide metabolic process 40 6 annotated: 1 1 1 1 1 1	11 6 0.00024405 P 9150 purine ribonucleotide metabolic process 40 6 annotated: 1 1 1 1 1 1	11 6 0.00024405 P 9150 purine ribonucleotide metabolic process 40 6 annotated: 1 1 1 1 1 1
11 6 0.00024405 P 9150 purine ribonucleotide metabolic process 40 6 annotated: 1 1 1 1 1 1	11 6 0.00024405 P 42278 purine nucleoside metabolic process 40 6 annotated: 1 1 1 1 1 1	11 6 0.00024405 P 42278 purine nucleoside metabolic process 40 6 annotated: 1 1 1 1 1 1	11 6 0.00024405 P 42278 purine nucleoside metabolic process 40 6 annotated: 1 1 1 1 1 1	11 6 0.00024405 P 42278 purine nucleoside metabolic process 40 6 annotated: 1 1 1 1 1 1	11 6 0.00024405 P 42278 purine nucleoside metabolic process 40 6 annotated: 1 1 1 1 1 1	11 6 0.00024405 P 42278 purine nucleoside metabolic process 40 6 annotated: 1 1 1 1 1 1	11 6 0.00024405 P 42278 purine nucleoside metabolic process 40 6 annotated: 1 1 1 1 1 1	11 6 0.00024405 P 42278 purine nucleoside metabolic process 40 6 annotated: 1 1 1 1 1 1
11 6 0.00024405 P 42278 purine nucleoside metabolic process 40 6 annotated: 1 1 1 1 1 1	11 6 0.00024405 P 46128 purine ribonucleoside metabolic process 40 6 annotated: 1 1 1 1 1 1	11 6 0.00024405 P 46128 purine ribonucleoside metabolic process 40 6 annotated: 1 1 1 1 1 1	11 6 0.00024405 P 46128 purine ribonucleoside metabolic process 40 6 annotated: 1 1 1 1 1 1	11 6 0.00024405 P 46128 purine ribonucleoside metabolic process 40 6 annotated: 1 1 1 1 1 1	11 6 0.00024405 P 46128 purine ribonucleoside metabolic process 40 6 annotated: 1 1 1 1 1 1	11 6 0.00024405 P 46128 purine ribonucleoside metabolic process 40 6 annotated: 1 1 1 1 1 1	11 6 0.00024405 P 46128 purine ribonucleoside metabolic process 40 6 annotated: 1 1 1 1 1 1	11 6 0.00024405 P 46128 purine ribonucleoside metabolic process 40 6 annotated: 1 1 1 1 1 1
11 6 0.00024405 P 46128 purine ribonucleoside metabolic process 40 6 annotated: 1 1 1 1 1 1	11 6 0.00024405 F 22891 substrate-specific transmembrane transporter activity 40 6 annotated: 1 1 1 1 1 1	11 6 0.00024405 F 22891 substrate-specific transmembrane transporter activity 40 6 annotated: 1 1 1 1 1 1	11 6 0.00024405 F 22891 substrate-specific transmembrane transporter activity 40 6 annotated: 1 1 1 1 1 1	11 6 0.00024405 F 22891 substrate-specific transmembrane transporter activity 40 6 annotated: 1 1 1 1 1 1	11 6 0.00024405 F 22891 substrate-specific transmembrane transporter activity 40 6 annotated: 1 1 1 1 1 1	11 6 0.00024405 F 22891 substrate-specific transmembrane transporter activity 40 6 annotated: 1 1 1 1 1 1	11 6 0.00024405 F 22891 substrate-specific transmembrane transporter activity 40 6 annotated: 1 1 1 1 1 1	11 6 0.00024405 F 22891 substrate-specific transmembrane transporter activity 40 6 annotated: 1 1 1 1 1 1
11 6 0.00024405 F 22891 substrate-specific transmembrane transporter activity 40 6 annotated: 1 1 1 1 1 1	11 6 0.000285887 F 22857 transmembrane transporter activity 41 6 annotated: 1 1 1 1 1 1	11 6 0.000285887 F 22857 transmembrane transporter activity 41 6 annotated: 1 1 1 1 1 1	11 6 0.000285887 F 22857 transmembrane transporter activity 41 6 annotated: 1 1 1 1 1 1	11 6 0.000285887 F 22857 transmembrane transporter activity 41 6 annotated: 1 1 1 1 1 1	11 6 0.000285887 F 22857 transmembrane transporter activity 41 6 annotated: 1 1 1 1 1 1	11 6 0.000285887 F 22857 transmembrane transporter activity 41 6 annotated: 1 1 1 1 1 1	11 6 0.000285887 F 22857 transmembrane transporter activity 41 6 annotated: 1 1 1 1 1 1	11 6 0.000285887 F 22857 transmembrane transporter activity 41 6 annotated: 1 1 1 1 1 1
11 6 0.000285887 F 22857 transmembrane transporter activity 41 6 annotated: 1 1 1 1 1 1	11 6 0.000285887 F 22892 substrate-specific transporter activity 41 6 annotated: 1 1 1 1 1 1	11 6 0.000285887 F 22892 substrate-specific transporter activity 41 6 annotated: 1 1 1 1 1 1	11 6 0.000285887 F 22892 substrate-specific transporter activity 41 6 annotated: 1 1 1 1 1 1	11 6 0.000285887 F 22892 substrate-specific transporter activity 41 6 annotated: 1 1 1 1 1 1	11 6 0.000285887 F 22892 substrate-specific transporter activity 41 6 annotated: 1 1 1 1 1 1	11 6 0.000285887 F 22892 substrate-specific transporter activity 41 6 annotated: 1 1 1 1 1 1	11 6 0.000285887 F 22892 substrate-specific transporter activity 41 6 annotated: 1 1 1 1 1 1	11 6 0.000285887 F 22892 substrate-specific transporter activity 41 6 annotated: 1 1 1 1 1 1
11 6 0.000285887 F 22892 substrate-specific transporter activity 41 6 annotated: 1 1 1 1 1 1	11 6 0.000333535 F 5215 transporter activity 42 6 annotated: 1 1 1 1 1 1	11 6 0.000333535 F 5215 transporter activity 42 6 annotated: 1 1 1 1 1 1	11 6 0.000333535 F 5215 transporter activity 42 6 annotated: 1 1 1 1 1 1	11 6 0.000333535 F 5215 transporter activity 42 6 annotated: 1 1 1 1 1 1	11 6 0.000333535 F 5215 transporter activity 42 6 annotated: 1 1 1 1 1 1	11 6 0.000333535 F 5215 transporter activity 42 6 annotated: 1 1 1 1 1 1	11 6 0.000333535 F 5215 transporter activity 42 6 annotated: 1 1 1 1 1 1	11 6 0.000333535 F 5215 transporter activity 42 6 annotated: 1 1 1 1 1 1
11 6 0.000333535 F 5215 transporter activity 42 6 annotated: 1 1 1 1 1 1	11 6 0.000387622 P 9116 nucleoside metabolic process 43 6 annotated: 1 1 1 1 1 1	11 6 0.000387622 P 9116 nucleoside metabolic process 43 6 annotated: 1 1 1 1 1 1	11 6 0.000387622 P 9116 nucleoside metabolic process 43 6 annotated: 1 1 1 1 1 1	11 6 0.000387622 P 9116 nucleoside metabolic process 43 6 annotated: 1 1 1 1 1 1	11 6 0.000387622 P 9116 nucleoside metabolic process 43 6 annotated: 1 1 1 1 1 1	11 6 0.000387622 P 9116 nucleoside metabolic process 43 6 annotated: 1 1 1 1 1 1	11 6 0.000387622 P 9116 nucleoside metabolic process 43 6 annotated: 1 1 1 1 1 1	11 6 0.000387622 P 9116 nucleoside metabolic process 43 6 annotated: 1 1 1 1 1 1
11 6 0.000387622 P 9116 nucleoside metabolic process 43 6 annotated: 1 1 1 1 1 1	11 6 0.000387622 P 9119 ribonucleoside metabolic process 43 6 annotated: 1 1 1 1 1 1	11 6 0.000387622 P 9119 ribonucleoside metabolic process 43 6 annotated: 1 1 1 1 1 1	11 6 0.000387622 P 9119 ribonucleoside metabolic process 43 6 annotated: 1 1 1 1 1 1	11 6 0.000387622 P 9119 ribonucleoside metabolic process 43 6 annotated: 1 1 1 1 1 1	11 6 0.000387622 P 9119 ribonucleoside metabolic process 43 6 annotated: 1 1 1 1 1 1	11 6 0.000387622 P 9119 ribonucleoside metabolic process 43 6 annotated: 1 1 1 1 1 1	11 6 0.000387622 P 9119 ribonucleoside metabolic process 43 6 annotated: 1 1 1 1 1 1	11 6 0.000387622 P 9119 ribonucleoside metabolic process 43 6 annotated: 1 1 1 1 1 1
11 6 0.000387622 P 9119 ribonucleoside metabolic process 43 6 annotated: 1 1 1 1 1 1	11 6 0.000387622 P 9259 ribonucleotide metabolic process 43 6 annotated: 1 1 1 1 1 1	11 6 0.000387622 P 9259 ribonucleotide metabolic process 43 6 annotated: 1 1 1 1 1 1	11 6 0.000387622 P 9259 ribonucleotide metabolic process 43 6 annotated: 1 1 1 1 1 1	11 6 0.000387622 P 9259 ribonucleotide metabolic process 43 6 annotated: 1 1 1 1 1 1	11 6 0.000387622 P 9259 ribonucleotide metabolic process 43 6 annotated: 1 1 1 1 1 1	11 6 0.000387622 P 9259 ribonucleotide metabolic process 43 6 annotated: 1 1 1 1 1 1	11 6 0.000387622 P 9259 ribonucleotide metabolic process 43 6 annotated: 1 1 1 1 1 1	11 6 0.000387622 P 9259 ribonucleotide metabolic process 43 6 annotated: 1 1 1 1 1 1
11 6 0.000387622 P 9259 ribonucleotide metabolic process 43 6 annotated: 1 1 1 1 1 1	11 6 0.000387622 P 19693 ribose phosphate metabolic process 43 6 annotated: 1 1 1 1 1 1	11 6 0.000387622 P 19693 ribose phosphate metabolic process 43 6 annotated: 1 1 1 1 1 1	11 6 0.000387622 P 19693 ribose phosphate metabolic process 43 6 annotated: 1 1 1 1 1 1	11 6 0.000387622 P 19693 ribose phosphate metabolic process 43 6 annotated: 1 1 1 1 1 1	11 6 0.000387622 P 19693 ribose phosphate metabolic process 43 6 annotated: 1 1 1 1 1 1	11 6 0.000387622 P 19693 ribose phosphate metabolic process 43 6 annotated: 1 1 1 1 1 1	11 6 0.000387622 P 19693 ribose phosphate metabolic process 43 6 annotated: 1 1 1 1 1 1	11 6 0.000387622 P 19693 ribose phosphate metabolic process 43 6 annotated: 1 1 1 1 1 1
11 6 0.000387622 P 19693 ribose phosphate metabolic process 43 6 annotated: 1 1 1 1 1 1	11 6 0.000387622 P 72521 purine-containing compound metabolic process 43 6 annotated: 1 1 1 1 1 1	11 6 0.000387622 P 72521 purine-containing compound metabolic process 43 6 annotated: 1 1 1 1 1 1	11 6 0.000387622 P 72521 purine-containing compound metabolic process 43 6 annotated: 1 1 1 1 1 1	11 6 0.000387622 P 72521 purine-containing compound metabolic process 43 6 annotated: 1 1 1 1 1 1	11 6 0.000387622 P 72521 purine-containing compound metabolic process 43 6 annotated: 1 1 1 1 1 1	11 6 0.000387622 P 72521 purine-containing compound metabolic process 43 6 annotated: 1 1 1 1 1 1	11 6 0.000387622 P 72521 purine-containing compound metabolic process 43 6 annotated: 1 1 1 1 1 1	11 6 0.000387622 P 72521 purine-containing compound metabolic process 43 6 annotated: 1 1 1 1 1 1
11 6 0.000387622 P 72521 purine-containing compound metabolic process 43 6 annotated: 1 1 1 1 1 1	11 6 0.000387622 P 1901657 glycosyl compound metabolic process 43 6 annotated: 1 1 1 1 1 1	11 6 0.000387622 P 1901657 glycosyl compound metabolic process 43 6 annotated: 1 1 1 1 1 1	11 6 0.000387622 P 1901657 glycosyl compound metabolic process 43 6 annotated: 1 1 1 1 1 1	11 6 0.000387622 P 1901657 glycosyl compound metabolic process 43 6 annotated: 1 1 1 1 1 1	11 6 0.000387622 P 1901657 glycosyl compound metabolic process 43 6 annotated: 1 1 1 1 1 1	11 6 0.000387622 P 1901657 glycosyl compound metabolic process 43 6 annotated: 1 1 1 1 1 1	11 6 0.000387622 P 1901657 glycosyl compound metabolic process 43 6 annotated: 1 1 1 1 1 1	11 6 0.000387622 P 1901657 glycosyl compound metabolic process 43 6 annotated: 1 1 1 1 1 1
11 6 0.000387622 P 1901657 glycosyl compound metabolic process 43 6 annotated: 1 1 1 1 1 1	11 6 0.000448825 P 6811 ion transport 44 6 annotated: 1 1 1 1 1 1	11 6 0.000448825 P 6811 ion transport 44 6 annotated: 1 1 1 1 1 1	11 6 0.000448825 P 6811 ion transport 44 6 annotated: 1 1 1 1 1 1	11 6 0.000448825 P 6811 ion transport 44 6 annotated: 1 1 1 1 1 1	11 6 0.000448825 P 6811 ion transport 44 6 annotated: 1 1 1 1 1 1	11 6 0.000448825 P 6811 ion transport 44 6 annotated: 1 1 1 1 1 1	11 6 0.000448825 P 6811 ion transport 44 6 annotated: 1 1 1 1 1 1	11 6 0.000448825 P 6811 ion transport 44 6 annotated: 1 1 1 1 1 1
11 6 0.000448825 P 6811 ion transport 44 6 annotated: 1 1 1 1 1 1	11 6 0.000515294 C 5756 mitochondrial proton-transporting ATP synthase, central stalk 3 3 annotated: 1 1 0 0 0 1	11 6 0.000515294 C 5756 mitochondrial proton-transporting ATP synthase, central stalk 3 3 annotated: 1 1 0 0 0 1	11 6 0.000515294 C 5756 mitochondrial proton-transporting ATP synthase, central stalk 3 3 annotated: 1 1 0 0 0 1	11 6 0.000515294 C 5756 mitochondrial proton-transporting ATP synthase, central stalk 3 3 annotated: 1 1 0 0 0 1	11 6 0.000515294 C 5756 mitochondrial proton-transporting ATP synthase, central stalk 3 3 annotated: 1 1 0 0 0 1	11 6 0.000515294 C 5756 mitochondrial proton-transporting ATP synthase, central stalk 3 3 annotated: 1 1 0 0 0 1	11 6 0.000515294 C 5756 mitochondrial proton-transporting ATP synthase, central stalk 3 3 annotated: 1 1 0 0 0 1	11 6 0.000515294 C 5756 mitochondrial proton-transporting ATP synthase, central stalk 3 3 annotated: 1 1 0 0 0 1
11 6 0.000515294 C 5756 mitochondrial proton-transporting ATP synthase, central stalk 3 3 annotated: 1 1 0 0 0 1	11 6 0.000515294 C 45269 proton-transporting ATP synthase, central stalk 3 3 annotated: 1 1 0 0 0 1	11 6 0.000515294 C 45269 proton-transporting ATP synthase, central stalk 3 3 annotated: 1 1 0 0 0 1	11 6 0.000515294 C 45269 proton-transporting ATP synthase, central stalk 3 3 annotated: 1 1 0 0 0 1	11 6 0.000515294 C 45269 proton-transporting ATP synthase, central stalk 3 3 annotated: 1 1 0 0 0 1	11 6 0.000515294 C 45269 proton-transporting ATP synthase, central stalk 3 3 annotated: 1 1 0 0 0 1	11 6 0.000515294 C 45269 proton-transporting ATP synthase, central stalk 3 3 annotated: 1 1 0 0 0 1	11 6 0.000515294 C 45269 proton-transporting ATP synthase, central stalk 3 3 annotated: 1 1 0 0 0 1	11 6 0.000515294 C 45269 proton-transporting ATP synthase, central stalk 3 3 annotated: 1 1 0 0 0 1
11 6 0.000515294 C 45269 proton-transporting ATP synthase, central stalk 3 3 annotated: 1 1 0 0 0 1	11 6 0.000517875 P 55085 transmembrane transport 45 6 annotated: 1 1 1 1 1 1	11 6 0.000517875 P 55085 transmembrane transport 45 6 annotated: 1 1 1 1 1 1	11 6 0.000517875 P 55085 transmembrane transport 45 6 annotated: 1 1 1 1 1 1	11 6 0.000517875 P 55085 transmembrane transport 45 6 annotated: 1 1 1 1 1 1	11 6 0.000517875 P 55085 transmembrane transport 45 6 annotated: 1 1 1 1 1 1	11 6 0.000517875 P 55085 transmembrane transport 45 6 annotated: 1 1 1 1 1 1	11 6 0.000517875 P 55085 transmembrane transport 45 6 annotated: 1 1 1 1 1 1	11 6 0.000517875 P 55085 transmembrane transport 45 6 annotated: 1 1 1 1 1 1
11 6 0.000517875 P 55085 transmembrane transport 45 6 annotated: 1 1 1 1 1 1	11 6 0.000780241 C 31090 organelle membrane 48 6 annotated: 1 1 1 1 1 1	11 6 0.000780241 C 31090 organelle membrane 48 6 annotated: 1 1 1 1 1 1	11 6 0.000780241 C 31090 organelle membrane 48 6 annotated: 1 1 1 1 1 1	11 6 0.000780241 C 31090 organelle membrane 48 6 annotated: 1 1 1 1 1 1	11 6 0.000780241 C 31090 organelle membrane 48 6 annotated: 1 1 1 1 1 1	11 6 0.000780241 C 31090 organelle membrane 48 6 annotated: 1 1 1 1 1 1	11 6 0.000780241 C 31090 organelle membrane 48 6 annotated: 1 1 1 1 1 1	11 6 0.000780241 C 31090 organelle membrane 48 6 annotated: 1 1 1 1 1 1
11 6 0.000780241 C 31090 organelle membrane 48 6 annotated: 1 1 1 1 1 1	11 6 0.000889112 C 44429 mitochondrial part 49 6 annotated: 1 1 1 1 1 1	11 6 0.000889112 C 44429 mitochondrial part 49 6 annotated: 1 1 1 1 1 1	11 6 0.000889112 C 44429 mitochondrial part 49 6 annotated: 1 1 1 1 1 1	11 6 0.000889112 C 44429 mitochondrial part 49 6 annotated: 1 1 1 1 1 1	11 6 0.000889112 C 44429 mitochondrial part 49 6 annotated: 1 1 1 1 1 1	11 6 0.000889112 C 44429 mitochondrial part 49 6 annotated: 1 1 1 1 1 1	11 6 0.000889112 C 44429 mitochondrial part 49 6 annotated: 1 1 1 1 1 1	11 6 0.000889112 C 44429 mitochondrial part 49 6 annotated: 1 1 1 1 1 1
11 6 0.000889112 C 44429 mitochondrial part 49 6 annotated: 1 1 1 1 1 1	11 6 0.00114507 C 16021 integral component of membrane 51 6 annotated: 1 1 1 1 1 1	11 6 0.00114507 C 16021 integral component of membrane 51 6 annotated: 1 1 1 1 1 1	11 6 0.00114507 C 16021 integral component of membrane 51 6 annotated: 1 1 1 1 1 1	11 6 0.00114507 C 16021 integral component of membrane 51 6 annotated: 1 1 1 1 1 1	11 6 0.00114507 C 16021 integral component of membrane 51 6 annotated: 1 1 1 1 1 1	11 6 0.00114507 C 16021 integral component of membrane 51 6 annotated: 1 1 1 1 1 1	11 6 0.00114507 C 16021 integral component of membrane 51 6 annotated: 1 1 1 1 1 1	11 6 0.00114507 C 16021 integral component of membrane 51 6 annotated: 1 1 1 1 1 1
11 6 0.00114507 C 16021 integral component of membrane 51 6 annotated: 1 1 1 1 1 1	11 6 0.00135135 C 5753 mitochondrial proton-transporting ATP synthase complex 11 4 annotated: 1 1 0 1 0 1	11 6 0.00135135 C 5753 mitochondrial proton-transporting ATP synthase complex 11 4 annotated: 1 1 0 1 0 1	11 6 0.00135135 C 5753 mitochondrial proton-transporting ATP synthase complex 11 4 annotated: 1 1 0 1 0 1	11 6 0.00135135 C 5753 mitochondrial proton-transporting ATP synthase complex 11 4 annotated: 1 1 0 1 0 1	11 6 0.00135135 C 5753 mitochondrial proton-transporting ATP synthase complex 11 4 annotated: 1 1 0 1 0 1	11 6 0.00135135 C 5753 mitochondrial proton-transporting ATP synthase complex 11 4 annotated: 1 1 0 1 0 1	11 6 0.00135135 C 5753 mitochondrial proton-transporting ATP synthase complex 11 4 annotated: 1 1 0 1 0 1	11 6 0.00135135 C 5753 mitochondrial proton-transporting ATP synthase complex 11 4 annotated: 1 1 0 1 0 1
11 6 0.00135135 C 5753 mitochondrial proton-transporting ATP synthase complex 11 4 annotated: 1 1 0 1 0 1	11 6 0.00135135 C 45259 proton-transporting ATP synthase complex 11 4 annotated: 1 1 0 1 0 1	11 6 0.00135135 C 45259 proton-transporting ATP synthase complex 11 4 annotated: 1 1 0 1 0 1	11 6 0.00135135 C 45259 proton-transporting ATP synthase complex 11 4 annotated: 1 1 0 1 0 1	11 6 0.00135135 C 45259 proton-transporting ATP synthase complex 11 4 annotated: 1 1 0 1 0 1	11 6 0.00135135 C 45259 proton-transporting ATP synthase complex 11 4 annotated: 1 1 0 1 0 1	11 6 0.00135135 C 45259 proton-transporting ATP synthase complex 11 4 annotated: 1 1 0 1 0 1	11 6 0.00135135 C 45259 proton-transporting ATP synthase complex 11 4 annotated: 1 1 0 1 0 1	11 6 0.00135135 C 45259 proton-transporting ATP synthase complex 11 4 annotated: 1 1 0 1 0 1
11 6 0.00135135 C 45259 proton-transporting ATP synthase complex 11 4 annotated: 1 1 0 1 0 1	11 6 0.00135135 P 15985 energy coupled proton transport, down electrochemical gradient 11 4 annotated: 1 1 0 1 0 1	11 6 0.00135135 P 15985 energy coupled proton transport, down electrochemical gradient 11 4 annotated: 1 1 0 1 0 1	11 6 0.00135135 P 15985 energy coupled proton transport, down electrochemical gradient 11 4 annotated: 1 1 0 1 0 1	11 6 0.00135135 P 15985 energy coupled proton transport, down electrochemical gradient 11 4 annotated: 1 1 0 1 0 1	11 6 0.00135135 P 15985 energy coupled proton transport, down electrochemical gradient 11 4 annotated: 1 1 0 1 0 1	11 6 0.00135135 P 15985 energy coupled proton transport, down electrochemical gradient 11 4 annotated: 1 1 0 1 0 1	11 6 0.00135135 P 15985 energy coupled proton transport, down electrochemical gradient 11 4 annotated: 1 1 0 1 0 1	11 6 0.00135135 P 15985 energy coupled proton transport, down electrochemical gradient 11 4 annotated: 1 1 0 1 0 1
11 6 0.00135135 P 15985 energy coupled proton transport, down electrochemical gradient 11 4 annotated: 1 1 0 1 0 1	11 6 0.00135135 P 15986 ATP synthesis coupled proton transport 11 4 annotated: 1 1 0 1 0 1	11 6 0.00135135 P 15986 ATP synthesis coupled proton transport 11 4 annotated: 1 1 0 1 0 1	11 6 0.00135135 P 15986 ATP synthesis coupled proton transport 11 4 annotated: 1 1 0 1 0 1	11 6 0.00135135 P 15986 ATP synthesis coupled proton transport 11 4 annotated: 1 1 0 1 0 1	11 6 0.00135135 P 15986 ATP synthesis coupled proton transport 11 4 annotated: 1 1 0 1 0 1	11 6 0.00135135 P 15986 ATP synthesis coupled proton transport 11 4 annotated: 1 1 0 1 0 1	11 6 0.00135135 P 15986 ATP synthesis coupled proton transport 11 4 annotated: 1 1 0 1 0 1	11 6 0.00135135 P 15986 ATP synthesis coupled proton transport 11 4 annotated: 1 1 0 1 0 1
11 6 0.00135135 P 15986 ATP synthesis coupled proton transport 11 4 annotated: 1 1 0 1 0 1	11 6 0.00135135 F 46933 proton-transporting ATP synthase activity, rotational mechanism 11 4 annotated: 1 1 0 1 0 1	11 6 0.00135135 F 46933 proton-transporting ATP synthase activity, rotational mechanism 11 4 annotated: 1 1 0 1 0 1	11 6 0.00135135 F 46933 proton-transporting ATP synthase activity, rotational mechanism 11 4 annotated: 1 1 0 1 0 1	11 6 0.00135135 F 46933 proton-transporting ATP synthase activity, rotational mechanism 11 4 annotated: 1 1 0 1 0 1	11 6 0.00135135 F 46933 proton-transporting ATP synthase activity, rotational mechanism 11 4 annotated: 1 1 0 1 0 1	11 6 0.00135135 F 46933 proton-transporting ATP synthase activity, rotational mechanism 11 4 annotated: 1 1 0 1 0 1	11 6 0.00135135 F 46933 proton-transporting ATP synthase activity, rotational mechanism 11 4 annotated: 1 1 0 1 0 1	11 6 0.00135135 F 46933 proton-transporting ATP synthase activity, rotational mechanism 11 4 annotated: 1 1 0 1 0 1
11 6 0.00135135 F 46933 proton-transporting ATP synthase activity, rotational mechanism 11 4 annotated: 1 1 0 1 0 1	11 6 0.00164213 P 6753 nucleoside phosphate metabolic process 54 6 annotated: 1 1 1 1 1 1	11 6 0.00164213 P 6753 nucleoside phosphate metabolic process 54 6 annotated: 1 1 1 1 1 1	11 6 0.00164213 P 6753 nucleoside phosphate metabolic process 54 6 annotated: 1 1 1 1 1 1	11 6 0.00164213 P 6753 nucleoside phosphate metabolic process 54 6 annotated: 1 1 1 1 1 1	11 6 0.00164213 P 6753 nucleoside phosphate metabolic process 54 6 annotated: 1 1 1 1 1 1	11 6 0.00164213 P 6753 nucleoside phosphate metabolic process 54 6 annotated: 1 1 1 1 1 1	11 6 0.00164213 P 6753 nucleoside phosphate metabolic process 54 6 annotated: 1 1 1 1 1 1	11 6 0.00164213 P 6753 nucleoside phosphate metabolic process 54 6 annotated: 1 1 1 1 1 1
11 6 0.00164213 P 6753 nucleoside phosphate metabolic process 54 6 annotated: 1 1 1 1 1 1	11 6 0.00164213 P 9117 nucleotide metabolic process 54 6 annotated: 1 1 1 1 1 1	11 6 0.00164213 P 9117 nucleotide metabolic process 54 6 annotated: 1 1 1 1 1 1	11 6 0.00164213 P 9117 nucleotide metabolic process 54 6 annotated: 1 1 1 1 1 1	11 6 0.00164213 P 9117 nucleotide metabolic process 54 6 annotated: 1 1 1 1 1 1	11 6 0.00164213 P 9117 nucleotide metabolic process 54 6 annotated: 1 1 1 1 1 1	11 6 0.00164213 P 9117 nucleotide metabolic process 54 6 annotated: 1 1 1 1 1 1	11 6 0.00164213 P 9117 nucleotide metabolic process 54 6 annotated: 1 1 1 1 1 1	11 6 0.00164213 P 9117 nucleotide metabolic process 54 6 annotated: 1 1 1 1 1 1
11 6 0.00164213 P 9117 nucleotide metabolic process 54 6 annotated: 1 1 1 1 1 1	11 6 0.00164213 P 1901135 carbohydrate derivative metabolic process 54 6 annotated: 1 1 1 1 1 1	11 6 0.00164213 P 1901135 carbohydrate derivative metabolic process 54 6 annotated: 1 1 1 1 1 1	11 6 0.00164213 P 1901135 carbohydrate derivative metabolic process 54 6 annotated: 1 1 1 1 1 1	11 6 0.00164213 P 1901135 carbohydrate derivative metabolic process 54 6 annotated: 1 1 1 1 1 1	11 6 0.00164213 P 1901135 carbohydrate derivative metabolic process 54 6 annotated: 1 1 1 1 1 1	11 6 0.00164213 P 1901135 carbohydrate derivative metabolic process 54 6 annotated: 1 1 1 1 1 1	11 6 0.00164213 P 1901135 carbohydrate derivative metabolic process 54 6 annotated: 1 1 1 1 1 1	11 6 0.00164213 P 1901135 carbohydrate derivative metabolic process 54 6 annotated: 1 1 1 1 1 1
11 6 0.00164213 P 1901135 carbohydrate derivative metabolic process 54 6 annotated: 1 1 1 1 1 1	11 6 0.00201801 P 6754 ATP biosynthetic process 12 4 annotated: 1 1 0 1 0 1	11 6 0.00201801 P 6754 ATP biosynthetic process 12 4 annotated: 1 1 0 1 0 1	11 6 0.00201801 P 6754 ATP biosynthetic process 12 4 annotated: 1 1 0 1 0 1	11 6 0.00201801 P 6754 ATP biosynthetic process 12 4 annotated: 1 1 0 1 0 1	11 6 0.00201801 P 6754 ATP biosynthetic process 12 4 annotated: 1 1 0 1 0 1	11 6 0.00201801 P 6754 ATP biosynthetic process 12 4 annotated: 1 1 0 1 0 1	11 6 0.00201801 P 6754 ATP biosynthetic process 12 4 annotated: 1 1 0 1 0 1	11 6 0.00201801 P 6754 ATP biosynthetic process 12 4 annotated: 1 1 0 1 0 1
11 6 0.00201801 P 6754 ATP biosynthetic process 12 4 annotated: 1 1 0 1 0 1	11 6 0.00230726 P 55086 nucleobase-containing small molecule metabolic process 57 6 annotated: 1 1 1 1 1 1	11 6 0.00230726 P 55086 nucleobase-containing small molecule metabolic process 57 6 annotated: 1 1 1 1 1 1	11 6 0.00230726 P 55086 nucleobase-containing small molecule metabolic process 57 6 annotated: 1 1 1 1 1 1	11 6 0.00230726 P 55086 nucleobase-containing small molecule metabolic process 57 6 annotated: 1 1 1 1 1 1	11 6 0.00230726 P 55086 nucleobase-containing small molecule metabolic process 57 6 annotated: 1 1 1 1 1 1	11 6 0.00230726 P 55086 nucleobase-containing small molecule metabolic process 57 6 annotated: 1 1 1 1 1 1	11 6 0.00230726 P 55086 nucleobase-containing small molecule metabolic process 57 6 annotated: 1 1 1 1 1 1	11 6 0.00230726 P 55086 nucleobase-containing small molecule metabolic process 57 6 annotated: 1 1 1 1 1 1
11 6 0.00230726 P 55086 nucleobase-containing small molecule metabolic process 57 6 annotated: 1 1 1 1 1 1	11 6 0.00286482 P 19637 organophosphate metabolic process 59 6 annotated: 1 1 1 1 1 1	11 6 0.00286482 P 19637 organophosphate metabolic process 59 6 annotated: 1 1 1 1 1 1	11 6 0.00286482 P 19637 organophosphate metabolic process 59 6 annotated: 1 1 1 1 1 1	11 6 0.00286482 P 19637 organophosphate metabolic process 59 6 annotated: 1 1 1 1 1 1	11 6 0.00286482 P 19637 organophosphate metabolic process 59 6 annotated: 1 1 1 1 1 1	11 6 0.00286482 P 19637 organophosphate metabolic process 59 6 annotated: 1 1 1 1 1 1	11 6 0.00286482 P 19637 organophosphate metabolic process 59 6 annotated: 1 1 1 1 1 1	11 6 0.00286482 P 19637 organophosphate metabolic process 59 6 annotated: 1 1 1 1 1 1
11 6 0.00286482 P 19637 organophosphate metabolic process 59 6 annotated: 1 1 1 1 1 1	11 6 0.00290191 P 9142 nucleoside triphosphate biosynthetic process 13 4 annotated: 1 1 0 1 0 1	11 6 0.00290191 P 9142 nucleoside triphosphate biosynthetic process 13 4 annotated: 1 1 0 1 0 1	11 6 0.00290191 P 9142 nucleoside triphosphate biosynthetic process 13 4 annotated: 1 1 0 1 0 1	11 6 0.00290191 P 9142 nucleoside triphosphate biosynthetic process 13 4 annotated: 1 1 0 1 0 1	11 6 0.00290191 P 9142 nucleoside triphosphate biosynthetic process 13 4 annotated: 1 1 0 1 0 1	11 6 0.00290191 P 9142 nucleoside triphosphate biosynthetic process 13 4 annotated: 1 1 0 1 0 1	11 6 0.00290191 P 9142 nucleoside triphosphate biosynthetic process 13 4 annotated: 1 1 0 1 0 1	11 6 0.00290191 P 9142 nucleoside triphosphate biosynthetic process 13 4 annotated: 1 1 0 1 0 1
11 6 0.00290191 P 9142 nucleoside triphosphate biosynthetic process 13 4 annotated: 1 1 0 1 0 1	11 6 0.00290191 P 9145 purine nucleoside triphosphate biosynthetic process 13 4 annotated: 1 1 0 1 0 1	11 6 0.00290191 P 9145 purine nucleoside triphosphate biosynthetic process 13 4 annotated: 1 1 0 1 0 1	11 6 0.00290191 P 9145 purine nucleoside triphosphate biosynthetic process 13 4 annotated: 1 1 0 1 0 1	11 6 0.00290191 P 9145 purine nucleoside triphosphate biosynthetic process 13 4 annotated: 1 1 0 1 0 1	11 6 0.00290191 P 9145 purine nucleoside triphosphate biosynthetic process 13 4 annotated: 1 1 0 1 0 1	11 6 0.00290191 P 9145 purine nucleoside triphosphate biosynthetic process 13 4 annotated: 1 1 0 1 0 1	11 6 0.00290191 P 9145 purine nucleoside triphosphate biosynthetic process 13 4 annotated: 1 1 0 1 0 1	11 6 0.00290191 P 9145 purine nucleoside triphosphate biosynthetic process 13 4 annotated: 1 1 0 1 0 1
11 6 0.00290191 P 9145 purine nucleoside triphosphate biosynthetic process 13 4 annotated: 1 1 0 1 0 1	11 6 0.00290191 P 9201 ribonucleoside triphosphate biosynthetic process 13 4 annotated: 1 1 0 1 0 1	11 6 0.00290191 P 9201 ribonucleoside triphosphate biosynthetic process 13 4 annotated: 1 1 0 1 0 1	11 6 0.00290191 P 9201 ribonucleoside triphosphate biosynthetic process 13 4 annotated: 1 1 0 1 0 1	11 6 0.00290191 P 9201 ribonucleoside triphosphate biosynthetic process 13 4 annotated: 1 1 0 1 0 1	11 6 0.00290191 P 9201 ribonucleoside triphosphate biosynthetic process 13 4 annotated: 1 1 0 1 0 1	11 6 0.00290191 P 9201 ribonucleoside triphosphate biosynthetic process 13 4 annotated: 1 1 0 1 0 1	11 6 0.00290191 P 9201 ribonucleoside triphosphate biosynthetic process 13 4 annotated: 1 1 0 1 0 1	11 6 0.00290191 P 9201 ribonucleoside triphosphate biosynthetic process 13 4 annotated: 1 1 0 1 0 1
11 6 0.00290191 P 9201 ribonucleoside triphosphate biosynthetic process 13 4 annotated: 1 1 0 1 0 1	11 6 0.00290191 P 9206 purine ribonucleoside triphosphate biosynthetic process 13 4 annotated: 1 1 0 1 0 1	11 6 0.00290191 P 9206 purine ribonucleoside triphosphate biosynthetic process 13 4 annotated: 1 1 0 1 0 1	11 6 0.00290191 P 9206 purine ribonucleoside triphosphate biosynthetic process 13 4 annotated: 1 1 0 1 0 1	11 6 0.00290191 P 9206 purine ribonucleoside triphosphate biosynthetic process 13 4 annotated: 1 1 0 1 0 1	11 6 0.00290191 P 9206 purine ribonucleoside triphosphate biosynthetic process 13 4 annotated: 1 1 0 1 0 1	11 6 0.00290191 P 9206 purine ribonucleoside triphosphate biosynthetic process 13 4 annotated: 1 1 0 1 0 1	11 6 0.00290191 P 9206 purine ribonucleoside triphosphate biosynthetic process 13 4 annotated: 1 1 0 1 0 1	11 6 0.00290191 P 9206 purine ribonucleoside triphosphate biosynthetic process 13 4 annotated: 1 1 0 1 0 1
11 6 0.00290191 P 9206 purine ribonucleoside triphosphate biosynthetic process 13 4 annotated: 1 1 0 1 0 1	11 6 0.00390864 C 31224 intrinsic component of membrane 62 6 annotated: 1 1 1 1 1 1	11 6 0.00390864 C 31224 intrinsic component of membrane 62 6 annotated: 1 1 1 1 1 1	11 6 0.00390864 C 31224 intrinsic component of membrane 62 6 annotated: 1 1 1 1 1 1	11 6 0.00390864 C 31224 intrinsic component of membrane 62 6 annotated: 1 1 1 1 1 1	11 6 0.00390864 C 31224 intrinsic component of membrane 62 6 annotated: 1 1 1 1 1 1	11 6 0.00390864 C 31224 intrinsic component of membrane 62 6 annotated: 1 1 1 1 1 1	11 6 0.00390864 C 31224 intrinsic component of membrane 62 6 annotated: 1 1 1 1 1 1	11 6 0.00390864 C 31224 intrinsic component of membrane 62 6 annotated: 1 1 1 1 1 1
11 6 0.00390864 C 31224 intrinsic component of membrane 62 6 annotated: 1 1 1 1 1 1	11 6 0.00508972 C 275 mitochondrial proton-transporting ATP synthase complex, catalytic core F(1) 5 3 annotated: 1 1 0 0 0 1	11 6 0.00508972 C 275 mitochondrial proton-transporting ATP synthase complex, catalytic core F(1) 5 3 annotated: 1 1 0 0 0 1	11 6 0.00508972 C 275 mitochondrial proton-transporting ATP synthase complex, catalytic core F(1) 5 3 annotated: 1 1 0 0 0 1	11 6 0.00508972 C 275 mitochondrial proton-transporting ATP synthase complex, catalytic core F(1) 5 3 annotated: 1 1 0 0 0 1	11 6 0.00508972 C 275 mitochondrial proton-transporting ATP synthase complex, catalytic core F(1) 5 3 annotated: 1 1 0 0 0 1	11 6 0.00508972 C 275 mitochondrial proton-transporting ATP synthase complex, catalytic core F(1) 5 3 annotated: 1 1 0 0 0 1	11 6 0.00508972 C 275 mitochondrial proton-transporting ATP synthase complex, catalytic core F(1) 5 3 annotated: 1 1 0 0 0 1	11 6 0.00508972 C 275 mitochondrial proton-transporting ATP synthase complex, catalytic core F(1) 5 3 annotated: 1 1 0 0 0 1
11 6 0.00508972 C 275 mitochondrial proton-transporting ATP synthase complex, catalytic core F(1) 5 3 annotated: 1 1 0 0 0 1	11 6 0.00508972 C 45261 proton-transporting ATP synthase complex, catalytic core F(1) 5 3 annotated: 1 1 0 0 0 1	11 6 0.00508972 C 45261 proton-transporting ATP synthase complex, catalytic core F(1) 5 3 annotated: 1 1 0 0 0 1	11 6 0.00508972 C 45261 proton-transporting ATP synthase complex, catalytic core F(1) 5 3 annotated: 1 1 0 0 0 1	11 6 0.00508972 C 45261 proton-transporting ATP synthase complex, catalytic core F(1) 5 3 annotated: 1 1 0 0 0 1	11 6 0.00508972 C 45261 proton-transporting ATP synthase complex, catalytic core F(1) 5 3 annotated: 1 1 0 0 0 1	11 6 0.00508972 C 45261 proton-transporting ATP synthase complex, catalytic core F(1) 5 3 annotated: 1 1 0 0 0 1	11 6 0.00508972 C 45261 proton-transporting ATP synthase complex, catalytic core F(1) 5 3 annotated: 1 1 0 0 0 1	11 6 0.00508972 C 45261 proton-transporting ATP synthase complex, catalytic core F(1) 5 3 annotated: 1 1 0 0 0 1
11 6 0.00508972 C 45261 proton-transporting ATP synthase complex, catalytic core F(1) 5 3 annotated: 1 1 0 0 0 1	11 6 0.00634516 P 6796 phosphate-containing compound metabolic process 67 6 annotated: 1 1 1 1 1 1	11 6 0.00634516 P 6796 phosphate-containing compound metabolic process 67 6 annotated: 1 1 1 1 1 1	11 6 0.00634516 P 6796 phosphate-containing compound metabolic process 67 6 annotated: 1 1 1 1 1 1	11 6 0.00634516 P 6796 phosphate-containing compound metabolic process 67 6 annotated: 1 1 1 1 1 1	11 6 0.00634516 P 6796 phosphate-containing compound metabolic process 67 6 annotated: 1 1 1 1 1 1	11 6 0.00634516 P 6796 phosphate-containing compound metabolic process 67 6 annotated: 1 1 1 1 1 1	11 6 0.00634516 P 6796 phosphate-containing compound metabolic process 67 6 annotated: 1 1 1 1 1 1	11 6 0.00634516 P 6796 phosphate-containing compound metabolic process 67 6 annotated: 1 1 1 1 1 1
11 6 0.00634516 P 6796 phosphate-containing compound metabolic process 67 6 annotated: 1 1 1 1 1 1	11 6 0.00695921 C 43234 protein complex 68 6 annotated: 1 1 1 1 1 1	11 6 0.00695921 C 43234 protein complex 68 6 annotated: 1 1 1 1 1 1	11 6 0.00695921 C 43234 protein complex 68 6 annotated: 1 1 1 1 1 1	11 6 0.00695921 C 43234 protein complex 68 6 annotated: 1 1 1 1 1 1	11 6 0.00695921 C 43234 protein complex 68 6 annotated: 1 1 1 1 1 1	11 6 0.00695921 C 43234 protein complex 68 6 annotated: 1 1 1 1 1 1	11 6 0.00695921 C 43234 protein complex 68 6 annotated: 1 1 1 1 1 1	11 6 0.00695921 C 43234 protein complex 68 6 annotated: 1 1 1 1 1 1
11 6 0.00695921 C 43234 protein complex 68 6 annotated: 1 1 1 1 1 1	11 6 0.00728789 F 44769 ATPase activity, coupled to transmembrane movement of ions, rotational mechanism 16 4 annotated: 1 1 0 1 0 1	11 6 0.00728789 F 44769 ATPase activity, coupled to transmembrane movement of ions, rotational mechanism 16 4 annotated: 1 1 0 1 0 1	11 6 0.00728789 F 44769 ATPase activity, coupled to transmembrane movement of ions, rotational mechanism 16 4 annotated: 1 1 0 1 0 1	11 6 0.00728789 F 44769 ATPase activity, coupled to transmembrane movement of ions, rotational mechanism 16 4 annotated: 1 1 0 1 0 1	11 6 0.00728789 F 44769 ATPase activity, coupled to transmembrane movement of ions, rotational mechanism 16 4 annotated: 1 1 0 1 0 1	11 6 0.00728789 F 44769 ATPase activity, coupled to transmembrane movement of ions, rotational mechanism 16 4 annotated: 1 1 0 1 0 1	11 6 0.00728789 F 44769 ATPase activity, coupled to transmembrane movement of ions, rotational mechanism 16 4 annotated: 1 1 0 1 0 1	11 6 0.00728789 F 44769 ATPase activity, coupled to transmembrane movement of ions, rotational mechanism 16 4 annotated: 1 1 0 1 0 1
11 6 0.00728789 F 44769 ATPase activity, coupled to transmembrane movement of ions, rotational mechanism 16 4 annotated: 1 1 0 1 0 1	11 6 0.00948747 C 16469 proton-transporting two-sector ATPase complex 17 4 annotated: 1 1 0 1 0 1	11 6 0.00948747 C 16469 proton-transporting two-sector ATPase complex 17 4 annotated: 1 1 0 1 0 1	11 6 0.00948747 C 16469 proton-transporting two-sector ATPase complex 17 4 annotated: 1 1 0 1 0 1	11 6 0.00948747 C 16469 proton-transporting two-sector ATPase complex 17 4 annotated: 1 1 0 1 0 1	11 6 0.00948747 C 16469 proton-transporting two-sector ATPase complex 17 4 annotated: 1 1 0 1 0 1	11 6 0.00948747 C 16469 proton-transporting two-sector ATPase complex 17 4 annotated: 1 1 0 1 0 1	11 6 0.00948747 C 16469 proton-transporting two-sector ATPase complex 17 4 annotated: 1 1 0 1 0 1	11 6 0.00948747 C 16469 proton-transporting two-sector ATPase complex 17 4 annotated: 1 1 0 1 0 1
11 6 0.00948747 C 16469 proton-transporting two-sector ATPase complex 17 4 annotated: 1 1 0 1 0 1	11 6 0.00948747 F 19829 cation-transporting ATPase activity 17 4 annotated: 1 1 0 1 0 1	11 6 0.00948747 F 19829 cation-transporting ATPase activity 17 4 annotated: 1 1 0 1 0 1	11 6 0.00948747 F 19829 cation-transporting ATPase activity 17 4 annotated: 1 1 0 1 0 1	11 6 0.00948747 F 19829 cation-transporting ATPase activity 17 4 annotated: 1 1 0 1 0 1	11 6 0.00948747 F 19829 cation-transporting ATPase activity 17 4 annotated: 1 1 0 1 0 1	11 6 0.00948747 F 19829 cation-transporting ATPase activity 17 4 annotated: 1 1 0 1 0 1	11 6 0.00948747 F 19829 cation-transporting ATPase activity 17 4 annotated: 1 1 0 1 0 1	11 6 0.00948747 F 19829 cation-transporting ATPase activity 17 4 annotated: 1 1 0 1 0 1
11 6 0.00948747 F 19829 cation-transporting ATPase activity 17 4 annotated: 1 1 0 1 0 1	11 6 0.00948747 F 42625 ATPase activity, coupled to transmembrane movement of ions 17 4 annotated: 1 1 0 1 0 1	11 6 0.00948747 F 42625 ATPase activity, coupled to transmembrane movement of ions 17 4 annotated: 1 1 0 1 0 1	11 6 0.00948747 F 42625 ATPase activity, coupled to transmembrane movement of ions 17 4 annotated: 1 1 0 1 0 1	11 6 0.00948747 F 42625 ATPase activity, coupled to transmembrane movement of ions 17 4 annotated: 1 1 0 1 0 1	11 6 0.00948747 F 42625 ATPase activity, coupled to transmembrane movement of ions 17 4 annotated: 1 1 0 1 0 1	11 6 0.00948747 F 42625 ATPase activity, coupled to transmembrane movement of ions 17 4 annotated: 1 1 0 1 0 1	11 6 0.00948747 F 42625 ATPase activity, coupled to transmembrane movement of ions 17 4 annotated: 1 1 0 1 0 1	11 6 0.00948747 F 42625 ATPase activity, coupled to transmembrane movement of ions 17 4 annotated: 1 1 0 1 0 1
11 6 0.00948747 F 42625 ATPase activity, coupled to transmembrane movement of ions 17 4 annotated: 1 1 0 1 0 1
	12 8 index: 35 115 118 199 229 245 332 356	12 8 index: 35 115 118 199 229 245 332 356	12 8 index: 35 115 118 199 229 245 332 356	12 8 index: 35 115 118 199 229 245 332 356	12 8 index: 35 115 118 199 229 245 332 356	12 8 index: 35 115 118 199 229 245 332 356	12 8 index: 35 115 118 199 229 245 332 356	12 8 index: 35 115 118 199 229 245 332 356
12 9 index: 35 115 118 199 228 229 245 332 356	12 8 sysname: YBR286W YER138W-A YER177W YJR045C YLR027C YLR259C YOR247W YPL218W	12 8 sysname: YBR286W YER138W-A YER177W YJR045C YLR027C YLR259C YOR247W YPL218W	12 8 sysname: YBR286W YER138W-A YER177W YJR045C YLR027C YLR259C YOR247W YPL218W	12 8 sysname: YBR286W YER138W-A YER177W YJR045C YLR027C YLR259C YOR247W YPL218W	12 8 sysname: YBR286W YER138W-A YER177W YJR045C YLR027C YLR259C YOR247W YPL218W	12 8 sysname: YBR286W YER138W-A YER177W YJR045C YLR027C YLR259C YOR247W YPL218W	12 8 sysname: YBR286W YER138W-A YER177W YJR045C YLR027C YLR259C YOR247W YPL218W	12 8 sysname: YBR286W YER138W-A YER177W YJR045C YLR027C YLR259C YOR247W YPL218W
12 9 sysname: YBR286W YER138W-A YER177W YJR045C YLL050C YLR027C YLR259C YOR247W YPL218W	12 8 clusters:	12 8 clusters:	12 8 clusters:	12 8 clusters:	12 8 clusters:	12 8 clusters:	12 8 clusters:	12 8 clusters:
12 9 clusters: 15
	13 6 index: 98 213 240 294 312 345	13 5 index: 98 213 294 312 345	13 5 index: 98 213 294 312 345	13 5 index: 98 213 294 312 345	13 5 index: 98 213 294 312 345	13 5 index: 98 213 294 312 345	13 5 index: 98 213 294 312 345	13 5 index: 98 213 294 312 345
13 6 index: 98 213 240 294 312 345	13 6 sysname: YEL009C YKL096W-A YLR167W YNL036W YNR016C YOR383C	13 5 sysname: YEL009C YKL096W-A YNL036W YNR016C YOR383C	13 5 sysname: YEL009C YKL096W-A YNL036W YNR016C YOR383C	13 5 sysname: YEL009C YKL096W-A YNL036W YNR016C YOR383C	13 5 sysname: YEL009C YKL096W-A YNL036W YNR016C YOR383C	13 5 sysname: YEL009C YKL096W-A YNL036W YNR016C YOR383C	13 5 sysname: YEL009C YKL096W-A YNL036W YNR016C YOR383C	13 5 sysname: YEL009C YKL096W-A YNL036W YNR016C YOR383C
13 6 sysname: YEL009C YKL096W-A YLR167W YNL036W YNR016C YOR383C	13 6 clusters: 24	13 5 clusters:	13 5 clusters:	13 5 clusters:	13 5 clusters:	13 5 clusters:	13 5 clusters:	13 5 clusters:
13 6 clusters: 16;24
	14 11 index: 2 39 41 69 85 214 252 292 310 329 334	14 11 index: 2 39 41 69 85 214 252 292 310 329 334	14 11 index: 2 39 41 69 85 214 252 292 310 329 334	14 11 index: 2 39 41 69 85 214 252 292 310 329 334	14 11 index: 2 39 41 69 85 214 252 292 310 329 334	14 11 index: 2 39 41 69 85 214 252 292 310 329 334	14 11 index: 2 39 41 69 85 214 252 292 310 329 334	14 11 index: 2 39 41 69 85 214 252 292 310 329 334
14 11 index: 2 39 41 69 85 214 252 292 310 329 334	14 11 sysname: YAL005C YCL040W YCR004C YDR032C YDR342C YKL141W YLR304C YNL015W YNR001C YOR142W YOR285W	14 11 sysname: YAL005C YCL040W YCR004C YDR032C YDR342C YKL141W YLR304C YNL015W YNR001C YOR142W YOR285W	14 11 sysname: YAL005C YCL040W YCR004C YDR032C YDR342C YKL141W YLR304C YNL015W YNR001C YOR142W YOR285W	14 11 sysname: YAL005C YCL040W YCR004C YDR032C YDR342C YKL141W YLR304C YNL015W YNR001C YOR142W YOR285W	14 11 sysname: YAL005C YCL040W YCR004C YDR032C YDR342C YKL141W YLR304C YNL015W YNR001C YOR142W YOR285W	14 11 sysname: YAL005C YCL040W YCR004C YDR032C YDR342C YKL141W YLR304C YNL015W YNR001C YOR142W YOR285W	14 11 sysname: YAL005C YCL040W YCR004C YDR032C YDR342C YKL141W YLR304C YNL015W YNR001C YOR142W YOR285W	14 11 sysname: YAL005C YCL040W YCR004C YDR032C YDR342C YKL141W YLR304C YNL015W YNR001C YOR142W YOR285W
14 11 sysname: YAL005C YCL040W YCR004C YDR032C YDR342C YKL141W YLR304C YNL015W YNR001C YOR142W YOR285W	14 11 clusters: 8	14 11 clusters:	14 11 clusters:	14 11 clusters:	14 11 clusters:	14 11 clusters:	14 11 clusters:	14 11 clusters:
14 11 clusters: 8	14 11 0.00548386 P 6099 tricarboxylic acid cycle 7 4 annotated: 0 0 0 0 0 1 1 0 1 1 0	14 11 0.00548386 P 6099 tricarboxylic acid cycle 7 4 annotated: 0 0 0 0 0 1 1 0 1 1 0	14 11 0.00548386 P 6099 tricarboxylic acid cycle 7 4 annotated: 0 0 0 0 0 1 1 0 1 1 0	14 11 0.00548386 P 6099 tricarboxylic acid cycle 7 4 annotated: 0 0 0 0 0 1 1 0 1 1 0	14 11 0.00548386 P 6099 tricarboxylic acid cycle 7 4 annotated: 0 0 0 0 0 1 1 0 1 1 0	14 11 0.00548386 P 6099 tricarboxylic acid cycle 7 4 annotated: 0 0 0 0 0 1 1 0 1 1 0	14 11 0.00548386 P 6099 tricarboxylic acid cycle 7 4 annotated: 0 0 0 0 0 1 1 0 1 1 0	14 11 0.00548386 P 6099 tricarboxylic acid cycle 7 4 annotated: 0 0 0 0 0 1 1 0 1 1 0
14 11 0.00548386 P 6099 tricarboxylic acid cycle 7 4 annotated: 0 0 0 0 0 1 1 0 1 1 0	14 11 0.00548386 P 6101 citrate metabolic process 7 4 annotated: 0 0 0 0 0 1 1 0 1 1 0	14 11 0.00548386 P 6101 citrate metabolic process 7 4 annotated: 0 0 0 0 0 1 1 0 1 1 0	14 11 0.00548386 P 6101 citrate metabolic process 7 4 annotated: 0 0 0 0 0 1 1 0 1 1 0	14 11 0.00548386 P 6101 citrate metabolic process 7 4 annotated: 0 0 0 0 0 1 1 0 1 1 0	14 11 0.00548386 P 6101 citrate metabolic process 7 4 annotated: 0 0 0 0 0 1 1 0 1 1 0	14 11 0.00548386 P 6101 citrate metabolic process 7 4 annotated: 0 0 0 0 0 1 1 0 1 1 0	14 11 0.00548386 P 6101 citrate metabolic process 7 4 annotated: 0 0 0 0 0 1 1 0 1 1 0	14 11 0.00548386 P 6101 citrate metabolic process 7 4 annotated: 0 0 0 0 0 1 1 0 1 1 0
14 11 0.00548386 P 6101 citrate metabolic process 7 4 annotated: 0 0 0 0 0 1 1 0 1 1 0	14 11 0.00548386 P 72350 tricarboxylic acid metabolic process 7 4 annotated: 0 0 0 0 0 1 1 0 1 1 0	14 11 0.00548386 P 72350 tricarboxylic acid metabolic process 7 4 annotated: 0 0 0 0 0 1 1 0 1 1 0	14 11 0.00548386 P 72350 tricarboxylic acid metabolic process 7 4 annotated: 0 0 0 0 0 1 1 0 1 1 0	14 11 0.00548386 P 72350 tricarboxylic acid metabolic process 7 4 annotated: 0 0 0 0 0 1 1 0 1 1 0	14 11 0.00548386 P 72350 tricarboxylic acid metabolic process 7 4 annotated: 0 0 0 0 0 1 1 0 1 1 0	14 11 0.00548386 P 72350 tricarboxylic acid metabolic process 7 4 annotated: 0 0 0 0 0 1 1 0 1 1 0	14 11 0.00548386 P 72350 tricarboxylic acid metabolic process 7 4 annotated: 0 0 0 0 0 1 1 0 1 1 0	14 11 0.00548386 P 72350 tricarboxylic acid metabolic process 7 4 annotated: 0 0 0 0 0 1 1 0 1 1 0
14 11 0.00548386 P 72350 tricarboxylic acid metabolic process 7 4 annotated: 0 0 0 0 0 1 1 0 1 1 0
	15 11 index: 9 36 55 73 77 93 204 228 287 295 355	15 11 index: 9 36 55 73 77 93 204 228 287 295 355	15 11 index: 9 36 55 73 77 93 204 228 287 295 355	15 11 index: 9 36 55 73 77 93 204 228 287 295 355	15 11 index: 9 36 55 73 77 93 204 228 287 295 355	15 11 index: 9 36 55 73 77 93 204 228 287 295 355	15 11 index: 9 36 55 73 77 93 204 228 287 295 355	15 11 index: 9 36 55 73 77 93 204 228 287 295 355
15 12 index: 9 36 55 73 77 93 204 228 287 295 326 355	15 11 sysname: YBL030C YBR294W YDL126C YDR077W YDR155C YDR497C YJR121W YLL050C YMR251W-A YNL055C YPL154C	15 11 sysname: YBL030C YBR294W YDL126C YDR077W YDR155C YDR497C YJR121W YLL050C YMR251W-A YNL055C YPL154C	15 11 sysname: YBL030C YBR294W YDL126C YDR077W YDR155C YDR497C YJR121W YLL050C YMR251W-A YNL055C YPL154C	15 11 sysname: YBL030C YBR294W YDL126C YDR077W YDR155C YDR497C YJR121W YLL050C YMR251W-A YNL055C YPL154C	15 11 sysname: YBL030C YBR294W YDL126C YDR077W YDR155C YDR497C YJR121W YLL050C YMR251W-A YNL055C YPL154C	15 11 sysname: YBL030C YBR294W YDL126C YDR077W YDR155C YDR497C YJR121W YLL050C YMR251W-A YNL055C YPL154C	15 11 sysname: YBL030C YBR294W YDL126C YDR077W YDR155C YDR497C YJR121W YLL050C YMR251W-A YNL055C YPL154C	15 11 sysname: YBL030C YBR294W YDL126C YDR077W YDR155C YDR497C YJR121W YLL050C YMR251W-A YNL055C YPL154C
15 12 sysname: YBL030C YBR294W YDL126C YDR077W YDR155C YDR497C YJR121W YLL050C YMR251W-A YNL055C YOL155C YPL154C	15 11 clusters:	15 11 clusters:	15 11 clusters:	15 11 clusters:	15 11 clusters:	15 11 clusters:	15 11 clusters:	15 11 clusters:
15 12 clusters: 23 12 23 21
	16 9 index: 4 43 71 144 175 212 215 237 267	16 9 index: 4 43 71 144 175 212 215 237 267	16 9 index: 4 43 71 144 175 212 215 237 267	16 9 index: 4 43 71 144 175 212 215 237 267	16 9 index: 4 43 71 144 175 212 215 237 267	16 9 index: 4 43 71 144 175 212 215 237 267	16 9 index: 4 43 71 144 175 212 215 237 267	16 9 index: 4 43 71 144 175 212 215 237 267
16 12 index: 4 43 71 96 144 175 186 212 215 237 240 267	16 9 sysname: YAL038W YCR012W YDR050C YGL255W YHR174W YKL060C YKL152C YLR109W YML028W	16 9 sysname: YAL038W YCR012W YDR050C YGL255W YHR174W YKL060C YKL152C YLR109W YML028W	16 9 sysname: YAL038W YCR012W YDR050C YGL255W YHR174W YKL060C YKL152C YLR109W YML028W	16 9 sysname: YAL038W YCR012W YDR050C YGL255W YHR174W YKL060C YKL152C YLR109W YML028W	16 9 sysname: YAL038W YCR012W YDR050C YGL255W YHR174W YKL060C YKL152C YLR109W YML028W	16 9 sysname: YAL038W YCR012W YDR050C YGL255W YHR174W YKL060C YKL152C YLR109W YML028W	16 9 sysname: YAL038W YCR012W YDR050C YGL255W YHR174W YKL060C YKL152C YLR109W YML028W	16 9 sysname: YAL038W YCR012W YDR050C YGL255W YHR174W YKL060C YKL152C YLR109W YML028W
16 12 sysname: YAL038W YCR012W YDR050C YDR524C-B YGL255W YHR174W YIL148W YKL060C YKL152C YLR109W YLR167W YML028W	16 9 clusters: 7	16 9 clusters: 7	16 9 clusters: 7	16 9 clusters:	16 9 clusters:	16 9 clusters:	16 9 clusters:	16 9 clusters:
16 12 clusters: 24 7 24 13;24	16 9 0.00000892066 P 6096 glycolytic process 13 6 annotated: 1 1 1 0 1 1 1 0 0	16 9 0.00000892066 P 6096 glycolytic process 13 6 annotated: 1 1 1 0 1 1 1 0 0	16 9 0.00000892066 P 6096 glycolytic process 13 6 annotated: 1 1 1 0 1 1 1 0 0	16 9 0.00000892066 P 6096 glycolytic process 13 6 annotated: 1 1 1 0 1 1 1 0 0	16 9 0.00000892066 P 6096 glycolytic process 13 6 annotated: 1 1 1 0 1 1 1 0 0	16 9 0.00000892066 P 6096 glycolytic process 13 6 annotated: 1 1 1 0 1 1 1 0 0	16 9 0.00000892066 P 6096 glycolytic process 13 6 annotated: 1 1 1 0 1 1 1 0 0	16 9 0.00000892066 P 6096 glycolytic process 13 6 annotated: 1 1 1 0 1 1 1 0 0
16 12 0.000122273 P 6096 glycolytic process 13 6 annotated: 1 1 1 0 0 1 0 1 1 0 0 0	16 9 0.0000624983 P 6090 pyruvate metabolic process 17 6 annotated: 1 1 1 0 1 1 1 0 0	16 9 0.0000624983 P 6090 pyruvate metabolic process 17 6 annotated: 1 1 1 0 1 1 1 0 0	16 9 0.0000624983 P 6090 pyruvate metabolic process 17 6 annotated: 1 1 1 0 1 1 1 0 0	16 9 0.0000624983 P 6090 pyruvate metabolic process 17 6 annotated: 1 1 1 0 1 1 1 0 0	16 9 0.0000624983 P 6090 pyruvate metabolic process 17 6 annotated: 1 1 1 0 1 1 1 0 0	16 9 0.0000624983 P 6090 pyruvate metabolic process 17 6 annotated: 1 1 1 0 1 1 1 0 0	16 9 0.0000624983 P 6090 pyruvate metabolic process 17 6 annotated: 1 1 1 0 1 1 1 0 0	16 9 0.0000624983 P 6090 pyruvate metabolic process 17 6 annotated: 1 1 1 0 1 1 1 0 0
16 12 0.000832056 P 6090 pyruvate metabolic process 17 6 annotated: 1 1 1 0 0 1 0 1 1 0 0 0	16 9 0.0000930664 P 44724 single-organism carbohydrate catabolic process 18 6 annotated: 1 1 1 0 1 1 1 0 0	16 9 0.0000930664 P 44724 single-organism carbohydrate catabolic process 18 6 annotated: 1 1 1 0 1 1 1 0 0	16 9 0.0000930664 P 44724 single-organism carbohydrate catabolic process 18 6 annotated: 1 1 1 0 1 1 1 0 0	16 9 0.0000930664 P 44724 single-organism carbohydrate catabolic process 18 6 annotated: 1 1 1 0 1 1 1 0 0	16 9 0.0000930664 P 44724 single-organism carbohydrate catabolic process 18 6 annotated: 1 1 1 0 1 1 1 0 0	16 9 0.0000930664 P 44724 single-organism carbohydrate catabolic process 18 6 annotated: 1 1 1 0 1 1 1 0 0	16 9 0.0000930664 P 44724 single-organism carbohydrate catabolic process 18 6 annotated: 1 1 1 0 1 1 1 0 0	16 9 0.0000930664 P 44724 single-organism carbohydrate catabolic process 18 6 annotated: 1 1 1 0 1 1 1 0 0
16 12 0.00095205 P 6094 gluconeogenesis 10 5 annotated: 0 1 1 0 0 1 0 1 1 0 0 0	16 9 0.00011968 P 6094 gluconeogenesis 10 5 annotated: 0 1 1 0 1 1 1 0 0	16 9 0.00011968 P 6094 gluconeogenesis 10 5 annotated: 0 1 1 0 1 1 1 0 0	16 9 0.00011968 P 6094 gluconeogenesis 10 5 annotated: 0 1 1 0 1 1 1 0 0	16 9 0.00011968 P 6094 gluconeogenesis 10 5 annotated: 0 1 1 0 1 1 1 0 0	16 9 0.00011968 P 6094 gluconeogenesis 10 5 annotated: 0 1 1 0 1 1 1 0 0	16 9 0.00011968 P 6094 gluconeogenesis 10 5 annotated: 0 1 1 0 1 1 1 0 0	16 9 0.00011968 P 6094 gluconeogenesis 10 5 annotated: 0 1 1 0 1 1 1 0 0	16 9 0.00011968 P 6094 gluconeogenesis 10 5 annotated: 0 1 1 0 1 1 1 0 0
16 12 0.00095205 P 19319 hexose biosynthetic process 10 5 annotated: 0 1 1 0 0 1 0 1 1 0 0 0	16 9 0.00011968 P 19319 hexose biosynthetic process 10 5 annotated: 0 1 1 0 1 1 1 0 0	16 9 0.00011968 P 19319 hexose biosynthetic process 10 5 annotated: 0 1 1 0 1 1 1 0 0	16 9 0.00011968 P 19319 hexose biosynthetic process 10 5 annotated: 0 1 1 0 1 1 1 0 0	16 9 0.00011968 P 19319 hexose biosynthetic process 10 5 annotated: 0 1 1 0 1 1 1 0 0	16 9 0.00011968 P 19319 hexose biosynthetic process 10 5 annotated: 0 1 1 0 1 1 1 0 0	16 9 0.00011968 P 19319 hexose biosynthetic process 10 5 annotated: 0 1 1 0 1 1 1 0 0	16 9 0.00011968 P 19319 hexose biosynthetic process 10 5 annotated: 0 1 1 0 1 1 1 0 0	16 9 0.00011968 P 19319 hexose biosynthetic process 10 5 annotated: 0 1 1 0 1 1 1 0 0
16 12 0.00095205 P 46364 monosaccharide biosynthetic process 10 5 annotated: 0 1 1 0 0 1 0 1 1 0 0 0	16 9 0.00011968 P 46364 monosaccharide biosynthetic process 10 5 annotated: 0 1 1 0 1 1 1 0 0	16 9 0.00011968 P 46364 monosaccharide biosynthetic process 10 5 annotated: 0 1 1 0 1 1 1 0 0	16 9 0.00011968 P 46364 monosaccharide biosynthetic process 10 5 annotated: 0 1 1 0 1 1 1 0 0	16 9 0.00011968 P 46364 monosaccharide biosynthetic process 10 5 annotated: 0 1 1 0 1 1 1 0 0	16 9 0.00011968 P 46364 monosaccharide biosynthetic process 10 5 annotated: 0 1 1 0 1 1 1 0 0	16 9 0.00011968 P 46364 monosaccharide biosynthetic process 10 5 annotated: 0 1 1 0 1 1 1 0 0	16 9 0.00011968 P 46364 monosaccharide biosynthetic process 10 5 annotated: 0 1 1 0 1 1 1 0 0	16 9 0.00011968 P 46364 monosaccharide biosynthetic process 10 5 annotated: 0 1 1 0 1 1 1 0 0
16 12 0.00122998 P 44724 single-organism carbohydrate catabolic process 18 6 annotated: 1 1 1 0 0 1 0 1 1 0 0 0	16 9 0.000191492 P 16052 carbohydrate catabolic process 20 6 annotated: 1 1 1 0 1 1 1 0 0	16 9 0.000191492 P 16052 carbohydrate catabolic process 20 6 annotated: 1 1 1 0 1 1 1 0 0	16 9 0.000191492 P 16052 carbohydrate catabolic process 20 6 annotated: 1 1 1 0 1 1 1 0 0	16 9 0.000191492 P 16052 carbohydrate catabolic process 20 6 annotated: 1 1 1 0 1 1 1 0 0	16 9 0.000191492 P 16052 carbohydrate catabolic process 20 6 annotated: 1 1 1 0 1 1 1 0 0	16 9 0.000191492 P 16052 carbohydrate catabolic process 20 6 annotated: 1 1 1 0 1 1 1 0 0	16 9 0.000191492 P 16052 carbohydrate catabolic process 20 6 annotated: 1 1 1 0 1 1 1 0 0	16 9 0.000191492 P 16052 carbohydrate catabolic process 20 6 annotated: 1 1 1 0 1 1 1 0 0
16 12 0.00249391 P 16052 carbohydrate catabolic process 20 6 annotated: 1 1 1 0 0 1 0 1 1 0 0 0	16 9 0.000915972 P 16051 carbohydrate biosynthetic process 14 5 annotated: 0 1 1 0 1 1 1 0 0	16 9 0.000915972 P 16051 carbohydrate biosynthetic process 14 5 annotated: 0 1 1 0 1 1 1 0 0	16 9 0.000915972 P 16051 carbohydrate biosynthetic process 14 5 annotated: 0 1 1 0 1 1 1 0 0	16 9 0.000915972 P 16051 carbohydrate biosynthetic process 14 5 annotated: 0 1 1 0 1 1 1 0 0	16 9 0.000915972 P 16051 carbohydrate biosynthetic process 14 5 annotated: 0 1 1 0 1 1 1 0 0	16 9 0.000915972 P 16051 carbohydrate biosynthetic process 14 5 annotated: 0 1 1 0 1 1 1 0 0	16 9 0.000915972 P 16051 carbohydrate biosynthetic process 14 5 annotated: 0 1 1 0 1 1 1 0 0	16 9 0.000915972 P 16051 carbohydrate biosynthetic process 14 5 annotated: 0 1 1 0 1 1 1 0 0
16 12 0.0070845 P 16051 carbohydrate biosynthetic process 14 5 annotated: 0 1 1 0 0 1 0 1 1 0 0 0	16 9 0.00138866 P 32787 monocarboxylic acid metabolic process 27 6 annotated: 1 1 1 0 1 1 1 0 0	16 9 0.00138866 P 32787 monocarboxylic acid metabolic process 27 6 annotated: 1 1 1 0 1 1 1 0 0	16 9 0.00138866 P 32787 monocarboxylic acid metabolic process 27 6 annotated: 1 1 1 0 1 1 1 0 0	16 9 0.00138866 P 32787 monocarboxylic acid metabolic process 27 6 annotated: 1 1 1 0 1 1 1 0 0	16 9 0.00138866 P 32787 monocarboxylic acid metabolic process 27 6 annotated: 1 1 1 0 1 1 1 0 0	16 9 0.00138866 P 32787 monocarboxylic acid metabolic process 27 6 annotated: 1 1 1 0 1 1 1 0 0	16 9 0.00138866 P 32787 monocarboxylic acid metabolic process 27 6 annotated: 1 1 1 0 1 1 1 0 0	16 9 0.00138866 P 32787 monocarboxylic acid metabolic process 27 6 annotated: 1 1 1 0 1 1 1 0 0
	16 9 0.00175424 P 44723 single-organism carbohydrate metabolic process 28 6 annotated: 1 1 1 0 1 1 1 0 0	16 9 0.00175424 P 44723 single-organism carbohydrate metabolic process 28 6 annotated: 1 1 1 0 1 1 1 0 0	16 9 0.00175424 P 44723 single-organism carbohydrate metabolic process 28 6 annotated: 1 1 1 0 1 1 1 0 0	16 9 0.00175424 P 44723 single-organism carbohydrate metabolic process 28 6 annotated: 1 1 1 0 1 1 1 0 0	16 9 0.00175424 P 44723 single-organism carbohydrate metabolic process 28 6 annotated: 1 1 1 0 1 1 1 0 0	16 9 0.00175424 P 44723 single-organism carbohydrate metabolic process 28 6 annotated: 1 1 1 0 1 1 1 0 0	16 9 0.00175424 P 44723 single-organism carbohydrate metabolic process 28 6 annotated: 1 1 1 0 1 1 1 0 0	16 9 0.00175424 P 44723 single-organism carbohydrate metabolic process 28 6 annotated: 1 1 1 0 1 1 1 0 0
17 21 index: 34 40 42 45 57 81 105 109 122 133 147 158 167 208 286 299 314 318 364 365 366	16 9 0.00196132 P 5996 monosaccharide metabolic process 16 5 annotated: 0 1 1 0 1 1 1 0 0	16 9 0.00196132 P 5996 monosaccharide metabolic process 16 5 annotated: 0 1 1 0 1 1 1 0 0	16 9 0.00196132 P 5996 monosaccharide metabolic process 16 5 annotated: 0 1 1 0 1 1 1 0 0	16 9 0.00196132 P 5996 monosaccharide metabolic process 16 5 annotated: 0 1 1 0 1 1 1 0 0	16 9 0.00196132 P 5996 monosaccharide metabolic process 16 5 annotated: 0 1 1 0 1 1 1 0 0	16 9 0.00196132 P 5996 monosaccharide metabolic process 16 5 annotated: 0 1 1 0 1 1 1 0 0	16 9 0.00196132 P 5996 monosaccharide metabolic process 16 5 annotated: 0 1 1 0 1 1 1 0 0	16 9 0.00196132 P 5996 monosaccharide metabolic process 16 5 annotated: 0 1 1 0 1 1 1 0 0
17 21 sysname: YBR218C YCL057C-A YCR005C YCR028C-A YDL131W YDR298C YER052C YER069W YFL038C YGL055W YGR037C YGR260W YHR018C YKL001C YMR246W YNL104C YNR067C YOL058W YPR036W YPR036W-A YPR043W	16 9 0.00196132 P 6006 glucose metabolic process 16 5 annotated: 0 1 1 0 1 1 1 0 0	16 9 0.00196132 P 6006 glucose metabolic process 16 5 annotated: 0 1 1 0 1 1 1 0 0	16 9 0.00196132 P 6006 glucose metabolic process 16 5 annotated: 0 1 1 0 1 1 1 0 0	16 9 0.00196132 P 6006 glucose metabolic process 16 5 annotated: 0 1 1 0 1 1 1 0 0	16 9 0.00196132 P 6006 glucose metabolic process 16 5 annotated: 0 1 1 0 1 1 1 0 0	16 9 0.00196132 P 6006 glucose metabolic process 16 5 annotated: 0 1 1 0 1 1 1 0 0	16 9 0.00196132 P 6006 glucose metabolic process 16 5 annotated: 0 1 1 0 1 1 1 0 0	16 9 0.00196132 P 6006 glucose metabolic process 16 5 annotated: 0 1 1 0 1 1 1 0 0
17 21 clusters: 10 20;25	16 9 0.00196132 P 19318 hexose metabolic process 16 5 annotated: 0 1 1 0 1 1 1 0 0	16 9 0.00196132 P 19318 hexose metabolic process 16 5 annotated: 0 1 1 0 1 1 1 0 0	16 9 0.00196132 P 19318 hexose metabolic process 16 5 annotated: 0 1 1 0 1 1 1 0 0	16 9 0.00196132 P 19318 hexose metabolic process 16 5 annotated: 0 1 1 0 1 1 1 0 0	16 9 0.00196132 P 19318 hexose metabolic process 16 5 annotated: 0 1 1 0 1 1 1 0 0	16 9 0.00196132 P 19318 hexose metabolic process 16 5 annotated: 0 1 1 0 1 1 1 0 0	16 9 0.00196132 P 19318 hexose metabolic process 16 5 annotated: 0 1 1 0 1 1 1 0 0	16 9 0.00196132 P 19318 hexose metabolic process 16 5 annotated: 0 1 1 0 1 1 1 0 0
	16 9 0.00409472 P 6091 generation of precursor metabolites and energy 32 6 annotated: 1 1 1 0 1 1 1 0 0	16 9 0.00409472 P 6091 generation of precursor metabolites and energy 32 6 annotated: 1 1 1 0 1 1 1 0 0	16 9 0.00409472 P 6091 generation of precursor metabolites and energy 32 6 annotated: 1 1 1 0 1 1 1 0 0	16 9 0.00409472 P 6091 generation of precursor metabolites and energy 32 6 annotated: 1 1 1 0 1 1 1 0 0	16 9 0.00409472 P 6091 generation of precursor metabolites and energy 32 6 annotated: 1 1 1 0 1 1 1 0 0	16 9 0.00409472 P 6091 generation of precursor metabolites and energy 32 6 annotated: 1 1 1 0 1 1 1 0 0	16 9 0.00409472 P 6091 generation of precursor metabolites and energy 32 6 annotated: 1 1 1 0 1 1 1 0 0	16 9 0.00409472 P 6091 generation of precursor metabolites and energy 32 6 annotated: 1 1 1 0 1 1 1 0 0
18 17 index: 6 19 25 28 82 103 116 130 171 189 200 222 254 277 284 293 333	16 9 0.00716971 P 5975 carbohydrate metabolic process 35 6 annotated: 1 1 1 0 1 1 1 0 0	16 9 0.00716971 P 5975 carbohydrate metabolic process 35 6 annotated: 1 1 1 0 1 1 1 0 0	16 9 0.00716971 P 5975 carbohydrate metabolic process 35 6 annotated: 1 1 1 0 1 1 1 0 0	16 9 0.00716971 P 5975 carbohydrate metabolic process 35 6 annotated: 1 1 1 0 1 1 1 0 0	16 9 0.00716971 P 5975 carbohydrate metabolic process 35 6 annotated: 1 1 1 0 1 1 1 0 0	16 9 0.00716971 P 5975 carbohydrate metabolic process 35 6 annotated: 1 1 1 0 1 1 1 0 0	16 9 0.00716971 P 5975 carbohydrate metabolic process 35 6 annotated: 1 1 1 0 1 1 1 0 0	16 9 0.00716971 P 5975 carbohydrate metabolic process 35 6 annotated: 1 1 1 0 1 1 1 0 0
18 17 sysname: YBL002W YBR025C YBR082C YBR121C YDR316W-B YER009W YER148W YGL026C YHR039C-A YJL055W YJR077C YKR039W YLR333C YMR122W-A YMR226C YNL031C YOR270C
18 17 clusters: 30 29 27;29	17 21 index: 34 40 42 45 57 81 105 109 122 133 147 158 167 208 286 299 314 318 364 365 366	17 21 index: 34 40 42 45 57 81 105 109 122 133 147 158 167 208 286 299 314 318 364 365 366	17 21 index: 34 40 42 45 57 81 105 109 122 133 147 158 167 208 286 299 314 318 364 365 366	17 21 index: 34 40 42 45 57 81 105 109 122 133 147 158 167 208 286 299 314 318 364 365 366	17 21 index: 34 40 42 45 57 81 105 109 122 133 147 158 167 208 286 299 314 318 364 365 366	17 21 index: 34 40 42 45 57 81 105 109 122 133 147 158 167 208 286 299 314 318 364 365 366	17 21 index: 34 40 42 45 57 81 105 109 122 133 147 158 167 208 286 299 314 318 364 365 366	17 20 index: 34 40 42 45 57 81 105 109 122 133 147 158 167 208 286 299 314 318 364 365
	17 21 sysname: YBR218C YCL057C-A YCR005C YCR028C-A YDL131W YDR298C YER052C YER069W YFL038C YGL055W YGR037C YGR260W YHR018C YKL001C YMR246W YNL104C YNR067C YOL058W YPR036W YPR036W-A YPR043W	17 21 sysname: YBR218C YCL057C-A YCR005C YCR028C-A YDL131W YDR298C YER052C YER069W YFL038C YGL055W YGR037C YGR260W YHR018C YKL001C YMR246W YNL104C YNR067C YOL058W YPR036W YPR036W-A YPR043W	17 21 sysname: YBR218C YCL057C-A YCR005C YCR028C-A YDL131W YDR298C YER052C YER069W YFL038C YGL055W YGR037C YGR260W YHR018C YKL001C YMR246W YNL104C YNR067C YOL058W YPR036W YPR036W-A YPR043W	17 21 sysname: YBR218C YCL057C-A YCR005C YCR028C-A YDL131W YDR298C YER052C YER069W YFL038C YGL055W YGR037C YGR260W YHR018C YKL001C YMR246W YNL104C YNR067C YOL058W YPR036W YPR036W-A YPR043W	17 21 sysname: YBR218C YCL057C-A YCR005C YCR028C-A YDL131W YDR298C YER052C YER069W YFL038C YGL055W YGR037C YGR260W YHR018C YKL001C YMR246W YNL104C YNR067C YOL058W YPR036W YPR036W-A YPR043W	17 21 sysname: YBR218C YCL057C-A YCR005C YCR028C-A YDL131W YDR298C YER052C YER069W YFL038C YGL055W YGR037C YGR260W YHR018C YKL001C YMR246W YNL104C YNR067C YOL058W YPR036W YPR036W-A YPR043W	17 21 sysname: YBR218C YCL057C-A YCR005C YCR028C-A YDL131W YDR298C YER052C YER069W YFL038C YGL055W YGR037C YGR260W YHR018C YKL001C YMR246W YNL104C YNR067C YOL058W YPR036W YPR036W-A YPR043W	17 20 sysname: YBR218C YCL057C-A YCR005C YCR028C-A YDL131W YDR298C YER052C YER069W YFL038C YGL055W YGR037C YGR260W YHR018C YKL001C YMR246W YNL104C YNR067C YOL058W YPR036W YPR036W-A
19 22 index: 7 16 17 18 33 79 129 143 159 160 179 193 207 218 247 259 261 264 272 320 343 367	17 21 clusters: 20;25	17 21 clusters: 20;25	17 21 clusters: 20;25	17 21 clusters: 20;25	17 21 clusters: 20;25	17 21 clusters: 20;25	17 21 clusters: 25	17 20 clusters:
19 22 sysname: YBL003C YBR009C YBR010W YBR011C YBR196C YDR224C YGL008C YGL245W YGR279C YGR282C YIL018W YJL159W YJR139C YKL182W YLR287C-A YLR355C YLR388W YLR432W YMR058W YOL109W YOR375C YPR074C
19 22 clusters: 21 21	18 16 index: 6 19 25 28 82 103 116 130 171 189 200 222 254 284 293 333	18 15 index: 6 19 25 28 82 103 116 130 171 189 222 254 284 293 333	18 15 index: 6 19 25 28 82 103 116 130 171 189 222 254 284 293 333	18 15 index: 6 19 25 28 82 103 116 130 171 189 222 254 284 293 333	18 15 index: 6 19 25 28 82 103 116 130 171 189 222 254 284 293 333	18 15 index: 6 19 25 28 82 103 116 130 171 189 222 254 284 293 333	18 15 index: 6 19 25 28 82 103 116 130 171 189 222 254 284 293 333	18 15 index: 6 19 25 28 82 103 116 130 171 189 222 254 284 293 333
	18 16 sysname: YBL002W YBR025C YBR082C YBR121C YDR316W-B YER009W YER148W YGL026C YHR039C-A YJL055W YJR077C YKR039W YLR333C YMR226C YNL031C YOR270C	18 15 sysname: YBL002W YBR025C YBR082C YBR121C YDR316W-B YER009W YER148W YGL026C YHR039C-A YJL055W YKR039W YLR333C YMR226C YNL031C YOR270C	18 15 sysname: YBL002W YBR025C YBR082C YBR121C YDR316W-B YER009W YER148W YGL026C YHR039C-A YJL055W YKR039W YLR333C YMR226C YNL031C YOR270C	18 15 sysname: YBL002W YBR025C YBR082C YBR121C YDR316W-B YER009W YER148W YGL026C YHR039C-A YJL055W YKR039W YLR333C YMR226C YNL031C YOR270C	18 15 sysname: YBL002W YBR025C YBR082C YBR121C YDR316W-B YER009W YER148W YGL026C YHR039C-A YJL055W YKR039W YLR333C YMR226C YNL031C YOR270C	18 15 sysname: YBL002W YBR025C YBR082C YBR121C YDR316W-B YER009W YER148W YGL026C YHR039C-A YJL055W YKR039W YLR333C YMR226C YNL031C YOR270C	18 15 sysname: YBL002W YBR025C YBR082C YBR121C YDR316W-B YER009W YER148W YGL026C YHR039C-A YJL055W YKR039W YLR333C YMR226C YNL031C YOR270C	18 15 sysname: YBL002W YBR025C YBR082C YBR121C YDR316W-B YER009W YER148W YGL026C YHR039C-A YJL055W YKR039W YLR333C YMR226C YNL031C YOR270C
20 24 index: 11 14 30 64 72 87 104 111 131 135 137 138 178 191 205 211 223 224 236 244 275 302 341 366	18 16 clusters: 29	18 15 clusters:	18 15 clusters:	18 15 clusters:	18 15 clusters:	18 15 clusters:	18 15 clusters:	18 15 clusters:
20 24 sysname: YBL072C YBL092W YBR181C YDL229W YDR064W YDR385W YER043C YER091C YGL030W YGL076C YGL123W YGL135W YHR203C YJL136C YJR123W YKL056C YKR042W YKR057W YLR075W YLR249W YMR116C YNL178W YOR369C YPR043W
20 24 clusters: 25 24 24 24 24;25 24 24 24 24 24 25 24 24 24 24 24 24 24 24 24 24 24 24 17;25	19 21 index: 7 17 18 33 79 129 143 159 160 179 193 207 218 247 259 261 264 272 320 343 367	19 20 index: 17 18 33 79 129 143 159 160 179 193 207 218 247 259 261 264 272 320 343 367	19 20 index: 17 18 33 79 129 143 159 160 179 193 207 218 247 259 261 264 272 320 343 367	19 20 index: 17 18 33 79 129 143 159 160 179 193 207 218 247 259 261 264 272 320 343 367	19 20 index: 17 18 33 79 129 143 159 160 179 193 207 218 247 259 261 264 272 320 343 367	19 20 index: 17 18 33 79 129 143 159 160 179 193 207 218 247 259 261 264 272 320 343 367	19 20 index: 17 18 33 79 129 143 159 160 179 193 207 218 247 259 261 264 272 320 343 367	19 20 index: 17 18 33 79 129 143 159 160 179 193 207 218 247 259 261 264 272 320 343 367
20 24 0.000376069 C 30529 ribonucleoprotein complex 146 21 annotated: 1 1 1 1 1 1 0 0 1 1 1 1 1 1 1 1 0 1 1 1 1 1 1 1	19 21 sysname: YBL003C YBR010W YBR011C YBR196C YDR224C YGL008C YGL245W YGR279C YGR282C YIL018W YJL159W YJR139C YKL182W YLR287C-A YLR355C YLR388W YLR432W YMR058W YOL109W YOR375C YPR074C	19 20 sysname: YBR010W YBR011C YBR196C YDR224C YGL008C YGL245W YGR279C YGR282C YIL018W YJL159W YJR139C YKL182W YLR287C-A YLR355C YLR388W YLR432W YMR058W YOL109W YOR375C YPR074C	19 20 sysname: YBR010W YBR011C YBR196C YDR224C YGL008C YGL245W YGR279C YGR282C YIL018W YJL159W YJR139C YKL182W YLR287C-A YLR355C YLR388W YLR432W YMR058W YOL109W YOR375C YPR074C	19 20 sysname: YBR010W YBR011C YBR196C YDR224C YGL008C YGL245W YGR279C YGR282C YIL018W YJL159W YJR139C YKL182W YLR287C-A YLR355C YLR388W YLR432W YMR058W YOL109W YOR375C YPR074C	19 20 sysname: YBR010W YBR011C YBR196C YDR224C YGL008C YGL245W YGR279C YGR282C YIL018W YJL159W YJR139C YKL182W YLR287C-A YLR355C YLR388W YLR432W YMR058W YOL109W YOR375C YPR074C	19 20 sysname: YBR010W YBR011C YBR196C YDR224C YGL008C YGL245W YGR279C YGR282C YIL018W YJL159W YJR139C YKL182W YLR287C-A YLR355C YLR388W YLR432W YMR058W YOL109W YOR375C YPR074C	19 20 sysname: YBR010W YBR011C YBR196C YDR224C YGL008C YGL245W YGR279C YGR282C YIL018W YJL159W YJR139C YKL182W YLR287C-A YLR355C YLR388W YLR432W YMR058W YOL109W YOR375C YPR074C	19 20 sysname: YBR010W YBR011C YBR196C YDR224C YGL008C YGL245W YGR279C YGR282C YIL018W YJL159W YJR139C YKL182W YLR287C-A YLR355C YLR388W YLR432W YMR058W YOL109W YOR375C YPR074C
20 24 0.000685328 C 5840 ribosome 134 20 annotated: 1 1 1 0 1 1 0 0 1 1 1 1 1 1 1 1 0 1 1 1 1 1 1 1	19 21 clusters: 21	19 20 clusters:	19 20 clusters:	19 20 clusters:	19 20 clusters:	19 20 clusters:	19 20 clusters:	19 20 clusters:
20 24 0.00105284 P 6412 translation 137 20 annotated: 1 1 1 1 1 1 0 0 1 1 1 1 1 1 1 1 0 1 1 1 0 1 1 1
20 24 0.0052412 P 34645 cellular macromolecule biosynthetic process 149 20 annotated: 1 1 1 1 1 1 0 0 1 1 1 1 1 1 1 1 0 1 1 1 0 1 1 1	20 21 index: 11 14 30 64 72 87 104 111 131 137 138 191 205 211 223 224 244 275 302 341 366	20 14 index: 11 14 72 104 111 137 205 211 223 224 244 275 341 366	20 11 index: 11 14 72 104 137 205 211 223 224 275 366	20 10 index: 11 14 72 104 205 211 223 224 275 366	20 10 index: 11 14 72 104 205 211 223 224 275 366	20 10 index: 11 14 72 104 205 211 223 224 275 366	20 9 index: 11 14 72 104 205 211 223 224 275	20 9 index: 11 14 72 104 205 211 223 224 275
20 24 0.00594632 P 9059 macromolecule biosynthetic process 150 20 annotated: 1 1 1 1 1 1 0 0 1 1 1 1 1 1 1 1 0 1 1 1 0 1 1 1	20 21 sysname: YBL072C YBL092W YBR181C YDL229W YDR064W YDR385W YER043C YER091C YGL030W YGL123W YGL135W YJL136C YJR123W YKL056C YKR042W YKR057W YLR249W YMR116C YNL178W YOR369C YPR043W	20 14 sysname: YBL072C YBL092W YDR064W YER043C YER091C YGL123W YJR123W YKL056C YKR042W YKR057W YLR249W YMR116C YOR369C YPR043W	20 11 sysname: YBL072C YBL092W YDR064W YER043C YGL123W YJR123W YKL056C YKR042W YKR057W YMR116C YPR043W	20 10 sysname: YBL072C YBL092W YDR064W YER043C YJR123W YKL056C YKR042W YKR057W YMR116C YPR043W	20 10 sysname: YBL072C YBL092W YDR064W YER043C YJR123W YKL056C YKR042W YKR057W YMR116C YPR043W	20 10 sysname: YBL072C YBL092W YDR064W YER043C YJR123W YKL056C YKR042W YKR057W YMR116C YPR043W	20 9 sysname: YBL072C YBL092W YDR064W YER043C YJR123W YKL056C YKR042W YKR057W YMR116C	20 9 sysname: YBL072C YBL092W YDR064W YER043C YJR123W YKL056C YKR042W YKR057W YMR116C
20 24 0.00798935 C 22626 cytosolic ribosome 122 18 annotated: 1 1 1 0 1 0 0 0 1 1 1 1 1 1 1 0 0 1 1 1 1 1 1 1	20 21 clusters: 24 24 24 24 24 24 24 25 24 24 24 24 24 24 24 24 24 24 17;25	20 14 clusters: 24 25 24 24 24 17;25	20 11 clusters: 25 17;25	20 10 clusters: 17;25	20 10 clusters: 17;25	20 10 clusters: 17;25	20 9 clusters:	20 9 clusters:
	20 21 0.00501818 C 30529 ribonucleoprotein complex 146 18 annotated: 1 1 1 1 1 1 0 0 1 1 1 1 1 1 0 1 1 1 1 1 1
21 12 index: 7 15 16 49 80 134 176 251 258 280 326 344		21 12 index: 7 15 16 49 80 134 176 251 258 280 326 344	21 12 index: 7 15 16 49 80 134 176 251 258 280 326 344	21 12 index: 7 15 16 49 80 134 176 251 258 280 326 344	21 12 index: 7 15 16 49 80 134 176 251 258 280 326 344	21 12 index: 7 15 16 49 80 134 176 251 258 280 326 344	21 12 index: 7 15 16 49 80 134 176 251 258 280 326 344	21 12 index: 7 15 16 49 80 134 176 251 258 280 326 344
21 12 sysname: YBL003C YBL099W YBR009C YDL055C YDR225W YGL062W YHR183W YLR303W YLR354C YMR186W YOL155C YOR382W	21 12 index: 7 15 16 49 80 134 176 251 258 280 326 344	21 12 sysname: YBL003C YBL099W YBR009C YDL055C YDR225W YGL062W YHR183W YLR303W YLR354C YMR186W YOL155C YOR382W	21 12 sysname: YBL003C YBL099W YBR009C YDL055C YDR225W YGL062W YHR183W YLR303W YLR354C YMR186W YOL155C YOR382W	21 12 sysname: YBL003C YBL099W YBR009C YDL055C YDR225W YGL062W YHR183W YLR303W YLR354C YMR186W YOL155C YOR382W	21 12 sysname: YBL003C YBL099W YBR009C YDL055C YDR225W YGL062W YHR183W YLR303W YLR354C YMR186W YOL155C YOR382W	21 12 sysname: YBL003C YBL099W YBR009C YDL055C YDR225W YGL062W YHR183W YLR303W YLR354C YMR186W YOL155C YOR382W	21 12 sysname: YBL003C YBL099W YBR009C YDL055C YDR225W YGL062W YHR183W YLR303W YLR354C YMR186W YOL155C YOR382W	21 12 sysname: YBL003C YBL099W YBR009C YDL055C YDR225W YGL062W YHR183W YLR303W YLR354C YMR186W YOL155C YOR382W
21 12 clusters: 19 19 15	21 12 sysname: YBL003C YBL099W YBR009C YDL055C YDR225W YGL062W YHR183W YLR303W YLR354C YMR186W YOL155C YOR382W	21 12 clusters:	21 12 clusters:	21 12 clusters:	21 12 clusters:	21 12 clusters:	21 12 clusters:	21 12 clusters:
	21 12 clusters: 19
22 19 index: 13 99 112 117 142 148 181 182 190 233 234 242 283 319 336 337 352 363 369		22 17 index: 13 99 112 117 142 148 181 182 190 233 234 242 283 319 336 363 369	22 17 index: 13 99 112 117 142 148 181 182 190 233 234 242 283 319 336 363 369	22 17 index: 13 99 112 117 142 148 181 182 190 233 234 242 283 319 336 363 369	22 17 index: 13 99 112 117 142 148 181 182 190 233 234 242 283 319 336 363 369	22 17 index: 13 99 112 117 142 148 181 182 190 233 234 242 283 319 336 363 369	22 17 index: 13 99 112 117 142 148 181 182 190 233 234 242 283 319 336 363 369	22 17 index: 13 99 112 117 142 148 181 182 190 233 234 242 283 319 336 363 369
22 19 sysname: YBL087C YEL026W YER102W YER165W YGL234W YGR061C YIL053W YIL069C YJL130C YLR048W YLR058C YLR180W YMR217W YOL086C YOR303W YOR310C YPL106C YPR035W YPR132W	22 19 index: 13 99 112 117 142 148 181 182 190 233 234 242 283 319 336 337 352 363 369	22 17 sysname: YBL087C YEL026W YER102W YER165W YGL234W YGR061C YIL053W YIL069C YJL130C YLR048W YLR058C YLR180W YMR217W YOL086C YOR303W YPR035W YPR132W	22 17 sysname: YBL087C YEL026W YER102W YER165W YGL234W YGR061C YIL053W YIL069C YJL130C YLR048W YLR058C YLR180W YMR217W YOL086C YOR303W YPR035W YPR132W	22 17 sysname: YBL087C YEL026W YER102W YER165W YGL234W YGR061C YIL053W YIL069C YJL130C YLR048W YLR058C YLR180W YMR217W YOL086C YOR303W YPR035W YPR132W	22 17 sysname: YBL087C YEL026W YER102W YER165W YGL234W YGR061C YIL053W YIL069C YJL130C YLR048W YLR058C YLR180W YMR217W YOL086C YOR303W YPR035W YPR132W	22 17 sysname: YBL087C YEL026W YER102W YER165W YGL234W YGR061C YIL053W YIL069C YJL130C YLR048W YLR058C YLR180W YMR217W YOL086C YOR303W YPR035W YPR132W	22 17 sysname: YBL087C YEL026W YER102W YER165W YGL234W YGR061C YIL053W YIL069C YJL130C YLR048W YLR058C YLR180W YMR217W YOL086C YOR303W YPR035W YPR132W	22 17 sysname: YBL087C YEL026W YER102W YER165W YGL234W YGR061C YIL053W YIL069C YJL130C YLR048W YLR058C YLR180W YMR217W YOL086C YOR303W YPR035W YPR132W
22 19 clusters: 26 29 28 28	22 19 sysname: YBL087C YEL026W YER102W YER165W YGL234W YGR061C YIL053W YIL069C YJL130C YLR048W YLR058C YLR180W YMR217W YOL086C YOR303W YOR310C YPL106C YPR035W YPR132W	22 17 clusters:	22 17 clusters:	22 17 clusters:	22 17 clusters:	22 17 clusters:	22 17 clusters:	22 17 clusters:
22 19 0.000517326 P 6541 glutamine metabolic process 6 5 annotated: 0 0 0 0 0 1 0 0 1 0 0 0 1 0 1 0 0 1 0	22 19 clusters: 26 29 28	22 17 0.000270747 P 6541 glutamine metabolic process 6 5 annotated: 0 0 0 0 0 1 0 0 1 0 0 0 1 0 1 1 0	22 17 0.000270747 P 6541 glutamine metabolic process 6 5 annotated: 0 0 0 0 0 1 0 0 1 0 0 0 1 0 1 1 0	22 17 0.000270747 P 6541 glutamine metabolic process 6 5 annotated: 0 0 0 0 0 1 0 0 1 0 0 0 1 0 1 1 0	22 17 0.000270747 P 6541 glutamine metabolic process 6 5 annotated: 0 0 0 0 0 1 0 0 1 0 0 0 1 0 1 1 0	22 17 0.000270747 P 6541 glutamine metabolic process 6 5 annotated: 0 0 0 0 0 1 0 0 1 0 0 0 1 0 1 1 0	22 17 0.000270747 P 6541 glutamine metabolic process 6 5 annotated: 0 0 0 0 0 1 0 0 1 0 0 0 1 0 1 1 0	22 17 0.000270747 P 6541 glutamine metabolic process 6 5 annotated: 0 0 0 0 0 1 0 0 1 0 0 0 1 0 1 1 0
22 19 0.00472084 F 16879 ligase activity, forming carbon-nitrogen bonds 13 6 annotated: 0 0 0 0 1 1 0 0 1 0 0 0 1 0 1 0 0 1 0	22 19 0.000517326 P 6541 glutamine metabolic process 6 5 annotated: 0 0 0 0 0 1 0 0 1 0 0 0 1 0 1 0 0 1 0	22 17 0.00218098 F 16879 ligase activity, forming carbon-nitrogen bonds 13 6 annotated: 0 0 0 0 1 1 0 0 1 0 0 0 1 0 1 1 0	22 17 0.00218098 F 16879 ligase activity, forming carbon-nitrogen bonds 13 6 annotated: 0 0 0 0 1 1 0 0 1 0 0 0 1 0 1 1 0	22 17 0.00218098 F 16879 ligase activity, forming carbon-nitrogen bonds 13 6 annotated: 0 0 0 0 1 1 0 0 1 0 0 0 1 0 1 1 0	22 17 0.00218098 F 16879 ligase activity, forming carbon-nitrogen bonds 13 6 annotated: 0 0 0 0 1 1 0 0 1 0 0 0 1 0 1 1 0	22 17 0.00218098 F 16879 ligase activity, forming carbon-nitrogen bonds 13 6 annotated: 0 0 0 0 1 1 0 0 1 0 0 0 1 0 1 1 0	22 17 0.00218098 F 16879 ligase activity, forming carbon-nitrogen bonds 13 6 annotated: 0 0 0 0 1 1 0 0 1 0 0 0 1 0 1 1 0	22 17 0.00218098 F 16879 ligase activity, forming carbon-nitrogen bonds 13 6 annotated: 0 0 0 0 1 1 0 0 1 0 0 0 1 0 1 1 0
	22 19 0.00472084 F 16879 ligase activity, forming carbon-nitrogen bonds 13 6 annotated: 0 0 0 0 1 1 0 0 1 0 0 0 1 0 1 0 0 1 0	22 17 0.00632814 F 16884 carbon-nitrogen ligase activity, with glutamine as amido-N-donor 5 4 annotated: 0 0 0 0 0 1 0 0 1 0 0 0 1 0 1 0 0	22 17 0.00632814 F 16884 carbon-nitrogen ligase activity, with glutamine as amido-N-donor 5 4 annotated: 0 0 0 0 0 1 0 0 1 0 0 0 1 0 1 0 0	22 17 0.00632814 F 16884 carbon-nitrogen ligase activity, with glutamine as amido-N-donor 5 4 annotated: 0 0 0 0 0 1 0 0 1 0 0 0 1 0 1 0 0	22 17 0.00632814 F 16884 carbon-nitrogen ligase activity, with glutamine as amido-N-donor 5 4 annotated: 0 0 0 0 0 1 0 0 1 0 0 0 1 0 1 0 0	22 17 0.00632814 F 16884 carbon-nitrogen ligase activity, with glutamine as amido-N-donor 5 4 annotated: 0 0 0 0 0 1 0 0 1 0 0 0 1 0 1 0 0	22 17 0.00632814 F 16884 carbon-nitrogen ligase activity, with glutamine as amido-N-donor 5 4 annotated: 0 0 0 0 0 1 0 0 1 0 0 0 1 0 1 0 0	22 17 0.00632814 F 16884 carbon-nitrogen ligase activity, with glutamine as amido-N-donor 5 4 annotated: 0 0 0 0 0 1 0 0 1 0 0 0 1 0 1 0 0
23 6 index: 23 77 120 287 342 348
23 6 sysname: YBR067C YDR155C YFL014W YMR251W-A YOR374W YPL058C	23 4 index: 23 120 342 348	23 4 index: 23 120 342 348	23 4 index: 23 120 342 348	23 4 index: 23 120 342 348	23 4 index: 23 120 342 348	23 4 index: 23 120 342 348	23 4 index: 23 120 342 348	23 4 index: 23 120 342 348
23 6 clusters: 15 15	23 4 sysname: YBR067C YFL014W YOR374W YPL058C	23 4 sysname: YBR067C YFL014W YOR374W YPL058C	23 4 sysname: YBR067C YFL014W YOR374W YPL058C	23 4 sysname: YBR067C YFL014W YOR374W YPL058C	23 4 sysname: YBR067C YFL014W YOR374W YPL058C	23 4 sysname: YBR067C YFL014W YOR374W YPL058C	23 4 sysname: YBR067C YFL014W YOR374W YPL058C	23 4 sysname: YBR067C YFL014W YOR374W YPL058C
	23 4 clusters:	23 4 clusters:	23 4 clusters:	23 4 clusters:	23 4 clusters:	23 4 clusters:	23 4 clusters:	23 4 clusters:
24 24 index: 14 30 64 72 87 96 104 111 131 135 138 178 186 191 205 211 223 224 236 240 244 275 302 341
24 24 sysname: YBL092W YBR181C YDL229W YDR064W YDR385W YDR524C-B YER043C YER091C YGL030W YGL076C YGL135W YHR203C YIL148W YJL136C YJR123W YKL056C YKR042W YKR057W YLR075W YLR167W YLR249W YMR116C YNL178W YOR369C	24 23 index: 14 30 64 87 96 104 111 131 135 138 178 186 191 205 211 223 224 236 240 244 275 302 341	24 17 index: 30 64 87 96 111 131 135 138 178 186 191 205 236 240 244 302 341	24 16 index: 30 64 87 96 111 131 135 138 178 186 191 236 240 244 302 341	24 16 index: 30 64 87 96 111 131 135 138 178 186 191 236 240 244 302 341	24 16 index: 30 64 87 96 111 131 135 138 178 186 191 236 240 244 302 341	24 16 index: 30 64 87 96 111 131 135 138 178 186 191 236 240 244 302 341	24 16 index: 30 64 87 96 111 131 135 138 178 186 191 236 240 244 302 341	24 16 index: 30 64 87 96 111 131 135 138 178 186 191 236 240 244 302 341
24 24 clusters: 20 20 20 20;25 20 16 20 20 20 20 20 20 16 20 20 20 20 20 20 13;16 20 20 20 20	24 23 sysname: YBL092W YBR181C YDL229W YDR385W YDR524C-B YER043C YER091C YGL030W YGL076C YGL135W YHR203C YIL148W YJL136C YJR123W YKL056C YKR042W YKR057W YLR075W YLR167W YLR249W YMR116C YNL178W YOR369C	24 17 sysname: YBR181C YDL229W YDR385W YDR524C-B YER091C YGL030W YGL076C YGL135W YHR203C YIL148W YJL136C YJR123W YLR075W YLR167W YLR249W YNL178W YOR369C	24 16 sysname: YBR181C YDL229W YDR385W YDR524C-B YER091C YGL030W YGL076C YGL135W YHR203C YIL148W YJL136C YLR075W YLR167W YLR249W YNL178W YOR369C	24 16 sysname: YBR181C YDL229W YDR385W YDR524C-B YER091C YGL030W YGL076C YGL135W YHR203C YIL148W YJL136C YLR075W YLR167W YLR249W YNL178W YOR369C	24 16 sysname: YBR181C YDL229W YDR385W YDR524C-B YER091C YGL030W YGL076C YGL135W YHR203C YIL148W YJL136C YLR075W YLR167W YLR249W YNL178W YOR369C	24 16 sysname: YBR181C YDL229W YDR385W YDR524C-B YER091C YGL030W YGL076C YGL135W YHR203C YIL148W YJL136C YLR075W YLR167W YLR249W YNL178W YOR369C	24 16 sysname: YBR181C YDL229W YDR385W YDR524C-B YER091C YGL030W YGL076C YGL135W YHR203C YIL148W YJL136C YLR075W YLR167W YLR249W YNL178W YOR369C	24 16 sysname: YBR181C YDL229W YDR385W YDR524C-B YER091C YGL030W YGL076C YGL135W YHR203C YIL148W YJL136C YLR075W YLR167W YLR249W YNL178W YOR369C
24 24 0.00364008 C 30529 ribonucleoprotein complex 146 20 annotated: 1 1 1 1 1 0 0 0 1 1 1 1 1 1 1 1 0 1 1 1 1 1 1 1	24 23 clusters: 20 20 20 20 20 20 20 20 20 20 20 20 20 13 20 20 20 20	24 17 clusters: 20 20 20 20	24 16 clusters:	24 16 clusters:	24 16 clusters:	24 16 clusters:	24 16 clusters:	24 16 clusters:
24 24 0.00581054 C 5840 ribosome 134 19 annotated: 1 1 0 1 1 0 0 0 1 1 1 1 1 1 1 1 0 1 1 1 1 1 1 1	24 23 0.00830201 C 30529 ribonucleoprotein complex 146 19 annotated: 1 1 1 1 0 0 0 1 1 1 1 1 1 1 1 0 1 1 1 1 1 1 1	24 17 0.00498111 P 6412 translation 137 15 annotated: 1 1 1 0 0 1 1 1 1 1 1 1 1 1 1 1 1
24 24 0.00859839 P 6412 translation 137 19 annotated: 1 1 1 1 1 0 0 0 1 1 1 1 1 1 1 1 0 1 1 1 1 0 1 1			25 32 index: 20 50 51 61 86 88 90 94 125 126 132 136 137 141 149 150 163 170 173 185 192 255 266 298 304 316 321 323 327 353 354 366	25 32 index: 20 50 51 61 86 88 90 94 125 126 132 136 137 141 149 150 163 170 173 185 192 255 266 298 304 316 321 323 327 353 354 366	25 32 index: 20 50 51 61 86 88 90 94 125 126 132 136 137 141 149 150 163 170 173 185 192 255 266 298 304 316 321 323 327 353 354 366	25 32 index: 20 50 51 61 86 88 90 94 125 126 132 136 137 141 149 150 163 170 173 185 192 255 266 298 304 316 321 323 327 353 354 366	25 32 index: 20 50 51 61 86 88 90 94 125 126 132 136 137 141 149 150 163 170 173 185 192 255 266 298 304 316 321 323 327 353 354 366	25 32 index: 20 50 51 61 86 88 90 94 125 126 132 136 137 141 149 150 163 170 173 185 192 255 266 298 304 316 321 323 327 353 354 366
	25 32 index: 20 50 51 61 86 88 90 94 125 126 132 136 137 141 149 150 163 170 173 185 192 255 266 298 304 316 321 323 327 353 354 366	25 32 index: 20 50 51 61 86 88 90 94 125 126 132 136 137 141 149 150 163 170 173 185 192 255 266 298 304 316 321 323 327 353 354 366	25 32 sysname: YBR031W YDL061C YDL075W YDL191W YDR382W YDR418W YDR450W YDR500C YFR031C-A YFR032C-A YGL031C YGL103W YGL123W YGL189C YGR085C YGR118W YHL015W YHR021C YHR141C YIL133C YJL138C YLR340W YML026C YNL069C YNL209W YOL040C YOL120C YOL127W YOR063W YPL131W YPL143W YPR043W	25 32 sysname: YBR031W YDL061C YDL075W YDL191W YDR382W YDR418W YDR450W YDR500C YFR031C-A YFR032C-A YGL031C YGL103W YGL123W YGL189C YGR085C YGR118W YHL015W YHR021C YHR141C YIL133C YJL138C YLR340W YML026C YNL069C YNL209W YOL040C YOL120C YOL127W YOR063W YPL131W YPL143W YPR043W	25 32 sysname: YBR031W YDL061C YDL075W YDL191W YDR382W YDR418W YDR450W YDR500C YFR031C-A YFR032C-A YGL031C YGL103W YGL123W YGL189C YGR085C YGR118W YHL015W YHR021C YHR141C YIL133C YJL138C YLR340W YML026C YNL069C YNL209W YOL040C YOL120C YOL127W YOR063W YPL131W YPL143W YPR043W	25 32 sysname: YBR031W YDL061C YDL075W YDL191W YDR382W YDR418W YDR450W YDR500C YFR031C-A YFR032C-A YGL031C YGL103W YGL123W YGL189C YGR085C YGR118W YHL015W YHR021C YHR141C YIL133C YJL138C YLR340W YML026C YNL069C YNL209W YOL040C YOL120C YOL127W YOR063W YPL131W YPL143W YPR043W	25 32 sysname: YBR031W YDL061C YDL075W YDL191W YDR382W YDR418W YDR450W YDR500C YFR031C-A YFR032C-A YGL031C YGL103W YGL123W YGL189C YGR085C YGR118W YHL015W YHR021C YHR141C YIL133C YJL138C YLR340W YML026C YNL069C YNL209W YOL040C YOL120C YOL127W YOR063W YPL131W YPL143W YPR043W	25 32 sysname: YBR031W YDL061C YDL075W YDL191W YDR382W YDR418W YDR450W YDR500C YFR031C-A YFR032C-A YGL031C YGL103W YGL123W YGL189C YGR085C YGR118W YHL015W YHR021C YHR141C YIL133C YJL138C YLR340W YML026C YNL069C YNL209W YOL040C YOL120C YOL127W YOR063W YPL131W YPL143W YPR043W
25 34 index: 11 20 50 51 61 72 86 88 90 94 125 126 132 136 137 141 149 150 163 170 173 185 192 255 266 298 304 316 321 323 327 353 354 366	25 32 sysname: YBR031W YDL061C YDL075W YDL191W YDR382W YDR418W YDR450W YDR500C YFR031C-A YFR032C-A YGL031C YGL103W YGL123W YGL189C YGR085C YGR118W YHL015W YHR021C YHR141C YIL133C YJL138C YLR340W YML026C YNL069C YNL209W YOL040C YOL120C YOL127W YOR063W YPL131W YPL143W YPR043W	25 32 sysname: YBR031W YDL061C YDL075W YDL191W YDR382W YDR418W YDR450W YDR500C YFR031C-A YFR032C-A YGL031C YGL103W YGL123W YGL189C YGR085C YGR118W YHL015W YHR021C YHR141C YIL133C YJL138C YLR340W YML026C YNL069C YNL209W YOL040C YOL120C YOL127W YOR063W YPL131W YPL143W YPR043W	25 32 clusters: 20 17;20	25 32 clusters: 17;20	25 32 clusters: 17;20	25 32 clusters: 17;20	25 32 clusters: 17	25 32 clusters:
25 34 sysname: YBL072C YBR031W YDL061C YDL075W YDL191W YDR064W YDR382W YDR418W YDR450W YDR500C YFR031C-A YFR032C-A YGL031C YGL103W YGL123W YGL189C YGR085C YGR118W YHL015W YHR021C YHR141C YIL133C YJL138C YLR340W YML026C YNL069C YNL209W YOL040C YOL120C YOL127W YOR063W YPL131W YPL143W YPR043W	25 32 clusters: 20 17;20	25 32 clusters: 20 17;20	25 32 0.0000000000044515 C 30529 ribonucleoprotein complex 146 32 annotated: 1 1 1 1 1 1 1 1 1 1 1 1 1 1 1 1 1 1 1 1 1 1 1 1 1 1 1 1 1 1 1 1	25 32 0.0000000000044515 C 30529 ribonucleoprotein complex 146 32 annotated: 1 1 1 1 1 1 1 1 1 1 1 1 1 1 1 1 1 1 1 1 1 1 1 1 1 1 1 1 1 1 1 1	25 32 0.0000000000044515 C 30529 ribonucleoprotein complex 146 32 annotated: 1 1 1 1 1 1 1 1 1 1 1 1 1 1 1 1 1 1 1 1 1 1 1 1 1 1 1 1 1 1 1 1	25 32 0.0000000000044515 C 30529 ribonucleoprotein complex 146 32 annotated: 1 1 1 1 1 1 1 1 1 1 1 1 1 1 1 1 1 1 1 1 1 1 1 1 1 1 1 1 1 1 1 1	25 32 0.0000000000044515 C 30529 ribonucleoprotein complex 146 32 annotated: 1 1 1 1 1 1 1 1 1 1 1 1 1 1 1 1 1 1 1 1 1 1 1 1 1 1 1 1 1 1 1 1	25 32 0.0000000000044515 C 30529 ribonucleoprotein complex 146 32 annotated: 1 1 1 1 1 1 1 1 1 1 1 1 1 1 1 1 1 1 1 1 1 1 1 1 1 1 1 1 1 1 1 1
25 34 clusters: 20 20;24 9 20 17;20	25 32 0.0000000000044515 C 30529 ribonucleoprotein complex 146 32 annotated: 1 1 1 1 1 1 1 1 1 1 1 1 1 1 1 1 1 1 1 1 1 1 1 1 1 1 1 1 1 1 1 1	25 32 0.0000000000044515 C 30529 ribonucleoprotein complex 146 32 annotated: 1 1 1 1 1 1 1 1 1 1 1 1 1 1 1 1 1 1 1 1 1 1 1 1 1 1 1 1 1 1 1 1	25 32 0.0000000000136039 C 44391 ribosomal subunit 120 30 annotated: 1 1 1 1 1 1 1 1 1 1 1 1 1 1 1 1 1 1 1 1 0 1 1 1 0 1 1 1 1 1 1 1	25 32 0.0000000000136039 C 44391 ribosomal subunit 120 30 annotated: 1 1 1 1 1 1 1 1 1 1 1 1 1 1 1 1 1 1 1 1 0 1 1 1 0 1 1 1 1 1 1 1	25 32 0.0000000000136039 C 44391 ribosomal subunit 120 30 annotated: 1 1 1 1 1 1 1 1 1 1 1 1 1 1 1 1 1 1 1 1 0 1 1 1 0 1 1 1 1 1 1 1	25 32 0.0000000000136039 C 44391 ribosomal subunit 120 30 annotated: 1 1 1 1 1 1 1 1 1 1 1 1 1 1 1 1 1 1 1 1 0 1 1 1 0 1 1 1 1 1 1 1	25 32 0.0000000000136039 C 44391 ribosomal subunit 120 30 annotated: 1 1 1 1 1 1 1 1 1 1 1 1 1 1 1 1 1 1 1 1 0 1 1 1 0 1 1 1 1 1 1 1	25 32 0.0000000000136039 C 44391 ribosomal subunit 120 30 annotated: 1 1 1 1 1 1 1 1 1 1 1 1 1 1 1 1 1 1 1 1 0 1 1 1 0 1 1 1 1 1 1 1
25 34 0.000000000000506432 C 30529 ribonucleoprotein complex 146 34 annotated: 1 1 1 1 1 1 1 1 1 1 1 1 1 1 1 1 1 1 1 1 1 1 1 1 1 1 1 1 1 1 1 1 1 1	25 32 0.0000000000136039 C 44391 ribosomal subunit 120 30 annotated: 1 1 1 1 1 1 1 1 1 1 1 1 1 1 1 1 1 1 1 1 0 1 1 1 0 1 1 1 1 1 1 1	25 32 0.0000000000136039 C 44391 ribosomal subunit 120 30 annotated: 1 1 1 1 1 1 1 1 1 1 1 1 1 1 1 1 1 1 1 1 0 1 1 1 0 1 1 1 1 1 1 1	25 32 0.0000000000147833 C 5840 ribosome 134 31 annotated: 1 1 1 1 1 1 1 1 1 1 1 1 1 1 1 1 1 1 1 1 1 1 1 1 0 1 1 1 1 1 1 1	25 32 0.0000000000147833 C 5840 ribosome 134 31 annotated: 1 1 1 1 1 1 1 1 1 1 1 1 1 1 1 1 1 1 1 1 1 1 1 1 0 1 1 1 1 1 1 1	25 32 0.0000000000147833 C 5840 ribosome 134 31 annotated: 1 1 1 1 1 1 1 1 1 1 1 1 1 1 1 1 1 1 1 1 1 1 1 1 0 1 1 1 1 1 1 1	25 32 0.0000000000147833 C 5840 ribosome 134 31 annotated: 1 1 1 1 1 1 1 1 1 1 1 1 1 1 1 1 1 1 1 1 1 1 1 1 0 1 1 1 1 1 1 1	25 32 0.0000000000147833 C 5840 ribosome 134 31 annotated: 1 1 1 1 1 1 1 1 1 1 1 1 1 1 1 1 1 1 1 1 1 1 1 1 0 1 1 1 1 1 1 1	25 32 0.0000000000147833 C 5840 ribosome 134 31 annotated: 1 1 1 1 1 1 1 1 1 1 1 1 1 1 1 1 1 1 1 1 1 1 1 1 0 1 1 1 1 1 1 1
25 34 0.00000000000108638 C 44391 ribosomal subunit 120 32 annotated: 1 1 1 1 1 1 1 1 1 1 1 1 1 1 1 1 1 1 1 1 1 1 0 1 1 1 0 1 1 1 1 1 1 1	25 32 0.0000000000147833 C 5840 ribosome 134 31 annotated: 1 1 1 1 1 1 1 1 1 1 1 1 1 1 1 1 1 1 1 1 1 1 1 1 0 1 1 1 1 1 1 1	25 32 0.0000000000147833 C 5840 ribosome 134 31 annotated: 1 1 1 1 1 1 1 1 1 1 1 1 1 1 1 1 1 1 1 1 1 1 1 1 0 1 1 1 1 1 1 1	25 32 0.0000000000236196 C 22626 cytosolic ribosome 122 30 annotated: 1 1 1 1 1 1 1 1 1 1 1 1 1 1 1 1 1 1 1 1 0 1 1 1 0 1 1 1 1 1 1 1	25 32 0.0000000000236196 C 22626 cytosolic ribosome 122 30 annotated: 1 1 1 1 1 1 1 1 1 1 1 1 1 1 1 1 1 1 1 1 0 1 1 1 0 1 1 1 1 1 1 1	25 32 0.0000000000236196 C 22626 cytosolic ribosome 122 30 annotated: 1 1 1 1 1 1 1 1 1 1 1 1 1 1 1 1 1 1 1 1 0 1 1 1 0 1 1 1 1 1 1 1	25 32 0.0000000000236196 C 22626 cytosolic ribosome 122 30 annotated: 1 1 1 1 1 1 1 1 1 1 1 1 1 1 1 1 1 1 1 1 0 1 1 1 0 1 1 1 1 1 1 1	25 32 0.0000000000236196 C 22626 cytosolic ribosome 122 30 annotated: 1 1 1 1 1 1 1 1 1 1 1 1 1 1 1 1 1 1 1 1 0 1 1 1 0 1 1 1 1 1 1 1	25 32 0.0000000000236196 C 22626 cytosolic ribosome 122 30 annotated: 1 1 1 1 1 1 1 1 1 1 1 1 1 1 1 1 1 1 1 1 0 1 1 1 0 1 1 1 1 1 1 1
25 34 0.00000000000145584 C 5840 ribosome 134 33 annotated: 1 1 1 1 1 1 1 1 1 1 1 1 1 1 1 1 1 1 1 1 1 1 1 1 1 1 0 1 1 1 1 1 1 1	25 32 0.0000000000236196 C 22626 cytosolic ribosome 122 30 annotated: 1 1 1 1 1 1 1 1 1 1 1 1 1 1 1 1 1 1 1 1 0 1 1 1 0 1 1 1 1 1 1 1	25 32 0.0000000000236196 C 22626 cytosolic ribosome 122 30 annotated: 1 1 1 1 1 1 1 1 1 1 1 1 1 1 1 1 1 1 1 1 0 1 1 1 0 1 1 1 1 1 1 1	25 32 0.0000000000317325 P 6412 translation 137 31 annotated: 1 1 1 1 1 1 1 1 1 1 0 1 1 1 1 1 1 1 1 1 1 1 1 1 1 1 1 1 1 1 1 1	25 32 0.0000000000317325 P 6412 translation 137 31 annotated: 1 1 1 1 1 1 1 1 1 1 0 1 1 1 1 1 1 1 1 1 1 1 1 1 1 1 1 1 1 1 1 1	25 32 0.0000000000317325 P 6412 translation 137 31 annotated: 1 1 1 1 1 1 1 1 1 1 0 1 1 1 1 1 1 1 1 1 1 1 1 1 1 1 1 1 1 1 1 1	25 32 0.0000000000317325 P 6412 translation 137 31 annotated: 1 1 1 1 1 1 1 1 1 1 0 1 1 1 1 1 1 1 1 1 1 1 1 1 1 1 1 1 1 1 1 1	25 32 0.0000000000317325 P 6412 translation 137 31 annotated: 1 1 1 1 1 1 1 1 1 1 0 1 1 1 1 1 1 1 1 1 1 1 1 1 1 1 1 1 1 1 1 1	25 32 0.0000000000317325 P 6412 translation 137 31 annotated: 1 1 1 1 1 1 1 1 1 1 0 1 1 1 1 1 1 1 1 1 1 1 1 1 1 1 1 1 1 1 1 1
25 34 0.00000000000197136 C 22626 cytosolic ribosome 122 32 annotated: 1 1 1 1 1 1 1 1 1 1 1 1 1 1 1 1 1 1 1 1 1 1 0 1 1 1 0 1 1 1 1 1 1 1	25 32 0.0000000000317325 P 6412 translation 137 31 annotated: 1 1 1 1 1 1 1 1 1 1 0 1 1 1 1 1 1 1 1 1 1 1 1 1 1 1 1 1 1 1 1 1	25 32 0.0000000000317325 P 6412 translation 137 31 annotated: 1 1 1 1 1 1 1 1 1 1 0 1 1 1 1 1 1 1 1 1 1 1 1 1 1 1 1 1 1 1 1 1	25 32 0.0000000000731446 F 3735 structural constituent of ribosome 114 29 annotated: 1 1 1 1 1 1 1 1 1 1 0 1 1 1 1 1 1 1 1 1 0 1 1 1 0 1 1 1 1 1 1 1	25 32 0.0000000000731446 F 3735 structural constituent of ribosome 114 29 annotated: 1 1 1 1 1 1 1 1 1 1 0 1 1 1 1 1 1 1 1 1 0 1 1 1 0 1 1 1 1 1 1 1	25 32 0.0000000000731446 F 3735 structural constituent of ribosome 114 29 annotated: 1 1 1 1 1 1 1 1 1 1 0 1 1 1 1 1 1 1 1 1 0 1 1 1 0 1 1 1 1 1 1 1	25 32 0.0000000000731446 F 3735 structural constituent of ribosome 114 29 annotated: 1 1 1 1 1 1 1 1 1 1 0 1 1 1 1 1 1 1 1 1 0 1 1 1 0 1 1 1 1 1 1 1	25 32 0.0000000000731446 F 3735 structural constituent of ribosome 114 29 annotated: 1 1 1 1 1 1 1 1 1 1 0 1 1 1 1 1 1 1 1 1 0 1 1 1 0 1 1 1 1 1 1 1	25 32 0.0000000000731446 F 3735 structural constituent of ribosome 114 29 annotated: 1 1 1 1 1 1 1 1 1 1 0 1 1 1 1 1 1 1 1 1 0 1 1 1 0 1 1 1 1 1 1 1
25 34 0.00000000000331048 P 6412 translation 137 33 annotated: 1 1 1 1 1 1 1 1 1 1 1 1 0 1 1 1 1 1 1 1 1 1 1 1 1 1 1 1 1 1 1 1 1 1	25 32 0.0000000000731446 F 3735 structural constituent of ribosome 114 29 annotated: 1 1 1 1 1 1 1 1 1 1 0 1 1 1 1 1 1 1 1 1 0 1 1 1 0 1 1 1 1 1 1 1	25 32 0.0000000000731446 F 3735 structural constituent of ribosome 114 29 annotated: 1 1 1 1 1 1 1 1 1 1 0 1 1 1 1 1 1 1 1 1 0 1 1 1 0 1 1 1 1 1 1 1	25 32 0.000000000193563 C 44445 cytosolic part 130 30 annotated: 1 1 1 1 1 1 1 1 1 1 1 1 1 1 1 1 1 1 1 1 0 1 1 1 0 1 1 1 1 1 1 1	25 32 0.000000000193563 C 44445 cytosolic part 130 30 annotated: 1 1 1 1 1 1 1 1 1 1 1 1 1 1 1 1 1 1 1 1 0 1 1 1 0 1 1 1 1 1 1 1	25 32 0.000000000193563 C 44445 cytosolic part 130 30 annotated: 1 1 1 1 1 1 1 1 1 1 1 1 1 1 1 1 1 1 1 1 0 1 1 1 0 1 1 1 1 1 1 1	25 32 0.000000000193563 C 44445 cytosolic part 130 30 annotated: 1 1 1 1 1 1 1 1 1 1 1 1 1 1 1 1 1 1 1 1 0 1 1 1 0 1 1 1 1 1 1 1	25 32 0.000000000193563 C 44445 cytosolic part 130 30 annotated: 1 1 1 1 1 1 1 1 1 1 1 1 1 1 1 1 1 1 1 1 0 1 1 1 0 1 1 1 1 1 1 1	25 32 0.000000000193563 C 44445 cytosolic part 130 30 annotated: 1 1 1 1 1 1 1 1 1 1 1 1 1 1 1 1 1 1 1 1 0 1 1 1 0 1 1 1 1 1 1 1
25 34 0.00000000000554853 F 3735 structural constituent of ribosome 114 31 annotated: 1 1 1 1 1 1 1 1 1 1 1 1 0 1 1 1 1 1 1 1 1 1 0 1 1 1 0 1 1 1 1 1 1 1	25 32 0.000000000193563 C 44445 cytosolic part 130 30 annotated: 1 1 1 1 1 1 1 1 1 1 1 1 1 1 1 1 1 1 1 1 0 1 1 1 0 1 1 1 1 1 1 1	25 32 0.000000000193563 C 44445 cytosolic part 130 30 annotated: 1 1 1 1 1 1 1 1 1 1 1 1 1 1 1 1 1 1 1 1 0 1 1 1 0 1 1 1 1 1 1 1	25 32 0.000000000486646 F 5198 structural molecule activity 121 29 annotated: 1 1 1 1 1 1 1 1 1 1 0 1 1 1 1 1 1 1 1 1 0 1 1 1 0 1 1 1 1 1 1 1	25 32 0.000000000486646 F 5198 structural molecule activity 121 29 annotated: 1 1 1 1 1 1 1 1 1 1 0 1 1 1 1 1 1 1 1 1 0 1 1 1 0 1 1 1 1 1 1 1	25 32 0.000000000486646 F 5198 structural molecule activity 121 29 annotated: 1 1 1 1 1 1 1 1 1 1 0 1 1 1 1 1 1 1 1 1 0 1 1 1 0 1 1 1 1 1 1 1	25 32 0.000000000486646 F 5198 structural molecule activity 121 29 annotated: 1 1 1 1 1 1 1 1 1 1 0 1 1 1 1 1 1 1 1 1 0 1 1 1 0 1 1 1 1 1 1 1	25 32 0.000000000486646 F 5198 structural molecule activity 121 29 annotated: 1 1 1 1 1 1 1 1 1 1 0 1 1 1 1 1 1 1 1 1 0 1 1 1 0 1 1 1 1 1 1 1	25 32 0.000000000486646 F 5198 structural molecule activity 121 29 annotated: 1 1 1 1 1 1 1 1 1 1 0 1 1 1 1 1 1 1 1 1 0 1 1 1 0 1 1 1 1 1 1 1
25 34 0.0000000000191001 C 44445 cytosolic part 130 32 annotated: 1 1 1 1 1 1 1 1 1 1 1 1 1 1 1 1 1 1 1 1 1 1 0 1 1 1 0 1 1 1 1 1 1 1	25 32 0.000000000486646 F 5198 structural molecule activity 121 29 annotated: 1 1 1 1 1 1 1 1 1 1 0 1 1 1 1 1 1 1 1 1 0 1 1 1 0 1 1 1 1 1 1 1	25 32 0.000000000486646 F 5198 structural molecule activity 121 29 annotated: 1 1 1 1 1 1 1 1 1 1 0 1 1 1 1 1 1 1 1 1 0 1 1 1 0 1 1 1 1 1 1 1	25 32 0.000000000560841 P 34645 cellular macromolecule biosynthetic process 149 31 annotated: 1 1 1 1 1 1 1 1 1 1 0 1 1 1 1 1 1 1 1 1 1 1 1 1 1 1 1 1 1 1 1 1	25 32 0.000000000560841 P 34645 cellular macromolecule biosynthetic process 149 31 annotated: 1 1 1 1 1 1 1 1 1 1 0 1 1 1 1 1 1 1 1 1 1 1 1 1 1 1 1 1 1 1 1 1	25 32 0.000000000560841 P 34645 cellular macromolecule biosynthetic process 149 31 annotated: 1 1 1 1 1 1 1 1 1 1 0 1 1 1 1 1 1 1 1 1 1 1 1 1 1 1 1 1 1 1 1 1	25 32 0.000000000560841 P 34645 cellular macromolecule biosynthetic process 149 31 annotated: 1 1 1 1 1 1 1 1 1 1 0 1 1 1 1 1 1 1 1 1 1 1 1 1 1 1 1 1 1 1 1 1	25 32 0.000000000560841 P 34645 cellular macromolecule biosynthetic process 149 31 annotated: 1 1 1 1 1 1 1 1 1 1 0 1 1 1 1 1 1 1 1 1 1 1 1 1 1 1 1 1 1 1 1 1	25 32 0.000000000560841 P 34645 cellular macromolecule biosynthetic process 149 31 annotated: 1 1 1 1 1 1 1 1 1 1 0 1 1 1 1 1 1 1 1 1 1 1 1 1 1 1 1 1 1 1 1 1
25 34 0.0000000000432738 F 5198 structural molecule activity 121 31 annotated: 1 1 1 1 1 1 1 1 1 1 1 1 0 1 1 1 1 1 1 1 1 1 0 1 1 1 0 1 1 1 1 1 1 1	25 32 0.000000000560841 P 34645 cellular macromolecule biosynthetic process 149 31 annotated: 1 1 1 1 1 1 1 1 1 1 0 1 1 1 1 1 1 1 1 1 1 1 1 1 1 1 1 1 1 1 1 1	25 32 0.000000000560841 P 34645 cellular macromolecule biosynthetic process 149 31 annotated: 1 1 1 1 1 1 1 1 1 1 0 1 1 1 1 1 1 1 1 1 1 1 1 1 1 1 1 1 1 1 1 1	25 32 0.000000000703881 P 9059 macromolecule biosynthetic process 150 31 annotated: 1 1 1 1 1 1 1 1 1 1 0 1 1 1 1 1 1 1 1 1 1 1 1 1 1 1 1 1 1 1 1 1	25 32 0.000000000703881 P 9059 macromolecule biosynthetic process 150 31 annotated: 1 1 1 1 1 1 1 1 1 1 0 1 1 1 1 1 1 1 1 1 1 1 1 1 1 1 1 1 1 1 1 1	25 32 0.000000000703881 P 9059 macromolecule biosynthetic process 150 31 annotated: 1 1 1 1 1 1 1 1 1 1 0 1 1 1 1 1 1 1 1 1 1 1 1 1 1 1 1 1 1 1 1 1	25 32 0.000000000703881 P 9059 macromolecule biosynthetic process 150 31 annotated: 1 1 1 1 1 1 1 1 1 1 0 1 1 1 1 1 1 1 1 1 1 1 1 1 1 1 1 1 1 1 1 1	25 32 0.000000000703881 P 9059 macromolecule biosynthetic process 150 31 annotated: 1 1 1 1 1 1 1 1 1 1 0 1 1 1 1 1 1 1 1 1 1 1 1 1 1 1 1 1 1 1 1 1	25 32 0.000000000703881 P 9059 macromolecule biosynthetic process 150 31 annotated: 1 1 1 1 1 1 1 1 1 1 0 1 1 1 1 1 1 1 1 1 1 1 1 1 1 1 1 1 1 1 1 1
25 34 0.0000000000725658 P 34645 cellular macromolecule biosynthetic process 149 33 annotated: 1 1 1 1 1 1 1 1 1 1 1 1 0 1 1 1 1 1 1 1 1 1 1 1 1 1 1 1 1 1 1 1 1 1	25 32 0.000000000703881 P 9059 macromolecule biosynthetic process 150 31 annotated: 1 1 1 1 1 1 1 1 1 1 0 1 1 1 1 1 1 1 1 1 1 1 1 1 1 1 1 1 1 1 1 1	25 32 0.000000000703881 P 9059 macromolecule biosynthetic process 150 31 annotated: 1 1 1 1 1 1 1 1 1 1 0 1 1 1 1 1 1 1 1 1 1 1 1 1 1 1 1 1 1 1 1 1	25 32 0.00000000213629 P 10467 gene expression 155 31 annotated: 1 1 1 1 1 1 1 1 1 1 0 1 1 1 1 1 1 1 1 1 1 1 1 1 1 1 1 1 1 1 1 1	25 32 0.00000000213629 P 10467 gene expression 155 31 annotated: 1 1 1 1 1 1 1 1 1 1 0 1 1 1 1 1 1 1 1 1 1 1 1 1 1 1 1 1 1 1 1 1	25 32 0.00000000213629 P 10467 gene expression 155 31 annotated: 1 1 1 1 1 1 1 1 1 1 0 1 1 1 1 1 1 1 1 1 1 1 1 1 1 1 1 1 1 1 1 1	25 32 0.00000000213629 P 10467 gene expression 155 31 annotated: 1 1 1 1 1 1 1 1 1 1 0 1 1 1 1 1 1 1 1 1 1 1 1 1 1 1 1 1 1 1 1 1	25 32 0.00000000213629 P 10467 gene expression 155 31 annotated: 1 1 1 1 1 1 1 1 1 1 0 1 1 1 1 1 1 1 1 1 1 1 1 1 1 1 1 1 1 1 1 1	25 32 0.00000000213629 P 10467 gene expression 155 31 annotated: 1 1 1 1 1 1 1 1 1 1 0 1 1 1 1 1 1 1 1 1 1 1 1 1 1 1 1 1 1 1 1 1
25 34 0.0000000000926289 P 9059 macromolecule biosynthetic process 150 33 annotated: 1 1 1 1 1 1 1 1 1 1 1 1 0 1 1 1 1 1 1 1 1 1 1 1 1 1 1 1 1 1 1 1 1 1	25 32 0.00000000213629 P 10467 gene expression 155 31 annotated: 1 1 1 1 1 1 1 1 1 1 0 1 1 1 1 1 1 1 1 1 1 1 1 1 1 1 1 1 1 1 1 1	25 32 0.00000000213629 P 10467 gene expression 155 31 annotated: 1 1 1 1 1 1 1 1 1 1 0 1 1 1 1 1 1 1 1 1 1 1 1 1 1 1 1 1 1 1 1 1	25 32 0.00000000622604 P 44267 cellular protein metabolic process 160 31 annotated: 1 1 1 1 1 1 1 1 1 1 0 1 1 1 1 1 1 1 1 1 1 1 1 1 1 1 1 1 1 1 1 1	25 32 0.00000000622604 P 44267 cellular protein metabolic process 160 31 annotated: 1 1 1 1 1 1 1 1 1 1 0 1 1 1 1 1 1 1 1 1 1 1 1 1 1 1 1 1 1 1 1 1	25 32 0.00000000622604 P 44267 cellular protein metabolic process 160 31 annotated: 1 1 1 1 1 1 1 1 1 1 0 1 1 1 1 1 1 1 1 1 1 1 1 1 1 1 1 1 1 1 1 1	25 32 0.00000000622604 P 44267 cellular protein metabolic process 160 31 annotated: 1 1 1 1 1 1 1 1 1 1 0 1 1 1 1 1 1 1 1 1 1 1 1 1 1 1 1 1 1 1 1 1	25 32 0.00000000622604 P 44267 cellular protein metabolic process 160 31 annotated: 1 1 1 1 1 1 1 1 1 1 0 1 1 1 1 1 1 1 1 1 1 1 1 1 1 1 1 1 1 1 1 1	25 32 0.00000000622604 P 44267 cellular protein metabolic process 160 31 annotated: 1 1 1 1 1 1 1 1 1 1 0 1 1 1 1 1 1 1 1 1 1 1 1 1 1 1 1 1 1 1 1 1
25 34 0.000000000305334 P 10467 gene expression 155 33 annotated: 1 1 1 1 1 1 1 1 1 1 1 1 0 1 1 1 1 1 1 1 1 1 1 1 1 1 1 1 1 1 1 1 1 1	25 32 0.00000000622604 P 44267 cellular protein metabolic process 160 31 annotated: 1 1 1 1 1 1 1 1 1 1 0 1 1 1 1 1 1 1 1 1 1 1 1 1 1 1 1 1 1 1 1 1	25 32 0.00000000622604 P 44267 cellular protein metabolic process 160 31 annotated: 1 1 1 1 1 1 1 1 1 1 0 1 1 1 1 1 1 1 1 1 1 1 1 1 1 1 1 1 1 1 1 1	25 32 0.0000000116141 P 19538 protein metabolic process 163 31 annotated: 1 1 1 1 1 1 1 1 1 1 0 1 1 1 1 1 1 1 1 1 1 1 1 1 1 1 1 1 1 1 1 1	25 32 0.0000000116141 P 19538 protein metabolic process 163 31 annotated: 1 1 1 1 1 1 1 1 1 1 0 1 1 1 1 1 1 1 1 1 1 1 1 1 1 1 1 1 1 1 1 1	25 32 0.0000000116141 P 19538 protein metabolic process 163 31 annotated: 1 1 1 1 1 1 1 1 1 1 0 1 1 1 1 1 1 1 1 1 1 1 1 1 1 1 1 1 1 1 1 1	25 32 0.0000000116141 P 19538 protein metabolic process 163 31 annotated: 1 1 1 1 1 1 1 1 1 1 0 1 1 1 1 1 1 1 1 1 1 1 1 1 1 1 1 1 1 1 1 1	25 32 0.0000000116141 P 19538 protein metabolic process 163 31 annotated: 1 1 1 1 1 1 1 1 1 1 0 1 1 1 1 1 1 1 1 1 1 1 1 1 1 1 1 1 1 1 1 1	25 32 0.0000000116141 P 19538 protein metabolic process 163 31 annotated: 1 1 1 1 1 1 1 1 1 1 0 1 1 1 1 1 1 1 1 1 1 1 1 1 1 1 1 1 1 1 1 1
25 34 0.000000000963313 P 44267 cellular protein metabolic process 160 33 annotated: 1 1 1 1 1 1 1 1 1 1 1 1 0 1 1 1 1 1 1 1 1 1 1 1 1 1 1 1 1 1 1 1 1 1	25 32 0.0000000116141 P 19538 protein metabolic process 163 31 annotated: 1 1 1 1 1 1 1 1 1 1 0 1 1 1 1 1 1 1 1 1 1 1 1 1 1 1 1 1 1 1 1 1	25 32 0.0000000116141 P 19538 protein metabolic process 163 31 annotated: 1 1 1 1 1 1 1 1 1 1 0 1 1 1 1 1 1 1 1 1 1 1 1 1 1 1 1 1 1 1 1 1	25 32 0.000000024981 C 5829 cytosol 151 30 annotated: 1 1 1 1 1 1 1 1 1 1 1 1 1 1 1 1 1 1 1 1 0 1 1 1 0 1 1 1 1 1 1 1	25 32 0.000000024981 C 5829 cytosol 151 30 annotated: 1 1 1 1 1 1 1 1 1 1 1 1 1 1 1 1 1 1 1 1 0 1 1 1 0 1 1 1 1 1 1 1	25 32 0.000000024981 C 5829 cytosol 151 30 annotated: 1 1 1 1 1 1 1 1 1 1 1 1 1 1 1 1 1 1 1 1 0 1 1 1 0 1 1 1 1 1 1 1	25 32 0.000000024981 C 5829 cytosol 151 30 annotated: 1 1 1 1 1 1 1 1 1 1 1 1 1 1 1 1 1 1 1 1 0 1 1 1 0 1 1 1 1 1 1 1	25 32 0.000000024981 C 5829 cytosol 151 30 annotated: 1 1 1 1 1 1 1 1 1 1 1 1 1 1 1 1 1 1 1 1 0 1 1 1 0 1 1 1 1 1 1 1	25 32 0.000000024981 C 5829 cytosol 151 30 annotated: 1 1 1 1 1 1 1 1 1 1 1 1 1 1 1 1 1 1 1 1 0 1 1 1 0 1 1 1 1 1 1 1
25 34 0.00000000188177 P 19538 protein metabolic process 163 33 annotated: 1 1 1 1 1 1 1 1 1 1 1 1 0 1 1 1 1 1 1 1 1 1 1 1 1 1 1 1 1 1 1 1 1 1	25 32 0.000000024981 C 5829 cytosol 151 30 annotated: 1 1 1 1 1 1 1 1 1 1 1 1 1 1 1 1 1 1 1 1 0 1 1 1 0 1 1 1 1 1 1 1	25 32 0.000000024981 C 5829 cytosol 151 30 annotated: 1 1 1 1 1 1 1 1 1 1 1 1 1 1 1 1 1 1 1 1 0 1 1 1 0 1 1 1 1 1 1 1	25 32 0.0000000261352 C 43228 non-membrane-bounded organelle 167 31 annotated: 1 1 1 1 1 1 1 1 1 1 1 1 1 1 1 1 1 1 1 1 1 1 1 1 0 1 1 1 1 1 1 1	25 32 0.0000000261352 C 43228 non-membrane-bounded organelle 167 31 annotated: 1 1 1 1 1 1 1 1 1 1 1 1 1 1 1 1 1 1 1 1 1 1 1 1 0 1 1 1 1 1 1 1	25 32 0.0000000261352 C 43228 non-membrane-bounded organelle 167 31 annotated: 1 1 1 1 1 1 1 1 1 1 1 1 1 1 1 1 1 1 1 1 1 1 1 1 0 1 1 1 1 1 1 1	25 32 0.0000000261352 C 43228 non-membrane-bounded organelle 167 31 annotated: 1 1 1 1 1 1 1 1 1 1 1 1 1 1 1 1 1 1 1 1 1 1 1 1 0 1 1 1 1 1 1 1	25 32 0.0000000261352 C 43228 non-membrane-bounded organelle 167 31 annotated: 1 1 1 1 1 1 1 1 1 1 1 1 1 1 1 1 1 1 1 1 1 1 1 1 0 1 1 1 1 1 1 1	25 32 0.0000000261352 C 43228 non-membrane-bounded organelle 167 31 annotated: 1 1 1 1 1 1 1 1 1 1 1 1 1 1 1 1 1 1 1 1 1 1 1 1 0 1 1 1 1 1 1 1
25 34 0.00000000361328 C 5829 cytosol 151 32 annotated: 1 1 1 1 1 1 1 1 1 1 1 1 1 1 1 1 1 1 1 1 1 1 0 1 1 1 0 1 1 1 1 1 1 1	25 32 0.0000000261352 C 43228 non-membrane-bounded organelle 167 31 annotated: 1 1 1 1 1 1 1 1 1 1 1 1 1 1 1 1 1 1 1 1 1 1 1 1 0 1 1 1 1 1 1 1	25 32 0.0000000261352 C 43228 non-membrane-bounded organelle 167 31 annotated: 1 1 1 1 1 1 1 1 1 1 1 1 1 1 1 1 1 1 1 1 1 1 1 1 0 1 1 1 1 1 1 1	25 32 0.0000000261352 C 43232 intracellular non-membrane-bounded organelle 167 31 annotated: 1 1 1 1 1 1 1 1 1 1 1 1 1 1 1 1 1 1 1 1 1 1 1 1 0 1 1 1 1 1 1 1	25 32 0.0000000261352 C 43232 intracellular non-membrane-bounded organelle 167 31 annotated: 1 1 1 1 1 1 1 1 1 1 1 1 1 1 1 1 1 1 1 1 1 1 1 1 0 1 1 1 1 1 1 1	25 32 0.0000000261352 C 43232 intracellular non-membrane-bounded organelle 167 31 annotated: 1 1 1 1 1 1 1 1 1 1 1 1 1 1 1 1 1 1 1 1 1 1 1 1 0 1 1 1 1 1 1 1	25 32 0.0000000261352 C 43232 intracellular non-membrane-bounded organelle 167 31 annotated: 1 1 1 1 1 1 1 1 1 1 1 1 1 1 1 1 1 1 1 1 1 1 1 1 0 1 1 1 1 1 1 1	25 32 0.0000000261352 C 43232 intracellular non-membrane-bounded organelle 167 31 annotated: 1 1 1 1 1 1 1 1 1 1 1 1 1 1 1 1 1 1 1 1 1 1 1 1 0 1 1 1 1 1 1 1	25 32 0.0000000261352 C 43232 intracellular non-membrane-bounded organelle 167 31 annotated: 1 1 1 1 1 1 1 1 1 1 1 1 1 1 1 1 1 1 1 1 1 1 1 1 0 1 1 1 1 1 1 1
25 34 0.0000000044958 C 43228 non-membrane-bounded organelle 167 33 annotated: 1 1 1 1 1 1 1 1 1 1 1 1 1 1 1 1 1 1 1 1 1 1 1 1 1 1 0 1 1 1 1 1 1 1	25 32 0.0000000261352 C 43232 intracellular non-membrane-bounded organelle 167 31 annotated: 1 1 1 1 1 1 1 1 1 1 1 1 1 1 1 1 1 1 1 1 1 1 1 1 0 1 1 1 1 1 1 1	25 32 0.0000000261352 C 43232 intracellular non-membrane-bounded organelle 167 31 annotated: 1 1 1 1 1 1 1 1 1 1 1 1 1 1 1 1 1 1 1 1 1 1 1 1 0 1 1 1 1 1 1 1	25 32 0.000000519165 C 15934 large ribosomal subunit 71 21 annotated: 1 0 1 1 1 1 0 1 1 1 1 1 0 0 1 0 0 0 1 1 0 1 0 1 0 0 1 1 1 1 1 1	25 32 0.000000519165 C 15934 large ribosomal subunit 71 21 annotated: 1 0 1 1 1 1 0 1 1 1 1 1 0 0 1 0 0 0 1 1 0 1 0 1 0 0 1 1 1 1 1 1	25 32 0.000000519165 C 15934 large ribosomal subunit 71 21 annotated: 1 0 1 1 1 1 0 1 1 1 1 1 0 0 1 0 0 0 1 1 0 1 0 1 0 0 1 1 1 1 1 1	25 32 0.000000519165 C 15934 large ribosomal subunit 71 21 annotated: 1 0 1 1 1 1 0 1 1 1 1 1 0 0 1 0 0 0 1 1 0 1 0 1 0 0 1 1 1 1 1 1	25 32 0.000000519165 C 15934 large ribosomal subunit 71 21 annotated: 1 0 1 1 1 1 0 1 1 1 1 1 0 0 1 0 0 0 1 1 0 1 0 1 0 0 1 1 1 1 1 1	25 32 0.000000519165 C 15934 large ribosomal subunit 71 21 annotated: 1 0 1 1 1 1 0 1 1 1 1 1 0 0 1 0 0 0 1 1 0 1 0 1 0 0 1 1 1 1 1 1
25 34 0.0000000044958 C 43232 intracellular non-membrane-bounded organelle 167 33 annotated: 1 1 1 1 1 1 1 1 1 1 1 1 1 1 1 1 1 1 1 1 1 1 1 1 1 1 0 1 1 1 1 1 1 1	25 32 0.000000519165 C 15934 large ribosomal subunit 71 21 annotated: 1 0 1 1 1 1 0 1 1 1 1 1 0 0 1 0 0 0 1 1 0 1 0 1 0 0 1 1 1 1 1 1	25 32 0.000000519165 C 15934 large ribosomal subunit 71 21 annotated: 1 0 1 1 1 1 0 1 1 1 1 1 0 0 1 0 0 0 1 1 0 1 0 1 0 0 1 1 1 1 1 1	25 32 0.000000519165 C 22625 cytosolic large ribosomal subunit 71 21 annotated: 1 0 1 1 1 1 0 1 1 1 1 1 0 0 1 0 0 0 1 1 0 1 0 1 0 0 1 1 1 1 1 1	25 32 0.000000519165 C 22625 cytosolic large ribosomal subunit 71 21 annotated: 1 0 1 1 1 1 0 1 1 1 1 1 0 0 1 0 0 0 1 1 0 1 0 1 0 0 1 1 1 1 1 1	25 32 0.000000519165 C 22625 cytosolic large ribosomal subunit 71 21 annotated: 1 0 1 1 1 1 0 1 1 1 1 1 0 0 1 0 0 0 1 1 0 1 0 1 0 0 1 1 1 1 1 1	25 32 0.000000519165 C 22625 cytosolic large ribosomal subunit 71 21 annotated: 1 0 1 1 1 1 0 1 1 1 1 1 0 0 1 0 0 0 1 1 0 1 0 1 0 0 1 1 1 1 1 1	25 32 0.000000519165 C 22625 cytosolic large ribosomal subunit 71 21 annotated: 1 0 1 1 1 1 0 1 1 1 1 1 0 0 1 0 0 0 1 1 0 1 0 1 0 0 1 1 1 1 1 1	25 32 0.000000519165 C 22625 cytosolic large ribosomal subunit 71 21 annotated: 1 0 1 1 1 1 0 1 1 1 1 1 0 0 1 0 0 0 1 1 0 1 0 1 0 0 1 1 1 1 1 1
25 34 0.000000207344 P 44260 cellular macromolecule metabolic process 186 33 annotated: 1 1 1 1 1 1 1 1 1 1 1 1 0 1 1 1 1 1 1 1 1 1 1 1 1 1 1 1 1 1 1 1 1 1	25 32 0.000000519165 C 22625 cytosolic large ribosomal subunit 71 21 annotated: 1 0 1 1 1 1 0 1 1 1 1 1 0 0 1 0 0 0 1 1 0 1 0 1 0 0 1 1 1 1 1 1	25 32 0.000000519165 C 22625 cytosolic large ribosomal subunit 71 21 annotated: 1 0 1 1 1 1 0 1 1 1 1 1 0 0 1 0 0 0 1 1 0 1 0 1 0 0 1 1 1 1 1 1	25 32 0.000000927419 P 44260 cellular macromolecule metabolic process 186 31 annotated: 1 1 1 1 1 1 1 1 1 1 0 1 1 1 1 1 1 1 1 1 1 1 1 1 1 1 1 1 1 1 1 1	25 32 0.000000927419 P 44260 cellular macromolecule metabolic process 186 31 annotated: 1 1 1 1 1 1 1 1 1 1 0 1 1 1 1 1 1 1 1 1 1 1 1 1 1 1 1 1 1 1 1 1	25 32 0.000000927419 P 44260 cellular macromolecule metabolic process 186 31 annotated: 1 1 1 1 1 1 1 1 1 1 0 1 1 1 1 1 1 1 1 1 1 1 1 1 1 1 1 1 1 1 1 1	25 32 0.000000927419 P 44260 cellular macromolecule metabolic process 186 31 annotated: 1 1 1 1 1 1 1 1 1 1 0 1 1 1 1 1 1 1 1 1 1 1 1 1 1 1 1 1 1 1 1 1	25 32 0.000000927419 P 44260 cellular macromolecule metabolic process 186 31 annotated: 1 1 1 1 1 1 1 1 1 1 0 1 1 1 1 1 1 1 1 1 1 1 1 1 1 1 1 1 1 1 1 1	25 32 0.000000927419 P 44260 cellular macromolecule metabolic process 186 31 annotated: 1 1 1 1 1 1 1 1 1 1 0 1 1 1 1 1 1 1 1 1 1 1 1 1 1 1 1 1 1 1 1 1
25 34 0.000000319343 C 32991 macromolecular complex 208 34 annotated: 1 1 1 1 1 1 1 1 1 1 1 1 1 1 1 1 1 1 1 1 1 1 1 1 1 1 1 1 1 1 1 1 1 1	25 32 0.000000927419 P 44260 cellular macromolecule metabolic process 186 31 annotated: 1 1 1 1 1 1 1 1 1 1 0 1 1 1 1 1 1 1 1 1 1 1 1 1 1 1 1 1 1 1 1 1	25 32 0.000000927419 P 44260 cellular macromolecule metabolic process 186 31 annotated: 1 1 1 1 1 1 1 1 1 1 0 1 1 1 1 1 1 1 1 1 1 1 1 1 1 1 1 1 1 1 1 1	25 32 0.00000117402 C 32991 macromolecular complex 208 32 annotated: 1 1 1 1 1 1 1 1 1 1 1 1 1 1 1 1 1 1 1 1 1 1 1 1 1 1 1 1 1 1 1 1	25 32 0.00000117402 C 32991 macromolecular complex 208 32 annotated: 1 1 1 1 1 1 1 1 1 1 1 1 1 1 1 1 1 1 1 1 1 1 1 1 1 1 1 1 1 1 1 1	25 32 0.00000117402 C 32991 macromolecular complex 208 32 annotated: 1 1 1 1 1 1 1 1 1 1 1 1 1 1 1 1 1 1 1 1 1 1 1 1 1 1 1 1 1 1 1 1	25 32 0.00000117402 C 32991 macromolecular complex 208 32 annotated: 1 1 1 1 1 1 1 1 1 1 1 1 1 1 1 1 1 1 1 1 1 1 1 1 1 1 1 1 1 1 1 1	25 32 0.00000117402 C 32991 macromolecular complex 208 32 annotated: 1 1 1 1 1 1 1 1 1 1 1 1 1 1 1 1 1 1 1 1 1 1 1 1 1 1 1 1 1 1 1 1	25 32 0.00000117402 C 32991 macromolecular complex 208 32 annotated: 1 1 1 1 1 1 1 1 1 1 1 1 1 1 1 1 1 1 1 1 1 1 1 1 1 1 1 1 1 1 1 1
25 34 0.000000633299 P 43170 macromolecule metabolic process 192 33 annotated: 1 1 1 1 1 1 1 1 1 1 1 1 0 1 1 1 1 1 1 1 1 1 1 1 1 1 1 1 1 1 1 1 1 1	25 32 0.00000117402 C 32991 macromolecular complex 208 32 annotated: 1 1 1 1 1 1 1 1 1 1 1 1 1 1 1 1 1 1 1 1 1 1 1 1 1 1 1 1 1 1 1 1	25 32 0.00000117402 C 32991 macromolecular complex 208 32 annotated: 1 1 1 1 1 1 1 1 1 1 1 1 1 1 1 1 1 1 1 1 1 1 1 1 1 1 1 1 1 1 1 1	25 32 0.00000262513 P 43170 macromolecule metabolic process 192 31 annotated: 1 1 1 1 1 1 1 1 1 1 0 1 1 1 1 1 1 1 1 1 1 1 1 1 1 1 1 1 1 1 1 1	25 32 0.00000262513 P 43170 macromolecule metabolic process 192 31 annotated: 1 1 1 1 1 1 1 1 1 1 0 1 1 1 1 1 1 1 1 1 1 1 1 1 1 1 1 1 1 1 1 1	25 32 0.00000262513 P 43170 macromolecule metabolic process 192 31 annotated: 1 1 1 1 1 1 1 1 1 1 0 1 1 1 1 1 1 1 1 1 1 1 1 1 1 1 1 1 1 1 1 1	25 32 0.00000262513 P 43170 macromolecule metabolic process 192 31 annotated: 1 1 1 1 1 1 1 1 1 1 0 1 1 1 1 1 1 1 1 1 1 1 1 1 1 1 1 1 1 1 1 1	25 32 0.00000262513 P 43170 macromolecule metabolic process 192 31 annotated: 1 1 1 1 1 1 1 1 1 1 0 1 1 1 1 1 1 1 1 1 1 1 1 1 1 1 1 1 1 1 1 1	25 32 0.00000262513 P 43170 macromolecule metabolic process 192 31 annotated: 1 1 1 1 1 1 1 1 1 1 0 1 1 1 1 1 1 1 1 1 1 1 1 1 1 1 1 1 1 1 1 1
25 34 0.00000275538 C 15934 large ribosomal subunit 71 21 annotated: 0 1 0 1 1 0 1 1 0 1 1 1 1 1 0 0 1 0 0 0 1 1 0 1 0 1 0 0 1 1 1 1 1 1	25 32 0.00000262513 P 43170 macromolecule metabolic process 192 31 annotated: 1 1 1 1 1 1 1 1 1 1 0 1 1 1 1 1 1 1 1 1 1 1 1 1 1 1 1 1 1 1 1 1	25 32 0.00000262513 P 43170 macromolecule metabolic process 192 31 annotated: 1 1 1 1 1 1 1 1 1 1 0 1 1 1 1 1 1 1 1 1 1 1 1 1 1 1 1 1 1 1 1 1	25 32 0.000119011 P 44249 cellular biosynthetic process 216 31 annotated: 1 1 1 1 1 1 1 1 1 1 0 1 1 1 1 1 1 1 1 1 1 1 1 1 1 1 1 1 1 1 1 1	25 32 0.000119011 P 44249 cellular biosynthetic process 216 31 annotated: 1 1 1 1 1 1 1 1 1 1 0 1 1 1 1 1 1 1 1 1 1 1 1 1 1 1 1 1 1 1 1 1	25 32 0.000119011 P 44249 cellular biosynthetic process 216 31 annotated: 1 1 1 1 1 1 1 1 1 1 0 1 1 1 1 1 1 1 1 1 1 1 1 1 1 1 1 1 1 1 1 1	25 32 0.000119011 P 44249 cellular biosynthetic process 216 31 annotated: 1 1 1 1 1 1 1 1 1 1 0 1 1 1 1 1 1 1 1 1 1 1 1 1 1 1 1 1 1 1 1 1	25 32 0.000119011 P 44249 cellular biosynthetic process 216 31 annotated: 1 1 1 1 1 1 1 1 1 1 0 1 1 1 1 1 1 1 1 1 1 1 1 1 1 1 1 1 1 1 1 1	25 32 0.000119011 P 44249 cellular biosynthetic process 216 31 annotated: 1 1 1 1 1 1 1 1 1 1 0 1 1 1 1 1 1 1 1 1 1 1 1 1 1 1 1 1 1 1 1 1
25 34 0.00000275538 C 22625 cytosolic large ribosomal subunit 71 21 annotated: 0 1 0 1 1 0 1 1 0 1 1 1 1 1 0 0 1 0 0 0 1 1 0 1 0 1 0 0 1 1 1 1 1 1	25 32 0.000119011 P 44249 cellular biosynthetic process 216 31 annotated: 1 1 1 1 1 1 1 1 1 1 0 1 1 1 1 1 1 1 1 1 1 1 1 1 1 1 1 1 1 1 1 1	25 32 0.000119011 P 44249 cellular biosynthetic process 216 31 annotated: 1 1 1 1 1 1 1 1 1 1 0 1 1 1 1 1 1 1 1 1 1 1 1 1 1 1 1 1 1 1 1 1	25 32 0.000333442 F 3723 RNA binding 71 18 annotated: 1 0 0 0 0 1 1 1 1 0 1 1 1 0 1 0 1 0 0 1 1 1 1 1 0 1 0 1 0 1 0 0	25 32 0.000333442 F 3723 RNA binding 71 18 annotated: 1 0 0 0 0 1 1 1 1 0 1 1 1 0 1 0 1 0 0 1 1 1 1 1 0 1 0 1 0 1 0 0	25 32 0.000333442 F 3723 RNA binding 71 18 annotated: 1 0 0 0 0 1 1 1 1 0 1 1 1 0 1 0 1 0 0 1 1 1 1 1 0 1 0 1 0 1 0 0	25 32 0.000333442 F 3723 RNA binding 71 18 annotated: 1 0 0 0 0 1 1 1 1 0 1 1 1 0 1 0 1 0 0 1 1 1 1 1 0 1 0 1 0 1 0 0	25 32 0.000333442 F 3723 RNA binding 71 18 annotated: 1 0 0 0 0 1 1 1 1 0 1 1 1 0 1 0 1 0 0 1 1 1 1 1 0 1 0 1 0 1 0 0	25 32 0.000333442 F 3723 RNA binding 71 18 annotated: 1 0 0 0 0 1 1 1 1 0 1 1 1 0 1 0 1 0 0 1 1 1 1 1 0 1 0 1 0 1 0 0
25 34 0.0000379177 P 44249 cellular biosynthetic process 216 33 annotated: 1 1 1 1 1 1 1 1 1 1 1 1 0 1 1 1 1 1 1 1 1 1 1 1 1 1 1 1 1 1 1 1 1 1	25 32 0.000333442 F 3723 RNA binding 71 18 annotated: 1 0 0 0 0 1 1 1 1 0 1 1 1 0 1 0 1 0 0 1 1 1 1 1 0 1 0 1 0 1 0 0	25 32 0.000333442 F 3723 RNA binding 71 18 annotated: 1 0 0 0 0 1 1 1 1 0 1 1 1 0 1 0 1 0 0 1 1 1 1 1 0 1 0 1 0 1 0 0	25 32 0.000383002 C 44422 organelle part 206 30 annotated: 1 1 1 1 1 1 1 1 1 1 1 1 1 1 1 1 1 1 1 1 0 1 1 1 0 1 1 1 1 1 1 1	25 32 0.000383002 C 44422 organelle part 206 30 annotated: 1 1 1 1 1 1 1 1 1 1 1 1 1 1 1 1 1 1 1 1 0 1 1 1 0 1 1 1 1 1 1 1	25 32 0.000383002 C 44422 organelle part 206 30 annotated: 1 1 1 1 1 1 1 1 1 1 1 1 1 1 1 1 1 1 1 1 0 1 1 1 0 1 1 1 1 1 1 1	25 32 0.000383002 C 44422 organelle part 206 30 annotated: 1 1 1 1 1 1 1 1 1 1 1 1 1 1 1 1 1 1 1 1 0 1 1 1 0 1 1 1 1 1 1 1	25 32 0.000383002 C 44422 organelle part 206 30 annotated: 1 1 1 1 1 1 1 1 1 1 1 1 1 1 1 1 1 1 1 1 0 1 1 1 0 1 1 1 1 1 1 1	25 32 0.000383002 C 44422 organelle part 206 30 annotated: 1 1 1 1 1 1 1 1 1 1 1 1 1 1 1 1 1 1 1 1 0 1 1 1 0 1 1 1 1 1 1 1
25 34 0.000117248 C 44422 organelle part 206 32 annotated: 1 1 1 1 1 1 1 1 1 1 1 1 1 1 1 1 1 1 1 1 1 1 0 1 1 1 0 1 1 1 1 1 1 1	25 32 0.000383002 C 44422 organelle part 206 30 annotated: 1 1 1 1 1 1 1 1 1 1 1 1 1 1 1 1 1 1 1 1 0 1 1 1 0 1 1 1 1 1 1 1	25 32 0.000383002 C 44422 organelle part 206 30 annotated: 1 1 1 1 1 1 1 1 1 1 1 1 1 1 1 1 1 1 1 1 0 1 1 1 0 1 1 1 1 1 1 1	25 32 0.000383002 C 44446 intracellular organelle part 206 30 annotated: 1 1 1 1 1 1 1 1 1 1 1 1 1 1 1 1 1 1 1 1 0 1 1 1 0 1 1 1 1 1 1 1	25 32 0.000383002 C 44446 intracellular organelle part 206 30 annotated: 1 1 1 1 1 1 1 1 1 1 1 1 1 1 1 1 1 1 1 1 0 1 1 1 0 1 1 1 1 1 1 1	25 32 0.000383002 C 44446 intracellular organelle part 206 30 annotated: 1 1 1 1 1 1 1 1 1 1 1 1 1 1 1 1 1 1 1 1 0 1 1 1 0 1 1 1 1 1 1 1	25 32 0.000383002 C 44446 intracellular organelle part 206 30 annotated: 1 1 1 1 1 1 1 1 1 1 1 1 1 1 1 1 1 1 1 1 0 1 1 1 0 1 1 1 1 1 1 1	25 32 0.000383002 C 44446 intracellular organelle part 206 30 annotated: 1 1 1 1 1 1 1 1 1 1 1 1 1 1 1 1 1 1 1 1 0 1 1 1 0 1 1 1 1 1 1 1	25 32 0.000383002 C 44446 intracellular organelle part 206 30 annotated: 1 1 1 1 1 1 1 1 1 1 1 1 1 1 1 1 1 1 1 1 0 1 1 1 0 1 1 1 1 1 1 1
25 34 0.000117248 C 44446 intracellular organelle part 206 32 annotated: 1 1 1 1 1 1 1 1 1 1 1 1 1 1 1 1 1 1 1 1 1 1 0 1 1 1 0 1 1 1 1 1 1 1	25 32 0.000383002 C 44446 intracellular organelle part 206 30 annotated: 1 1 1 1 1 1 1 1 1 1 1 1 1 1 1 1 1 1 1 1 0 1 1 1 0 1 1 1 1 1 1 1	25 32 0.000383002 C 44446 intracellular organelle part 206 30 annotated: 1 1 1 1 1 1 1 1 1 1 1 1 1 1 1 1 1 1 1 1 0 1 1 1 0 1 1 1 1 1 1 1	25 32 0.000767399 P 9058 biosynthetic process 229 31 annotated: 1 1 1 1 1 1 1 1 1 1 0 1 1 1 1 1 1 1 1 1 1 1 1 1 1 1 1 1 1 1 1 1	25 32 0.000767399 P 9058 biosynthetic process 229 31 annotated: 1 1 1 1 1 1 1 1 1 1 0 1 1 1 1 1 1 1 1 1 1 1 1 1 1 1 1 1 1 1 1 1	25 32 0.000767399 P 9058 biosynthetic process 229 31 annotated: 1 1 1 1 1 1 1 1 1 1 0 1 1 1 1 1 1 1 1 1 1 1 1 1 1 1 1 1 1 1 1 1	25 32 0.000767399 P 9058 biosynthetic process 229 31 annotated: 1 1 1 1 1 1 1 1 1 1 0 1 1 1 1 1 1 1 1 1 1 1 1 1 1 1 1 1 1 1 1 1	25 32 0.000767399 P 9058 biosynthetic process 229 31 annotated: 1 1 1 1 1 1 1 1 1 1 0 1 1 1 1 1 1 1 1 1 1 1 1 1 1 1 1 1 1 1 1 1	25 32 0.000767399 P 9058 biosynthetic process 229 31 annotated: 1 1 1 1 1 1 1 1 1 1 0 1 1 1 1 1 1 1 1 1 1 1 1 1 1 1 1 1 1 1 1 1
25 34 0.000174581 F 3723 RNA binding 71 19 annotated: 0 1 0 0 0 1 0 1 1 1 1 0 1 1 1 0 1 0 1 0 0 1 1 1 1 1 0 1 0 1 0 1 0 0	25 32 0.000767399 P 9058 biosynthetic process 229 31 annotated: 1 1 1 1 1 1 1 1 1 1 0 1 1 1 1 1 1 1 1 1 1 1 1 1 1 1 1 1 1 1 1 1	25 32 0.000767399 P 9058 biosynthetic process 229 31 annotated: 1 1 1 1 1 1 1 1 1 1 0 1 1 1 1 1 1 1 1 1 1 1 1 1 1 1 1 1 1 1 1 1	25 32 0.000767399 P 1901576 organic substance biosynthetic process 229 31 annotated: 1 1 1 1 1 1 1 1 1 1 0 1 1 1 1 1 1 1 1 1 1 1 1 1 1 1 1 1 1 1 1 1	25 32 0.000767399 P 1901576 organic substance biosynthetic process 229 31 annotated: 1 1 1 1 1 1 1 1 1 1 0 1 1 1 1 1 1 1 1 1 1 1 1 1 1 1 1 1 1 1 1 1	25 32 0.000767399 P 1901576 organic substance biosynthetic process 229 31 annotated: 1 1 1 1 1 1 1 1 1 1 0 1 1 1 1 1 1 1 1 1 1 1 1 1 1 1 1 1 1 1 1 1	25 32 0.000767399 P 1901576 organic substance biosynthetic process 229 31 annotated: 1 1 1 1 1 1 1 1 1 1 0 1 1 1 1 1 1 1 1 1 1 1 1 1 1 1 1 1 1 1 1 1	25 32 0.000767399 P 1901576 organic substance biosynthetic process 229 31 annotated: 1 1 1 1 1 1 1 1 1 1 0 1 1 1 1 1 1 1 1 1 1 1 1 1 1 1 1 1 1 1 1 1	25 32 0.000767399 P 1901576 organic substance biosynthetic process 229 31 annotated: 1 1 1 1 1 1 1 1 1 1 0 1 1 1 1 1 1 1 1 1 1 1 1 1 1 1 1 1 1 1 1 1
25 34 0.000280062 P 9058 biosynthetic process 229 33 annotated: 1 1 1 1 1 1 1 1 1 1 1 1 0 1 1 1 1 1 1 1 1 1 1 1 1 1 1 1 1 1 1 1 1 1	25 32 0.000767399 P 1901576 organic substance biosynthetic process 229 31 annotated: 1 1 1 1 1 1 1 1 1 1 0 1 1 1 1 1 1 1 1 1 1 1 1 1 1 1 1 1 1 1 1 1	25 32 0.000767399 P 1901576 organic substance biosynthetic process 229 31 annotated: 1 1 1 1 1 1 1 1 1 1 0 1 1 1 1 1 1 1 1 1 1 1 1 1 1 1 1 1 1 1 1 1	25 32 0.00427642 F 19843 rRNA binding 21 9 annotated: 0 0 0 0 0 0 1 1 1 0 0 0 1 0 1 0 0 0 0 0 0 1 1 0 0 0 0 1 0 1 0 0	25 32 0.00427642 F 19843 rRNA binding 21 9 annotated: 0 0 0 0 0 0 1 1 1 0 0 0 1 0 1 0 0 0 0 0 0 1 1 0 0 0 0 1 0 1 0 0	25 32 0.00427642 F 19843 rRNA binding 21 9 annotated: 0 0 0 0 0 0 1 1 1 0 0 0 1 0 1 0 0 0 0 0 0 1 1 0 0 0 0 1 0 1 0 0	25 32 0.00427642 F 19843 rRNA binding 21 9 annotated: 0 0 0 0 0 0 1 1 1 0 0 0 1 0 1 0 0 0 0 0 0 1 1 0 0 0 0 1 0 1 0 0	25 32 0.00427642 F 19843 rRNA binding 21 9 annotated: 0 0 0 0 0 0 1 1 1 0 0 0 1 0 1 0 0 0 0 0 0 1 1 0 0 0 0 1 0 1 0 0	25 32 0.00427642 F 19843 rRNA binding 21 9 annotated: 0 0 0 0 0 0 1 1 1 0 0 0 1 0 1 0 0 0 0 0 0 1 1 0 0 0 0 1 0 1 0 0
25 34 0.000280062 P 1901576 organic substance biosynthetic process 229 33 annotated: 1 1 1 1 1 1 1 1 1 1 1 1 0 1 1 1 1 1 1 1 1 1 1 1 1 1 1 1 1 1 1 1 1 1	25 32 0.00427642 F 19843 rRNA binding 21 9 annotated: 0 0 0 0 0 0 1 1 1 0 0 0 1 0 1 0 0 0 0 0 0 1 1 0 0 0 0 1 0 1 0 0	25 32 0.00427642 F 19843 rRNA binding 21 9 annotated: 0 0 0 0 0 0 1 1 1 0 0 0 1 0 1 0 0 0 0 0 0 1 1 0 0 0 0 1 0 1 0 0	25 32 0.00519955 P 42254 ribosome biogenesis 67 16 annotated: 0 0 0 1 0 1 1 0 0 0 0 0 1 1 1 1 1 1 0 0 0 1 1 0 1 1 0 1 1 1 0 0	25 32 0.00519955 P 42254 ribosome biogenesis 67 16 annotated: 0 0 0 1 0 1 1 0 0 0 0 0 1 1 1 1 1 1 0 0 0 1 1 0 1 1 0 1 1 1 0 0	25 32 0.00519955 P 42254 ribosome biogenesis 67 16 annotated: 0 0 0 1 0 1 1 0 0 0 0 0 1 1 1 1 1 1 0 0 0 1 1 0 1 1 0 1 1 1 0 0	25 32 0.00519955 P 42254 ribosome biogenesis 67 16 annotated: 0 0 0 1 0 1 1 0 0 0 0 0 1 1 1 1 1 1 0 0 0 1 1 0 1 1 0 1 1 1 0 0	25 32 0.00519955 P 42254 ribosome biogenesis 67 16 annotated: 0 0 0 1 0 1 1 0 0 0 0 0 1 1 1 1 1 1 0 0 0 1 1 0 1 1 0 1 1 1 0 0	25 32 0.00519955 P 42254 ribosome biogenesis 67 16 annotated: 0 0 0 1 0 1 1 0 0 0 0 0 1 1 1 1 1 1 0 0 0 1 1 0 1 1 0 1 1 1 0 0
25 34 0.000418232 P 42254 ribosome biogenesis 67 18 annotated: 1 0 0 0 1 1 0 1 1 0 0 0 0 0 1 1 1 1 1 1 0 0 0 1 1 0 1 1 0 1 1 1 0 0	25 32 0.00519955 P 42254 ribosome biogenesis 67 16 annotated: 0 0 0 1 0 1 1 0 0 0 0 0 1 1 1 1 1 1 0 0 0 1 1 0 1 1 0 1 1 1 0 0	25 32 0.00519955 P 42254 ribosome biogenesis 67 16 annotated: 0 0 0 1 0 1 1 0 0 0 0 0 1 1 1 1 1 1 0 0 0 1 1 0 1 1 0 1 1 1 0 0	25 32 0.00800806 P 22613 ribonucleoprotein complex biogenesis 69 16 annotated: 0 0 0 1 0 1 1 0 0 0 0 0 1 1 1 1 1 1 0 0 0 1 1 0 1 1 0 1 1 1 0 0	25 32 0.00800806 P 22613 ribonucleoprotein complex biogenesis 69 16 annotated: 0 0 0 1 0 1 1 0 0 0 0 0 1 1 1 1 1 1 0 0 0 1 1 0 1 1 0 1 1 1 0 0	25 32 0.00800806 P 22613 ribonucleoprotein complex biogenesis 69 16 annotated: 0 0 0 1 0 1 1 0 0 0 0 0 1 1 1 1 1 1 0 0 0 1 1 0 1 1 0 1 1 1 0 0	25 32 0.00800806 P 22613 ribonucleoprotein complex biogenesis 69 16 annotated: 0 0 0 1 0 1 1 0 0 0 0 0 1 1 1 1 1 1 0 0 0 1 1 0 1 1 0 1 1 1 0 0	25 32 0.00800806 P 22613 ribonucleoprotein complex biogenesis 69 16 annotated: 0 0 0 1 0 1 1 0 0 0 0 0 1 1 1 1 1 1 0 0 0 1 1 0 1 1 0 1 1 1 0 0	25 32 0.00800806 P 22613 ribonucleoprotein complex biogenesis 69 16 annotated: 0 0 0 1 0 1 1 0 0 0 0 0 1 1 1 1 1 1 0 0 0 1 1 0 1 1 0 1 1 1 0 0
25 34 0.000680834 F 19843 rRNA binding 21 10 annotated: 0 0 0 0 0 1 0 0 1 1 1 0 0 0 1 0 1 0 0 0 0 0 0 1 1 0 0 0 0 1 0 1 0 0	25 32 0.00800806 P 22613 ribonucleoprotein complex biogenesis 69 16 annotated: 0 0 0 1 0 1 1 0 0 0 0 0 1 1 1 1 1 1 0 0 0 1 1 0 1 1 0 1 1 1 0 0	25 32 0.00800806 P 22613 ribonucleoprotein complex biogenesis 69 16 annotated: 0 0 0 1 0 1 1 0 0 0 0 0 1 1 1 1 1 1 0 0 0 1 1 0 1 1 0 1 1 1 0 0
25 34 0.000695402 P 22613 ribonucleoprotein complex biogenesis 69 18 annotated: 1 0 0 0 1 1 0 1 1 0 0 0 0 0 1 1 1 1 1 1 0 0 0 1 1 0 1 1 0 1 1 1 0 0			26 27 index: 26 32 38 92 108 114 145 151 162 166 180 195 197 209 216 225 227 230 243 248 253 328 330 331 335 338 347	26 27 index: 26 32 38 92 108 114 145 151 162 166 180 195 197 209 216 225 227 230 243 248 253 328 330 331 335 338 347	26 27 index: 26 32 38 92 108 114 145 151 162 166 180 195 197 209 216 225 227 230 243 248 253 328 330 331 335 338 347	26 27 index: 26 32 38 92 108 114 145 151 162 166 180 195 197 209 216 225 227 230 243 248 253 328 330 331 335 338 347	26 27 index: 26 32 38 92 108 114 145 151 162 166 180 195 197 209 216 225 227 230 243 248 253 328 330 331 335 338 347	26 27 index: 26 32 38 92 108 114 145 151 162 166 180 195 197 209 216 225 227 230 243 248 253 328 330 331 335 338 347
	26 28 index: 26 32 38 92 108 114 145 151 162 166 180 190 195 197 209 216 225 227 230 243 248 253 328 330 331 335 338 347	26 27 index: 26 32 38 92 108 114 145 151 162 166 180 195 197 209 216 225 227 230 243 248 253 328 330 331 335 338 347	26 27 sysname: YBR084C-A YBR191W YCL025C YDR471W YER056C-A YER131W YGR027C YGR148C YHL001W YHR010W YIL052C YJL177W YJL190C YKL006W YKL156W YKR094C YLL045C YLR029C YLR185W YLR293C YLR325C YOR096W YOR167C YOR234C YOR293W YOR312C YPL037C	26 27 sysname: YBR084C-A YBR191W YCL025C YDR471W YER056C-A YER131W YGR027C YGR148C YHL001W YHR010W YIL052C YJL177W YJL190C YKL006W YKL156W YKR094C YLL045C YLR029C YLR185W YLR293C YLR325C YOR096W YOR167C YOR234C YOR293W YOR312C YPL037C	26 27 sysname: YBR084C-A YBR191W YCL025C YDR471W YER056C-A YER131W YGR027C YGR148C YHL001W YHR010W YIL052C YJL177W YJL190C YKL006W YKL156W YKR094C YLL045C YLR029C YLR185W YLR293C YLR325C YOR096W YOR167C YOR234C YOR293W YOR312C YPL037C	26 27 sysname: YBR084C-A YBR191W YCL025C YDR471W YER056C-A YER131W YGR027C YGR148C YHL001W YHR010W YIL052C YJL177W YJL190C YKL006W YKL156W YKR094C YLL045C YLR029C YLR185W YLR293C YLR325C YOR096W YOR167C YOR234C YOR293W YOR312C YPL037C	26 27 sysname: YBR084C-A YBR191W YCL025C YDR471W YER056C-A YER131W YGR027C YGR148C YHL001W YHR010W YIL052C YJL177W YJL190C YKL006W YKL156W YKR094C YLL045C YLR029C YLR185W YLR293C YLR325C YOR096W YOR167C YOR234C YOR293W YOR312C YPL037C	26 27 sysname: YBR084C-A YBR191W YCL025C YDR471W YER056C-A YER131W YGR027C YGR148C YHL001W YHR010W YIL052C YJL177W YJL190C YKL006W YKL156W YKR094C YLL045C YLR029C YLR185W YLR293C YLR325C YOR096W YOR167C YOR234C YOR293W YOR312C YPL037C
26 31 index: 26 32 38 92 100 102 108 114 145 151 162 166 177 180 190 195 197 209 216 225 227 230 243 248 253 328 330 331 335 338 347	26 28 sysname: YBR084C-A YBR191W YCL025C YDR471W YER056C-A YER131W YGR027C YGR148C YHL001W YHR010W YIL052C YJL130C YJL177W YJL190C YKL006W YKL156W YKR094C YLL045C YLR029C YLR185W YLR293C YLR325C YOR096W YOR167C YOR234C YOR293W YOR312C YPL037C	26 27 sysname: YBR084C-A YBR191W YCL025C YDR471W YER056C-A YER131W YGR027C YGR148C YHL001W YHR010W YIL052C YJL177W YJL190C YKL006W YKL156W YKR094C YLL045C YLR029C YLR185W YLR293C YLR325C YOR096W YOR167C YOR234C YOR293W YOR312C YPL037C	26 27 clusters:	26 27 clusters:	26 27 clusters:	26 27 clusters:	26 27 clusters:	26 27 clusters:
26 31 sysname: YBR084C-A YBR191W YCL025C YDR471W YEL027W YEL054C YER056C-A YER131W YGR027C YGR148C YHL001W YHR010W YHR193C YIL052C YJL130C YJL177W YJL190C YKL006W YKL156W YKR094C YLL045C YLR029C YLR185W YLR293C YLR325C YOR096W YOR167C YOR234C YOR293W YOR312C YPL037C	26 28 clusters: 28 22 28 28 28 28	26 27 clusters: 28 28 28	26 27 0.00000219389 C 44391 ribosomal subunit 120 23 annotated: 1 1 0 1 0 1 1 1 1 1 1 1 1 1 1 1 1 1 1 0 1 1 1 1 1 1 0	26 27 0.00000219389 C 44391 ribosomal subunit 120 23 annotated: 1 1 0 1 0 1 1 1 1 1 1 1 1 1 1 1 1 1 1 0 1 1 1 1 1 1 0	26 27 0.00000219389 C 44391 ribosomal subunit 120 23 annotated: 1 1 0 1 0 1 1 1 1 1 1 1 1 1 1 1 1 1 1 0 1 1 1 1 1 1 0	26 27 0.00000219389 C 44391 ribosomal subunit 120 23 annotated: 1 1 0 1 0 1 1 1 1 1 1 1 1 1 1 1 1 1 1 0 1 1 1 1 1 1 0	26 27 0.00000219389 C 44391 ribosomal subunit 120 23 annotated: 1 1 0 1 0 1 1 1 1 1 1 1 1 1 1 1 1 1 1 0 1 1 1 1 1 1 0	26 27 0.00000219389 C 44391 ribosomal subunit 120 23 annotated: 1 1 0 1 0 1 1 1 1 1 1 1 1 1 1 1 1 1 1 0 1 1 1 1 1 1 0
26 31 clusters: 28 28 30 28 28 22 28 28 28 28 28	26 28 0.0000108011 C 44391 ribosomal subunit 120 23 annotated: 1 1 0 1 0 1 1 1 1 1 1 0 1 1 1 1 1 1 1 1 0 1 1 1 1 1 1 0	26 27 0.00000219389 C 44391 ribosomal subunit 120 23 annotated: 1 1 0 1 0 1 1 1 1 1 1 1 1 1 1 1 1 1 1 0 1 1 1 1 1 1 0	26 27 0.00000223151 C 5840 ribosome 134 24 annotated: 1 1 0 1 1 1 1 1 1 1 1 1 1 1 1 1 1 1 1 0 1 1 1 1 1 1 0	26 27 0.00000223151 C 5840 ribosome 134 24 annotated: 1 1 0 1 1 1 1 1 1 1 1 1 1 1 1 1 1 1 1 0 1 1 1 1 1 1 0	26 27 0.00000223151 C 5840 ribosome 134 24 annotated: 1 1 0 1 1 1 1 1 1 1 1 1 1 1 1 1 1 1 1 0 1 1 1 1 1 1 0	26 27 0.00000223151 C 5840 ribosome 134 24 annotated: 1 1 0 1 1 1 1 1 1 1 1 1 1 1 1 1 1 1 1 0 1 1 1 1 1 1 0	26 27 0.00000223151 C 5840 ribosome 134 24 annotated: 1 1 0 1 1 1 1 1 1 1 1 1 1 1 1 1 1 1 1 0 1 1 1 1 1 1 0	26 27 0.00000223151 C 5840 ribosome 134 24 annotated: 1 1 0 1 1 1 1 1 1 1 1 1 1 1 1 1 1 1 1 0 1 1 1 1 1 1 0
26 31 0.0000497701 C 44391 ribosomal subunit 120 24 annotated: 1 1 0 1 0 1 0 1 1 1 1 1 0 1 0 1 1 1 1 1 1 1 1 0 1 1 1 1 1 1 0	26 28 0.0000130352 C 5840 ribosome 134 24 annotated: 1 1 0 1 1 1 1 1 1 1 1 0 1 1 1 1 1 1 1 1 0 1 1 1 1 1 1 0	26 27 0.00000223151 C 5840 ribosome 134 24 annotated: 1 1 0 1 1 1 1 1 1 1 1 1 1 1 1 1 1 1 1 0 1 1 1 1 1 1 0	26 27 0.00000323783 C 22626 cytosolic ribosome 122 23 annotated: 1 1 0 1 0 1 1 1 1 1 1 1 1 1 1 1 1 1 1 0 1 1 1 1 1 1 0	26 27 0.00000323783 C 22626 cytosolic ribosome 122 23 annotated: 1 1 0 1 0 1 1 1 1 1 1 1 1 1 1 1 1 1 1 0 1 1 1 1 1 1 0	26 27 0.00000323783 C 22626 cytosolic ribosome 122 23 annotated: 1 1 0 1 0 1 1 1 1 1 1 1 1 1 1 1 1 1 1 0 1 1 1 1 1 1 0	26 27 0.00000323783 C 22626 cytosolic ribosome 122 23 annotated: 1 1 0 1 0 1 1 1 1 1 1 1 1 1 1 1 1 1 1 0 1 1 1 1 1 1 0	26 27 0.00000323783 C 22626 cytosolic ribosome 122 23 annotated: 1 1 0 1 0 1 1 1 1 1 1 1 1 1 1 1 1 1 1 0 1 1 1 1 1 1 0	26 27 0.00000323783 C 22626 cytosolic ribosome 122 23 annotated: 1 1 0 1 0 1 1 1 1 1 1 1 1 1 1 1 1 1 1 0 1 1 1 1 1 1 0
26 31 0.0000732499 C 22626 cytosolic ribosome 122 24 annotated: 1 1 0 1 0 1 0 1 1 1 1 1 0 1 0 1 1 1 1 1 1 1 1 0 1 1 1 1 1 1 0	26 28 0.000015819 C 22626 cytosolic ribosome 122 23 annotated: 1 1 0 1 0 1 1 1 1 1 1 0 1 1 1 1 1 1 1 1 0 1 1 1 1 1 1 0	26 27 0.00000323783 C 22626 cytosolic ribosome 122 23 annotated: 1 1 0 1 0 1 1 1 1 1 1 1 1 1 1 1 1 1 1 0 1 1 1 1 1 1 0	26 27 0.00000831882 F 3735 structural constituent of ribosome 114 22 annotated: 1 1 0 1 1 1 1 0 1 1 1 1 1 1 1 1 0 1 1 0 1 1 1 1 1 1 0	26 27 0.00000831882 F 3735 structural constituent of ribosome 114 22 annotated: 1 1 0 1 1 1 1 0 1 1 1 1 1 1 1 1 0 1 1 0 1 1 1 1 1 1 0	26 27 0.00000831882 F 3735 structural constituent of ribosome 114 22 annotated: 1 1 0 1 1 1 1 0 1 1 1 1 1 1 1 1 0 1 1 0 1 1 1 1 1 1 0	26 27 0.00000831882 F 3735 structural constituent of ribosome 114 22 annotated: 1 1 0 1 1 1 1 0 1 1 1 1 1 1 1 1 0 1 1 0 1 1 1 1 1 1 0	26 27 0.00000831882 F 3735 structural constituent of ribosome 114 22 annotated: 1 1 0 1 1 1 1 0 1 1 1 1 1 1 1 1 0 1 1 0 1 1 1 1 1 1 0	26 27 0.00000831882 F 3735 structural constituent of ribosome 114 22 annotated: 1 1 0 1 1 1 1 0 1 1 1 1 1 1 1 1 0 1 1 0 1 1 1 1 1 1 0
26 31 0.0000824883 C 5840 ribosome 134 25 annotated: 1 1 0 1 0 1 1 1 1 1 1 1 0 1 0 1 1 1 1 1 1 1 1 0 1 1 1 1 1 1 0	26 28 0.0000348174 F 3735 structural constituent of ribosome 114 22 annotated: 1 1 0 1 1 1 1 0 1 1 1 0 1 1 1 1 1 0 1 1 0 1 1 1 1 1 1 0	26 27 0.00000831882 F 3735 structural constituent of ribosome 114 22 annotated: 1 1 0 1 1 1 1 0 1 1 1 1 1 1 1 1 0 1 1 0 1 1 1 1 1 1 0	26 27 0.0000142474 C 44445 cytosolic part 130 23 annotated: 1 1 0 1 0 1 1 1 1 1 1 1 1 1 1 1 1 1 1 0 1 1 1 1 1 1 0	26 27 0.0000142474 C 44445 cytosolic part 130 23 annotated: 1 1 0 1 0 1 1 1 1 1 1 1 1 1 1 1 1 1 1 0 1 1 1 1 1 1 0	26 27 0.0000142474 C 44445 cytosolic part 130 23 annotated: 1 1 0 1 0 1 1 1 1 1 1 1 1 1 1 1 1 1 1 0 1 1 1 1 1 1 0	26 27 0.0000142474 C 44445 cytosolic part 130 23 annotated: 1 1 0 1 0 1 1 1 1 1 1 1 1 1 1 1 1 1 1 0 1 1 1 1 1 1 0	26 27 0.0000142474 C 44445 cytosolic part 130 23 annotated: 1 1 0 1 0 1 1 1 1 1 1 1 1 1 1 1 1 1 1 0 1 1 1 1 1 1 0	26 27 0.0000142474 C 44445 cytosolic part 130 23 annotated: 1 1 0 1 0 1 1 1 1 1 1 1 1 1 1 1 1 1 1 0 1 1 1 1 1 1 0
26 31 0.000123827 F 3735 structural constituent of ribosome 114 23 annotated: 1 1 0 1 0 1 1 1 1 0 1 1 0 1 0 1 1 1 1 1 0 1 1 0 1 1 1 1 1 1 0	26 28 0.0000674694 C 44445 cytosolic part 130 23 annotated: 1 1 0 1 0 1 1 1 1 1 1 0 1 1 1 1 1 1 1 1 0 1 1 1 1 1 1 0	26 27 0.0000142474 C 44445 cytosolic part 130 23 annotated: 1 1 0 1 0 1 1 1 1 1 1 1 1 1 1 1 1 1 1 0 1 1 1 1 1 1 0	26 27 0.0000182457 C 30529 ribonucleoprotein complex 146 24 annotated: 1 1 0 1 1 1 1 1 1 1 1 1 1 1 1 1 1 1 1 0 1 1 1 1 1 1 0	26 27 0.0000182457 C 30529 ribonucleoprotein complex 146 24 annotated: 1 1 0 1 1 1 1 1 1 1 1 1 1 1 1 1 1 1 1 0 1 1 1 1 1 1 0	26 27 0.0000182457 C 30529 ribonucleoprotein complex 146 24 annotated: 1 1 0 1 1 1 1 1 1 1 1 1 1 1 1 1 1 1 1 0 1 1 1 1 1 1 0	26 27 0.0000182457 C 30529 ribonucleoprotein complex 146 24 annotated: 1 1 0 1 1 1 1 1 1 1 1 1 1 1 1 1 1 1 1 0 1 1 1 1 1 1 0	26 27 0.0000182457 C 30529 ribonucleoprotein complex 146 24 annotated: 1 1 0 1 1 1 1 1 1 1 1 1 1 1 1 1 1 1 1 0 1 1 1 1 1 1 0	26 27 0.0000182457 C 30529 ribonucleoprotein complex 146 24 annotated: 1 1 0 1 1 1 1 1 1 1 1 1 1 1 1 1 1 1 1 0 1 1 1 1 1 1 0
26 31 0.000316968 C 44445 cytosolic part 130 24 annotated: 1 1 0 1 0 1 0 1 1 1 1 1 0 1 0 1 1 1 1 1 1 1 1 0 1 1 1 1 1 1 0	26 28 0.000101428 C 30529 ribonucleoprotein complex 146 24 annotated: 1 1 0 1 1 1 1 1 1 1 1 0 1 1 1 1 1 1 1 1 0 1 1 1 1 1 1 0	26 27 0.0000182457 C 30529 ribonucleoprotein complex 146 24 annotated: 1 1 0 1 1 1 1 1 1 1 1 1 1 1 1 1 1 1 1 0 1 1 1 1 1 1 0	26 27 0.000030938 F 5198 structural molecule activity 121 22 annotated: 1 1 0 1 1 1 1 0 1 1 1 1 1 1 1 1 0 1 1 0 1 1 1 1 1 1 0	26 27 0.000030938 F 5198 structural molecule activity 121 22 annotated: 1 1 0 1 1 1 1 0 1 1 1 1 1 1 1 1 0 1 1 0 1 1 1 1 1 1 0	26 27 0.000030938 F 5198 structural molecule activity 121 22 annotated: 1 1 0 1 1 1 1 0 1 1 1 1 1 1 1 1 0 1 1 0 1 1 1 1 1 1 0	26 27 0.000030938 F 5198 structural molecule activity 121 22 annotated: 1 1 0 1 1 1 1 0 1 1 1 1 1 1 1 1 0 1 1 0 1 1 1 1 1 1 0	26 27 0.000030938 F 5198 structural molecule activity 121 22 annotated: 1 1 0 1 1 1 1 0 1 1 1 1 1 1 1 1 0 1 1 0 1 1 1 1 1 1 0	26 27 0.000030938 F 5198 structural molecule activity 121 22 annotated: 1 1 0 1 1 1 1 0 1 1 1 1 1 1 1 1 0 1 1 0 1 1 1 1 1 1 0
26 31 0.000457441 F 5198 structural molecule activity 121 23 annotated: 1 1 0 1 0 1 1 1 1 0 1 1 0 1 0 1 1 1 1 1 0 1 1 0 1 1 1 1 1 1 0	26 28 0.000126113 F 5198 structural molecule activity 121 22 annotated: 1 1 0 1 1 1 1 0 1 1 1 0 1 1 1 1 1 0 1 1 0 1 1 1 1 1 1 0	26 27 0.000030938 F 5198 structural molecule activity 121 22 annotated: 1 1 0 1 1 1 1 0 1 1 1 1 1 1 1 1 0 1 1 0 1 1 1 1 1 1 0	26 27 0.000077184 P 10467 gene expression 155 24 annotated: 1 1 0 1 1 1 0 0 1 1 1 1 1 1 1 1 1 1 1 1 1 1 1 1 1 1 1	26 27 0.000077184 P 10467 gene expression 155 24 annotated: 1 1 0 1 1 1 0 0 1 1 1 1 1 1 1 1 1 1 1 1 1 1 1 1 1 1 1	26 27 0.000077184 P 10467 gene expression 155 24 annotated: 1 1 0 1 1 1 0 0 1 1 1 1 1 1 1 1 1 1 1 1 1 1 1 1 1 1 1	26 27 0.000077184 P 10467 gene expression 155 24 annotated: 1 1 0 1 1 1 0 0 1 1 1 1 1 1 1 1 1 1 1 1 1 1 1 1 1 1 1	26 27 0.000077184 P 10467 gene expression 155 24 annotated: 1 1 0 1 1 1 0 0 1 1 1 1 1 1 1 1 1 1 1 1 1 1 1 1 1 1 1	26 27 0.000077184 P 10467 gene expression 155 24 annotated: 1 1 0 1 1 1 0 0 1 1 1 1 1 1 1 1 1 1 1 1 1 1 1 1 1 1 1
26 31 0.000644004 C 30529 ribonucleoprotein complex 146 25 annotated: 1 1 0 1 0 1 1 1 1 1 1 1 0 1 0 1 1 1 1 1 1 1 1 0 1 1 1 1 1 1 0	26 28 0.000412742 P 10467 gene expression 155 24 annotated: 1 1 0 1 1 1 0 0 1 1 1 0 1 1 1 1 1 1 1 1 1 1 1 1 1 1 1 1	26 27 0.000077184 P 10467 gene expression 155 24 annotated: 1 1 0 1 1 1 0 0 1 1 1 1 1 1 1 1 1 1 1 1 1 1 1 1 1 1 1	26 27 0.000427801 C 5829 cytosol 151 23 annotated: 1 1 0 1 0 1 1 1 1 1 1 1 1 1 1 1 1 1 1 0 1 1 1 1 1 1 0	26 27 0.000427801 C 5829 cytosol 151 23 annotated: 1 1 0 1 0 1 1 1 1 1 1 1 1 1 1 1 1 1 1 0 1 1 1 1 1 1 0	26 27 0.000427801 C 5829 cytosol 151 23 annotated: 1 1 0 1 0 1 1 1 1 1 1 1 1 1 1 1 1 1 1 0 1 1 1 1 1 1 0	26 27 0.000427801 C 5829 cytosol 151 23 annotated: 1 1 0 1 0 1 1 1 1 1 1 1 1 1 1 1 1 1 1 0 1 1 1 1 1 1 0	26 27 0.000427801 C 5829 cytosol 151 23 annotated: 1 1 0 1 0 1 1 1 1 1 1 1 1 1 1 1 1 1 1 0 1 1 1 1 1 1 0	26 27 0.000427801 C 5829 cytosol 151 23 annotated: 1 1 0 1 0 1 1 1 1 1 1 1 1 1 1 1 1 1 1 0 1 1 1 1 1 1 0
26 31 0.00167375 C 15934 large ribosomal subunit 71 17 annotated: 1 1 0 1 0 1 0 0 0 1 1 1 0 1 0 1 0 1 0 1 1 1 1 0 1 0 0 1 0 1 0	26 28 0.00145426 C 15934 large ribosomal subunit 71 16 annotated: 1 1 0 1 0 0 0 1 1 1 1 0 1 0 1 0 1 1 1 1 0 1 0 0 1 0 1 0	26 27 0.000427801 C 5829 cytosol 151 23 annotated: 1 1 0 1 0 1 1 1 1 1 1 1 1 1 1 1 1 1 1 0 1 1 1 1 1 1 0	26 27 0.000452921 C 43228 non-membrane-bounded organelle 167 24 annotated: 1 1 0 1 1 1 1 1 1 1 1 1 1 1 1 1 1 1 1 0 1 1 1 1 1 1 0	26 27 0.000452921 C 43228 non-membrane-bounded organelle 167 24 annotated: 1 1 0 1 1 1 1 1 1 1 1 1 1 1 1 1 1 1 1 0 1 1 1 1 1 1 0	26 27 0.000452921 C 43228 non-membrane-bounded organelle 167 24 annotated: 1 1 0 1 1 1 1 1 1 1 1 1 1 1 1 1 1 1 1 0 1 1 1 1 1 1 0	26 27 0.000452921 C 43228 non-membrane-bounded organelle 167 24 annotated: 1 1 0 1 1 1 1 1 1 1 1 1 1 1 1 1 1 1 1 0 1 1 1 1 1 1 0	26 27 0.000452921 C 43228 non-membrane-bounded organelle 167 24 annotated: 1 1 0 1 1 1 1 1 1 1 1 1 1 1 1 1 1 1 1 0 1 1 1 1 1 1 0	26 27 0.000452921 C 43228 non-membrane-bounded organelle 167 24 annotated: 1 1 0 1 1 1 1 1 1 1 1 1 1 1 1 1 1 1 1 0 1 1 1 1 1 1 0
26 31 0.00167375 C 22625 cytosolic large ribosomal subunit 71 17 annotated: 1 1 0 1 0 1 0 0 0 1 1 1 0 1 0 1 0 1 0 1 1 1 1 0 1 0 0 1 0 1 0	26 28 0.00145426 C 22625 cytosolic large ribosomal subunit 71 16 annotated: 1 1 0 1 0 0 0 1 1 1 1 0 1 0 1 0 1 1 1 1 0 1 0 0 1 0 1 0	26 27 0.000452921 C 43228 non-membrane-bounded organelle 167 24 annotated: 1 1 0 1 1 1 1 1 1 1 1 1 1 1 1 1 1 1 1 0 1 1 1 1 1 1 0	26 27 0.000452921 C 43232 intracellular non-membrane-bounded organelle 167 24 annotated: 1 1 0 1 1 1 1 1 1 1 1 1 1 1 1 1 1 1 1 0 1 1 1 1 1 1 0	26 27 0.000452921 C 43232 intracellular non-membrane-bounded organelle 167 24 annotated: 1 1 0 1 1 1 1 1 1 1 1 1 1 1 1 1 1 1 1 0 1 1 1 1 1 1 0	26 27 0.000452921 C 43232 intracellular non-membrane-bounded organelle 167 24 annotated: 1 1 0 1 1 1 1 1 1 1 1 1 1 1 1 1 1 1 1 0 1 1 1 1 1 1 0	26 27 0.000452921 C 43232 intracellular non-membrane-bounded organelle 167 24 annotated: 1 1 0 1 1 1 1 1 1 1 1 1 1 1 1 1 1 1 1 0 1 1 1 1 1 1 0	26 27 0.000452921 C 43232 intracellular non-membrane-bounded organelle 167 24 annotated: 1 1 0 1 1 1 1 1 1 1 1 1 1 1 1 1 1 1 1 0 1 1 1 1 1 1 0	26 27 0.000452921 C 43232 intracellular non-membrane-bounded organelle 167 24 annotated: 1 1 0 1 1 1 1 1 1 1 1 1 1 1 1 1 1 1 1 0 1 1 1 1 1 1 0
26 31 0.00260166 P 10467 gene expression 155 25 annotated: 1 1 0 1 0 1 1 1 0 0 1 1 0 1 0 1 1 1 1 1 1 1 1 1 1 1 1 1 1 1 1	26 28 0.00185766 C 5829 cytosol 151 23 annotated: 1 1 0 1 0 1 1 1 1 1 1 0 1 1 1 1 1 1 1 1 0 1 1 1 1 1 1 0	26 27 0.000452921 C 43232 intracellular non-membrane-bounded organelle 167 24 annotated: 1 1 0 1 1 1 1 1 1 1 1 1 1 1 1 1 1 1 1 0 1 1 1 1 1 1 0	26 27 0.000608022 C 15934 large ribosomal subunit 71 16 annotated: 1 1 0 1 0 0 0 1 1 1 1 1 0 1 0 1 1 1 1 0 1 0 0 1 0 1 0	26 27 0.000608022 C 15934 large ribosomal subunit 71 16 annotated: 1 1 0 1 0 0 0 1 1 1 1 1 0 1 0 1 1 1 1 0 1 0 0 1 0 1 0	26 27 0.000608022 C 15934 large ribosomal subunit 71 16 annotated: 1 1 0 1 0 0 0 1 1 1 1 1 0 1 0 1 1 1 1 0 1 0 0 1 0 1 0	26 27 0.000608022 C 15934 large ribosomal subunit 71 16 annotated: 1 1 0 1 0 0 0 1 1 1 1 1 0 1 0 1 1 1 1 0 1 0 0 1 0 1 0	26 27 0.000608022 C 15934 large ribosomal subunit 71 16 annotated: 1 1 0 1 0 0 0 1 1 1 1 1 0 1 0 1 1 1 1 0 1 0 0 1 0 1 0	26 27 0.000608022 C 15934 large ribosomal subunit 71 16 annotated: 1 1 0 1 0 0 0 1 1 1 1 1 0 1 0 1 1 1 1 0 1 0 0 1 0 1 0
26 31 0.0087578 C 5829 cytosol 151 24 annotated: 1 1 0 1 0 1 0 1 1 1 1 1 0 1 0 1 1 1 1 1 1 1 1 0 1 1 1 1 1 1 0	26 28 0.00229443 C 43228 non-membrane-bounded organelle 167 24 annotated: 1 1 0 1 1 1 1 1 1 1 1 0 1 1 1 1 1 1 1 1 0 1 1 1 1 1 1 0	26 27 0.000608022 C 15934 large ribosomal subunit 71 16 annotated: 1 1 0 1 0 0 0 1 1 1 1 1 0 1 0 1 1 1 1 0 1 0 0 1 0 1 0	26 27 0.000608022 C 22625 cytosolic large ribosomal subunit 71 16 annotated: 1 1 0 1 0 0 0 1 1 1 1 1 0 1 0 1 1 1 1 0 1 0 0 1 0 1 0	26 27 0.000608022 C 22625 cytosolic large ribosomal subunit 71 16 annotated: 1 1 0 1 0 0 0 1 1 1 1 1 0 1 0 1 1 1 1 0 1 0 0 1 0 1 0	26 27 0.000608022 C 22625 cytosolic large ribosomal subunit 71 16 annotated: 1 1 0 1 0 0 0 1 1 1 1 1 0 1 0 1 1 1 1 0 1 0 0 1 0 1 0	26 27 0.000608022 C 22625 cytosolic large ribosomal subunit 71 16 annotated: 1 1 0 1 0 0 0 1 1 1 1 1 0 1 0 1 1 1 1 0 1 0 0 1 0 1 0	26 27 0.000608022 C 22625 cytosolic large ribosomal subunit 71 16 annotated: 1 1 0 1 0 0 0 1 1 1 1 1 0 1 0 1 1 1 1 0 1 0 0 1 0 1 0	26 27 0.000608022 C 22625 cytosolic large ribosomal subunit 71 16 annotated: 1 1 0 1 0 0 0 1 1 1 1 1 0 1 0 1 1 1 1 0 1 0 0 1 0 1 0
	26 28 0.00229443 C 43232 intracellular non-membrane-bounded organelle 167 24 annotated: 1 1 0 1 1 1 1 1 1 1 1 0 1 1 1 1 1 1 1 1 0 1 1 1 1 1 1 0	26 27 0.000608022 C 22625 cytosolic large ribosomal subunit 71 16 annotated: 1 1 0 1 0 0 0 1 1 1 1 1 0 1 0 1 1 1 1 0 1 0 0 1 0 1 0	26 27 0.0025699 P 34645 cellular macromolecule biosynthetic process 149 22 annotated: 1 1 0 1 1 1 0 0 1 1 1 1 1 1 1 1 0 1 1 0 1 1 1 1 1 1 1	26 27 0.0025699 P 34645 cellular macromolecule biosynthetic process 149 22 annotated: 1 1 0 1 1 1 0 0 1 1 1 1 1 1 1 1 0 1 1 0 1 1 1 1 1 1 1	26 27 0.0025699 P 34645 cellular macromolecule biosynthetic process 149 22 annotated: 1 1 0 1 1 1 0 0 1 1 1 1 1 1 1 1 0 1 1 0 1 1 1 1 1 1 1	26 27 0.0025699 P 34645 cellular macromolecule biosynthetic process 149 22 annotated: 1 1 0 1 1 1 0 0 1 1 1 1 1 1 1 1 0 1 1 0 1 1 1 1 1 1 1	26 27 0.0025699 P 34645 cellular macromolecule biosynthetic process 149 22 annotated: 1 1 0 1 1 1 0 0 1 1 1 1 1 1 1 1 0 1 1 0 1 1 1 1 1 1 1	26 27 0.0025699 P 34645 cellular macromolecule biosynthetic process 149 22 annotated: 1 1 0 1 1 1 0 0 1 1 1 1 1 1 1 1 0 1 1 0 1 1 1 1 1 1 1
27 24 index: 12 47 63 65 67 70 84 91 124 168 169 174 183 206 260 274 277 296 297 305 306 307 322 340	26 28 0.00935855 P 34645 cellular macromolecule biosynthetic process 149 22 annotated: 1 1 0 1 1 1 0 0 1 1 1 0 1 1 1 1 1 0 1 1 0 1 1 1 1 1 1 1	26 27 0.0025699 P 34645 cellular macromolecule biosynthetic process 149 22 annotated: 1 1 0 1 1 1 0 0 1 1 1 1 1 1 1 1 0 1 1 0 1 1 1 1 1 1 1	26 27 0.00294819 P 9059 macromolecule biosynthetic process 150 22 annotated: 1 1 0 1 1 1 0 0 1 1 1 1 1 1 1 1 0 1 1 0 1 1 1 1 1 1 1	26 27 0.00294819 P 9059 macromolecule biosynthetic process 150 22 annotated: 1 1 0 1 1 1 0 0 1 1 1 1 1 1 1 1 0 1 1 0 1 1 1 1 1 1 1	26 27 0.00294819 P 9059 macromolecule biosynthetic process 150 22 annotated: 1 1 0 1 1 1 0 0 1 1 1 1 1 1 1 1 0 1 1 0 1 1 1 1 1 1 1	26 27 0.00294819 P 9059 macromolecule biosynthetic process 150 22 annotated: 1 1 0 1 1 1 0 0 1 1 1 1 1 1 1 1 0 1 1 0 1 1 1 1 1 1 1	26 27 0.00294819 P 9059 macromolecule biosynthetic process 150 22 annotated: 1 1 0 1 1 1 0 0 1 1 1 1 1 1 1 1 0 1 1 0 1 1 1 1 1 1 1	26 27 0.00294819 P 9059 macromolecule biosynthetic process 150 22 annotated: 1 1 0 1 1 1 0 0 1 1 1 1 1 1 1 1 0 1 1 0 1 1 1 1 1 1 1
27 24 sysname: YBL076C YCR053W YDL208W YDR002W YDR023W YDR037W YDR341C YDR454C YFR030W YHR019C YHR020W YHR162W YIL078W YJR137C YLR367W YMR108W YMR122W-A YNL064C YNL067W YNL220W YNL244C YNL301C YOL121C YOR335C		26 27 0.00294819 P 9059 macromolecule biosynthetic process 150 22 annotated: 1 1 0 1 1 1 0 0 1 1 1 1 1 1 1 1 0 1 1 0 1 1 1 1 1 1 1	26 27 0.00331019 P 6412 translation 137 21 annotated: 1 1 0 1 1 1 0 0 1 1 1 1 1 1 1 1 0 1 1 0 1 1 1 1 1 1 0	26 27 0.00331019 P 6412 translation 137 21 annotated: 1 1 0 1 1 1 0 0 1 1 1 1 1 1 1 1 0 1 1 0 1 1 1 1 1 1 0	26 27 0.00331019 P 6412 translation 137 21 annotated: 1 1 0 1 1 1 0 0 1 1 1 1 1 1 1 1 0 1 1 0 1 1 1 1 1 1 0	26 27 0.00331019 P 6412 translation 137 21 annotated: 1 1 0 1 1 1 0 0 1 1 1 1 1 1 1 1 0 1 1 0 1 1 1 1 1 1 0	26 27 0.00331019 P 6412 translation 137 21 annotated: 1 1 0 1 1 1 0 0 1 1 1 1 1 1 1 1 0 1 1 0 1 1 1 1 1 1 0	26 27 0.00331019 P 6412 translation 137 21 annotated: 1 1 0 1 1 1 0 0 1 1 1 1 1 1 1 1 0 1 1 0 1 1 1 1 1 1 0
27 24 clusters: 29 29 29 29 29 18;29 29 29 29	27 19 index: 12 47 65 67 84 91 124 168 169 174 183 206 260 297 305 306 307 322 340	26 27 0.00331019 P 6412 translation 137 21 annotated: 1 1 0 1 1 1 0 0 1 1 1 1 1 1 1 1 0 1 1 0 1 1 1 1 1 1 0	26 27 0.0054946 P 44260 cellular macromolecule metabolic process 186 24 annotated: 1 1 0 1 1 1 0 0 1 1 1 1 1 1 1 1 1 1 1 1 1 1 1 1 1 1 1	26 27 0.0054946 P 44260 cellular macromolecule metabolic process 186 24 annotated: 1 1 0 1 1 1 0 0 1 1 1 1 1 1 1 1 1 1 1 1 1 1 1 1 1 1 1	26 27 0.0054946 P 44260 cellular macromolecule metabolic process 186 24 annotated: 1 1 0 1 1 1 0 0 1 1 1 1 1 1 1 1 1 1 1 1 1 1 1 1 1 1 1	26 27 0.0054946 P 44260 cellular macromolecule metabolic process 186 24 annotated: 1 1 0 1 1 1 0 0 1 1 1 1 1 1 1 1 1 1 1 1 1 1 1 1 1 1 1	26 27 0.0054946 P 44260 cellular macromolecule metabolic process 186 24 annotated: 1 1 0 1 1 1 0 0 1 1 1 1 1 1 1 1 1 1 1 1 1 1 1 1 1 1 1	26 27 0.0054946 P 44260 cellular macromolecule metabolic process 186 24 annotated: 1 1 0 1 1 1 0 0 1 1 1 1 1 1 1 1 1 1 1 1 1 1 1 1 1 1 1
27 24 0.00000178247 P 6399 tRNA metabolic process 10 8 annotated: 1 0 0 0 1 1 1 0 0 1 1 0 1 0 0 0 0 0 0 0 0 0 0 1	27 19 sysname: YBL076C YCR053W YDR002W YDR023W YDR341C YDR454C YFR030W YHR019C YHR020W YHR162W YIL078W YJR137C YLR367W YNL067W YNL220W YNL244C YNL301C YOL121C YOR335C	26 27 0.0054946 P 44260 cellular macromolecule metabolic process 186 24 annotated: 1 1 0 1 1 1 0 0 1 1 1 1 1 1 1 1 1 1 1 1 1 1 1 1 1 1 1	26 27 0.00880772 C 32991 macromolecular complex 208 25 annotated: 1 1 0 1 1 1 1 1 1 1 1 1 1 1 1 1 1 1 1 0 1 1 1 1 1 1 1	26 27 0.00880772 C 32991 macromolecular complex 208 25 annotated: 1 1 0 1 1 1 1 1 1 1 1 1 1 1 1 1 1 1 1 0 1 1 1 1 1 1 1	26 27 0.00880772 C 32991 macromolecular complex 208 25 annotated: 1 1 0 1 1 1 1 1 1 1 1 1 1 1 1 1 1 1 1 0 1 1 1 1 1 1 1	26 27 0.00880772 C 32991 macromolecular complex 208 25 annotated: 1 1 0 1 1 1 1 1 1 1 1 1 1 1 1 1 1 1 1 0 1 1 1 1 1 1 1	26 27 0.00880772 C 32991 macromolecular complex 208 25 annotated: 1 1 0 1 1 1 1 1 1 1 1 1 1 1 1 1 1 1 1 0 1 1 1 1 1 1 1	26 27 0.00880772 C 32991 macromolecular complex 208 25 annotated: 1 1 0 1 1 1 1 1 1 1 1 1 1 1 1 1 1 1 1 0 1 1 1 1 1 1 1
27 24 0.00000178247 P 6418 tRNA aminoacylation for protein translation 10 8 annotated: 1 0 0 0 1 1 1 0 0 1 1 0 1 0 0 0 0 0 0 0 0 0 0 1	27 19 clusters: 29 29 29 29	26 27 0.00880772 C 32991 macromolecular complex 208 25 annotated: 1 1 0 1 1 1 1 1 1 1 1 1 1 1 1 1 1 1 1 0 1 1 1 1 1 1 1
27 24 0.00000178247 P 43038 amino acid activation 10 8 annotated: 1 0 0 0 1 1 1 0 0 1 1 0 1 0 0 0 0 0 0 0 0 0 0 1	27 19 0.0000127155 P 6399 tRNA metabolic process 10 7 annotated: 1 0 0 1 1 0 0 1 1 0 1 0 0 0 0 0 0 0 1		27 17 index: 12 47 65 67 84 91 124 168 169 174 183 260 297 306 307 322 340	27 17 index: 12 47 65 67 84 91 124 168 169 174 183 260 297 306 307 322 340	27 16 index: 12 47 65 67 84 91 124 168 169 174 183 260 297 306 307 322	27 15 index: 12 47 65 67 84 91 168 169 174 183 260 297 306 307 322	27 15 index: 12 47 65 67 84 91 168 169 174 183 260 297 306 307 322	27 15 index: 12 47 65 67 84 91 168 169 174 183 260 297 306 307 322
27 24 0.00000178247 P 43039 tRNA aminoacylation 10 8 annotated: 1 0 0 0 1 1 1 0 0 1 1 0 1 0 0 0 0 0 0 0 0 0 0 1	27 19 0.0000127155 P 6418 tRNA aminoacylation for protein translation 10 7 annotated: 1 0 0 1 1 0 0 1 1 0 1 0 0 0 0 0 0 0 1	27 17 index: 12 47 65 67 84 91 124 168 169 174 183 260 297 306 307 322 340	27 17 sysname: YBL076C YCR053W YDR002W YDR023W YDR341C YDR454C YFR030W YHR019C YHR020W YHR162W YIL078W YLR367W YNL067W YNL244C YNL301C YOL121C YOR335C	27 17 sysname: YBL076C YCR053W YDR002W YDR023W YDR341C YDR454C YFR030W YHR019C YHR020W YHR162W YIL078W YLR367W YNL067W YNL244C YNL301C YOL121C YOR335C	27 16 sysname: YBL076C YCR053W YDR002W YDR023W YDR341C YDR454C YFR030W YHR019C YHR020W YHR162W YIL078W YLR367W YNL067W YNL244C YNL301C YOL121C	27 15 sysname: YBL076C YCR053W YDR002W YDR023W YDR341C YDR454C YHR019C YHR020W YHR162W YIL078W YLR367W YNL067W YNL244C YNL301C YOL121C	27 15 sysname: YBL076C YCR053W YDR002W YDR023W YDR341C YDR454C YHR019C YHR020W YHR162W YIL078W YLR367W YNL067W YNL244C YNL301C YOL121C	27 15 sysname: YBL076C YCR053W YDR002W YDR023W YDR341C YDR454C YHR019C YHR020W YHR162W YIL078W YLR367W YNL067W YNL244C YNL301C YOL121C
27 24 0.00000178247 F 4812 aminoacyl-tRNA ligase activity 10 8 annotated: 1 0 0 0 1 1 1 0 0 1 1 0 1 0 0 0 0 0 0 0 0 0 0 1	27 19 0.0000127155 P 43038 amino acid activation 10 7 annotated: 1 0 0 1 1 0 0 1 1 0 1 0 0 0 0 0 0 0 1	27 17 sysname: YBL076C YCR053W YDR002W YDR023W YDR341C YDR454C YFR030W YHR019C YHR020W YHR162W YIL078W YLR367W YNL067W YNL244C YNL301C YOL121C YOR335C	27 17 clusters: 29 29	27 17 clusters: 29 29	27 16 clusters: 29	27 15 clusters:	27 15 clusters:	27 15 clusters:
27 24 0.00000178247 F 16875 ligase activity, forming carbon-oxygen bonds 10 8 annotated: 1 0 0 0 1 1 1 0 0 1 1 0 1 0 0 0 0 0 0 0 0 0 0 1	27 19 0.0000127155 P 43039 tRNA aminoacylation 10 7 annotated: 1 0 0 1 1 0 0 1 1 0 1 0 0 0 0 0 0 0 1	27 17 clusters: 29 29	27 17 0.00000455916 P 6399 tRNA metabolic process 10 7 annotated: 1 0 0 1 1 0 0 1 1 0 1 0 0 0 0 0 1	27 17 0.00000455916 P 6399 tRNA metabolic process 10 7 annotated: 1 0 0 1 1 0 0 1 1 0 1 0 0 0 0 0 1	27 16 0.000162068 P 6399 tRNA metabolic process 10 6 annotated: 1 0 0 1 1 0 0 1 1 0 1 0 0 0 0 0	27 15 0.0000959751 P 6399 tRNA metabolic process 10 6 annotated: 1 0 0 1 1 0 1 1 0 1 0 0 0 0 0	27 15 0.0000959751 P 6399 tRNA metabolic process 10 6 annotated: 1 0 0 1 1 0 1 1 0 1 0 0 0 0 0	27 15 0.0000959751 P 6399 tRNA metabolic process 10 6 annotated: 1 0 0 1 1 0 1 1 0 1 0 0 0 0 0
27 24 0.00000178247 F 16876 ligase activity, forming aminoacyl-tRNA and related compounds 10 8 annotated: 1 0 0 0 1 1 1 0 0 1 1 0 1 0 0 0 0 0 0 0 0 0 0 1	27 19 0.0000127155 F 4812 aminoacyl-tRNA ligase activity 10 7 annotated: 1 0 0 1 1 0 0 1 1 0 1 0 0 0 0 0 0 0 1	27 17 0.00000455916 P 6399 tRNA metabolic process 10 7 annotated: 1 0 0 1 1 0 0 1 1 0 1 0 0 0 0 0 1	27 17 0.00000455916 P 6418 tRNA aminoacylation for protein translation 10 7 annotated: 1 0 0 1 1 0 0 1 1 0 1 0 0 0 0 0 1	27 17 0.00000455916 P 6418 tRNA aminoacylation for protein translation 10 7 annotated: 1 0 0 1 1 0 0 1 1 0 1 0 0 0 0 0 1	27 16 0.000162068 P 6418 tRNA aminoacylation for protein translation 10 6 annotated: 1 0 0 1 1 0 0 1 1 0 1 0 0 0 0 0	27 15 0.0000959751 P 6418 tRNA aminoacylation for protein translation 10 6 annotated: 1 0 0 1 1 0 1 1 0 1 0 0 0 0 0	27 15 0.0000959751 P 6418 tRNA aminoacylation for protein translation 10 6 annotated: 1 0 0 1 1 0 1 1 0 1 0 0 0 0 0	27 15 0.0000959751 P 6418 tRNA aminoacylation for protein translation 10 6 annotated: 1 0 0 1 1 0 1 1 0 1 0 0 0 0 0
27 24 0.00442471 F 16874 ligase activity 27 9 annotated: 1 0 0 0 1 1 1 0 0 1 1 0 1 0 0 0 0 0 0 1 0 0 0 1	27 19 0.0000127155 F 16875 ligase activity, forming carbon-oxygen bonds 10 7 annotated: 1 0 0 1 1 0 0 1 1 0 1 0 0 0 0 0 0 0 1	27 17 0.00000455916 P 6418 tRNA aminoacylation for protein translation 10 7 annotated: 1 0 0 1 1 0 0 1 1 0 1 0 0 0 0 0 1	27 17 0.00000455916 P 43038 amino acid activation 10 7 annotated: 1 0 0 1 1 0 0 1 1 0 1 0 0 0 0 0 1	27 17 0.00000455916 P 43038 amino acid activation 10 7 annotated: 1 0 0 1 1 0 0 1 1 0 1 0 0 0 0 0 1	27 16 0.000162068 P 43038 amino acid activation 10 6 annotated: 1 0 0 1 1 0 0 1 1 0 1 0 0 0 0 0	27 15 0.0000959751 P 43038 amino acid activation 10 6 annotated: 1 0 0 1 1 0 1 1 0 1 0 0 0 0 0	27 15 0.0000959751 P 43038 amino acid activation 10 6 annotated: 1 0 0 1 1 0 1 1 0 1 0 0 0 0 0	27 15 0.0000959751 P 43038 amino acid activation 10 6 annotated: 1 0 0 1 1 0 1 1 0 1 0 0 0 0 0
27 24 0.0076933 P 6520 cellular amino acid metabolic process 53 12 annotated: 1 1 0 0 1 1 1 0 1 1 1 0 1 1 0 1 0 0 0 0 0 0 0 1	27 19 0.0000127155 F 16876 ligase activity, forming aminoacyl-tRNA and related compounds 10 7 annotated: 1 0 0 1 1 0 0 1 1 0 1 0 0 0 0 0 0 0 1	27 17 0.00000455916 P 43038 amino acid activation 10 7 annotated: 1 0 0 1 1 0 0 1 1 0 1 0 0 0 0 0 1	27 17 0.00000455916 P 43039 tRNA aminoacylation 10 7 annotated: 1 0 0 1 1 0 0 1 1 0 1 0 0 0 0 0 1	27 17 0.00000455916 P 43039 tRNA aminoacylation 10 7 annotated: 1 0 0 1 1 0 0 1 1 0 1 0 0 0 0 0 1	27 16 0.000162068 P 43039 tRNA aminoacylation 10 6 annotated: 1 0 0 1 1 0 0 1 1 0 1 0 0 0 0 0	27 15 0.0000959751 P 43039 tRNA aminoacylation 10 6 annotated: 1 0 0 1 1 0 1 1 0 1 0 0 0 0 0	27 15 0.0000959751 P 43039 tRNA aminoacylation 10 6 annotated: 1 0 0 1 1 0 1 1 0 1 0 0 0 0 0	27 15 0.0000959751 P 43039 tRNA aminoacylation 10 6 annotated: 1 0 0 1 1 0 1 1 0 1 0 0 0 0 0
	27 19 0.00500423 F 16874 ligase activity 27 8 annotated: 1 0 0 1 1 0 0 1 1 0 1 0 0 0 1 0 0 0 1	27 17 0.00000455916 P 43039 tRNA aminoacylation 10 7 annotated: 1 0 0 1 1 0 0 1 1 0 1 0 0 0 0 0 1	27 17 0.00000455916 F 4812 aminoacyl-tRNA ligase activity 10 7 annotated: 1 0 0 1 1 0 0 1 1 0 1 0 0 0 0 0 1	27 17 0.00000455916 F 4812 aminoacyl-tRNA ligase activity 10 7 annotated: 1 0 0 1 1 0 0 1 1 0 1 0 0 0 0 0 1	27 16 0.000162068 F 4812 aminoacyl-tRNA ligase activity 10 6 annotated: 1 0 0 1 1 0 0 1 1 0 1 0 0 0 0 0	27 15 0.0000959751 F 4812 aminoacyl-tRNA ligase activity 10 6 annotated: 1 0 0 1 1 0 1 1 0 1 0 0 0 0 0	27 15 0.0000959751 F 4812 aminoacyl-tRNA ligase activity 10 6 annotated: 1 0 0 1 1 0 1 1 0 1 0 0 0 0 0	27 15 0.0000959751 F 4812 aminoacyl-tRNA ligase activity 10 6 annotated: 1 0 0 1 1 0 1 1 0 1 0 0 0 0 0
28 29 index: 3 22 38 52 89 92 102 106 139 146 156 161 177 195 196 197 216 220 230 263 270 276 281 285 324 331 352 368 369		27 17 0.00000455916 F 4812 aminoacyl-tRNA ligase activity 10 7 annotated: 1 0 0 1 1 0 0 1 1 0 1 0 0 0 0 0 1	27 17 0.00000455916 F 16875 ligase activity, forming carbon-oxygen bonds 10 7 annotated: 1 0 0 1 1 0 0 1 1 0 1 0 0 0 0 0 1	27 17 0.00000455916 F 16875 ligase activity, forming carbon-oxygen bonds 10 7 annotated: 1 0 0 1 1 0 0 1 1 0 1 0 0 0 0 0 1	27 16 0.000162068 F 16875 ligase activity, forming carbon-oxygen bonds 10 6 annotated: 1 0 0 1 1 0 0 1 1 0 1 0 0 0 0 0	27 15 0.0000959751 F 16875 ligase activity, forming carbon-oxygen bonds 10 6 annotated: 1 0 0 1 1 0 1 1 0 1 0 0 0 0 0	27 15 0.0000959751 F 16875 ligase activity, forming carbon-oxygen bonds 10 6 annotated: 1 0 0 1 1 0 1 1 0 1 0 0 0 0 0	27 15 0.0000959751 F 16875 ligase activity, forming carbon-oxygen bonds 10 6 annotated: 1 0 0 1 1 0 1 1 0 1 0 0 0 0 0
28 29 sysname: YAL035W YBR048W YCL025C YDL081C YDR447C YDR471W YEL054C YER055C YGL147C YGR034W YGR214W YGR285C YHR193C YJL177W YJL189W YJL190C YKL156W YKL216W YLR029C YLR406C YML106W YMR120C YMR194W YMR242C YOL139C YOR234C YPL106C YPR102C YPR132W	28 26 index: 3 22 38 52 89 102 106 139 146 156 161 177 196 197 216 220 230 263 270 276 281 285 324 331 352 368	27 17 0.00000455916 F 16875 ligase activity, forming carbon-oxygen bonds 10 7 annotated: 1 0 0 1 1 0 0 1 1 0 1 0 0 0 0 0 1	27 17 0.00000455916 F 16876 ligase activity, forming aminoacyl-tRNA and related compounds 10 7 annotated: 1 0 0 1 1 0 0 1 1 0 1 0 0 0 0 0 1	27 17 0.00000455916 F 16876 ligase activity, forming aminoacyl-tRNA and related compounds 10 7 annotated: 1 0 0 1 1 0 0 1 1 0 1 0 0 0 0 0 1	27 16 0.000162068 F 16876 ligase activity, forming aminoacyl-tRNA and related compounds 10 6 annotated: 1 0 0 1 1 0 0 1 1 0 1 0 0 0 0 0	27 15 0.0000959751 F 16876 ligase activity, forming aminoacyl-tRNA and related compounds 10 6 annotated: 1 0 0 1 1 0 1 1 0 1 0 0 0 0 0	27 15 0.0000959751 F 16876 ligase activity, forming aminoacyl-tRNA and related compounds 10 6 annotated: 1 0 0 1 1 0 1 1 0 1 0 0 0 0 0	27 15 0.0000959751 F 16876 ligase activity, forming aminoacyl-tRNA and related compounds 10 6 annotated: 1 0 0 1 1 0 1 1 0 1 0 0 0 0 0
28 29 clusters: 26 26 26 26 26 26 26 26 26 22 22	28 26 sysname: YAL035W YBR048W YCL025C YDL081C YDR447C YEL054C YER055C YGL147C YGR034W YGR214W YGR285C YHR193C YJL189W YJL190C YKL156W YKL216W YLR029C YLR406C YML106W YMR120C YMR194W YMR242C YOL139C YOR234C YPL106C YPR102C	27 17 0.00000455916 F 16876 ligase activity, forming aminoacyl-tRNA and related compounds 10 7 annotated: 1 0 0 1 1 0 0 1 1 0 1 0 0 0 0 0 1
28 29 0.00307944 C 30529 ribonucleoprotein complex 146 23 annotated: 1 1 0 1 1 1 1 0 1 1 1 1 0 1 1 1 1 0 1 1 0 0 1 1 1 1 1 1 1	28 26 clusters: 26 26 26 26 26 22		28 21 index: 3 22 52 89 102 106 139 146 156 161 177 196 220 263 270 276 281 285 324 352 368	28 21 index: 3 22 52 89 102 106 139 146 156 161 177 196 220 263 270 276 281 285 324 352 368	28 21 index: 3 22 52 89 102 106 139 146 156 161 177 196 220 263 270 276 281 285 324 352 368	28 21 index: 3 22 52 89 102 106 139 146 156 161 177 196 220 263 270 276 281 285 324 352 368	28 21 index: 3 22 52 89 102 106 139 146 156 161 177 196 220 263 270 276 281 285 324 352 368	28 21 index: 3 22 52 89 102 106 139 146 156 161 177 196 220 263 270 276 281 285 324 352 368
28 29 0.0033526 C 5840 ribosome 134 22 annotated: 1 1 0 1 1 1 1 0 1 1 1 1 0 1 1 1 1 0 1 1 0 0 1 1 1 1 0 1 1		28 24 index: 3 22 52 89 102 106 139 146 156 161 177 196 197 220 230 263 270 276 281 285 324 331 352 368	28 21 sysname: YAL035W YBR048W YDL081C YDR447C YEL054C YER055C YGL147C YGR034W YGR214W YGR285C YHR193C YJL189W YKL216W YLR406C YML106W YMR120C YMR194W YMR242C YOL139C YPL106C YPR102C	28 21 sysname: YAL035W YBR048W YDL081C YDR447C YEL054C YER055C YGL147C YGR034W YGR214W YGR285C YHR193C YJL189W YKL216W YLR406C YML106W YMR120C YMR194W YMR242C YOL139C YPL106C YPR102C	28 21 sysname: YAL035W YBR048W YDL081C YDR447C YEL054C YER055C YGL147C YGR034W YGR214W YGR285C YHR193C YJL189W YKL216W YLR406C YML106W YMR120C YMR194W YMR242C YOL139C YPL106C YPR102C	28 21 sysname: YAL035W YBR048W YDL081C YDR447C YEL054C YER055C YGL147C YGR034W YGR214W YGR285C YHR193C YJL189W YKL216W YLR406C YML106W YMR120C YMR194W YMR242C YOL139C YPL106C YPR102C	28 21 sysname: YAL035W YBR048W YDL081C YDR447C YEL054C YER055C YGL147C YGR034W YGR214W YGR285C YHR193C YJL189W YKL216W YLR406C YML106W YMR120C YMR194W YMR242C YOL139C YPL106C YPR102C	28 21 sysname: YAL035W YBR048W YDL081C YDR447C YEL054C YER055C YGL147C YGR034W YGR214W YGR285C YHR193C YJL189W YKL216W YLR406C YML106W YMR120C YMR194W YMR242C YOL139C YPL106C YPR102C
28 29 0.00335851 P 44267 cellular protein metabolic process 160 24 annotated: 1 1 0 1 1 1 1 0 1 1 1 1 1 1 1 1 1 0 1 1 0 0 1 1 1 1 1 1 1	29 15 index: 59 63 70 107 124 200 203 206 274 277 296 305 337 340 357	28 24 sysname: YAL035W YBR048W YDL081C YDR447C YEL054C YER055C YGL147C YGR034W YGR214W YGR285C YHR193C YJL189W YJL190C YKL216W YLR029C YLR406C YML106W YMR120C YMR194W YMR242C YOL139C YOR234C YPL106C YPR102C	28 21 clusters:	28 21 clusters:	28 21 clusters:	28 21 clusters:	28 21 clusters:	28 21 clusters:
28 29 0.00507753 P 19538 protein metabolic process 163 24 annotated: 1 1 0 1 1 1 1 0 1 1 1 1 1 1 1 1 1 0 1 1 0 0 1 1 1 1 1 1 1	29 15 sysname: YDL182W YDL208W YDR037W YER056C YFR030W YJR077C YJR109C YJR137C YMR108W YMR122W-A YNL064C YNL220W YOR310C YOR335C YPL226W	28 24 clusters: 26 26 26
28 29 0.00523106 P 6412 translation 137 22 annotated: 1 1 0 1 1 1 1 0 1 1 1 1 0 1 1 1 1 0 1 1 0 0 1 1 1 1 0 1 1	29 15 clusters: 27 18 27 27 22 27		29 15 index: 59 63 70 107 124 200 203 206 274 277 296 305 337 340 357	29 15 index: 59 63 70 107 124 200 203 206 274 277 296 305 337 340 357	29 15 index: 59 63 70 107 124 200 203 206 274 277 296 305 337 340 357	29 15 index: 59 63 70 107 124 200 203 206 274 277 296 305 337 340 357	29 15 index: 59 63 70 107 124 200 203 206 274 277 296 305 337 340 357	29 15 index: 59 63 70 107 124 200 203 206 274 277 296 305 337 340 357
		29 15 index: 59 63 70 107 124 200 203 206 274 277 296 305 337 340 357	29 15 sysname: YDL182W YDL208W YDR037W YER056C YFR030W YJR077C YJR109C YJR137C YMR108W YMR122W-A YNL064C YNL220W YOR310C YOR335C YPL226W	29 15 sysname: YDL182W YDL208W YDR037W YER056C YFR030W YJR077C YJR109C YJR137C YMR108W YMR122W-A YNL064C YNL220W YOR310C YOR335C YPL226W	29 15 sysname: YDL182W YDL208W YDR037W YER056C YFR030W YJR077C YJR109C YJR137C YMR108W YMR122W-A YNL064C YNL220W YOR310C YOR335C YPL226W	29 15 sysname: YDL182W YDL208W YDR037W YER056C YFR030W YJR077C YJR109C YJR137C YMR108W YMR122W-A YNL064C YNL220W YOR310C YOR335C YPL226W	29 15 sysname: YDL182W YDL208W YDR037W YER056C YFR030W YJR077C YJR109C YJR137C YMR108W YMR122W-A YNL064C YNL220W YOR310C YOR335C YPL226W	29 15 sysname: YDL182W YDL208W YDR037W YER056C YFR030W YJR077C YJR109C YJR137C YMR108W YMR122W-A YNL064C YNL220W YOR310C YOR335C YPL226W
29 15 index: 59 63 70 107 124 200 203 206 274 277 296 305 337 340 357	30 30 index: 24 29 44 54 60 62 66 75 78 95 100 101 119 152 155 157 165 184 198 202 246 250 256 262 282 291 301 309 313 358	29 15 sysname: YDL182W YDL208W YDR037W YER056C YFR030W YJR077C YJR109C YJR137C YMR108W YMR122W-A YNL064C YNL220W YOR310C YOR335C YPL226W	29 15 clusters: 27 27	29 15 clusters: 27 27	29 15 clusters: 27	29 15 clusters:	29 15 clusters:	29 15 clusters:
29 15 sysname: YDL182W YDL208W YDR037W YER056C YFR030W YJR077C YJR109C YJR137C YMR108W YMR122W-A YNL064C YNL220W YOR310C YOR335C YPL226W	30 30 sysname: YBR078W YBR127C YCR024C-B YDL084W YDL185W YDL192W YDR012W YDR127W YDR158W YDR502C YEL027W YEL034W YER178W YGR155W YGR209C YGR240C YHR007C YIL094C YJR010W YJR104C YLR286C YLR300W YLR342W YLR390W-A YMR205C YMR307W YNL135C YNL327W YNR050C YPL231W	29 15 clusters: 27 27
29 15 clusters: 30 27 27 27 18 27 27 18;27 27 27 22 27	30 30 clusters:		30 30 index: 24 29 44 54 60 62 66 75 78 95 100 101 119 152 155 157 165 184 198 202 246 250 256 262 282 291 301 309 313 358	30 30 index: 24 29 44 54 60 62 66 75 78 95 100 101 119 152 155 157 165 184 198 202 246 250 256 262 282 291 301 309 313 358	30 30 index: 24 29 44 54 60 62 66 75 78 95 100 101 119 152 155 157 165 184 198 202 246 250 256 262 282 291 301 309 313 358	30 30 index: 24 29 44 54 60 62 66 75 78 95 100 101 119 152 155 157 165 184 198 202 246 250 256 262 282 291 301 309 313 358	30 30 index: 24 29 44 54 60 62 66 75 78 95 100 101 119 152 155 157 165 184 198 202 246 250 256 262 282 291 301 309 313 358	30 30 index: 24 29 44 54 60 62 66 75 78 95 100 101 119 152 155 157 165 184 198 202 246 250 256 262 282 291 301 309 313 358
		30 30 index: 24 29 44 54 60 62 66 75 78 95 100 101 119 152 155 157 165 184 198 202 246 250 256 262 282 291 301 309 313 358	30 30 sysname: YBR078W YBR127C YCR024C-B YDL084W YDL185W YDL192W YDR012W YDR127W YDR158W YDR502C YEL027W YEL034W YER178W YGR155W YGR209C YGR240C YHR007C YIL094C YJR010W YJR104C YLR286C YLR300W YLR342W YLR390W-A YMR205C YMR307W YNL135C YNL327W YNR050C YPL231W	30 30 sysname: YBR078W YBR127C YCR024C-B YDL084W YDL185W YDL192W YDR012W YDR127W YDR158W YDR502C YEL027W YEL034W YER178W YGR155W YGR209C YGR240C YHR007C YIL094C YJR010W YJR104C YLR286C YLR300W YLR342W YLR390W-A YMR205C YMR307W YNL135C YNL327W YNR050C YPL231W	30 30 sysname: YBR078W YBR127C YCR024C-B YDL084W YDL185W YDL192W YDR012W YDR127W YDR158W YDR502C YEL027W YEL034W YER178W YGR155W YGR209C YGR240C YHR007C YIL094C YJR010W YJR104C YLR286C YLR300W YLR342W YLR390W-A YMR205C YMR307W YNL135C YNL327W YNR050C YPL231W	30 30 sysname: YBR078W YBR127C YCR024C-B YDL084W YDL185W YDL192W YDR012W YDR127W YDR158W YDR502C YEL027W YEL034W YER178W YGR155W YGR209C YGR240C YHR007C YIL094C YJR010W YJR104C YLR286C YLR300W YLR342W YLR390W-A YMR205C YMR307W YNL135C YNL327W YNR050C YPL231W	30 30 sysname: YBR078W YBR127C YCR024C-B YDL084W YDL185W YDL192W YDR012W YDR127W YDR158W YDR502C YEL027W YEL034W YER178W YGR155W YGR209C YGR240C YHR007C YIL094C YJR010W YJR104C YLR286C YLR300W YLR342W YLR390W-A YMR205C YMR307W YNL135C YNL327W YNR050C YPL231W	30 30 sysname: YBR078W YBR127C YCR024C-B YDL084W YDL185W YDL192W YDR012W YDR127W YDR158W YDR502C YEL027W YEL034W YER178W YGR155W YGR209C YGR240C YHR007C YIL094C YJR010W YJR104C YLR286C YLR300W YLR342W YLR390W-A YMR205C YMR307W YNL135C YNL327W YNR050C YPL231W
30 32 index: 24 29 44 54 59 60 62 66 75 78 95 100 101 116 119 152 155 157 165 184 198 202 246 250 256 262 282 291 301 309 313 358		30 30 sysname: YBR078W YBR127C YCR024C-B YDL084W YDL185W YDL192W YDR012W YDR127W YDR158W YDR502C YEL027W YEL034W YER178W YGR155W YGR209C YGR240C YHR007C YIL094C YJR010W YJR104C YLR286C YLR300W YLR342W YLR390W-A YMR205C YMR307W YNL135C YNL327W YNR050C YPL231W	30 30 clusters:	30 30 clusters:	30 30 clusters:	30 30 clusters:	30 30 clusters:	30 30 clusters:
30 32 sysname: YBR078W YBR127C YCR024C-B YDL084W YDL182W YDL185W YDL192W YDR012W YDR127W YDR158W YDR502C YEL027W YEL034W YER148W YER178W YGR155W YGR209C YGR240C YHR007C YIL094C YJR010W YJR104C YLR286C YLR300W YLR342W YLR390W-A YMR205C YMR307W YNL135C YNL327W YNR050C YPL231W		30 30 clusters:
30 32 clusters: 29 26 18

## Sheet: merge-0.2
Extension=0.1	Extension=0.2	Extension=0.3	Extension=0.4	Extension=0.5	Extension=0.6	Extension=0.7	Extension=0.8	Extension=0.9
cluster #genes pvalue namespace go-id go-term background foreground (gene info)	cluster #genes pvalue namespace go-id go-term background foreground (gene info)	cluster #genes pvalue namespace go-id go-term background foreground (gene info)	cluster #genes pvalue namespace go-id go-term background foreground (gene info)	cluster #genes pvalue namespace go-id go-term background foreground (gene info)	cluster #genes pvalue namespace go-id go-term background foreground (gene info)	cluster #genes pvalue namespace go-id go-term background foreground (gene info)	cluster #genes pvalue namespace go-id go-term background foreground (gene info)	cluster #genes pvalue namespace go-id go-term background foreground (gene info)
1 1 index: 5	1 1 index: 5	1 1 index: 5	1 1 index: 5	1 1 index: 5	1 1 index: 5	1 1 index: 5	1 1 index: 5	1 1 index: 5
1 1 sysname: YAR075W	1 1 sysname: YAR075W	1 1 sysname: YAR075W	1 1 sysname: YAR075W	1 1 sysname: YAR075W	1 1 sysname: YAR075W	1 1 sysname: YAR075W	1 1 sysname: YAR075W	1 1 sysname: YAR075W
1 1 clusters:	1 1 clusters:	1 1 clusters:	1 1 clusters:	1 1 clusters:	1 1 clusters:	1 1 clusters:	1 1 clusters:	1 1 clusters:
2 1 index: 325	2 1 index: 325	2 1 index: 325	2 1 index: 325	2 1 index: 325	2 1 index: 325	2 1 index: 325	2 1 index: 325	2 1 index: 325
2 1 sysname: YOL154W	2 1 sysname: YOL154W	2 1 sysname: YOL154W	2 1 sysname: YOL154W	2 1 sysname: YOL154W	2 1 sysname: YOL154W	2 1 sysname: YOL154W	2 1 sysname: YOL154W	2 1 sysname: YOL154W
2 1 clusters:	2 1 clusters:	2 1 clusters:	2 1 clusters:	2 1 clusters:	2 1 clusters:	2 1 clusters:	2 1 clusters:	2 1 clusters:
3 2 index: 123 188	3 2 index: 123 188	3 2 index: 123 188	3 2 index: 123 188	3 2 index: 123 188	3 2 index: 123 188	3 2 index: 123 188	3 2 index: 123 188	3 2 index: 123 188
3 2 sysname: YFL039C YJL052W	3 2 sysname: YFL039C YJL052W	3 2 sysname: YFL039C YJL052W	3 2 sysname: YFL039C YJL052W	3 2 sysname: YFL039C YJL052W	3 2 sysname: YFL039C YJL052W	3 2 sysname: YFL039C YJL052W	3 2 sysname: YFL039C YJL052W	3 2 sysname: YFL039C YJL052W
3 2 clusters:	3 2 clusters:	3 2 clusters:	3 2 clusters:	3 2 clusters:	3 2 clusters:	3 2 clusters:	3 2 clusters:	3 2 clusters:
4 10 index: 10 76 83 127 140 194 231 249 339 362	4 10 index: 10 76 83 127 140 194 231 249 339 362	4 10 index: 10 76 83 127 140 194 231 249 339 362	4 10 index: 10 76 83 127 140 194 231 249 339 362	4 10 index: 10 76 83 127 140 194 231 249 339 362	4 10 index: 10 76 83 127 140 194 231 249 339 362	4 10 index: 10 76 83 127 140 194 231 249 339 362	4 10 index: 10 76 83 127 140 194 231 249 339 362	4 10 index: 10 76 83 127 140 194 231 249 339 362
4 10 sysname: YBL045C YDR150W YDR322C-A YFR033C YGL187C YJL166W YLR038C YLR295C YOR317W YPR020W	4 10 sysname: YBL045C YDR150W YDR322C-A YFR033C YGL187C YJL166W YLR038C YLR295C YOR317W YPR020W	4 10 sysname: YBL045C YDR150W YDR322C-A YFR033C YGL187C YJL166W YLR038C YLR295C YOR317W YPR020W	4 10 sysname: YBL045C YDR150W YDR322C-A YFR033C YGL187C YJL166W YLR038C YLR295C YOR317W YPR020W	4 10 sysname: YBL045C YDR150W YDR322C-A YFR033C YGL187C YJL166W YLR038C YLR295C YOR317W YPR020W	4 10 sysname: YBL045C YDR150W YDR322C-A YFR033C YGL187C YJL166W YLR038C YLR295C YOR317W YPR020W	4 10 sysname: YBL045C YDR150W YDR322C-A YFR033C YGL187C YJL166W YLR038C YLR295C YOR317W YPR020W	4 10 sysname: YBL045C YDR150W YDR322C-A YFR033C YGL187C YJL166W YLR038C YLR295C YOR317W YPR020W	4 10 sysname: YBL045C YDR150W YDR322C-A YFR033C YGL187C YJL166W YLR038C YLR295C YOR317W YPR020W
4 10 clusters:	4 10 clusters:	4 10 clusters:	4 10 clusters:	4 10 clusters:	4 10 clusters:	4 10 clusters:	4 10 clusters:	4 10 clusters:
4 10 0.000000365057 C 31966 mitochondrial membrane 33 9 annotated: 1 0 1 1 1 1 1 1 1 1	4 10 0.000000365057 C 31966 mitochondrial membrane 33 9 annotated: 1 0 1 1 1 1 1 1 1 1	4 10 0.000000365057 C 31966 mitochondrial membrane 33 9 annotated: 1 0 1 1 1 1 1 1 1 1	4 10 0.000000365057 C 31966 mitochondrial membrane 33 9 annotated: 1 0 1 1 1 1 1 1 1 1	4 10 0.000000365057 C 31966 mitochondrial membrane 33 9 annotated: 1 0 1 1 1 1 1 1 1 1	4 10 0.000000365057 C 31966 mitochondrial membrane 33 9 annotated: 1 0 1 1 1 1 1 1 1 1	4 10 0.000000365057 C 31966 mitochondrial membrane 33 9 annotated: 1 0 1 1 1 1 1 1 1 1	4 10 0.000000365057 C 31966 mitochondrial membrane 33 9 annotated: 1 0 1 1 1 1 1 1 1 1	4 10 0.000000365057 C 31966 mitochondrial membrane 33 9 annotated: 1 0 1 1 1 1 1 1 1 1
4 10 0.00000116502 C 5740 mitochondrial envelope 37 9 annotated: 1 0 1 1 1 1 1 1 1 1	4 10 0.00000116502 C 5740 mitochondrial envelope 37 9 annotated: 1 0 1 1 1 1 1 1 1 1	4 10 0.00000116502 C 5740 mitochondrial envelope 37 9 annotated: 1 0 1 1 1 1 1 1 1 1	4 10 0.00000116502 C 5740 mitochondrial envelope 37 9 annotated: 1 0 1 1 1 1 1 1 1 1	4 10 0.00000116502 C 5740 mitochondrial envelope 37 9 annotated: 1 0 1 1 1 1 1 1 1 1	4 10 0.00000116502 C 5740 mitochondrial envelope 37 9 annotated: 1 0 1 1 1 1 1 1 1 1	4 10 0.00000116502 C 5740 mitochondrial envelope 37 9 annotated: 1 0 1 1 1 1 1 1 1 1	4 10 0.00000116502 C 5740 mitochondrial envelope 37 9 annotated: 1 0 1 1 1 1 1 1 1 1	4 10 0.00000116502 C 5740 mitochondrial envelope 37 9 annotated: 1 0 1 1 1 1 1 1 1 1
4 10 0.00000180456 C 5743 mitochondrial inner membrane 25 8 annotated: 1 0 1 1 1 1 1 1 0 1	4 10 0.00000180456 C 5743 mitochondrial inner membrane 25 8 annotated: 1 0 1 1 1 1 1 1 0 1	4 10 0.00000180456 C 5743 mitochondrial inner membrane 25 8 annotated: 1 0 1 1 1 1 1 1 0 1	4 10 0.00000180456 C 5743 mitochondrial inner membrane 25 8 annotated: 1 0 1 1 1 1 1 1 0 1	4 10 0.00000180456 C 5743 mitochondrial inner membrane 25 8 annotated: 1 0 1 1 1 1 1 1 0 1	4 10 0.00000180456 C 5743 mitochondrial inner membrane 25 8 annotated: 1 0 1 1 1 1 1 1 0 1	4 10 0.00000180456 C 5743 mitochondrial inner membrane 25 8 annotated: 1 0 1 1 1 1 1 1 0 1	4 10 0.00000180456 C 5743 mitochondrial inner membrane 25 8 annotated: 1 0 1 1 1 1 1 1 0 1	4 10 0.00000180456 C 5743 mitochondrial inner membrane 25 8 annotated: 1 0 1 1 1 1 1 1 0 1
4 10 0.00000180456 C 19866 organelle inner membrane 25 8 annotated: 1 0 1 1 1 1 1 1 0 1	4 10 0.00000180456 C 19866 organelle inner membrane 25 8 annotated: 1 0 1 1 1 1 1 1 0 1	4 10 0.00000180456 C 19866 organelle inner membrane 25 8 annotated: 1 0 1 1 1 1 1 1 0 1	4 10 0.00000180456 C 19866 organelle inner membrane 25 8 annotated: 1 0 1 1 1 1 1 1 0 1	4 10 0.00000180456 C 19866 organelle inner membrane 25 8 annotated: 1 0 1 1 1 1 1 1 0 1	4 10 0.00000180456 C 19866 organelle inner membrane 25 8 annotated: 1 0 1 1 1 1 1 1 0 1	4 10 0.00000180456 C 19866 organelle inner membrane 25 8 annotated: 1 0 1 1 1 1 1 1 0 1	4 10 0.00000180456 C 19866 organelle inner membrane 25 8 annotated: 1 0 1 1 1 1 1 1 0 1	4 10 0.00000180456 C 19866 organelle inner membrane 25 8 annotated: 1 0 1 1 1 1 1 1 0 1
4 10 0.00000180456 P 1902600 hydrogen ion transmembrane transport 25 8 annotated: 1 0 1 1 1 1 1 1 0 1	4 10 0.00000180456 P 1902600 hydrogen ion transmembrane transport 25 8 annotated: 1 0 1 1 1 1 1 1 0 1	4 10 0.00000180456 P 1902600 hydrogen ion transmembrane transport 25 8 annotated: 1 0 1 1 1 1 1 1 0 1	4 10 0.00000180456 P 1902600 hydrogen ion transmembrane transport 25 8 annotated: 1 0 1 1 1 1 1 1 0 1	4 10 0.00000180456 P 1902600 hydrogen ion transmembrane transport 25 8 annotated: 1 0 1 1 1 1 1 1 0 1	4 10 0.00000180456 P 1902600 hydrogen ion transmembrane transport 25 8 annotated: 1 0 1 1 1 1 1 1 0 1	4 10 0.00000180456 P 1902600 hydrogen ion transmembrane transport 25 8 annotated: 1 0 1 1 1 1 1 1 0 1	4 10 0.00000180456 P 1902600 hydrogen ion transmembrane transport 25 8 annotated: 1 0 1 1 1 1 1 1 0 1	4 10 0.00000180456 P 1902600 hydrogen ion transmembrane transport 25 8 annotated: 1 0 1 1 1 1 1 1 0 1
4 10 0.00000180456 F 15078 hydrogen ion transmembrane transporter activity 25 8 annotated: 1 0 1 1 1 1 1 1 0 1	4 10 0.00000180456 F 15078 hydrogen ion transmembrane transporter activity 25 8 annotated: 1 0 1 1 1 1 1 1 0 1	4 10 0.00000180456 F 15078 hydrogen ion transmembrane transporter activity 25 8 annotated: 1 0 1 1 1 1 1 1 0 1	4 10 0.00000180456 F 15078 hydrogen ion transmembrane transporter activity 25 8 annotated: 1 0 1 1 1 1 1 1 0 1	4 10 0.00000180456 F 15078 hydrogen ion transmembrane transporter activity 25 8 annotated: 1 0 1 1 1 1 1 1 0 1	4 10 0.00000180456 F 15078 hydrogen ion transmembrane transporter activity 25 8 annotated: 1 0 1 1 1 1 1 1 0 1	4 10 0.00000180456 F 15078 hydrogen ion transmembrane transporter activity 25 8 annotated: 1 0 1 1 1 1 1 1 0 1	4 10 0.00000180456 F 15078 hydrogen ion transmembrane transporter activity 25 8 annotated: 1 0 1 1 1 1 1 1 0 1	4 10 0.00000180456 F 15078 hydrogen ion transmembrane transporter activity 25 8 annotated: 1 0 1 1 1 1 1 1 0 1
4 10 0.00000197387 C 31967 organelle envelope 39 9 annotated: 1 0 1 1 1 1 1 1 1 1	4 10 0.00000197387 C 31967 organelle envelope 39 9 annotated: 1 0 1 1 1 1 1 1 1 1	4 10 0.00000197387 C 31967 organelle envelope 39 9 annotated: 1 0 1 1 1 1 1 1 1 1	4 10 0.00000197387 C 31967 organelle envelope 39 9 annotated: 1 0 1 1 1 1 1 1 1 1	4 10 0.00000197387 C 31967 organelle envelope 39 9 annotated: 1 0 1 1 1 1 1 1 1 1	4 10 0.00000197387 C 31967 organelle envelope 39 9 annotated: 1 0 1 1 1 1 1 1 1 1	4 10 0.00000197387 C 31967 organelle envelope 39 9 annotated: 1 0 1 1 1 1 1 1 1 1	4 10 0.00000197387 C 31967 organelle envelope 39 9 annotated: 1 0 1 1 1 1 1 1 1 1	4 10 0.00000197387 C 31967 organelle envelope 39 9 annotated: 1 0 1 1 1 1 1 1 1 1
4 10 0.00000197387 C 31975 envelope 39 9 annotated: 1 0 1 1 1 1 1 1 1 1	4 10 0.00000197387 C 31975 envelope 39 9 annotated: 1 0 1 1 1 1 1 1 1 1	4 10 0.00000197387 C 31975 envelope 39 9 annotated: 1 0 1 1 1 1 1 1 1 1	4 10 0.00000197387 C 31975 envelope 39 9 annotated: 1 0 1 1 1 1 1 1 1 1	4 10 0.00000197387 C 31975 envelope 39 9 annotated: 1 0 1 1 1 1 1 1 1 1	4 10 0.00000197387 C 31975 envelope 39 9 annotated: 1 0 1 1 1 1 1 1 1 1	4 10 0.00000197387 C 31975 envelope 39 9 annotated: 1 0 1 1 1 1 1 1 1 1	4 10 0.00000197387 C 31975 envelope 39 9 annotated: 1 0 1 1 1 1 1 1 1 1	4 10 0.00000197387 C 31975 envelope 39 9 annotated: 1 0 1 1 1 1 1 1 1 1
4 10 0.0000025932 C 44455 mitochondrial membrane part 26 8 annotated: 1 0 1 1 1 1 1 1 0 1	4 10 0.0000025932 C 44455 mitochondrial membrane part 26 8 annotated: 1 0 1 1 1 1 1 1 0 1	4 10 0.0000025932 C 44455 mitochondrial membrane part 26 8 annotated: 1 0 1 1 1 1 1 1 0 1	4 10 0.0000025932 C 44455 mitochondrial membrane part 26 8 annotated: 1 0 1 1 1 1 1 1 0 1	4 10 0.0000025932 C 44455 mitochondrial membrane part 26 8 annotated: 1 0 1 1 1 1 1 1 0 1	4 10 0.0000025932 C 44455 mitochondrial membrane part 26 8 annotated: 1 0 1 1 1 1 1 1 0 1	4 10 0.0000025932 C 44455 mitochondrial membrane part 26 8 annotated: 1 0 1 1 1 1 1 1 0 1	4 10 0.0000025932 C 44455 mitochondrial membrane part 26 8 annotated: 1 0 1 1 1 1 1 1 0 1	4 10 0.0000025932 C 44455 mitochondrial membrane part 26 8 annotated: 1 0 1 1 1 1 1 1 0 1
4 10 0.0000025932 F 15077 monovalent inorganic cation transmembrane transporter activity 26 8 annotated: 1 0 1 1 1 1 1 1 0 1	4 10 0.0000025932 F 15077 monovalent inorganic cation transmembrane transporter activity 26 8 annotated: 1 0 1 1 1 1 1 1 0 1	4 10 0.0000025932 F 15077 monovalent inorganic cation transmembrane transporter activity 26 8 annotated: 1 0 1 1 1 1 1 1 0 1	4 10 0.0000025932 F 15077 monovalent inorganic cation transmembrane transporter activity 26 8 annotated: 1 0 1 1 1 1 1 1 0 1	4 10 0.0000025932 F 15077 monovalent inorganic cation transmembrane transporter activity 26 8 annotated: 1 0 1 1 1 1 1 1 0 1	4 10 0.0000025932 F 15077 monovalent inorganic cation transmembrane transporter activity 26 8 annotated: 1 0 1 1 1 1 1 1 0 1	4 10 0.0000025932 F 15077 monovalent inorganic cation transmembrane transporter activity 26 8 annotated: 1 0 1 1 1 1 1 1 0 1	4 10 0.0000025932 F 15077 monovalent inorganic cation transmembrane transporter activity 26 8 annotated: 1 0 1 1 1 1 1 1 0 1	4 10 0.0000025932 F 15077 monovalent inorganic cation transmembrane transporter activity 26 8 annotated: 1 0 1 1 1 1 1 1 0 1
4 10 0.00000510603 P 6818 hydrogen transport 28 8 annotated: 1 0 1 1 1 1 1 1 0 1	4 10 0.00000510603 P 6818 hydrogen transport 28 8 annotated: 1 0 1 1 1 1 1 1 0 1	4 10 0.00000510603 P 6818 hydrogen transport 28 8 annotated: 1 0 1 1 1 1 1 1 0 1	4 10 0.00000510603 P 6818 hydrogen transport 28 8 annotated: 1 0 1 1 1 1 1 1 0 1	4 10 0.00000510603 P 6818 hydrogen transport 28 8 annotated: 1 0 1 1 1 1 1 1 0 1	4 10 0.00000510603 P 6818 hydrogen transport 28 8 annotated: 1 0 1 1 1 1 1 1 0 1	4 10 0.00000510603 P 6818 hydrogen transport 28 8 annotated: 1 0 1 1 1 1 1 1 0 1	4 10 0.00000510603 P 6818 hydrogen transport 28 8 annotated: 1 0 1 1 1 1 1 1 0 1	4 10 0.00000510603 P 6818 hydrogen transport 28 8 annotated: 1 0 1 1 1 1 1 1 0 1
4 10 0.00000510603 P 15992 proton transport 28 8 annotated: 1 0 1 1 1 1 1 1 0 1	4 10 0.00000510603 P 15992 proton transport 28 8 annotated: 1 0 1 1 1 1 1 1 0 1	4 10 0.00000510603 P 15992 proton transport 28 8 annotated: 1 0 1 1 1 1 1 1 0 1	4 10 0.00000510603 P 15992 proton transport 28 8 annotated: 1 0 1 1 1 1 1 1 0 1	4 10 0.00000510603 P 15992 proton transport 28 8 annotated: 1 0 1 1 1 1 1 1 0 1	4 10 0.00000510603 P 15992 proton transport 28 8 annotated: 1 0 1 1 1 1 1 1 0 1	4 10 0.00000510603 P 15992 proton transport 28 8 annotated: 1 0 1 1 1 1 1 1 0 1	4 10 0.00000510603 P 15992 proton transport 28 8 annotated: 1 0 1 1 1 1 1 1 0 1	4 10 0.00000510603 P 15992 proton transport 28 8 annotated: 1 0 1 1 1 1 1 1 0 1
4 10 0.00000510603 P 98662 inorganic cation transmembrane transport 28 8 annotated: 1 0 1 1 1 1 1 1 0 1	4 10 0.00000510603 P 98662 inorganic cation transmembrane transport 28 8 annotated: 1 0 1 1 1 1 1 1 0 1	4 10 0.00000510603 P 98662 inorganic cation transmembrane transport 28 8 annotated: 1 0 1 1 1 1 1 1 0 1	4 10 0.00000510603 P 98662 inorganic cation transmembrane transport 28 8 annotated: 1 0 1 1 1 1 1 1 0 1	4 10 0.00000510603 P 98662 inorganic cation transmembrane transport 28 8 annotated: 1 0 1 1 1 1 1 1 0 1	4 10 0.00000510603 P 98662 inorganic cation transmembrane transport 28 8 annotated: 1 0 1 1 1 1 1 1 0 1	4 10 0.00000510603 P 98662 inorganic cation transmembrane transport 28 8 annotated: 1 0 1 1 1 1 1 1 0 1	4 10 0.00000510603 P 98662 inorganic cation transmembrane transport 28 8 annotated: 1 0 1 1 1 1 1 1 0 1	4 10 0.00000510603 P 98662 inorganic cation transmembrane transport 28 8 annotated: 1 0 1 1 1 1 1 1 0 1
4 10 0.00000510603 F 22890 inorganic cation transmembrane transporter activity 28 8 annotated: 1 0 1 1 1 1 1 1 0 1	4 10 0.00000510603 F 22890 inorganic cation transmembrane transporter activity 28 8 annotated: 1 0 1 1 1 1 1 1 0 1	4 10 0.00000510603 F 22890 inorganic cation transmembrane transporter activity 28 8 annotated: 1 0 1 1 1 1 1 1 0 1	4 10 0.00000510603 F 22890 inorganic cation transmembrane transporter activity 28 8 annotated: 1 0 1 1 1 1 1 1 0 1	4 10 0.00000510603 F 22890 inorganic cation transmembrane transporter activity 28 8 annotated: 1 0 1 1 1 1 1 1 0 1	4 10 0.00000510603 F 22890 inorganic cation transmembrane transporter activity 28 8 annotated: 1 0 1 1 1 1 1 1 0 1	4 10 0.00000510603 F 22890 inorganic cation transmembrane transporter activity 28 8 annotated: 1 0 1 1 1 1 1 1 0 1	4 10 0.00000510603 F 22890 inorganic cation transmembrane transporter activity 28 8 annotated: 1 0 1 1 1 1 1 1 0 1	4 10 0.00000510603 F 22890 inorganic cation transmembrane transporter activity 28 8 annotated: 1 0 1 1 1 1 1 1 0 1
4 10 0.00000651407 P 6811 ion transport 44 9 annotated: 1 0 1 1 1 1 1 1 1 1	4 10 0.00000651407 P 6811 ion transport 44 9 annotated: 1 0 1 1 1 1 1 1 1 1	4 10 0.00000651407 P 6811 ion transport 44 9 annotated: 1 0 1 1 1 1 1 1 1 1	4 10 0.00000651407 P 6811 ion transport 44 9 annotated: 1 0 1 1 1 1 1 1 1 1	4 10 0.00000651407 P 6811 ion transport 44 9 annotated: 1 0 1 1 1 1 1 1 1 1	4 10 0.00000651407 P 6811 ion transport 44 9 annotated: 1 0 1 1 1 1 1 1 1 1	4 10 0.00000651407 P 6811 ion transport 44 9 annotated: 1 0 1 1 1 1 1 1 1 1	4 10 0.00000651407 P 6811 ion transport 44 9 annotated: 1 0 1 1 1 1 1 1 1 1	4 10 0.00000651407 P 6811 ion transport 44 9 annotated: 1 0 1 1 1 1 1 1 1 1
4 10 0.00000701469 P 15672 monovalent inorganic cation transport 29 8 annotated: 1 0 1 1 1 1 1 1 0 1	4 10 0.00000701469 P 15672 monovalent inorganic cation transport 29 8 annotated: 1 0 1 1 1 1 1 1 0 1	4 10 0.00000701469 P 15672 monovalent inorganic cation transport 29 8 annotated: 1 0 1 1 1 1 1 1 0 1	4 10 0.00000701469 P 15672 monovalent inorganic cation transport 29 8 annotated: 1 0 1 1 1 1 1 1 0 1	4 10 0.00000701469 P 15672 monovalent inorganic cation transport 29 8 annotated: 1 0 1 1 1 1 1 1 0 1	4 10 0.00000701469 P 15672 monovalent inorganic cation transport 29 8 annotated: 1 0 1 1 1 1 1 1 0 1	4 10 0.00000701469 P 15672 monovalent inorganic cation transport 29 8 annotated: 1 0 1 1 1 1 1 1 0 1	4 10 0.00000701469 P 15672 monovalent inorganic cation transport 29 8 annotated: 1 0 1 1 1 1 1 1 0 1	4 10 0.00000701469 P 15672 monovalent inorganic cation transport 29 8 annotated: 1 0 1 1 1 1 1 1 0 1
4 10 0.00000951585 P 98660 inorganic ion transmembrane transport 30 8 annotated: 1 0 1 1 1 1 1 1 0 1	4 10 0.00000951585 P 98660 inorganic ion transmembrane transport 30 8 annotated: 1 0 1 1 1 1 1 1 0 1	4 10 0.00000951585 P 98660 inorganic ion transmembrane transport 30 8 annotated: 1 0 1 1 1 1 1 1 0 1	4 10 0.00000951585 P 98660 inorganic ion transmembrane transport 30 8 annotated: 1 0 1 1 1 1 1 1 0 1	4 10 0.00000951585 P 98660 inorganic ion transmembrane transport 30 8 annotated: 1 0 1 1 1 1 1 1 0 1	4 10 0.00000951585 P 98660 inorganic ion transmembrane transport 30 8 annotated: 1 0 1 1 1 1 1 1 0 1	4 10 0.00000951585 P 98660 inorganic ion transmembrane transport 30 8 annotated: 1 0 1 1 1 1 1 1 0 1	4 10 0.00000951585 P 98660 inorganic ion transmembrane transport 30 8 annotated: 1 0 1 1 1 1 1 1 0 1	4 10 0.00000951585 P 98660 inorganic ion transmembrane transport 30 8 annotated: 1 0 1 1 1 1 1 1 0 1
4 10 0.000012759 P 98655 cation transmembrane transport 31 8 annotated: 1 0 1 1 1 1 1 1 0 1	4 10 0.000012759 P 98655 cation transmembrane transport 31 8 annotated: 1 0 1 1 1 1 1 1 0 1	4 10 0.000012759 P 98655 cation transmembrane transport 31 8 annotated: 1 0 1 1 1 1 1 1 0 1	4 10 0.000012759 P 98655 cation transmembrane transport 31 8 annotated: 1 0 1 1 1 1 1 1 0 1	4 10 0.000012759 P 98655 cation transmembrane transport 31 8 annotated: 1 0 1 1 1 1 1 1 0 1	4 10 0.000012759 P 98655 cation transmembrane transport 31 8 annotated: 1 0 1 1 1 1 1 1 0 1	4 10 0.000012759 P 98655 cation transmembrane transport 31 8 annotated: 1 0 1 1 1 1 1 1 0 1	4 10 0.000012759 P 98655 cation transmembrane transport 31 8 annotated: 1 0 1 1 1 1 1 1 0 1	4 10 0.000012759 P 98655 cation transmembrane transport 31 8 annotated: 1 0 1 1 1 1 1 1 0 1
4 10 0.000012759 F 8324 cation transmembrane transporter activity 31 8 annotated: 1 0 1 1 1 1 1 1 0 1	4 10 0.000012759 F 8324 cation transmembrane transporter activity 31 8 annotated: 1 0 1 1 1 1 1 1 0 1	4 10 0.000012759 F 8324 cation transmembrane transporter activity 31 8 annotated: 1 0 1 1 1 1 1 1 0 1	4 10 0.000012759 F 8324 cation transmembrane transporter activity 31 8 annotated: 1 0 1 1 1 1 1 1 0 1	4 10 0.000012759 F 8324 cation transmembrane transporter activity 31 8 annotated: 1 0 1 1 1 1 1 1 0 1	4 10 0.000012759 F 8324 cation transmembrane transporter activity 31 8 annotated: 1 0 1 1 1 1 1 1 0 1	4 10 0.000012759 F 8324 cation transmembrane transporter activity 31 8 annotated: 1 0 1 1 1 1 1 1 0 1	4 10 0.000012759 F 8324 cation transmembrane transporter activity 31 8 annotated: 1 0 1 1 1 1 1 1 0 1	4 10 0.000012759 F 8324 cation transmembrane transporter activity 31 8 annotated: 1 0 1 1 1 1 1 1 0 1
4 10 0.0000152414 C 31090 organelle membrane 48 9 annotated: 1 0 1 1 1 1 1 1 1 1	4 10 0.0000152414 C 31090 organelle membrane 48 9 annotated: 1 0 1 1 1 1 1 1 1 1	4 10 0.0000152414 C 31090 organelle membrane 48 9 annotated: 1 0 1 1 1 1 1 1 1 1	4 10 0.0000152414 C 31090 organelle membrane 48 9 annotated: 1 0 1 1 1 1 1 1 1 1	4 10 0.0000152414 C 31090 organelle membrane 48 9 annotated: 1 0 1 1 1 1 1 1 1 1	4 10 0.0000152414 C 31090 organelle membrane 48 9 annotated: 1 0 1 1 1 1 1 1 1 1	4 10 0.0000152414 C 31090 organelle membrane 48 9 annotated: 1 0 1 1 1 1 1 1 1 1	4 10 0.0000152414 C 31090 organelle membrane 48 9 annotated: 1 0 1 1 1 1 1 1 1 1	4 10 0.0000152414 C 31090 organelle membrane 48 9 annotated: 1 0 1 1 1 1 1 1 1 1
4 10 0.0000186189 C 44429 mitochondrial part 49 9 annotated: 1 0 1 1 1 1 1 1 1 1	4 10 0.0000186189 C 44429 mitochondrial part 49 9 annotated: 1 0 1 1 1 1 1 1 1 1	4 10 0.0000186189 C 44429 mitochondrial part 49 9 annotated: 1 0 1 1 1 1 1 1 1 1	4 10 0.0000186189 C 44429 mitochondrial part 49 9 annotated: 1 0 1 1 1 1 1 1 1 1	4 10 0.0000186189 C 44429 mitochondrial part 49 9 annotated: 1 0 1 1 1 1 1 1 1 1	4 10 0.0000186189 C 44429 mitochondrial part 49 9 annotated: 1 0 1 1 1 1 1 1 1 1	4 10 0.0000186189 C 44429 mitochondrial part 49 9 annotated: 1 0 1 1 1 1 1 1 1 1	4 10 0.0000186189 C 44429 mitochondrial part 49 9 annotated: 1 0 1 1 1 1 1 1 1 1	4 10 0.0000186189 C 44429 mitochondrial part 49 9 annotated: 1 0 1 1 1 1 1 1 1 1
4 10 0.0000222219 P 6812 cation transport 33 8 annotated: 1 0 1 1 1 1 1 1 0 1	4 10 0.0000222219 P 6812 cation transport 33 8 annotated: 1 0 1 1 1 1 1 1 0 1	4 10 0.0000222219 P 6812 cation transport 33 8 annotated: 1 0 1 1 1 1 1 1 0 1	4 10 0.0000222219 P 6812 cation transport 33 8 annotated: 1 0 1 1 1 1 1 1 0 1	4 10 0.0000222219 P 6812 cation transport 33 8 annotated: 1 0 1 1 1 1 1 1 0 1	4 10 0.0000222219 P 6812 cation transport 33 8 annotated: 1 0 1 1 1 1 1 1 0 1	4 10 0.0000222219 P 6812 cation transport 33 8 annotated: 1 0 1 1 1 1 1 1 0 1	4 10 0.0000222219 P 6812 cation transport 33 8 annotated: 1 0 1 1 1 1 1 1 0 1	4 10 0.0000222219 P 6812 cation transport 33 8 annotated: 1 0 1 1 1 1 1 1 0 1
4 10 0.000029735 C 70069 cytochrome complex 7 5 annotated: 1 0 0 1 1 1 1 0 0 0	4 10 0.000029735 C 70069 cytochrome complex 7 5 annotated: 1 0 0 1 1 1 1 0 0 0	4 10 0.000029735 C 70069 cytochrome complex 7 5 annotated: 1 0 0 1 1 1 1 0 0 0	4 10 0.000029735 C 70069 cytochrome complex 7 5 annotated: 1 0 0 1 1 1 1 0 0 0	4 10 0.000029735 C 70069 cytochrome complex 7 5 annotated: 1 0 0 1 1 1 1 0 0 0	4 10 0.000029735 C 70069 cytochrome complex 7 5 annotated: 1 0 0 1 1 1 1 0 0 0	4 10 0.000029735 C 70069 cytochrome complex 7 5 annotated: 1 0 0 1 1 1 1 0 0 0	4 10 0.000029735 C 70069 cytochrome complex 7 5 annotated: 1 0 0 1 1 1 1 0 0 0	4 10 0.000029735 C 70069 cytochrome complex 7 5 annotated: 1 0 0 1 1 1 1 0 0 0
4 10 0.0000372751 F 15075 ion transmembrane transporter activity 35 8 annotated: 1 0 1 1 1 1 1 1 0 1	4 10 0.0000372751 F 15075 ion transmembrane transporter activity 35 8 annotated: 1 0 1 1 1 1 1 1 0 1	4 10 0.0000372751 F 15075 ion transmembrane transporter activity 35 8 annotated: 1 0 1 1 1 1 1 1 0 1	4 10 0.0000372751 F 15075 ion transmembrane transporter activity 35 8 annotated: 1 0 1 1 1 1 1 1 0 1	4 10 0.0000372751 F 15075 ion transmembrane transporter activity 35 8 annotated: 1 0 1 1 1 1 1 1 0 1	4 10 0.0000372751 F 15075 ion transmembrane transporter activity 35 8 annotated: 1 0 1 1 1 1 1 1 0 1	4 10 0.0000372751 F 15075 ion transmembrane transporter activity 35 8 annotated: 1 0 1 1 1 1 1 1 0 1	4 10 0.0000372751 F 15075 ion transmembrane transporter activity 35 8 annotated: 1 0 1 1 1 1 1 1 0 1	4 10 0.0000372751 F 15075 ion transmembrane transporter activity 35 8 annotated: 1 0 1 1 1 1 1 1 0 1
4 10 0.0000605022 P 34220 ion transmembrane transport 37 8 annotated: 1 0 1 1 1 1 1 1 0 1	4 10 0.0000605022 P 34220 ion transmembrane transport 37 8 annotated: 1 0 1 1 1 1 1 1 0 1	4 10 0.0000605022 P 34220 ion transmembrane transport 37 8 annotated: 1 0 1 1 1 1 1 1 0 1	4 10 0.0000605022 P 34220 ion transmembrane transport 37 8 annotated: 1 0 1 1 1 1 1 1 0 1	4 10 0.0000605022 P 34220 ion transmembrane transport 37 8 annotated: 1 0 1 1 1 1 1 1 0 1	4 10 0.0000605022 P 34220 ion transmembrane transport 37 8 annotated: 1 0 1 1 1 1 1 1 0 1	4 10 0.0000605022 P 34220 ion transmembrane transport 37 8 annotated: 1 0 1 1 1 1 1 1 0 1	4 10 0.0000605022 P 34220 ion transmembrane transport 37 8 annotated: 1 0 1 1 1 1 1 1 0 1	4 10 0.0000605022 P 34220 ion transmembrane transport 37 8 annotated: 1 0 1 1 1 1 1 1 0 1
4 10 0.0000783819 C 5746 mitochondrial respiratory chain 8 5 annotated: 1 0 0 1 1 1 1 0 0 0	4 10 0.0000783819 C 5746 mitochondrial respiratory chain 8 5 annotated: 1 0 0 1 1 1 1 0 0 0	4 10 0.0000783819 C 5746 mitochondrial respiratory chain 8 5 annotated: 1 0 0 1 1 1 1 0 0 0	4 10 0.0000783819 C 5746 mitochondrial respiratory chain 8 5 annotated: 1 0 0 1 1 1 1 0 0 0	4 10 0.0000783819 C 5746 mitochondrial respiratory chain 8 5 annotated: 1 0 0 1 1 1 1 0 0 0	4 10 0.0000783819 C 5746 mitochondrial respiratory chain 8 5 annotated: 1 0 0 1 1 1 1 0 0 0	4 10 0.0000783819 C 5746 mitochondrial respiratory chain 8 5 annotated: 1 0 0 1 1 1 1 0 0 0	4 10 0.0000783819 C 5746 mitochondrial respiratory chain 8 5 annotated: 1 0 0 1 1 1 1 0 0 0	4 10 0.0000783819 C 5746 mitochondrial respiratory chain 8 5 annotated: 1 0 0 1 1 1 1 0 0 0
4 10 0.0000783819 C 70469 respiratory chain 8 5 annotated: 1 0 0 1 1 1 1 0 0 0	4 10 0.0000783819 C 70469 respiratory chain 8 5 annotated: 1 0 0 1 1 1 1 0 0 0	4 10 0.0000783819 C 70469 respiratory chain 8 5 annotated: 1 0 0 1 1 1 1 0 0 0	4 10 0.0000783819 C 70469 respiratory chain 8 5 annotated: 1 0 0 1 1 1 1 0 0 0	4 10 0.0000783819 C 70469 respiratory chain 8 5 annotated: 1 0 0 1 1 1 1 0 0 0	4 10 0.0000783819 C 70469 respiratory chain 8 5 annotated: 1 0 0 1 1 1 1 0 0 0	4 10 0.0000783819 C 70469 respiratory chain 8 5 annotated: 1 0 0 1 1 1 1 0 0 0	4 10 0.0000783819 C 70469 respiratory chain 8 5 annotated: 1 0 0 1 1 1 1 0 0 0	4 10 0.0000783819 C 70469 respiratory chain 8 5 annotated: 1 0 0 1 1 1 1 0 0 0
4 10 0.000111906 P 44765 single-organism transport 87 10 annotated: 1 1 1 1 1 1 1 1 1 1	4 10 0.000111906 P 44765 single-organism transport 87 10 annotated: 1 1 1 1 1 1 1 1 1 1	4 10 0.000111906 P 44765 single-organism transport 87 10 annotated: 1 1 1 1 1 1 1 1 1 1	4 10 0.000111906 P 44765 single-organism transport 87 10 annotated: 1 1 1 1 1 1 1 1 1 1	4 10 0.000111906 P 44765 single-organism transport 87 10 annotated: 1 1 1 1 1 1 1 1 1 1	4 10 0.000111906 P 44765 single-organism transport 87 10 annotated: 1 1 1 1 1 1 1 1 1 1	4 10 0.000111906 P 44765 single-organism transport 87 10 annotated: 1 1 1 1 1 1 1 1 1 1	4 10 0.000111906 P 44765 single-organism transport 87 10 annotated: 1 1 1 1 1 1 1 1 1 1	4 10 0.000111906 P 44765 single-organism transport 87 10 annotated: 1 1 1 1 1 1 1 1 1 1
4 10 0.000111906 P 1902578 single-organism localization 87 10 annotated: 1 1 1 1 1 1 1 1 1 1	4 10 0.000111906 P 1902578 single-organism localization 87 10 annotated: 1 1 1 1 1 1 1 1 1 1	4 10 0.000111906 P 1902578 single-organism localization 87 10 annotated: 1 1 1 1 1 1 1 1 1 1	4 10 0.000111906 P 1902578 single-organism localization 87 10 annotated: 1 1 1 1 1 1 1 1 1 1	4 10 0.000111906 P 1902578 single-organism localization 87 10 annotated: 1 1 1 1 1 1 1 1 1 1	4 10 0.000111906 P 1902578 single-organism localization 87 10 annotated: 1 1 1 1 1 1 1 1 1 1	4 10 0.000111906 P 1902578 single-organism localization 87 10 annotated: 1 1 1 1 1 1 1 1 1 1	4 10 0.000111906 P 1902578 single-organism localization 87 10 annotated: 1 1 1 1 1 1 1 1 1 1	4 10 0.000111906 P 1902578 single-organism localization 87 10 annotated: 1 1 1 1 1 1 1 1 1 1
4 10 0.000118606 F 22891 substrate-specific transmembrane transporter activity 40 8 annotated: 1 0 1 1 1 1 1 1 0 1	4 10 0.000118606 F 22891 substrate-specific transmembrane transporter activity 40 8 annotated: 1 0 1 1 1 1 1 1 0 1	4 10 0.000118606 F 22891 substrate-specific transmembrane transporter activity 40 8 annotated: 1 0 1 1 1 1 1 1 0 1	4 10 0.000118606 F 22891 substrate-specific transmembrane transporter activity 40 8 annotated: 1 0 1 1 1 1 1 1 0 1	4 10 0.000118606 F 22891 substrate-specific transmembrane transporter activity 40 8 annotated: 1 0 1 1 1 1 1 1 0 1	4 10 0.000118606 F 22891 substrate-specific transmembrane transporter activity 40 8 annotated: 1 0 1 1 1 1 1 1 0 1	4 10 0.000118606 F 22891 substrate-specific transmembrane transporter activity 40 8 annotated: 1 0 1 1 1 1 1 1 0 1	4 10 0.000118606 F 22891 substrate-specific transmembrane transporter activity 40 8 annotated: 1 0 1 1 1 1 1 1 0 1	4 10 0.000118606 F 22891 substrate-specific transmembrane transporter activity 40 8 annotated: 1 0 1 1 1 1 1 1 0 1
4 10 0.000146572 F 22857 transmembrane transporter activity 41 8 annotated: 1 0 1 1 1 1 1 1 0 1	4 10 0.000146572 F 22857 transmembrane transporter activity 41 8 annotated: 1 0 1 1 1 1 1 1 0 1	4 10 0.000146572 F 22857 transmembrane transporter activity 41 8 annotated: 1 0 1 1 1 1 1 1 0 1	4 10 0.000146572 F 22857 transmembrane transporter activity 41 8 annotated: 1 0 1 1 1 1 1 1 0 1	4 10 0.000146572 F 22857 transmembrane transporter activity 41 8 annotated: 1 0 1 1 1 1 1 1 0 1	4 10 0.000146572 F 22857 transmembrane transporter activity 41 8 annotated: 1 0 1 1 1 1 1 1 0 1	4 10 0.000146572 F 22857 transmembrane transporter activity 41 8 annotated: 1 0 1 1 1 1 1 1 0 1	4 10 0.000146572 F 22857 transmembrane transporter activity 41 8 annotated: 1 0 1 1 1 1 1 1 0 1	4 10 0.000146572 F 22857 transmembrane transporter activity 41 8 annotated: 1 0 1 1 1 1 1 1 0 1
4 10 0.000146572 F 22892 substrate-specific transporter activity 41 8 annotated: 1 0 1 1 1 1 1 1 0 1	4 10 0.000146572 F 22892 substrate-specific transporter activity 41 8 annotated: 1 0 1 1 1 1 1 1 0 1	4 10 0.000146572 F 22892 substrate-specific transporter activity 41 8 annotated: 1 0 1 1 1 1 1 1 0 1	4 10 0.000146572 F 22892 substrate-specific transporter activity 41 8 annotated: 1 0 1 1 1 1 1 1 0 1	4 10 0.000146572 F 22892 substrate-specific transporter activity 41 8 annotated: 1 0 1 1 1 1 1 1 0 1	4 10 0.000146572 F 22892 substrate-specific transporter activity 41 8 annotated: 1 0 1 1 1 1 1 1 0 1	4 10 0.000146572 F 22892 substrate-specific transporter activity 41 8 annotated: 1 0 1 1 1 1 1 1 0 1	4 10 0.000146572 F 22892 substrate-specific transporter activity 41 8 annotated: 1 0 1 1 1 1 1 1 0 1	4 10 0.000146572 F 22892 substrate-specific transporter activity 41 8 annotated: 1 0 1 1 1 1 1 1 0 1
4 10 0.000167819 P 46034 ATP metabolic process 27 7 annotated: 0 0 1 1 1 1 1 1 0 1	4 10 0.000167819 P 46034 ATP metabolic process 27 7 annotated: 0 0 1 1 1 1 1 1 0 1	4 10 0.000167819 P 46034 ATP metabolic process 27 7 annotated: 0 0 1 1 1 1 1 1 0 1	4 10 0.000167819 P 46034 ATP metabolic process 27 7 annotated: 0 0 1 1 1 1 1 1 0 1	4 10 0.000167819 P 46034 ATP metabolic process 27 7 annotated: 0 0 1 1 1 1 1 1 0 1	4 10 0.000167819 P 46034 ATP metabolic process 27 7 annotated: 0 0 1 1 1 1 1 1 0 1	4 10 0.000167819 P 46034 ATP metabolic process 27 7 annotated: 0 0 1 1 1 1 1 1 0 1	4 10 0.000167819 P 46034 ATP metabolic process 27 7 annotated: 0 0 1 1 1 1 1 1 0 1	4 10 0.000167819 P 46034 ATP metabolic process 27 7 annotated: 0 0 1 1 1 1 1 1 0 1
4 10 0.000180091 F 5215 transporter activity 42 8 annotated: 1 0 1 1 1 1 1 1 0 1	4 10 0.000180091 F 5215 transporter activity 42 8 annotated: 1 0 1 1 1 1 1 1 0 1	4 10 0.000180091 F 5215 transporter activity 42 8 annotated: 1 0 1 1 1 1 1 1 0 1	4 10 0.000180091 F 5215 transporter activity 42 8 annotated: 1 0 1 1 1 1 1 1 0 1	4 10 0.000180091 F 5215 transporter activity 42 8 annotated: 1 0 1 1 1 1 1 1 0 1	4 10 0.000180091 F 5215 transporter activity 42 8 annotated: 1 0 1 1 1 1 1 1 0 1	4 10 0.000180091 F 5215 transporter activity 42 8 annotated: 1 0 1 1 1 1 1 1 0 1	4 10 0.000180091 F 5215 transporter activity 42 8 annotated: 1 0 1 1 1 1 1 1 0 1	4 10 0.000180091 F 5215 transporter activity 42 8 annotated: 1 0 1 1 1 1 1 1 0 1
4 10 0.000282649 P 6810 transport 95 10 annotated: 1 1 1 1 1 1 1 1 1 1	4 10 0.000282649 P 6810 transport 95 10 annotated: 1 1 1 1 1 1 1 1 1 1	4 10 0.000282649 P 6810 transport 95 10 annotated: 1 1 1 1 1 1 1 1 1 1	4 10 0.000282649 P 6810 transport 95 10 annotated: 1 1 1 1 1 1 1 1 1 1	4 10 0.000282649 P 6810 transport 95 10 annotated: 1 1 1 1 1 1 1 1 1 1	4 10 0.000282649 P 6810 transport 95 10 annotated: 1 1 1 1 1 1 1 1 1 1	4 10 0.000282649 P 6810 transport 95 10 annotated: 1 1 1 1 1 1 1 1 1 1	4 10 0.000282649 P 6810 transport 95 10 annotated: 1 1 1 1 1 1 1 1 1 1	4 10 0.000282649 P 6810 transport 95 10 annotated: 1 1 1 1 1 1 1 1 1 1
4 10 0.000282649 P 51234 establishment of localization 95 10 annotated: 1 1 1 1 1 1 1 1 1 1	4 10 0.000282649 P 51234 establishment of localization 95 10 annotated: 1 1 1 1 1 1 1 1 1 1	4 10 0.000282649 P 51234 establishment of localization 95 10 annotated: 1 1 1 1 1 1 1 1 1 1	4 10 0.000282649 P 51234 establishment of localization 95 10 annotated: 1 1 1 1 1 1 1 1 1 1	4 10 0.000282649 P 51234 establishment of localization 95 10 annotated: 1 1 1 1 1 1 1 1 1 1	4 10 0.000282649 P 51234 establishment of localization 95 10 annotated: 1 1 1 1 1 1 1 1 1 1	4 10 0.000282649 P 51234 establishment of localization 95 10 annotated: 1 1 1 1 1 1 1 1 1 1	4 10 0.000282649 P 51234 establishment of localization 95 10 annotated: 1 1 1 1 1 1 1 1 1 1	4 10 0.000282649 P 51234 establishment of localization 95 10 annotated: 1 1 1 1 1 1 1 1 1 1
4 10 0.000315515 P 51179 localization 96 10 annotated: 1 1 1 1 1 1 1 1 1 1	4 10 0.000315515 P 51179 localization 96 10 annotated: 1 1 1 1 1 1 1 1 1 1	4 10 0.000315515 P 51179 localization 96 10 annotated: 1 1 1 1 1 1 1 1 1 1	4 10 0.000315515 P 51179 localization 96 10 annotated: 1 1 1 1 1 1 1 1 1 1	4 10 0.000315515 P 51179 localization 96 10 annotated: 1 1 1 1 1 1 1 1 1 1	4 10 0.000315515 P 51179 localization 96 10 annotated: 1 1 1 1 1 1 1 1 1 1	4 10 0.000315515 P 51179 localization 96 10 annotated: 1 1 1 1 1 1 1 1 1 1	4 10 0.000315515 P 51179 localization 96 10 annotated: 1 1 1 1 1 1 1 1 1 1	4 10 0.000315515 P 51179 localization 96 10 annotated: 1 1 1 1 1 1 1 1 1 1
4 10 0.00032361 P 55085 transmembrane transport 45 8 annotated: 1 0 1 1 1 1 1 1 0 1	4 10 0.00032361 P 55085 transmembrane transport 45 8 annotated: 1 0 1 1 1 1 1 1 0 1	4 10 0.00032361 P 55085 transmembrane transport 45 8 annotated: 1 0 1 1 1 1 1 1 0 1	4 10 0.00032361 P 55085 transmembrane transport 45 8 annotated: 1 0 1 1 1 1 1 1 0 1	4 10 0.00032361 P 55085 transmembrane transport 45 8 annotated: 1 0 1 1 1 1 1 1 0 1	4 10 0.00032361 P 55085 transmembrane transport 45 8 annotated: 1 0 1 1 1 1 1 1 0 1	4 10 0.00032361 P 55085 transmembrane transport 45 8 annotated: 1 0 1 1 1 1 1 1 0 1	4 10 0.00032361 P 55085 transmembrane transport 45 8 annotated: 1 0 1 1 1 1 1 1 0 1	4 10 0.00032361 P 55085 transmembrane transport 45 8 annotated: 1 0 1 1 1 1 1 1 0 1
4 10 0.000770958 P 9141 nucleoside triphosphate metabolic process 33 7 annotated: 0 0 1 1 1 1 1 1 0 1	4 10 0.000770958 P 9141 nucleoside triphosphate metabolic process 33 7 annotated: 0 0 1 1 1 1 1 1 0 1	4 10 0.000770958 P 9141 nucleoside triphosphate metabolic process 33 7 annotated: 0 0 1 1 1 1 1 1 0 1	4 10 0.000770958 P 9141 nucleoside triphosphate metabolic process 33 7 annotated: 0 0 1 1 1 1 1 1 0 1	4 10 0.000770958 P 9141 nucleoside triphosphate metabolic process 33 7 annotated: 0 0 1 1 1 1 1 1 0 1	4 10 0.000770958 P 9141 nucleoside triphosphate metabolic process 33 7 annotated: 0 0 1 1 1 1 1 1 0 1	4 10 0.000770958 P 9141 nucleoside triphosphate metabolic process 33 7 annotated: 0 0 1 1 1 1 1 1 0 1	4 10 0.000770958 P 9141 nucleoside triphosphate metabolic process 33 7 annotated: 0 0 1 1 1 1 1 1 0 1	4 10 0.000770958 P 9141 nucleoside triphosphate metabolic process 33 7 annotated: 0 0 1 1 1 1 1 1 0 1
4 10 0.000770958 P 9144 purine nucleoside triphosphate metabolic process 33 7 annotated: 0 0 1 1 1 1 1 1 0 1	4 10 0.000770958 P 9144 purine nucleoside triphosphate metabolic process 33 7 annotated: 0 0 1 1 1 1 1 1 0 1	4 10 0.000770958 P 9144 purine nucleoside triphosphate metabolic process 33 7 annotated: 0 0 1 1 1 1 1 1 0 1	4 10 0.000770958 P 9144 purine nucleoside triphosphate metabolic process 33 7 annotated: 0 0 1 1 1 1 1 1 0 1	4 10 0.000770958 P 9144 purine nucleoside triphosphate metabolic process 33 7 annotated: 0 0 1 1 1 1 1 1 0 1	4 10 0.000770958 P 9144 purine nucleoside triphosphate metabolic process 33 7 annotated: 0 0 1 1 1 1 1 1 0 1	4 10 0.000770958 P 9144 purine nucleoside triphosphate metabolic process 33 7 annotated: 0 0 1 1 1 1 1 1 0 1	4 10 0.000770958 P 9144 purine nucleoside triphosphate metabolic process 33 7 annotated: 0 0 1 1 1 1 1 1 0 1	4 10 0.000770958 P 9144 purine nucleoside triphosphate metabolic process 33 7 annotated: 0 0 1 1 1 1 1 1 0 1
4 10 0.000770958 P 9199 ribonucleoside triphosphate metabolic process 33 7 annotated: 0 0 1 1 1 1 1 1 0 1	4 10 0.000770958 P 9199 ribonucleoside triphosphate metabolic process 33 7 annotated: 0 0 1 1 1 1 1 1 0 1	4 10 0.000770958 P 9199 ribonucleoside triphosphate metabolic process 33 7 annotated: 0 0 1 1 1 1 1 1 0 1	4 10 0.000770958 P 9199 ribonucleoside triphosphate metabolic process 33 7 annotated: 0 0 1 1 1 1 1 1 0 1	4 10 0.000770958 P 9199 ribonucleoside triphosphate metabolic process 33 7 annotated: 0 0 1 1 1 1 1 1 0 1	4 10 0.000770958 P 9199 ribonucleoside triphosphate metabolic process 33 7 annotated: 0 0 1 1 1 1 1 1 0 1	4 10 0.000770958 P 9199 ribonucleoside triphosphate metabolic process 33 7 annotated: 0 0 1 1 1 1 1 1 0 1	4 10 0.000770958 P 9199 ribonucleoside triphosphate metabolic process 33 7 annotated: 0 0 1 1 1 1 1 1 0 1	4 10 0.000770958 P 9199 ribonucleoside triphosphate metabolic process 33 7 annotated: 0 0 1 1 1 1 1 1 0 1
4 10 0.000770958 P 9205 purine ribonucleoside triphosphate metabolic process 33 7 annotated: 0 0 1 1 1 1 1 1 0 1	4 10 0.000770958 P 9205 purine ribonucleoside triphosphate metabolic process 33 7 annotated: 0 0 1 1 1 1 1 1 0 1	4 10 0.000770958 P 9205 purine ribonucleoside triphosphate metabolic process 33 7 annotated: 0 0 1 1 1 1 1 1 0 1	4 10 0.000770958 P 9205 purine ribonucleoside triphosphate metabolic process 33 7 annotated: 0 0 1 1 1 1 1 1 0 1	4 10 0.000770958 P 9205 purine ribonucleoside triphosphate metabolic process 33 7 annotated: 0 0 1 1 1 1 1 1 0 1	4 10 0.000770958 P 9205 purine ribonucleoside triphosphate metabolic process 33 7 annotated: 0 0 1 1 1 1 1 1 0 1	4 10 0.000770958 P 9205 purine ribonucleoside triphosphate metabolic process 33 7 annotated: 0 0 1 1 1 1 1 1 0 1	4 10 0.000770958 P 9205 purine ribonucleoside triphosphate metabolic process 33 7 annotated: 0 0 1 1 1 1 1 1 0 1	4 10 0.000770958 P 9205 purine ribonucleoside triphosphate metabolic process 33 7 annotated: 0 0 1 1 1 1 1 1 0 1
4 10 0.00080693 C 5739 mitochondrion 105 10 annotated: 1 1 1 1 1 1 1 1 1 1	4 10 0.00080693 C 5739 mitochondrion 105 10 annotated: 1 1 1 1 1 1 1 1 1 1	4 10 0.00080693 C 5739 mitochondrion 105 10 annotated: 1 1 1 1 1 1 1 1 1 1	4 10 0.00080693 C 5739 mitochondrion 105 10 annotated: 1 1 1 1 1 1 1 1 1 1	4 10 0.00080693 C 5739 mitochondrion 105 10 annotated: 1 1 1 1 1 1 1 1 1 1	4 10 0.00080693 C 5739 mitochondrion 105 10 annotated: 1 1 1 1 1 1 1 1 1 1	4 10 0.00080693 C 5739 mitochondrion 105 10 annotated: 1 1 1 1 1 1 1 1 1 1	4 10 0.00080693 C 5739 mitochondrion 105 10 annotated: 1 1 1 1 1 1 1 1 1 1	4 10 0.00080693 C 5739 mitochondrion 105 10 annotated: 1 1 1 1 1 1 1 1 1 1
4 10 0.000963341 P 9126 purine nucleoside monophosphate metabolic process 34 7 annotated: 0 0 1 1 1 1 1 1 0 1	4 10 0.000963341 P 9126 purine nucleoside monophosphate metabolic process 34 7 annotated: 0 0 1 1 1 1 1 1 0 1	4 10 0.000963341 P 9126 purine nucleoside monophosphate metabolic process 34 7 annotated: 0 0 1 1 1 1 1 1 0 1	4 10 0.000963341 P 9126 purine nucleoside monophosphate metabolic process 34 7 annotated: 0 0 1 1 1 1 1 1 0 1	4 10 0.000963341 P 9126 purine nucleoside monophosphate metabolic process 34 7 annotated: 0 0 1 1 1 1 1 1 0 1	4 10 0.000963341 P 9126 purine nucleoside monophosphate metabolic process 34 7 annotated: 0 0 1 1 1 1 1 1 0 1	4 10 0.000963341 P 9126 purine nucleoside monophosphate metabolic process 34 7 annotated: 0 0 1 1 1 1 1 1 0 1	4 10 0.000963341 P 9126 purine nucleoside monophosphate metabolic process 34 7 annotated: 0 0 1 1 1 1 1 1 0 1	4 10 0.000963341 P 9126 purine nucleoside monophosphate metabolic process 34 7 annotated: 0 0 1 1 1 1 1 1 0 1
4 10 0.000963341 P 9167 purine ribonucleoside monophosphate metabolic process 34 7 annotated: 0 0 1 1 1 1 1 1 0 1	4 10 0.000963341 P 9167 purine ribonucleoside monophosphate metabolic process 34 7 annotated: 0 0 1 1 1 1 1 1 0 1	4 10 0.000963341 P 9167 purine ribonucleoside monophosphate metabolic process 34 7 annotated: 0 0 1 1 1 1 1 1 0 1	4 10 0.000963341 P 9167 purine ribonucleoside monophosphate metabolic process 34 7 annotated: 0 0 1 1 1 1 1 1 0 1	4 10 0.000963341 P 9167 purine ribonucleoside monophosphate metabolic process 34 7 annotated: 0 0 1 1 1 1 1 1 0 1	4 10 0.000963341 P 9167 purine ribonucleoside monophosphate metabolic process 34 7 annotated: 0 0 1 1 1 1 1 1 0 1	4 10 0.000963341 P 9167 purine ribonucleoside monophosphate metabolic process 34 7 annotated: 0 0 1 1 1 1 1 1 0 1	4 10 0.000963341 P 9167 purine ribonucleoside monophosphate metabolic process 34 7 annotated: 0 0 1 1 1 1 1 1 0 1	4 10 0.000963341 P 9167 purine ribonucleoside monophosphate metabolic process 34 7 annotated: 0 0 1 1 1 1 1 1 0 1
4 10 0.00180106 P 9123 nucleoside monophosphate metabolic process 37 7 annotated: 0 0 1 1 1 1 1 1 0 1	4 10 0.00180106 P 9123 nucleoside monophosphate metabolic process 37 7 annotated: 0 0 1 1 1 1 1 1 0 1	4 10 0.00180106 P 9123 nucleoside monophosphate metabolic process 37 7 annotated: 0 0 1 1 1 1 1 1 0 1	4 10 0.00180106 P 9123 nucleoside monophosphate metabolic process 37 7 annotated: 0 0 1 1 1 1 1 1 0 1	4 10 0.00180106 P 9123 nucleoside monophosphate metabolic process 37 7 annotated: 0 0 1 1 1 1 1 1 0 1	4 10 0.00180106 P 9123 nucleoside monophosphate metabolic process 37 7 annotated: 0 0 1 1 1 1 1 1 0 1	4 10 0.00180106 P 9123 nucleoside monophosphate metabolic process 37 7 annotated: 0 0 1 1 1 1 1 1 0 1	4 10 0.00180106 P 9123 nucleoside monophosphate metabolic process 37 7 annotated: 0 0 1 1 1 1 1 1 0 1	4 10 0.00180106 P 9123 nucleoside monophosphate metabolic process 37 7 annotated: 0 0 1 1 1 1 1 1 0 1
4 10 0.00180106 P 9161 ribonucleoside monophosphate metabolic process 37 7 annotated: 0 0 1 1 1 1 1 1 0 1	4 10 0.00180106 P 9161 ribonucleoside monophosphate metabolic process 37 7 annotated: 0 0 1 1 1 1 1 1 0 1	4 10 0.00180106 P 9161 ribonucleoside monophosphate metabolic process 37 7 annotated: 0 0 1 1 1 1 1 1 0 1	4 10 0.00180106 P 9161 ribonucleoside monophosphate metabolic process 37 7 annotated: 0 0 1 1 1 1 1 1 0 1	4 10 0.00180106 P 9161 ribonucleoside monophosphate metabolic process 37 7 annotated: 0 0 1 1 1 1 1 1 0 1	4 10 0.00180106 P 9161 ribonucleoside monophosphate metabolic process 37 7 annotated: 0 0 1 1 1 1 1 1 0 1	4 10 0.00180106 P 9161 ribonucleoside monophosphate metabolic process 37 7 annotated: 0 0 1 1 1 1 1 1 0 1	4 10 0.00180106 P 9161 ribonucleoside monophosphate metabolic process 37 7 annotated: 0 0 1 1 1 1 1 1 0 1	4 10 0.00180106 P 9161 ribonucleoside monophosphate metabolic process 37 7 annotated: 0 0 1 1 1 1 1 1 0 1
4 10 0.00296477 P 6119 oxidative phosphorylation 7 4 annotated: 0 0 0 1 1 1 1 0 0 0	4 10 0.00296477 P 6119 oxidative phosphorylation 7 4 annotated: 0 0 0 1 1 1 1 0 0 0	4 10 0.00296477 P 6119 oxidative phosphorylation 7 4 annotated: 0 0 0 1 1 1 1 0 0 0	4 10 0.00296477 P 6119 oxidative phosphorylation 7 4 annotated: 0 0 0 1 1 1 1 0 0 0	4 10 0.00296477 P 6119 oxidative phosphorylation 7 4 annotated: 0 0 0 1 1 1 1 0 0 0	4 10 0.00296477 P 6119 oxidative phosphorylation 7 4 annotated: 0 0 0 1 1 1 1 0 0 0	4 10 0.00296477 P 6119 oxidative phosphorylation 7 4 annotated: 0 0 0 1 1 1 1 0 0 0	4 10 0.00296477 P 6119 oxidative phosphorylation 7 4 annotated: 0 0 0 1 1 1 1 0 0 0	4 10 0.00296477 P 6119 oxidative phosphorylation 7 4 annotated: 0 0 0 1 1 1 1 0 0 0
4 10 0.00318557 P 6163 purine nucleotide metabolic process 40 7 annotated: 0 0 1 1 1 1 1 1 0 1	4 10 0.00318557 P 6163 purine nucleotide metabolic process 40 7 annotated: 0 0 1 1 1 1 1 1 0 1	4 10 0.00318557 P 6163 purine nucleotide metabolic process 40 7 annotated: 0 0 1 1 1 1 1 1 0 1	4 10 0.00318557 P 6163 purine nucleotide metabolic process 40 7 annotated: 0 0 1 1 1 1 1 1 0 1	4 10 0.00318557 P 6163 purine nucleotide metabolic process 40 7 annotated: 0 0 1 1 1 1 1 1 0 1	4 10 0.00318557 P 6163 purine nucleotide metabolic process 40 7 annotated: 0 0 1 1 1 1 1 1 0 1	4 10 0.00318557 P 6163 purine nucleotide metabolic process 40 7 annotated: 0 0 1 1 1 1 1 1 0 1	4 10 0.00318557 P 6163 purine nucleotide metabolic process 40 7 annotated: 0 0 1 1 1 1 1 1 0 1	4 10 0.00318557 P 6163 purine nucleotide metabolic process 40 7 annotated: 0 0 1 1 1 1 1 1 0 1
4 10 0.00318557 P 9150 purine ribonucleotide metabolic process 40 7 annotated: 0 0 1 1 1 1 1 1 0 1	4 10 0.00318557 P 9150 purine ribonucleotide metabolic process 40 7 annotated: 0 0 1 1 1 1 1 1 0 1	4 10 0.00318557 P 9150 purine ribonucleotide metabolic process 40 7 annotated: 0 0 1 1 1 1 1 1 0 1	4 10 0.00318557 P 9150 purine ribonucleotide metabolic process 40 7 annotated: 0 0 1 1 1 1 1 1 0 1	4 10 0.00318557 P 9150 purine ribonucleotide metabolic process 40 7 annotated: 0 0 1 1 1 1 1 1 0 1	4 10 0.00318557 P 9150 purine ribonucleotide metabolic process 40 7 annotated: 0 0 1 1 1 1 1 1 0 1	4 10 0.00318557 P 9150 purine ribonucleotide metabolic process 40 7 annotated: 0 0 1 1 1 1 1 1 0 1	4 10 0.00318557 P 9150 purine ribonucleotide metabolic process 40 7 annotated: 0 0 1 1 1 1 1 1 0 1	4 10 0.00318557 P 9150 purine ribonucleotide metabolic process 40 7 annotated: 0 0 1 1 1 1 1 1 0 1
4 10 0.00318557 P 42278 purine nucleoside metabolic process 40 7 annotated: 0 0 1 1 1 1 1 1 0 1	4 10 0.00318557 P 42278 purine nucleoside metabolic process 40 7 annotated: 0 0 1 1 1 1 1 1 0 1	4 10 0.00318557 P 42278 purine nucleoside metabolic process 40 7 annotated: 0 0 1 1 1 1 1 1 0 1	4 10 0.00318557 P 42278 purine nucleoside metabolic process 40 7 annotated: 0 0 1 1 1 1 1 1 0 1	4 10 0.00318557 P 42278 purine nucleoside metabolic process 40 7 annotated: 0 0 1 1 1 1 1 1 0 1	4 10 0.00318557 P 42278 purine nucleoside metabolic process 40 7 annotated: 0 0 1 1 1 1 1 1 0 1	4 10 0.00318557 P 42278 purine nucleoside metabolic process 40 7 annotated: 0 0 1 1 1 1 1 1 0 1	4 10 0.00318557 P 42278 purine nucleoside metabolic process 40 7 annotated: 0 0 1 1 1 1 1 1 0 1	4 10 0.00318557 P 42278 purine nucleoside metabolic process 40 7 annotated: 0 0 1 1 1 1 1 1 0 1
4 10 0.00318557 P 46128 purine ribonucleoside metabolic process 40 7 annotated: 0 0 1 1 1 1 1 1 0 1	4 10 0.00318557 P 46128 purine ribonucleoside metabolic process 40 7 annotated: 0 0 1 1 1 1 1 1 0 1	4 10 0.00318557 P 46128 purine ribonucleoside metabolic process 40 7 annotated: 0 0 1 1 1 1 1 1 0 1	4 10 0.00318557 P 46128 purine ribonucleoside metabolic process 40 7 annotated: 0 0 1 1 1 1 1 1 0 1	4 10 0.00318557 P 46128 purine ribonucleoside metabolic process 40 7 annotated: 0 0 1 1 1 1 1 1 0 1	4 10 0.00318557 P 46128 purine ribonucleoside metabolic process 40 7 annotated: 0 0 1 1 1 1 1 1 0 1	4 10 0.00318557 P 46128 purine ribonucleoside metabolic process 40 7 annotated: 0 0 1 1 1 1 1 1 0 1	4 10 0.00318557 P 46128 purine ribonucleoside metabolic process 40 7 annotated: 0 0 1 1 1 1 1 1 0 1	4 10 0.00318557 P 46128 purine ribonucleoside metabolic process 40 7 annotated: 0 0 1 1 1 1 1 1 0 1
4 10 0.00537697 P 9116 nucleoside metabolic process 43 7 annotated: 0 0 1 1 1 1 1 1 0 1	4 10 0.00537697 P 9116 nucleoside metabolic process 43 7 annotated: 0 0 1 1 1 1 1 1 0 1	4 10 0.00537697 P 9116 nucleoside metabolic process 43 7 annotated: 0 0 1 1 1 1 1 1 0 1	4 10 0.00537697 P 9116 nucleoside metabolic process 43 7 annotated: 0 0 1 1 1 1 1 1 0 1	4 10 0.00537697 P 9116 nucleoside metabolic process 43 7 annotated: 0 0 1 1 1 1 1 1 0 1	4 10 0.00537697 P 9116 nucleoside metabolic process 43 7 annotated: 0 0 1 1 1 1 1 1 0 1	4 10 0.00537697 P 9116 nucleoside metabolic process 43 7 annotated: 0 0 1 1 1 1 1 1 0 1	4 10 0.00537697 P 9116 nucleoside metabolic process 43 7 annotated: 0 0 1 1 1 1 1 1 0 1	4 10 0.00537697 P 9116 nucleoside metabolic process 43 7 annotated: 0 0 1 1 1 1 1 1 0 1
4 10 0.00537697 P 9119 ribonucleoside metabolic process 43 7 annotated: 0 0 1 1 1 1 1 1 0 1	4 10 0.00537697 P 9119 ribonucleoside metabolic process 43 7 annotated: 0 0 1 1 1 1 1 1 0 1	4 10 0.00537697 P 9119 ribonucleoside metabolic process 43 7 annotated: 0 0 1 1 1 1 1 1 0 1	4 10 0.00537697 P 9119 ribonucleoside metabolic process 43 7 annotated: 0 0 1 1 1 1 1 1 0 1	4 10 0.00537697 P 9119 ribonucleoside metabolic process 43 7 annotated: 0 0 1 1 1 1 1 1 0 1	4 10 0.00537697 P 9119 ribonucleoside metabolic process 43 7 annotated: 0 0 1 1 1 1 1 1 0 1	4 10 0.00537697 P 9119 ribonucleoside metabolic process 43 7 annotated: 0 0 1 1 1 1 1 1 0 1	4 10 0.00537697 P 9119 ribonucleoside metabolic process 43 7 annotated: 0 0 1 1 1 1 1 1 0 1	4 10 0.00537697 P 9119 ribonucleoside metabolic process 43 7 annotated: 0 0 1 1 1 1 1 1 0 1
4 10 0.00537697 P 9259 ribonucleotide metabolic process 43 7 annotated: 0 0 1 1 1 1 1 1 0 1	4 10 0.00537697 P 9259 ribonucleotide metabolic process 43 7 annotated: 0 0 1 1 1 1 1 1 0 1	4 10 0.00537697 P 9259 ribonucleotide metabolic process 43 7 annotated: 0 0 1 1 1 1 1 1 0 1	4 10 0.00537697 P 9259 ribonucleotide metabolic process 43 7 annotated: 0 0 1 1 1 1 1 1 0 1	4 10 0.00537697 P 9259 ribonucleotide metabolic process 43 7 annotated: 0 0 1 1 1 1 1 1 0 1	4 10 0.00537697 P 9259 ribonucleotide metabolic process 43 7 annotated: 0 0 1 1 1 1 1 1 0 1	4 10 0.00537697 P 9259 ribonucleotide metabolic process 43 7 annotated: 0 0 1 1 1 1 1 1 0 1	4 10 0.00537697 P 9259 ribonucleotide metabolic process 43 7 annotated: 0 0 1 1 1 1 1 1 0 1	4 10 0.00537697 P 9259 ribonucleotide metabolic process 43 7 annotated: 0 0 1 1 1 1 1 1 0 1
4 10 0.00537697 P 19693 ribose phosphate metabolic process 43 7 annotated: 0 0 1 1 1 1 1 1 0 1	4 10 0.00537697 P 19693 ribose phosphate metabolic process 43 7 annotated: 0 0 1 1 1 1 1 1 0 1	4 10 0.00537697 P 19693 ribose phosphate metabolic process 43 7 annotated: 0 0 1 1 1 1 1 1 0 1	4 10 0.00537697 P 19693 ribose phosphate metabolic process 43 7 annotated: 0 0 1 1 1 1 1 1 0 1	4 10 0.00537697 P 19693 ribose phosphate metabolic process 43 7 annotated: 0 0 1 1 1 1 1 1 0 1	4 10 0.00537697 P 19693 ribose phosphate metabolic process 43 7 annotated: 0 0 1 1 1 1 1 1 0 1	4 10 0.00537697 P 19693 ribose phosphate metabolic process 43 7 annotated: 0 0 1 1 1 1 1 1 0 1	4 10 0.00537697 P 19693 ribose phosphate metabolic process 43 7 annotated: 0 0 1 1 1 1 1 1 0 1	4 10 0.00537697 P 19693 ribose phosphate metabolic process 43 7 annotated: 0 0 1 1 1 1 1 1 0 1
4 10 0.00537697 P 72521 purine-containing compound metabolic process 43 7 annotated: 0 0 1 1 1 1 1 1 0 1	4 10 0.00537697 P 72521 purine-containing compound metabolic process 43 7 annotated: 0 0 1 1 1 1 1 1 0 1	4 10 0.00537697 P 72521 purine-containing compound metabolic process 43 7 annotated: 0 0 1 1 1 1 1 1 0 1	4 10 0.00537697 P 72521 purine-containing compound metabolic process 43 7 annotated: 0 0 1 1 1 1 1 1 0 1	4 10 0.00537697 P 72521 purine-containing compound metabolic process 43 7 annotated: 0 0 1 1 1 1 1 1 0 1	4 10 0.00537697 P 72521 purine-containing compound metabolic process 43 7 annotated: 0 0 1 1 1 1 1 1 0 1	4 10 0.00537697 P 72521 purine-containing compound metabolic process 43 7 annotated: 0 0 1 1 1 1 1 1 0 1	4 10 0.00537697 P 72521 purine-containing compound metabolic process 43 7 annotated: 0 0 1 1 1 1 1 1 0 1	4 10 0.00537697 P 72521 purine-containing compound metabolic process 43 7 annotated: 0 0 1 1 1 1 1 1 0 1
4 10 0.00537697 P 1901657 glycosyl compound metabolic process 43 7 annotated: 0 0 1 1 1 1 1 1 0 1	4 10 0.00537697 P 1901657 glycosyl compound metabolic process 43 7 annotated: 0 0 1 1 1 1 1 1 0 1	4 10 0.00537697 P 1901657 glycosyl compound metabolic process 43 7 annotated: 0 0 1 1 1 1 1 1 0 1	4 10 0.00537697 P 1901657 glycosyl compound metabolic process 43 7 annotated: 0 0 1 1 1 1 1 1 0 1	4 10 0.00537697 P 1901657 glycosyl compound metabolic process 43 7 annotated: 0 0 1 1 1 1 1 1 0 1	4 10 0.00537697 P 1901657 glycosyl compound metabolic process 43 7 annotated: 0 0 1 1 1 1 1 1 0 1	4 10 0.00537697 P 1901657 glycosyl compound metabolic process 43 7 annotated: 0 0 1 1 1 1 1 1 0 1	4 10 0.00537697 P 1901657 glycosyl compound metabolic process 43 7 annotated: 0 0 1 1 1 1 1 1 0 1	4 10 0.00537697 P 1901657 glycosyl compound metabolic process 43 7 annotated: 0 0 1 1 1 1 1 1 0 1
4 10 0.00975845 C 43234 protein complex 68 8 annotated: 1 0 1 1 1 1 1 1 0 1	4 10 0.00975845 C 43234 protein complex 68 8 annotated: 1 0 1 1 1 1 1 1 0 1	4 10 0.00975845 C 43234 protein complex 68 8 annotated: 1 0 1 1 1 1 1 1 0 1	4 10 0.00975845 C 43234 protein complex 68 8 annotated: 1 0 1 1 1 1 1 1 0 1	4 10 0.00975845 C 43234 protein complex 68 8 annotated: 1 0 1 1 1 1 1 1 0 1	4 10 0.00975845 C 43234 protein complex 68 8 annotated: 1 0 1 1 1 1 1 1 0 1	4 10 0.00975845 C 43234 protein complex 68 8 annotated: 1 0 1 1 1 1 1 1 0 1	4 10 0.00975845 C 43234 protein complex 68 8 annotated: 1 0 1 1 1 1 1 1 0 1	4 10 0.00975845 C 43234 protein complex 68 8 annotated: 1 0 1 1 1 1 1 1 0 1
5 2 index: 153 300	5 2 index: 153 300	5 2 index: 153 300	5 2 index: 153 300	5 2 index: 153 300	5 2 index: 153 300	5 2 index: 153 300	5 2 index: 153 300	5 2 index: 153 300
5 2 sysname: YGR159C YNL112W	5 2 sysname: YGR159C YNL112W	5 2 sysname: YGR159C YNL112W	5 2 sysname: YGR159C YNL112W	5 2 sysname: YGR159C YNL112W	5 2 sysname: YGR159C YNL112W	5 2 sysname: YGR159C YNL112W	5 2 sysname: YGR159C YNL112W	5 2 sysname: YGR159C YNL112W
5 2 clusters:	5 2 clusters:	5 2 clusters:	5 2 clusters:	5 2 clusters:	5 2 clusters:	5 2 clusters:	5 2 clusters:	5 2 clusters:
6 5 index: 221 241 273 290 311	6 5 index: 221 241 273 290 311	6 5 index: 221 241 273 290 311	6 5 index: 221 241 273 290 311	6 5 index: 221 241 273 290 311	6 5 index: 221 241 273 290 311	6 5 index: 221 241 273 290 311	6 5 index: 221 241 273 290 311	6 5 index: 221 241 273 290 311
6 5 sysname: YKL217W YLR174W YMR107W YMR303C YNR002C	6 5 sysname: YKL217W YLR174W YMR107W YMR303C YNR002C	6 5 sysname: YKL217W YLR174W YMR107W YMR303C YNR002C	6 5 sysname: YKL217W YLR174W YMR107W YMR303C YNR002C	6 5 sysname: YKL217W YLR174W YMR107W YMR303C YNR002C	6 5 sysname: YKL217W YLR174W YMR107W YMR303C YNR002C	6 5 sysname: YKL217W YLR174W YMR107W YMR303C YNR002C	6 5 sysname: YKL217W YLR174W YMR107W YMR303C YNR002C	6 5 sysname: YKL217W YLR174W YMR107W YMR303C YNR002C
6 5 clusters:	6 5 clusters:	6 5 clusters:	6 5 clusters:	6 5 clusters:	6 5 clusters:	6 5 clusters:	6 5 clusters:	6 5 clusters:
7 6 index: 27 144 154 172 232 238	7 6 index: 27 144 154 172 232 238	7 6 index: 27 144 154 172 232 238	7 6 index: 27 144 154 172 232 238	7 5 index: 27 154 172 232 238	7 5 index: 27 154 172 232 238	7 5 index: 27 154 172 232 238	7 5 index: 27 154 172 232 238	7 5 index: 27 154 172 232 238
7 6 sysname: YBR118W YGL255W YGR192C YHR053C YLR044C YLR110C	7 6 sysname: YBR118W YGL255W YGR192C YHR053C YLR044C YLR110C	7 6 sysname: YBR118W YGL255W YGR192C YHR053C YLR044C YLR110C	7 6 sysname: YBR118W YGL255W YGR192C YHR053C YLR044C YLR110C	7 5 sysname: YBR118W YGR192C YHR053C YLR044C YLR110C	7 5 sysname: YBR118W YGR192C YHR053C YLR044C YLR110C	7 5 sysname: YBR118W YGR192C YHR053C YLR044C YLR110C	7 5 sysname: YBR118W YGR192C YHR053C YLR044C YLR110C	7 5 sysname: YBR118W YGR192C YHR053C YLR044C YLR110C
7 6 clusters: 16	7 6 clusters: 16	7 6 clusters: 16	7 6 clusters: 16	7 5 clusters:	7 5 clusters:	7 5 clusters:	7 5 clusters:	7 5 clusters:
8 7 index: 187 214 226 271 317 346 349	8 7 index: 187 214 226 271 317 346 349	8 6 index: 187 226 271 317 346 349	8 6 index: 187 226 271 317 346 349	8 6 index: 187 226 271 317 346 349	8 6 index: 187 226 271 317 346 349	8 6 index: 187 226 271 317 346 349	8 6 index: 187 226 271 317 346 349	8 6 index: 187 226 271 317 346 349
8 7 sysname: YIL169C YKL141W YLL026W YML128C YOL052C-A YPL004C YPL061W	8 7 sysname: YIL169C YKL141W YLL026W YML128C YOL052C-A YPL004C YPL061W	8 6 sysname: YIL169C YLL026W YML128C YOL052C-A YPL004C YPL061W	8 6 sysname: YIL169C YLL026W YML128C YOL052C-A YPL004C YPL061W	8 6 sysname: YIL169C YLL026W YML128C YOL052C-A YPL004C YPL061W	8 6 sysname: YIL169C YLL026W YML128C YOL052C-A YPL004C YPL061W	8 6 sysname: YIL169C YLL026W YML128C YOL052C-A YPL004C YPL061W	8 6 sysname: YIL169C YLL026W YML128C YOL052C-A YPL004C YPL061W	8 6 sysname: YIL169C YLL026W YML128C YOL052C-A YPL004C YPL061W
8 7 clusters: 14	8 7 clusters: 14	8 6 clusters:	8 6 clusters:	8 6 clusters:	8 6 clusters:	8 6 clusters:	8 6 clusters:	8 6 clusters:
8 7 0.00183005 P 9628 response to abiotic stimulus 9 4 annotated: 0 0 1 0 1 1 1	8 7 0.00183005 P 9628 response to abiotic stimulus 9 4 annotated: 0 0 1 0 1 1 1	8 6 0.000591123 P 9628 response to abiotic stimulus 9 4 annotated: 0 1 0 1 1 1	8 6 0.000591123 P 9628 response to abiotic stimulus 9 4 annotated: 0 1 0 1 1 1	8 6 0.000591123 P 9628 response to abiotic stimulus 9 4 annotated: 0 1 0 1 1 1	8 6 0.000591123 P 9628 response to abiotic stimulus 9 4 annotated: 0 1 0 1 1 1	8 6 0.000591123 P 9628 response to abiotic stimulus 9 4 annotated: 0 1 0 1 1 1	8 6 0.000591123 P 9628 response to abiotic stimulus 9 4 annotated: 0 1 0 1 1 1	8 6 0.000591123 P 9628 response to abiotic stimulus 9 4 annotated: 0 1 0 1 1 1
9 25 index: 1 8 31 46 53 56 68 110 113 132 164 201 217 235 239 257 265 268 269 278 279 308 315 351 359	9 24 index: 1 8 31 46 53 56 68 110 113 164 201 217 235 239 257 265 268 269 278 279 308 315 351 359	9 24 index: 1 8 31 46 53 56 68 110 113 164 201 217 235 239 257 265 268 269 278 279 308 315 351 359	9 24 index: 1 8 31 46 53 56 68 110 113 164 201 217 235 239 257 265 268 269 278 279 308 315 351 359	9 24 index: 1 8 31 46 53 56 68 110 113 164 201 217 235 239 257 265 268 269 278 279 308 315 351 359	9 24 index: 1 8 31 46 53 56 68 110 113 164 201 217 235 239 257 265 268 269 278 279 308 315 351 359	9 24 index: 1 8 31 46 53 56 68 110 113 164 201 217 235 239 257 265 268 269 278 279 308 315 351 359	9 24 index: 1 8 31 46 53 56 68 110 113 164 201 217 235 239 257 265 268 269 278 279 308 315 351 359	9 24 index: 1 8 31 46 53 56 68 110 113 164 201 217 235 239 257 265 268 269 278 279 308 315 351 359
9 25 sysname: YAL003W YBL027W YBR189W YCR031C YDL083C YDL130W YDR025W YER074W YER117W YGL031C YHL033C YJR094W-A YKL180W YLR061W YLR150W YLR344W YML024W YML063W YML073C YMR142C YMR143W YNL302C YOL039W YPL079W YPL249C-A	9 24 sysname: YAL003W YBL027W YBR189W YCR031C YDL083C YDL130W YDR025W YER074W YER117W YHL033C YJR094W-A YKL180W YLR061W YLR150W YLR344W YML024W YML063W YML073C YMR142C YMR143W YNL302C YOL039W YPL079W YPL249C-A	9 24 sysname: YAL003W YBL027W YBR189W YCR031C YDL083C YDL130W YDR025W YER074W YER117W YHL033C YJR094W-A YKL180W YLR061W YLR150W YLR344W YML024W YML063W YML073C YMR142C YMR143W YNL302C YOL039W YPL079W YPL249C-A	9 24 sysname: YAL003W YBL027W YBR189W YCR031C YDL083C YDL130W YDR025W YER074W YER117W YHL033C YJR094W-A YKL180W YLR061W YLR150W YLR344W YML024W YML063W YML073C YMR142C YMR143W YNL302C YOL039W YPL079W YPL249C-A	9 24 sysname: YAL003W YBL027W YBR189W YCR031C YDL083C YDL130W YDR025W YER074W YER117W YHL033C YJR094W-A YKL180W YLR061W YLR150W YLR344W YML024W YML063W YML073C YMR142C YMR143W YNL302C YOL039W YPL079W YPL249C-A	9 24 sysname: YAL003W YBL027W YBR189W YCR031C YDL083C YDL130W YDR025W YER074W YER117W YHL033C YJR094W-A YKL180W YLR061W YLR150W YLR344W YML024W YML063W YML073C YMR142C YMR143W YNL302C YOL039W YPL079W YPL249C-A	9 24 sysname: YAL003W YBL027W YBR189W YCR031C YDL083C YDL130W YDR025W YER074W YER117W YHL033C YJR094W-A YKL180W YLR061W YLR150W YLR344W YML024W YML063W YML073C YMR142C YMR143W YNL302C YOL039W YPL079W YPL249C-A	9 24 sysname: YAL003W YBL027W YBR189W YCR031C YDL083C YDL130W YDR025W YER074W YER117W YHL033C YJR094W-A YKL180W YLR061W YLR150W YLR344W YML024W YML063W YML073C YMR142C YMR143W YNL302C YOL039W YPL079W YPL249C-A	9 24 sysname: YAL003W YBL027W YBR189W YCR031C YDL083C YDL130W YDR025W YER074W YER117W YHL033C YJR094W-A YKL180W YLR061W YLR150W YLR344W YML024W YML063W YML073C YMR142C YMR143W YNL302C YOL039W YPL079W YPL249C-A
9 25 clusters: 25	9 24 clusters:	9 24 clusters:	9 24 clusters:	9 24 clusters:	9 24 clusters:	9 24 clusters:	9 24 clusters:	9 24 clusters:
9 25 0.0000000536575 C 44391 ribosomal subunit 120 23 annotated: 0 1 1 1 1 1 1 1 1 1 1 1 1 1 0 1 1 1 1 1 1 1 1 1 1	9 24 0.0000000786282 P 10467 gene expression 155 24 annotated: 1 1 1 1 1 1 1 1 1 1 1 1 1 1 1 1 1 1 1 1 1 1 1 1	9 24 0.0000000786282 P 10467 gene expression 155 24 annotated: 1 1 1 1 1 1 1 1 1 1 1 1 1 1 1 1 1 1 1 1 1 1 1 1	9 24 0.0000000786282 P 10467 gene expression 155 24 annotated: 1 1 1 1 1 1 1 1 1 1 1 1 1 1 1 1 1 1 1 1 1 1 1 1	9 24 0.0000000786282 P 10467 gene expression 155 24 annotated: 1 1 1 1 1 1 1 1 1 1 1 1 1 1 1 1 1 1 1 1 1 1 1 1	9 24 0.0000000786282 P 10467 gene expression 155 24 annotated: 1 1 1 1 1 1 1 1 1 1 1 1 1 1 1 1 1 1 1 1 1 1 1 1	9 24 0.0000000786282 P 10467 gene expression 155 24 annotated: 1 1 1 1 1 1 1 1 1 1 1 1 1 1 1 1 1 1 1 1 1 1 1 1	9 24 0.0000000786282 P 10467 gene expression 155 24 annotated: 1 1 1 1 1 1 1 1 1 1 1 1 1 1 1 1 1 1 1 1 1 1 1 1	9 24 0.0000000786282 P 10467 gene expression 155 24 annotated: 1 1 1 1 1 1 1 1 1 1 1 1 1 1 1 1 1 1 1 1 1 1 1 1
9 25 0.0000000804089 C 22626 cytosolic ribosome 122 23 annotated: 0 1 1 1 1 1 1 1 1 1 1 1 1 1 0 1 1 1 1 1 1 1 1 1 1	9 24 0.000000155752 P 6412 translation 137 23 annotated: 1 1 1 1 1 1 1 1 1 0 1 1 1 1 1 1 1 1 1 1 1 1 1 1	9 24 0.000000155752 P 6412 translation 137 23 annotated: 1 1 1 1 1 1 1 1 1 0 1 1 1 1 1 1 1 1 1 1 1 1 1 1	9 24 0.000000155752 P 6412 translation 137 23 annotated: 1 1 1 1 1 1 1 1 1 0 1 1 1 1 1 1 1 1 1 1 1 1 1 1	9 24 0.000000155752 P 6412 translation 137 23 annotated: 1 1 1 1 1 1 1 1 1 0 1 1 1 1 1 1 1 1 1 1 1 1 1 1	9 24 0.000000155752 P 6412 translation 137 23 annotated: 1 1 1 1 1 1 1 1 1 0 1 1 1 1 1 1 1 1 1 1 1 1 1 1	9 24 0.000000155752 P 6412 translation 137 23 annotated: 1 1 1 1 1 1 1 1 1 0 1 1 1 1 1 1 1 1 1 1 1 1 1 1	9 24 0.000000155752 P 6412 translation 137 23 annotated: 1 1 1 1 1 1 1 1 1 0 1 1 1 1 1 1 1 1 1 1 1 1 1 1	9 24 0.000000155752 P 6412 translation 137 23 annotated: 1 1 1 1 1 1 1 1 1 0 1 1 1 1 1 1 1 1 1 1 1 1 1 1
9 25 0.000000273281 C 30529 ribonucleoprotein complex 146 24 annotated: 0 1 1 1 1 1 1 1 1 1 1 1 1 1 1 1 1 1 1 1 1 1 1 1 1	9 24 0.000000174091 C 44391 ribosomal subunit 120 22 annotated: 0 1 1 1 1 1 1 1 1 1 1 1 1 0 1 1 1 1 1 1 1 1 1 1	9 24 0.000000174091 C 44391 ribosomal subunit 120 22 annotated: 0 1 1 1 1 1 1 1 1 1 1 1 1 0 1 1 1 1 1 1 1 1 1 1	9 24 0.000000174091 C 44391 ribosomal subunit 120 22 annotated: 0 1 1 1 1 1 1 1 1 1 1 1 1 0 1 1 1 1 1 1 1 1 1 1	9 24 0.000000174091 C 44391 ribosomal subunit 120 22 annotated: 0 1 1 1 1 1 1 1 1 1 1 1 1 0 1 1 1 1 1 1 1 1 1 1	9 24 0.000000174091 C 44391 ribosomal subunit 120 22 annotated: 0 1 1 1 1 1 1 1 1 1 1 1 1 0 1 1 1 1 1 1 1 1 1 1	9 24 0.000000174091 C 44391 ribosomal subunit 120 22 annotated: 0 1 1 1 1 1 1 1 1 1 1 1 1 0 1 1 1 1 1 1 1 1 1 1	9 24 0.000000174091 C 44391 ribosomal subunit 120 22 annotated: 0 1 1 1 1 1 1 1 1 1 1 1 1 0 1 1 1 1 1 1 1 1 1 1	9 24 0.000000174091 C 44391 ribosomal subunit 120 22 annotated: 0 1 1 1 1 1 1 1 1 1 1 1 1 0 1 1 1 1 1 1 1 1 1 1
9 25 0.000000376558 C 44445 cytosolic part 130 23 annotated: 0 1 1 1 1 1 1 1 1 1 1 1 1 1 0 1 1 1 1 1 1 1 1 1 1	9 24 0.000000255679 C 22626 cytosolic ribosome 122 22 annotated: 0 1 1 1 1 1 1 1 1 1 1 1 1 0 1 1 1 1 1 1 1 1 1 1	9 24 0.000000255679 C 22626 cytosolic ribosome 122 22 annotated: 0 1 1 1 1 1 1 1 1 1 1 1 1 0 1 1 1 1 1 1 1 1 1 1	9 24 0.000000255679 C 22626 cytosolic ribosome 122 22 annotated: 0 1 1 1 1 1 1 1 1 1 1 1 1 0 1 1 1 1 1 1 1 1 1 1	9 24 0.000000255679 C 22626 cytosolic ribosome 122 22 annotated: 0 1 1 1 1 1 1 1 1 1 1 1 1 0 1 1 1 1 1 1 1 1 1 1	9 24 0.000000255679 C 22626 cytosolic ribosome 122 22 annotated: 0 1 1 1 1 1 1 1 1 1 1 1 1 0 1 1 1 1 1 1 1 1 1 1	9 24 0.000000255679 C 22626 cytosolic ribosome 122 22 annotated: 0 1 1 1 1 1 1 1 1 1 1 1 1 0 1 1 1 1 1 1 1 1 1 1	9 24 0.000000255679 C 22626 cytosolic ribosome 122 22 annotated: 0 1 1 1 1 1 1 1 1 1 1 1 1 0 1 1 1 1 1 1 1 1 1 1	9 24 0.000000255679 C 22626 cytosolic ribosome 122 22 annotated: 0 1 1 1 1 1 1 1 1 1 1 1 1 0 1 1 1 1 1 1 1 1 1 1
9 25 0.000000782116 C 5840 ribosome 134 23 annotated: 0 1 1 1 1 1 1 1 1 1 1 1 1 1 0 1 1 1 1 1 1 1 1 1 1	9 24 0.000000736651 C 30529 ribonucleoprotein complex 146 23 annotated: 0 1 1 1 1 1 1 1 1 1 1 1 1 1 1 1 1 1 1 1 1 1 1 1	9 24 0.000000736651 C 30529 ribonucleoprotein complex 146 23 annotated: 0 1 1 1 1 1 1 1 1 1 1 1 1 1 1 1 1 1 1 1 1 1 1 1	9 24 0.000000736651 C 30529 ribonucleoprotein complex 146 23 annotated: 0 1 1 1 1 1 1 1 1 1 1 1 1 1 1 1 1 1 1 1 1 1 1 1	9 24 0.000000736651 C 30529 ribonucleoprotein complex 146 23 annotated: 0 1 1 1 1 1 1 1 1 1 1 1 1 1 1 1 1 1 1 1 1 1 1 1	9 24 0.000000736651 C 30529 ribonucleoprotein complex 146 23 annotated: 0 1 1 1 1 1 1 1 1 1 1 1 1 1 1 1 1 1 1 1 1 1 1 1	9 24 0.000000736651 C 30529 ribonucleoprotein complex 146 23 annotated: 0 1 1 1 1 1 1 1 1 1 1 1 1 1 1 1 1 1 1 1 1 1 1 1	9 24 0.000000736651 C 30529 ribonucleoprotein complex 146 23 annotated: 0 1 1 1 1 1 1 1 1 1 1 1 1 1 1 1 1 1 1 1 1 1 1 1	9 24 0.000000736651 C 30529 ribonucleoprotein complex 146 23 annotated: 0 1 1 1 1 1 1 1 1 1 1 1 1 1 1 1 1 1 1 1 1 1 1 1
9 25 0.00000124916 P 10467 gene expression 155 24 annotated: 1 1 1 1 1 1 1 1 1 0 1 1 1 1 1 1 1 1 1 1 1 1 1 1 1	9 24 0.00000106681 F 3735 structural constituent of ribosome 114 21 annotated: 0 1 1 1 1 1 1 1 1 0 1 1 1 0 1 1 1 1 1 1 1 1 1 1	9 24 0.00000106681 F 3735 structural constituent of ribosome 114 21 annotated: 0 1 1 1 1 1 1 1 1 0 1 1 1 0 1 1 1 1 1 1 1 1 1 1	9 24 0.00000106681 F 3735 structural constituent of ribosome 114 21 annotated: 0 1 1 1 1 1 1 1 1 0 1 1 1 0 1 1 1 1 1 1 1 1 1 1	9 24 0.00000106681 F 3735 structural constituent of ribosome 114 21 annotated: 0 1 1 1 1 1 1 1 1 0 1 1 1 0 1 1 1 1 1 1 1 1 1 1	9 24 0.00000106681 F 3735 structural constituent of ribosome 114 21 annotated: 0 1 1 1 1 1 1 1 1 0 1 1 1 0 1 1 1 1 1 1 1 1 1 1	9 24 0.00000106681 F 3735 structural constituent of ribosome 114 21 annotated: 0 1 1 1 1 1 1 1 1 0 1 1 1 0 1 1 1 1 1 1 1 1 1 1	9 24 0.00000106681 F 3735 structural constituent of ribosome 114 21 annotated: 0 1 1 1 1 1 1 1 1 0 1 1 1 0 1 1 1 1 1 1 1 1 1 1	9 24 0.00000106681 F 3735 structural constituent of ribosome 114 21 annotated: 0 1 1 1 1 1 1 1 1 0 1 1 1 0 1 1 1 1 1 1 1 1 1 1
9 25 0.00000133098 P 6412 translation 137 23 annotated: 1 1 1 1 1 1 1 1 1 0 0 1 1 1 1 1 1 1 1 1 1 1 1 1 1	9 24 0.00000110887 C 44445 cytosolic part 130 22 annotated: 0 1 1 1 1 1 1 1 1 1 1 1 1 0 1 1 1 1 1 1 1 1 1 1	9 24 0.00000110887 C 44445 cytosolic part 130 22 annotated: 0 1 1 1 1 1 1 1 1 1 1 1 1 0 1 1 1 1 1 1 1 1 1 1	9 24 0.00000110887 C 44445 cytosolic part 130 22 annotated: 0 1 1 1 1 1 1 1 1 1 1 1 1 0 1 1 1 1 1 1 1 1 1 1	9 24 0.00000110887 C 44445 cytosolic part 130 22 annotated: 0 1 1 1 1 1 1 1 1 1 1 1 1 0 1 1 1 1 1 1 1 1 1 1	9 24 0.00000110887 C 44445 cytosolic part 130 22 annotated: 0 1 1 1 1 1 1 1 1 1 1 1 1 0 1 1 1 1 1 1 1 1 1 1	9 24 0.00000110887 C 44445 cytosolic part 130 22 annotated: 0 1 1 1 1 1 1 1 1 1 1 1 1 0 1 1 1 1 1 1 1 1 1 1	9 24 0.00000110887 C 44445 cytosolic part 130 22 annotated: 0 1 1 1 1 1 1 1 1 1 1 1 1 0 1 1 1 1 1 1 1 1 1 1	9 24 0.00000110887 C 44445 cytosolic part 130 22 annotated: 0 1 1 1 1 1 1 1 1 1 1 1 1 0 1 1 1 1 1 1 1 1 1 1
9 25 0.00000495659 F 3735 structural constituent of ribosome 114 21 annotated: 0 1 1 1 1 1 1 1 1 0 0 1 1 1 0 1 1 1 1 1 1 1 1 1 1	9 24 0.0000012073 P 34645 cellular macromolecule biosynthetic process 149 23 annotated: 1 1 1 1 1 1 1 1 1 0 1 1 1 1 1 1 1 1 1 1 1 1 1 1	9 24 0.0000012073 P 34645 cellular macromolecule biosynthetic process 149 23 annotated: 1 1 1 1 1 1 1 1 1 0 1 1 1 1 1 1 1 1 1 1 1 1 1 1	9 24 0.0000012073 P 34645 cellular macromolecule biosynthetic process 149 23 annotated: 1 1 1 1 1 1 1 1 1 0 1 1 1 1 1 1 1 1 1 1 1 1 1 1	9 24 0.0000012073 P 34645 cellular macromolecule biosynthetic process 149 23 annotated: 1 1 1 1 1 1 1 1 1 0 1 1 1 1 1 1 1 1 1 1 1 1 1 1	9 24 0.0000012073 P 34645 cellular macromolecule biosynthetic process 149 23 annotated: 1 1 1 1 1 1 1 1 1 0 1 1 1 1 1 1 1 1 1 1 1 1 1 1	9 24 0.0000012073 P 34645 cellular macromolecule biosynthetic process 149 23 annotated: 1 1 1 1 1 1 1 1 1 0 1 1 1 1 1 1 1 1 1 1 1 1 1 1	9 24 0.0000012073 P 34645 cellular macromolecule biosynthetic process 149 23 annotated: 1 1 1 1 1 1 1 1 1 0 1 1 1 1 1 1 1 1 1 1 1 1 1 1	9 24 0.0000012073 P 34645 cellular macromolecule biosynthetic process 149 23 annotated: 1 1 1 1 1 1 1 1 1 0 1 1 1 1 1 1 1 1 1 1 1 1 1 1
9 25 0.00000981522 P 34645 cellular macromolecule biosynthetic process 149 23 annotated: 1 1 1 1 1 1 1 1 1 0 0 1 1 1 1 1 1 1 1 1 1 1 1 1 1	9 24 0.00000141988 P 9059 macromolecule biosynthetic process 150 23 annotated: 1 1 1 1 1 1 1 1 1 0 1 1 1 1 1 1 1 1 1 1 1 1 1 1	9 24 0.00000141988 P 9059 macromolecule biosynthetic process 150 23 annotated: 1 1 1 1 1 1 1 1 1 0 1 1 1 1 1 1 1 1 1 1 1 1 1 1	9 24 0.00000141988 P 9059 macromolecule biosynthetic process 150 23 annotated: 1 1 1 1 1 1 1 1 1 0 1 1 1 1 1 1 1 1 1 1 1 1 1 1	9 24 0.00000141988 P 9059 macromolecule biosynthetic process 150 23 annotated: 1 1 1 1 1 1 1 1 1 0 1 1 1 1 1 1 1 1 1 1 1 1 1 1	9 24 0.00000141988 P 9059 macromolecule biosynthetic process 150 23 annotated: 1 1 1 1 1 1 1 1 1 0 1 1 1 1 1 1 1 1 1 1 1 1 1 1	9 24 0.00000141988 P 9059 macromolecule biosynthetic process 150 23 annotated: 1 1 1 1 1 1 1 1 1 0 1 1 1 1 1 1 1 1 1 1 1 1 1 1	9 24 0.00000141988 P 9059 macromolecule biosynthetic process 150 23 annotated: 1 1 1 1 1 1 1 1 1 0 1 1 1 1 1 1 1 1 1 1 1 1 1 1	9 24 0.00000141988 P 9059 macromolecule biosynthetic process 150 23 annotated: 1 1 1 1 1 1 1 1 1 0 1 1 1 1 1 1 1 1 1 1 1 1 1 1
9 25 0.0000114943 P 9059 macromolecule biosynthetic process 150 23 annotated: 1 1 1 1 1 1 1 1 1 0 0 1 1 1 1 1 1 1 1 1 1 1 1 1 1	9 24 0.00000222108 C 5840 ribosome 134 22 annotated: 0 1 1 1 1 1 1 1 1 1 1 1 1 0 1 1 1 1 1 1 1 1 1 1	9 24 0.00000222108 C 5840 ribosome 134 22 annotated: 0 1 1 1 1 1 1 1 1 1 1 1 1 0 1 1 1 1 1 1 1 1 1 1	9 24 0.00000222108 C 5840 ribosome 134 22 annotated: 0 1 1 1 1 1 1 1 1 1 1 1 1 0 1 1 1 1 1 1 1 1 1 1	9 24 0.00000222108 C 5840 ribosome 134 22 annotated: 0 1 1 1 1 1 1 1 1 1 1 1 1 0 1 1 1 1 1 1 1 1 1 1	9 24 0.00000222108 C 5840 ribosome 134 22 annotated: 0 1 1 1 1 1 1 1 1 1 1 1 1 0 1 1 1 1 1 1 1 1 1 1	9 24 0.00000222108 C 5840 ribosome 134 22 annotated: 0 1 1 1 1 1 1 1 1 1 1 1 1 0 1 1 1 1 1 1 1 1 1 1	9 24 0.00000222108 C 5840 ribosome 134 22 annotated: 0 1 1 1 1 1 1 1 1 1 1 1 1 0 1 1 1 1 1 1 1 1 1 1	9 24 0.00000222108 C 5840 ribosome 134 22 annotated: 0 1 1 1 1 1 1 1 1 1 1 1 1 0 1 1 1 1 1 1 1 1 1 1
9 25 0.000013444 C 5829 cytosol 151 23 annotated: 0 1 1 1 1 1 1 1 1 1 1 1 1 1 0 1 1 1 1 1 1 1 1 1 1	9 24 0.00000389039 F 5198 structural molecule activity 121 21 annotated: 0 1 1 1 1 1 1 1 1 0 1 1 1 0 1 1 1 1 1 1 1 1 1 1	9 24 0.00000389039 F 5198 structural molecule activity 121 21 annotated: 0 1 1 1 1 1 1 1 1 0 1 1 1 0 1 1 1 1 1 1 1 1 1 1	9 24 0.00000389039 F 5198 structural molecule activity 121 21 annotated: 0 1 1 1 1 1 1 1 1 0 1 1 1 0 1 1 1 1 1 1 1 1 1 1	9 24 0.00000389039 F 5198 structural molecule activity 121 21 annotated: 0 1 1 1 1 1 1 1 1 0 1 1 1 0 1 1 1 1 1 1 1 1 1 1	9 24 0.00000389039 F 5198 structural molecule activity 121 21 annotated: 0 1 1 1 1 1 1 1 1 0 1 1 1 0 1 1 1 1 1 1 1 1 1 1	9 24 0.00000389039 F 5198 structural molecule activity 121 21 annotated: 0 1 1 1 1 1 1 1 1 0 1 1 1 0 1 1 1 1 1 1 1 1 1 1	9 24 0.00000389039 F 5198 structural molecule activity 121 21 annotated: 0 1 1 1 1 1 1 1 1 0 1 1 1 0 1 1 1 1 1 1 1 1 1 1	9 24 0.00000389039 F 5198 structural molecule activity 121 21 annotated: 0 1 1 1 1 1 1 1 1 0 1 1 1 0 1 1 1 1 1 1 1 1 1 1
9 25 0.0000176075 F 5198 structural molecule activity 121 21 annotated: 0 1 1 1 1 1 1 1 1 0 0 1 1 1 0 1 1 1 1 1 1 1 1 1 1	9 24 0.00000674083 P 44267 cellular protein metabolic process 160 23 annotated: 1 1 1 1 1 1 1 1 1 0 1 1 1 1 1 1 1 1 1 1 1 1 1 1	9 24 0.00000674083 P 44267 cellular protein metabolic process 160 23 annotated: 1 1 1 1 1 1 1 1 1 0 1 1 1 1 1 1 1 1 1 1 1 1 1 1	9 24 0.00000674083 P 44267 cellular protein metabolic process 160 23 annotated: 1 1 1 1 1 1 1 1 1 0 1 1 1 1 1 1 1 1 1 1 1 1 1 1	9 24 0.00000674083 P 44267 cellular protein metabolic process 160 23 annotated: 1 1 1 1 1 1 1 1 1 0 1 1 1 1 1 1 1 1 1 1 1 1 1 1	9 24 0.00000674083 P 44267 cellular protein metabolic process 160 23 annotated: 1 1 1 1 1 1 1 1 1 0 1 1 1 1 1 1 1 1 1 1 1 1 1 1	9 24 0.00000674083 P 44267 cellular protein metabolic process 160 23 annotated: 1 1 1 1 1 1 1 1 1 0 1 1 1 1 1 1 1 1 1 1 1 1 1 1	9 24 0.00000674083 P 44267 cellular protein metabolic process 160 23 annotated: 1 1 1 1 1 1 1 1 1 0 1 1 1 1 1 1 1 1 1 1 1 1 1 1	9 24 0.00000674083 P 44267 cellular protein metabolic process 160 23 annotated: 1 1 1 1 1 1 1 1 1 0 1 1 1 1 1 1 1 1 1 1 1 1 1 1
9 25 0.0000522347 P 44267 cellular protein metabolic process 160 23 annotated: 1 1 1 1 1 1 1 1 1 0 0 1 1 1 1 1 1 1 1 1 1 1 1 1 1	9 24 0.00000867287 P 44260 cellular macromolecule metabolic process 186 24 annotated: 1 1 1 1 1 1 1 1 1 1 1 1 1 1 1 1 1 1 1 1 1 1 1 1	9 24 0.00000867287 P 44260 cellular macromolecule metabolic process 186 24 annotated: 1 1 1 1 1 1 1 1 1 1 1 1 1 1 1 1 1 1 1 1 1 1 1 1	9 24 0.00000867287 P 44260 cellular macromolecule metabolic process 186 24 annotated: 1 1 1 1 1 1 1 1 1 1 1 1 1 1 1 1 1 1 1 1 1 1 1 1	9 24 0.00000867287 P 44260 cellular macromolecule metabolic process 186 24 annotated: 1 1 1 1 1 1 1 1 1 1 1 1 1 1 1 1 1 1 1 1 1 1 1 1	9 24 0.00000867287 P 44260 cellular macromolecule metabolic process 186 24 annotated: 1 1 1 1 1 1 1 1 1 1 1 1 1 1 1 1 1 1 1 1 1 1 1 1	9 24 0.00000867287 P 44260 cellular macromolecule metabolic process 186 24 annotated: 1 1 1 1 1 1 1 1 1 1 1 1 1 1 1 1 1 1 1 1 1 1 1 1	9 24 0.00000867287 P 44260 cellular macromolecule metabolic process 186 24 annotated: 1 1 1 1 1 1 1 1 1 1 1 1 1 1 1 1 1 1 1 1 1 1 1 1	9 24 0.00000867287 P 44260 cellular macromolecule metabolic process 186 24 annotated: 1 1 1 1 1 1 1 1 1 1 1 1 1 1 1 1 1 1 1 1 1 1 1 1
9 25 0.0000802621 C 32991 macromolecular complex 208 25 annotated: 1 1 1 1 1 1 1 1 1 1 1 1 1 1 1 1 1 1 1 1 1 1 1 1 1	9 24 0.0000105285 P 19538 protein metabolic process 163 23 annotated: 1 1 1 1 1 1 1 1 1 0 1 1 1 1 1 1 1 1 1 1 1 1 1 1	9 24 0.0000105285 P 19538 protein metabolic process 163 23 annotated: 1 1 1 1 1 1 1 1 1 0 1 1 1 1 1 1 1 1 1 1 1 1 1 1	9 24 0.0000105285 P 19538 protein metabolic process 163 23 annotated: 1 1 1 1 1 1 1 1 1 0 1 1 1 1 1 1 1 1 1 1 1 1 1 1	9 24 0.0000105285 P 19538 protein metabolic process 163 23 annotated: 1 1 1 1 1 1 1 1 1 0 1 1 1 1 1 1 1 1 1 1 1 1 1 1	9 24 0.0000105285 P 19538 protein metabolic process 163 23 annotated: 1 1 1 1 1 1 1 1 1 0 1 1 1 1 1 1 1 1 1 1 1 1 1 1	9 24 0.0000105285 P 19538 protein metabolic process 163 23 annotated: 1 1 1 1 1 1 1 1 1 0 1 1 1 1 1 1 1 1 1 1 1 1 1 1	9 24 0.0000105285 P 19538 protein metabolic process 163 23 annotated: 1 1 1 1 1 1 1 1 1 0 1 1 1 1 1 1 1 1 1 1 1 1 1 1	9 24 0.0000105285 P 19538 protein metabolic process 163 23 annotated: 1 1 1 1 1 1 1 1 1 0 1 1 1 1 1 1 1 1 1 1 1 1 1 1
9 25 0.0000804919 P 19538 protein metabolic process 163 23 annotated: 1 1 1 1 1 1 1 1 1 0 0 1 1 1 1 1 1 1 1 1 1 1 1 1 1	9 24 0.0000195462 P 43170 macromolecule metabolic process 192 24 annotated: 1 1 1 1 1 1 1 1 1 1 1 1 1 1 1 1 1 1 1 1 1 1 1 1	9 24 0.0000195462 P 43170 macromolecule metabolic process 192 24 annotated: 1 1 1 1 1 1 1 1 1 1 1 1 1 1 1 1 1 1 1 1 1 1 1 1	9 24 0.0000195462 P 43170 macromolecule metabolic process 192 24 annotated: 1 1 1 1 1 1 1 1 1 1 1 1 1 1 1 1 1 1 1 1 1 1 1 1	9 24 0.0000195462 P 43170 macromolecule metabolic process 192 24 annotated: 1 1 1 1 1 1 1 1 1 1 1 1 1 1 1 1 1 1 1 1 1 1 1 1	9 24 0.0000195462 P 43170 macromolecule metabolic process 192 24 annotated: 1 1 1 1 1 1 1 1 1 1 1 1 1 1 1 1 1 1 1 1 1 1 1 1	9 24 0.0000195462 P 43170 macromolecule metabolic process 192 24 annotated: 1 1 1 1 1 1 1 1 1 1 1 1 1 1 1 1 1 1 1 1 1 1 1 1	9 24 0.0000195462 P 43170 macromolecule metabolic process 192 24 annotated: 1 1 1 1 1 1 1 1 1 1 1 1 1 1 1 1 1 1 1 1 1 1 1 1	9 24 0.0000195462 P 43170 macromolecule metabolic process 192 24 annotated: 1 1 1 1 1 1 1 1 1 1 1 1 1 1 1 1 1 1 1 1 1 1 1 1
9 25 0.000119082 P 44260 cellular macromolecule metabolic process 186 24 annotated: 1 1 1 1 1 1 1 1 1 0 1 1 1 1 1 1 1 1 1 1 1 1 1 1 1	9 24 0.0000331621 C 5829 cytosol 151 22 annotated: 0 1 1 1 1 1 1 1 1 1 1 1 1 0 1 1 1 1 1 1 1 1 1 1	9 24 0.0000331621 C 5829 cytosol 151 22 annotated: 0 1 1 1 1 1 1 1 1 1 1 1 1 0 1 1 1 1 1 1 1 1 1 1	9 24 0.0000331621 C 5829 cytosol 151 22 annotated: 0 1 1 1 1 1 1 1 1 1 1 1 1 0 1 1 1 1 1 1 1 1 1 1	9 24 0.0000331621 C 5829 cytosol 151 22 annotated: 0 1 1 1 1 1 1 1 1 1 1 1 1 0 1 1 1 1 1 1 1 1 1 1	9 24 0.0000331621 C 5829 cytosol 151 22 annotated: 0 1 1 1 1 1 1 1 1 1 1 1 1 0 1 1 1 1 1 1 1 1 1 1	9 24 0.0000331621 C 5829 cytosol 151 22 annotated: 0 1 1 1 1 1 1 1 1 1 1 1 1 0 1 1 1 1 1 1 1 1 1 1	9 24 0.0000331621 C 5829 cytosol 151 22 annotated: 0 1 1 1 1 1 1 1 1 1 1 1 1 0 1 1 1 1 1 1 1 1 1 1	9 24 0.0000331621 C 5829 cytosol 151 22 annotated: 0 1 1 1 1 1 1 1 1 1 1 1 1 0 1 1 1 1 1 1 1 1 1 1
9 25 0.000141199 C 43228 non-membrane-bounded organelle 167 23 annotated: 0 1 1 1 1 1 1 1 1 1 1 1 1 1 0 1 1 1 1 1 1 1 1 1 1	9 24 0.000150491 C 32991 macromolecular complex 208 24 annotated: 1 1 1 1 1 1 1 1 1 1 1 1 1 1 1 1 1 1 1 1 1 1 1 1	9 24 0.000150491 C 32991 macromolecular complex 208 24 annotated: 1 1 1 1 1 1 1 1 1 1 1 1 1 1 1 1 1 1 1 1 1 1 1 1	9 24 0.000150491 C 32991 macromolecular complex 208 24 annotated: 1 1 1 1 1 1 1 1 1 1 1 1 1 1 1 1 1 1 1 1 1 1 1 1	9 24 0.000150491 C 32991 macromolecular complex 208 24 annotated: 1 1 1 1 1 1 1 1 1 1 1 1 1 1 1 1 1 1 1 1 1 1 1 1	9 24 0.000150491 C 32991 macromolecular complex 208 24 annotated: 1 1 1 1 1 1 1 1 1 1 1 1 1 1 1 1 1 1 1 1 1 1 1 1	9 24 0.000150491 C 32991 macromolecular complex 208 24 annotated: 1 1 1 1 1 1 1 1 1 1 1 1 1 1 1 1 1 1 1 1 1 1 1 1	9 24 0.000150491 C 32991 macromolecular complex 208 24 annotated: 1 1 1 1 1 1 1 1 1 1 1 1 1 1 1 1 1 1 1 1 1 1 1 1	9 24 0.000150491 C 32991 macromolecular complex 208 24 annotated: 1 1 1 1 1 1 1 1 1 1 1 1 1 1 1 1 1 1 1 1 1 1 1 1
9 25 0.000141199 C 43232 intracellular non-membrane-bounded organelle 167 23 annotated: 0 1 1 1 1 1 1 1 1 1 1 1 1 1 0 1 1 1 1 1 1 1 1 1 1	9 24 0.000310012 C 43228 non-membrane-bounded organelle 167 22 annotated: 0 1 1 1 1 1 1 1 1 1 1 1 1 0 1 1 1 1 1 1 1 1 1 1	9 24 0.000310012 C 43228 non-membrane-bounded organelle 167 22 annotated: 0 1 1 1 1 1 1 1 1 1 1 1 1 0 1 1 1 1 1 1 1 1 1 1	9 24 0.000310012 C 43228 non-membrane-bounded organelle 167 22 annotated: 0 1 1 1 1 1 1 1 1 1 1 1 1 0 1 1 1 1 1 1 1 1 1 1	9 24 0.000310012 C 43228 non-membrane-bounded organelle 167 22 annotated: 0 1 1 1 1 1 1 1 1 1 1 1 1 0 1 1 1 1 1 1 1 1 1 1	9 24 0.000310012 C 43228 non-membrane-bounded organelle 167 22 annotated: 0 1 1 1 1 1 1 1 1 1 1 1 1 0 1 1 1 1 1 1 1 1 1 1	9 24 0.000310012 C 43228 non-membrane-bounded organelle 167 22 annotated: 0 1 1 1 1 1 1 1 1 1 1 1 1 0 1 1 1 1 1 1 1 1 1 1	9 24 0.000310012 C 43228 non-membrane-bounded organelle 167 22 annotated: 0 1 1 1 1 1 1 1 1 1 1 1 1 0 1 1 1 1 1 1 1 1 1 1	9 24 0.000310012 C 43228 non-membrane-bounded organelle 167 22 annotated: 0 1 1 1 1 1 1 1 1 1 1 1 1 0 1 1 1 1 1 1 1 1 1 1
9 25 0.00026022 P 43170 macromolecule metabolic process 192 24 annotated: 1 1 1 1 1 1 1 1 1 0 1 1 1 1 1 1 1 1 1 1 1 1 1 1 1	9 24 0.000310012 C 43232 intracellular non-membrane-bounded organelle 167 22 annotated: 0 1 1 1 1 1 1 1 1 1 1 1 1 0 1 1 1 1 1 1 1 1 1 1	9 24 0.000310012 C 43232 intracellular non-membrane-bounded organelle 167 22 annotated: 0 1 1 1 1 1 1 1 1 1 1 1 1 0 1 1 1 1 1 1 1 1 1 1	9 24 0.000310012 C 43232 intracellular non-membrane-bounded organelle 167 22 annotated: 0 1 1 1 1 1 1 1 1 1 1 1 1 0 1 1 1 1 1 1 1 1 1 1	9 24 0.000310012 C 43232 intracellular non-membrane-bounded organelle 167 22 annotated: 0 1 1 1 1 1 1 1 1 1 1 1 1 0 1 1 1 1 1 1 1 1 1 1	9 24 0.000310012 C 43232 intracellular non-membrane-bounded organelle 167 22 annotated: 0 1 1 1 1 1 1 1 1 1 1 1 1 0 1 1 1 1 1 1 1 1 1 1	9 24 0.000310012 C 43232 intracellular non-membrane-bounded organelle 167 22 annotated: 0 1 1 1 1 1 1 1 1 1 1 1 1 0 1 1 1 1 1 1 1 1 1 1	9 24 0.000310012 C 43232 intracellular non-membrane-bounded organelle 167 22 annotated: 0 1 1 1 1 1 1 1 1 1 1 1 1 0 1 1 1 1 1 1 1 1 1 1	9 24 0.000310012 C 43232 intracellular non-membrane-bounded organelle 167 22 annotated: 0 1 1 1 1 1 1 1 1 1 1 1 1 0 1 1 1 1 1 1 1 1 1 1
9 25 0.000990545 P 2181 cytoplasmic translation 53 13 annotated: 0 0 0 1 1 1 0 1 0 0 0 0 1 1 0 1 1 1 1 0 1 0 1 0 1	9 24 0.000532199 P 2181 cytoplasmic translation 53 13 annotated: 0 0 0 1 1 1 0 1 0 0 0 1 1 0 1 1 1 1 0 1 0 1 0 1	9 24 0.000532199 P 2181 cytoplasmic translation 53 13 annotated: 0 0 0 1 1 1 0 1 0 0 0 1 1 0 1 1 1 1 0 1 0 1 0 1	9 24 0.000532199 P 2181 cytoplasmic translation 53 13 annotated: 0 0 0 1 1 1 0 1 0 0 0 1 1 0 1 1 1 1 0 1 0 1 0 1	9 24 0.000532199 P 2181 cytoplasmic translation 53 13 annotated: 0 0 0 1 1 1 0 1 0 0 0 1 1 0 1 1 1 1 0 1 0 1 0 1	9 24 0.000532199 P 2181 cytoplasmic translation 53 13 annotated: 0 0 0 1 1 1 0 1 0 0 0 1 1 0 1 1 1 1 0 1 0 1 0 1	9 24 0.000532199 P 2181 cytoplasmic translation 53 13 annotated: 0 0 0 1 1 1 0 1 0 0 0 1 1 0 1 1 1 1 0 1 0 1 0 1	9 24 0.000532199 P 2181 cytoplasmic translation 53 13 annotated: 0 0 0 1 1 1 0 1 0 0 0 1 1 0 1 1 1 1 0 1 0 1 0 1	9 24 0.000532199 P 2181 cytoplasmic translation 53 13 annotated: 0 0 0 1 1 1 0 1 0 0 0 1 1 0 1 1 1 1 0 1 0 1 0 1
9 25 0.00599686 C 15934 large ribosomal subunit 71 14 annotated: 0 1 0 0 0 1 0 0 1 1 1 1 1 1 0 1 0 0 1 1 0 0 1 1 1	9 24 0.00786212 P 44249 cellular biosynthetic process 216 23 annotated: 1 1 1 1 1 1 1 1 1 0 1 1 1 1 1 1 1 1 1 1 1 1 1 1	9 24 0.00786212 P 44249 cellular biosynthetic process 216 23 annotated: 1 1 1 1 1 1 1 1 1 0 1 1 1 1 1 1 1 1 1 1 1 1 1 1	9 24 0.00786212 P 44249 cellular biosynthetic process 216 23 annotated: 1 1 1 1 1 1 1 1 1 0 1 1 1 1 1 1 1 1 1 1 1 1 1 1	9 24 0.00786212 P 44249 cellular biosynthetic process 216 23 annotated: 1 1 1 1 1 1 1 1 1 0 1 1 1 1 1 1 1 1 1 1 1 1 1 1	9 24 0.00786212 P 44249 cellular biosynthetic process 216 23 annotated: 1 1 1 1 1 1 1 1 1 0 1 1 1 1 1 1 1 1 1 1 1 1 1 1	9 24 0.00786212 P 44249 cellular biosynthetic process 216 23 annotated: 1 1 1 1 1 1 1 1 1 0 1 1 1 1 1 1 1 1 1 1 1 1 1 1	9 24 0.00786212 P 44249 cellular biosynthetic process 216 23 annotated: 1 1 1 1 1 1 1 1 1 0 1 1 1 1 1 1 1 1 1 1 1 1 1 1	9 24 0.00786212 P 44249 cellular biosynthetic process 216 23 annotated: 1 1 1 1 1 1 1 1 1 0 1 1 1 1 1 1 1 1 1 1 1 1 1 1
9 25 0.00599686 C 22625 cytosolic large ribosomal subunit 71 14 annotated: 0 1 0 0 0 1 0 0 1 1 1 1 1 1 0 1 0 0 1 1 0 0 1 1 1
	10 10 index: 37 58 74 121 128 219 289 303 350 360	10 10 index: 37 58 74 121 128 219 289 303 350 360	10 10 index: 37 58 74 121 128 219 289 303 350 360	10 10 index: 37 58 74 121 128 219 289 303 350 360	10 10 index: 37 58 74 121 128 219 289 303 350 360	10 10 index: 37 58 74 121 128 219 289 303 350 360	10 10 index: 37 58 74 121 128 219 289 303 350 360	10 10 index: 37 58 74 121 128 219 289 303 350 360
10 11 index: 37 58 74 121 128 167 219 289 303 350 360	10 10 sysname: YBR302C YDL137W YDR099W YFL018C YFR044C YKL210W YMR297W YNL208W YPL078C YPL262W	10 10 sysname: YBR302C YDL137W YDR099W YFL018C YFR044C YKL210W YMR297W YNL208W YPL078C YPL262W	10 10 sysname: YBR302C YDL137W YDR099W YFL018C YFR044C YKL210W YMR297W YNL208W YPL078C YPL262W	10 10 sysname: YBR302C YDL137W YDR099W YFL018C YFR044C YKL210W YMR297W YNL208W YPL078C YPL262W	10 10 sysname: YBR302C YDL137W YDR099W YFL018C YFR044C YKL210W YMR297W YNL208W YPL078C YPL262W	10 10 sysname: YBR302C YDL137W YDR099W YFL018C YFR044C YKL210W YMR297W YNL208W YPL078C YPL262W	10 10 sysname: YBR302C YDL137W YDR099W YFL018C YFR044C YKL210W YMR297W YNL208W YPL078C YPL262W	10 10 sysname: YBR302C YDL137W YDR099W YFL018C YFR044C YKL210W YMR297W YNL208W YPL078C YPL262W
10 11 sysname: YBR302C YDL137W YDR099W YFL018C YFR044C YHR018C YKL210W YMR297W YNL208W YPL078C YPL262W	10 10 clusters:	10 10 clusters:	10 10 clusters:	10 10 clusters:	10 10 clusters:	10 10 clusters:	10 10 clusters:	10 10 clusters:
10 11 clusters: 17
	11 6 index: 21 48 97 210 288 361	11 6 index: 21 48 97 210 288 361	11 6 index: 21 48 97 210 288 361	11 6 index: 21 48 97 210 288 361	11 6 index: 21 48 97 210 288 361	11 6 index: 21 48 97 210 288 361	11 6 index: 21 48 97 210 288 361	11 6 index: 21 48 97 210 288 361
11 6 index: 21 48 97 210 288 361	11 6 sysname: YBR039W YDL004W YDR529C YKL016C YMR256C YPL271W	11 6 sysname: YBR039W YDL004W YDR529C YKL016C YMR256C YPL271W	11 6 sysname: YBR039W YDL004W YDR529C YKL016C YMR256C YPL271W	11 6 sysname: YBR039W YDL004W YDR529C YKL016C YMR256C YPL271W	11 6 sysname: YBR039W YDL004W YDR529C YKL016C YMR256C YPL271W	11 6 sysname: YBR039W YDL004W YDR529C YKL016C YMR256C YPL271W	11 6 sysname: YBR039W YDL004W YDR529C YKL016C YMR256C YPL271W	11 6 sysname: YBR039W YDL004W YDR529C YKL016C YMR256C YPL271W
11 6 sysname: YBR039W YDL004W YDR529C YKL016C YMR256C YPL271W	11 6 clusters:	11 6 clusters:	11 6 clusters:	11 6 clusters:	11 6 clusters:	11 6 clusters:	11 6 clusters:	11 6 clusters:
11 6 clusters:	11 6 0.0000112603 C 5743 mitochondrial inner membrane 25 6 annotated: 1 1 1 1 1 1	11 6 0.0000112603 C 5743 mitochondrial inner membrane 25 6 annotated: 1 1 1 1 1 1	11 6 0.0000112603 C 5743 mitochondrial inner membrane 25 6 annotated: 1 1 1 1 1 1	11 6 0.0000112603 C 5743 mitochondrial inner membrane 25 6 annotated: 1 1 1 1 1 1	11 6 0.0000112603 C 5743 mitochondrial inner membrane 25 6 annotated: 1 1 1 1 1 1	11 6 0.0000112603 C 5743 mitochondrial inner membrane 25 6 annotated: 1 1 1 1 1 1	11 6 0.0000112603 C 5743 mitochondrial inner membrane 25 6 annotated: 1 1 1 1 1 1	11 6 0.0000112603 C 5743 mitochondrial inner membrane 25 6 annotated: 1 1 1 1 1 1
11 6 0.0000112603 C 5743 mitochondrial inner membrane 25 6 annotated: 1 1 1 1 1 1	11 6 0.0000112603 C 19866 organelle inner membrane 25 6 annotated: 1 1 1 1 1 1	11 6 0.0000112603 C 19866 organelle inner membrane 25 6 annotated: 1 1 1 1 1 1	11 6 0.0000112603 C 19866 organelle inner membrane 25 6 annotated: 1 1 1 1 1 1	11 6 0.0000112603 C 19866 organelle inner membrane 25 6 annotated: 1 1 1 1 1 1	11 6 0.0000112603 C 19866 organelle inner membrane 25 6 annotated: 1 1 1 1 1 1	11 6 0.0000112603 C 19866 organelle inner membrane 25 6 annotated: 1 1 1 1 1 1	11 6 0.0000112603 C 19866 organelle inner membrane 25 6 annotated: 1 1 1 1 1 1	11 6 0.0000112603 C 19866 organelle inner membrane 25 6 annotated: 1 1 1 1 1 1
11 6 0.0000112603 C 19866 organelle inner membrane 25 6 annotated: 1 1 1 1 1 1	11 6 0.0000112603 P 1902600 hydrogen ion transmembrane transport 25 6 annotated: 1 1 1 1 1 1	11 6 0.0000112603 P 1902600 hydrogen ion transmembrane transport 25 6 annotated: 1 1 1 1 1 1	11 6 0.0000112603 P 1902600 hydrogen ion transmembrane transport 25 6 annotated: 1 1 1 1 1 1	11 6 0.0000112603 P 1902600 hydrogen ion transmembrane transport 25 6 annotated: 1 1 1 1 1 1	11 6 0.0000112603 P 1902600 hydrogen ion transmembrane transport 25 6 annotated: 1 1 1 1 1 1	11 6 0.0000112603 P 1902600 hydrogen ion transmembrane transport 25 6 annotated: 1 1 1 1 1 1	11 6 0.0000112603 P 1902600 hydrogen ion transmembrane transport 25 6 annotated: 1 1 1 1 1 1	11 6 0.0000112603 P 1902600 hydrogen ion transmembrane transport 25 6 annotated: 1 1 1 1 1 1
11 6 0.0000112603 P 1902600 hydrogen ion transmembrane transport 25 6 annotated: 1 1 1 1 1 1	11 6 0.0000112603 F 15078 hydrogen ion transmembrane transporter activity 25 6 annotated: 1 1 1 1 1 1	11 6 0.0000112603 F 15078 hydrogen ion transmembrane transporter activity 25 6 annotated: 1 1 1 1 1 1	11 6 0.0000112603 F 15078 hydrogen ion transmembrane transporter activity 25 6 annotated: 1 1 1 1 1 1	11 6 0.0000112603 F 15078 hydrogen ion transmembrane transporter activity 25 6 annotated: 1 1 1 1 1 1	11 6 0.0000112603 F 15078 hydrogen ion transmembrane transporter activity 25 6 annotated: 1 1 1 1 1 1	11 6 0.0000112603 F 15078 hydrogen ion transmembrane transporter activity 25 6 annotated: 1 1 1 1 1 1	11 6 0.0000112603 F 15078 hydrogen ion transmembrane transporter activity 25 6 annotated: 1 1 1 1 1 1	11 6 0.0000112603 F 15078 hydrogen ion transmembrane transporter activity 25 6 annotated: 1 1 1 1 1 1
11 6 0.0000112603 F 15078 hydrogen ion transmembrane transporter activity 25 6 annotated: 1 1 1 1 1 1	11 6 0.0000146384 C 44455 mitochondrial membrane part 26 6 annotated: 1 1 1 1 1 1	11 6 0.0000146384 C 44455 mitochondrial membrane part 26 6 annotated: 1 1 1 1 1 1	11 6 0.0000146384 C 44455 mitochondrial membrane part 26 6 annotated: 1 1 1 1 1 1	11 6 0.0000146384 C 44455 mitochondrial membrane part 26 6 annotated: 1 1 1 1 1 1	11 6 0.0000146384 C 44455 mitochondrial membrane part 26 6 annotated: 1 1 1 1 1 1	11 6 0.0000146384 C 44455 mitochondrial membrane part 26 6 annotated: 1 1 1 1 1 1	11 6 0.0000146384 C 44455 mitochondrial membrane part 26 6 annotated: 1 1 1 1 1 1	11 6 0.0000146384 C 44455 mitochondrial membrane part 26 6 annotated: 1 1 1 1 1 1
11 6 0.0000146384 C 44455 mitochondrial membrane part 26 6 annotated: 1 1 1 1 1 1	11 6 0.0000146384 F 15077 monovalent inorganic cation transmembrane transporter activity 26 6 annotated: 1 1 1 1 1 1	11 6 0.0000146384 F 15077 monovalent inorganic cation transmembrane transporter activity 26 6 annotated: 1 1 1 1 1 1	11 6 0.0000146384 F 15077 monovalent inorganic cation transmembrane transporter activity 26 6 annotated: 1 1 1 1 1 1	11 6 0.0000146384 F 15077 monovalent inorganic cation transmembrane transporter activity 26 6 annotated: 1 1 1 1 1 1	11 6 0.0000146384 F 15077 monovalent inorganic cation transmembrane transporter activity 26 6 annotated: 1 1 1 1 1 1	11 6 0.0000146384 F 15077 monovalent inorganic cation transmembrane transporter activity 26 6 annotated: 1 1 1 1 1 1	11 6 0.0000146384 F 15077 monovalent inorganic cation transmembrane transporter activity 26 6 annotated: 1 1 1 1 1 1	11 6 0.0000146384 F 15077 monovalent inorganic cation transmembrane transporter activity 26 6 annotated: 1 1 1 1 1 1
11 6 0.0000146384 F 15077 monovalent inorganic cation transmembrane transporter activity 26 6 annotated: 1 1 1 1 1 1	11 6 0.0000188208 P 46034 ATP metabolic process 27 6 annotated: 1 1 1 1 1 1	11 6 0.0000188208 P 46034 ATP metabolic process 27 6 annotated: 1 1 1 1 1 1	11 6 0.0000188208 P 46034 ATP metabolic process 27 6 annotated: 1 1 1 1 1 1	11 6 0.0000188208 P 46034 ATP metabolic process 27 6 annotated: 1 1 1 1 1 1	11 6 0.0000188208 P 46034 ATP metabolic process 27 6 annotated: 1 1 1 1 1 1	11 6 0.0000188208 P 46034 ATP metabolic process 27 6 annotated: 1 1 1 1 1 1	11 6 0.0000188208 P 46034 ATP metabolic process 27 6 annotated: 1 1 1 1 1 1	11 6 0.0000188208 P 46034 ATP metabolic process 27 6 annotated: 1 1 1 1 1 1
11 6 0.0000188208 P 46034 ATP metabolic process 27 6 annotated: 1 1 1 1 1 1	11 6 0.0000239537 P 6818 hydrogen transport 28 6 annotated: 1 1 1 1 1 1	11 6 0.0000239537 P 6818 hydrogen transport 28 6 annotated: 1 1 1 1 1 1	11 6 0.0000239537 P 6818 hydrogen transport 28 6 annotated: 1 1 1 1 1 1	11 6 0.0000239537 P 6818 hydrogen transport 28 6 annotated: 1 1 1 1 1 1	11 6 0.0000239537 P 6818 hydrogen transport 28 6 annotated: 1 1 1 1 1 1	11 6 0.0000239537 P 6818 hydrogen transport 28 6 annotated: 1 1 1 1 1 1	11 6 0.0000239537 P 6818 hydrogen transport 28 6 annotated: 1 1 1 1 1 1	11 6 0.0000239537 P 6818 hydrogen transport 28 6 annotated: 1 1 1 1 1 1
11 6 0.0000239537 P 6818 hydrogen transport 28 6 annotated: 1 1 1 1 1 1	11 6 0.0000239537 P 15992 proton transport 28 6 annotated: 1 1 1 1 1 1	11 6 0.0000239537 P 15992 proton transport 28 6 annotated: 1 1 1 1 1 1	11 6 0.0000239537 P 15992 proton transport 28 6 annotated: 1 1 1 1 1 1	11 6 0.0000239537 P 15992 proton transport 28 6 annotated: 1 1 1 1 1 1	11 6 0.0000239537 P 15992 proton transport 28 6 annotated: 1 1 1 1 1 1	11 6 0.0000239537 P 15992 proton transport 28 6 annotated: 1 1 1 1 1 1	11 6 0.0000239537 P 15992 proton transport 28 6 annotated: 1 1 1 1 1 1	11 6 0.0000239537 P 15992 proton transport 28 6 annotated: 1 1 1 1 1 1
11 6 0.0000239537 P 15992 proton transport 28 6 annotated: 1 1 1 1 1 1	11 6 0.0000239537 P 98662 inorganic cation transmembrane transport 28 6 annotated: 1 1 1 1 1 1	11 6 0.0000239537 P 98662 inorganic cation transmembrane transport 28 6 annotated: 1 1 1 1 1 1	11 6 0.0000239537 P 98662 inorganic cation transmembrane transport 28 6 annotated: 1 1 1 1 1 1	11 6 0.0000239537 P 98662 inorganic cation transmembrane transport 28 6 annotated: 1 1 1 1 1 1	11 6 0.0000239537 P 98662 inorganic cation transmembrane transport 28 6 annotated: 1 1 1 1 1 1	11 6 0.0000239537 P 98662 inorganic cation transmembrane transport 28 6 annotated: 1 1 1 1 1 1	11 6 0.0000239537 P 98662 inorganic cation transmembrane transport 28 6 annotated: 1 1 1 1 1 1	11 6 0.0000239537 P 98662 inorganic cation transmembrane transport 28 6 annotated: 1 1 1 1 1 1
11 6 0.0000239537 P 98662 inorganic cation transmembrane transport 28 6 annotated: 1 1 1 1 1 1	11 6 0.0000239537 F 22890 inorganic cation transmembrane transporter activity 28 6 annotated: 1 1 1 1 1 1	11 6 0.0000239537 F 22890 inorganic cation transmembrane transporter activity 28 6 annotated: 1 1 1 1 1 1	11 6 0.0000239537 F 22890 inorganic cation transmembrane transporter activity 28 6 annotated: 1 1 1 1 1 1	11 6 0.0000239537 F 22890 inorganic cation transmembrane transporter activity 28 6 annotated: 1 1 1 1 1 1	11 6 0.0000239537 F 22890 inorganic cation transmembrane transporter activity 28 6 annotated: 1 1 1 1 1 1	11 6 0.0000239537 F 22890 inorganic cation transmembrane transporter activity 28 6 annotated: 1 1 1 1 1 1	11 6 0.0000239537 F 22890 inorganic cation transmembrane transporter activity 28 6 annotated: 1 1 1 1 1 1	11 6 0.0000239537 F 22890 inorganic cation transmembrane transporter activity 28 6 annotated: 1 1 1 1 1 1
11 6 0.0000239537 F 22890 inorganic cation transmembrane transporter activity 28 6 annotated: 1 1 1 1 1 1	11 6 0.0000302025 P 15672 monovalent inorganic cation transport 29 6 annotated: 1 1 1 1 1 1	11 6 0.0000302025 P 15672 monovalent inorganic cation transport 29 6 annotated: 1 1 1 1 1 1	11 6 0.0000302025 P 15672 monovalent inorganic cation transport 29 6 annotated: 1 1 1 1 1 1	11 6 0.0000302025 P 15672 monovalent inorganic cation transport 29 6 annotated: 1 1 1 1 1 1	11 6 0.0000302025 P 15672 monovalent inorganic cation transport 29 6 annotated: 1 1 1 1 1 1	11 6 0.0000302025 P 15672 monovalent inorganic cation transport 29 6 annotated: 1 1 1 1 1 1	11 6 0.0000302025 P 15672 monovalent inorganic cation transport 29 6 annotated: 1 1 1 1 1 1	11 6 0.0000302025 P 15672 monovalent inorganic cation transport 29 6 annotated: 1 1 1 1 1 1
11 6 0.0000302025 P 15672 monovalent inorganic cation transport 29 6 annotated: 1 1 1 1 1 1	11 6 0.0000377531 P 98660 inorganic ion transmembrane transport 30 6 annotated: 1 1 1 1 1 1	11 6 0.0000377531 P 98660 inorganic ion transmembrane transport 30 6 annotated: 1 1 1 1 1 1	11 6 0.0000377531 P 98660 inorganic ion transmembrane transport 30 6 annotated: 1 1 1 1 1 1	11 6 0.0000377531 P 98660 inorganic ion transmembrane transport 30 6 annotated: 1 1 1 1 1 1	11 6 0.0000377531 P 98660 inorganic ion transmembrane transport 30 6 annotated: 1 1 1 1 1 1	11 6 0.0000377531 P 98660 inorganic ion transmembrane transport 30 6 annotated: 1 1 1 1 1 1	11 6 0.0000377531 P 98660 inorganic ion transmembrane transport 30 6 annotated: 1 1 1 1 1 1	11 6 0.0000377531 P 98660 inorganic ion transmembrane transport 30 6 annotated: 1 1 1 1 1 1
11 6 0.0000377531 P 98660 inorganic ion transmembrane transport 30 6 annotated: 1 1 1 1 1 1	11 6 0.0000468138 P 98655 cation transmembrane transport 31 6 annotated: 1 1 1 1 1 1	11 6 0.0000468138 P 98655 cation transmembrane transport 31 6 annotated: 1 1 1 1 1 1	11 6 0.0000468138 P 98655 cation transmembrane transport 31 6 annotated: 1 1 1 1 1 1	11 6 0.0000468138 P 98655 cation transmembrane transport 31 6 annotated: 1 1 1 1 1 1	11 6 0.0000468138 P 98655 cation transmembrane transport 31 6 annotated: 1 1 1 1 1 1	11 6 0.0000468138 P 98655 cation transmembrane transport 31 6 annotated: 1 1 1 1 1 1	11 6 0.0000468138 P 98655 cation transmembrane transport 31 6 annotated: 1 1 1 1 1 1	11 6 0.0000468138 P 98655 cation transmembrane transport 31 6 annotated: 1 1 1 1 1 1
11 6 0.0000468138 P 98655 cation transmembrane transport 31 6 annotated: 1 1 1 1 1 1	11 6 0.0000468138 F 8324 cation transmembrane transporter activity 31 6 annotated: 1 1 1 1 1 1	11 6 0.0000468138 F 8324 cation transmembrane transporter activity 31 6 annotated: 1 1 1 1 1 1	11 6 0.0000468138 F 8324 cation transmembrane transporter activity 31 6 annotated: 1 1 1 1 1 1	11 6 0.0000468138 F 8324 cation transmembrane transporter activity 31 6 annotated: 1 1 1 1 1 1	11 6 0.0000468138 F 8324 cation transmembrane transporter activity 31 6 annotated: 1 1 1 1 1 1	11 6 0.0000468138 F 8324 cation transmembrane transporter activity 31 6 annotated: 1 1 1 1 1 1	11 6 0.0000468138 F 8324 cation transmembrane transporter activity 31 6 annotated: 1 1 1 1 1 1	11 6 0.0000468138 F 8324 cation transmembrane transporter activity 31 6 annotated: 1 1 1 1 1 1
11 6 0.0000468138 F 8324 cation transmembrane transporter activity 31 6 annotated: 1 1 1 1 1 1	11 6 0.0000704208 C 31966 mitochondrial membrane 33 6 annotated: 1 1 1 1 1 1	11 6 0.0000704208 C 31966 mitochondrial membrane 33 6 annotated: 1 1 1 1 1 1	11 6 0.0000704208 C 31966 mitochondrial membrane 33 6 annotated: 1 1 1 1 1 1	11 6 0.0000704208 C 31966 mitochondrial membrane 33 6 annotated: 1 1 1 1 1 1	11 6 0.0000704208 C 31966 mitochondrial membrane 33 6 annotated: 1 1 1 1 1 1	11 6 0.0000704208 C 31966 mitochondrial membrane 33 6 annotated: 1 1 1 1 1 1	11 6 0.0000704208 C 31966 mitochondrial membrane 33 6 annotated: 1 1 1 1 1 1	11 6 0.0000704208 C 31966 mitochondrial membrane 33 6 annotated: 1 1 1 1 1 1
11 6 0.0000704208 C 31966 mitochondrial membrane 33 6 annotated: 1 1 1 1 1 1	11 6 0.0000704208 P 6812 cation transport 33 6 annotated: 1 1 1 1 1 1	11 6 0.0000704208 P 6812 cation transport 33 6 annotated: 1 1 1 1 1 1	11 6 0.0000704208 P 6812 cation transport 33 6 annotated: 1 1 1 1 1 1	11 6 0.0000704208 P 6812 cation transport 33 6 annotated: 1 1 1 1 1 1	11 6 0.0000704208 P 6812 cation transport 33 6 annotated: 1 1 1 1 1 1	11 6 0.0000704208 P 6812 cation transport 33 6 annotated: 1 1 1 1 1 1	11 6 0.0000704208 P 6812 cation transport 33 6 annotated: 1 1 1 1 1 1	11 6 0.0000704208 P 6812 cation transport 33 6 annotated: 1 1 1 1 1 1
11 6 0.0000704208 P 6812 cation transport 33 6 annotated: 1 1 1 1 1 1	11 6 0.0000704208 P 9141 nucleoside triphosphate metabolic process 33 6 annotated: 1 1 1 1 1 1	11 6 0.0000704208 P 9141 nucleoside triphosphate metabolic process 33 6 annotated: 1 1 1 1 1 1	11 6 0.0000704208 P 9141 nucleoside triphosphate metabolic process 33 6 annotated: 1 1 1 1 1 1	11 6 0.0000704208 P 9141 nucleoside triphosphate metabolic process 33 6 annotated: 1 1 1 1 1 1	11 6 0.0000704208 P 9141 nucleoside triphosphate metabolic process 33 6 annotated: 1 1 1 1 1 1	11 6 0.0000704208 P 9141 nucleoside triphosphate metabolic process 33 6 annotated: 1 1 1 1 1 1	11 6 0.0000704208 P 9141 nucleoside triphosphate metabolic process 33 6 annotated: 1 1 1 1 1 1	11 6 0.0000704208 P 9141 nucleoside triphosphate metabolic process 33 6 annotated: 1 1 1 1 1 1
11 6 0.0000704208 P 9141 nucleoside triphosphate metabolic process 33 6 annotated: 1 1 1 1 1 1	11 6 0.0000704208 P 9144 purine nucleoside triphosphate metabolic process 33 6 annotated: 1 1 1 1 1 1	11 6 0.0000704208 P 9144 purine nucleoside triphosphate metabolic process 33 6 annotated: 1 1 1 1 1 1	11 6 0.0000704208 P 9144 purine nucleoside triphosphate metabolic process 33 6 annotated: 1 1 1 1 1 1	11 6 0.0000704208 P 9144 purine nucleoside triphosphate metabolic process 33 6 annotated: 1 1 1 1 1 1	11 6 0.0000704208 P 9144 purine nucleoside triphosphate metabolic process 33 6 annotated: 1 1 1 1 1 1	11 6 0.0000704208 P 9144 purine nucleoside triphosphate metabolic process 33 6 annotated: 1 1 1 1 1 1	11 6 0.0000704208 P 9144 purine nucleoside triphosphate metabolic process 33 6 annotated: 1 1 1 1 1 1	11 6 0.0000704208 P 9144 purine nucleoside triphosphate metabolic process 33 6 annotated: 1 1 1 1 1 1
11 6 0.0000704208 P 9144 purine nucleoside triphosphate metabolic process 33 6 annotated: 1 1 1 1 1 1	11 6 0.0000704208 P 9199 ribonucleoside triphosphate metabolic process 33 6 annotated: 1 1 1 1 1 1	11 6 0.0000704208 P 9199 ribonucleoside triphosphate metabolic process 33 6 annotated: 1 1 1 1 1 1	11 6 0.0000704208 P 9199 ribonucleoside triphosphate metabolic process 33 6 annotated: 1 1 1 1 1 1	11 6 0.0000704208 P 9199 ribonucleoside triphosphate metabolic process 33 6 annotated: 1 1 1 1 1 1	11 6 0.0000704208 P 9199 ribonucleoside triphosphate metabolic process 33 6 annotated: 1 1 1 1 1 1	11 6 0.0000704208 P 9199 ribonucleoside triphosphate metabolic process 33 6 annotated: 1 1 1 1 1 1	11 6 0.0000704208 P 9199 ribonucleoside triphosphate metabolic process 33 6 annotated: 1 1 1 1 1 1	11 6 0.0000704208 P 9199 ribonucleoside triphosphate metabolic process 33 6 annotated: 1 1 1 1 1 1
11 6 0.0000704208 P 9199 ribonucleoside triphosphate metabolic process 33 6 annotated: 1 1 1 1 1 1	11 6 0.0000704208 P 9205 purine ribonucleoside triphosphate metabolic process 33 6 annotated: 1 1 1 1 1 1	11 6 0.0000704208 P 9205 purine ribonucleoside triphosphate metabolic process 33 6 annotated: 1 1 1 1 1 1	11 6 0.0000704208 P 9205 purine ribonucleoside triphosphate metabolic process 33 6 annotated: 1 1 1 1 1 1	11 6 0.0000704208 P 9205 purine ribonucleoside triphosphate metabolic process 33 6 annotated: 1 1 1 1 1 1	11 6 0.0000704208 P 9205 purine ribonucleoside triphosphate metabolic process 33 6 annotated: 1 1 1 1 1 1	11 6 0.0000704208 P 9205 purine ribonucleoside triphosphate metabolic process 33 6 annotated: 1 1 1 1 1 1	11 6 0.0000704208 P 9205 purine ribonucleoside triphosphate metabolic process 33 6 annotated: 1 1 1 1 1 1	11 6 0.0000704208 P 9205 purine ribonucleoside triphosphate metabolic process 33 6 annotated: 1 1 1 1 1 1
11 6 0.0000704208 P 9205 purine ribonucleoside triphosphate metabolic process 33 6 annotated: 1 1 1 1 1 1	11 6 0.000085511 P 9126 purine nucleoside monophosphate metabolic process 34 6 annotated: 1 1 1 1 1 1	11 6 0.000085511 P 9126 purine nucleoside monophosphate metabolic process 34 6 annotated: 1 1 1 1 1 1	11 6 0.000085511 P 9126 purine nucleoside monophosphate metabolic process 34 6 annotated: 1 1 1 1 1 1	11 6 0.000085511 P 9126 purine nucleoside monophosphate metabolic process 34 6 annotated: 1 1 1 1 1 1	11 6 0.000085511 P 9126 purine nucleoside monophosphate metabolic process 34 6 annotated: 1 1 1 1 1 1	11 6 0.000085511 P 9126 purine nucleoside monophosphate metabolic process 34 6 annotated: 1 1 1 1 1 1	11 6 0.000085511 P 9126 purine nucleoside monophosphate metabolic process 34 6 annotated: 1 1 1 1 1 1	11 6 0.000085511 P 9126 purine nucleoside monophosphate metabolic process 34 6 annotated: 1 1 1 1 1 1
11 6 0.000085511 P 9126 purine nucleoside monophosphate metabolic process 34 6 annotated: 1 1 1 1 1 1	11 6 0.000085511 P 9167 purine ribonucleoside monophosphate metabolic process 34 6 annotated: 1 1 1 1 1 1	11 6 0.000085511 P 9167 purine ribonucleoside monophosphate metabolic process 34 6 annotated: 1 1 1 1 1 1	11 6 0.000085511 P 9167 purine ribonucleoside monophosphate metabolic process 34 6 annotated: 1 1 1 1 1 1	11 6 0.000085511 P 9167 purine ribonucleoside monophosphate metabolic process 34 6 annotated: 1 1 1 1 1 1	11 6 0.000085511 P 9167 purine ribonucleoside monophosphate metabolic process 34 6 annotated: 1 1 1 1 1 1	11 6 0.000085511 P 9167 purine ribonucleoside monophosphate metabolic process 34 6 annotated: 1 1 1 1 1 1	11 6 0.000085511 P 9167 purine ribonucleoside monophosphate metabolic process 34 6 annotated: 1 1 1 1 1 1	11 6 0.000085511 P 9167 purine ribonucleoside monophosphate metabolic process 34 6 annotated: 1 1 1 1 1 1
11 6 0.000085511 P 9167 purine ribonucleoside monophosphate metabolic process 34 6 annotated: 1 1 1 1 1 1	11 6 0.000103203 F 15075 ion transmembrane transporter activity 35 6 annotated: 1 1 1 1 1 1	11 6 0.000103203 F 15075 ion transmembrane transporter activity 35 6 annotated: 1 1 1 1 1 1	11 6 0.000103203 F 15075 ion transmembrane transporter activity 35 6 annotated: 1 1 1 1 1 1	11 6 0.000103203 F 15075 ion transmembrane transporter activity 35 6 annotated: 1 1 1 1 1 1	11 6 0.000103203 F 15075 ion transmembrane transporter activity 35 6 annotated: 1 1 1 1 1 1	11 6 0.000103203 F 15075 ion transmembrane transporter activity 35 6 annotated: 1 1 1 1 1 1	11 6 0.000103203 F 15075 ion transmembrane transporter activity 35 6 annotated: 1 1 1 1 1 1	11 6 0.000103203 F 15075 ion transmembrane transporter activity 35 6 annotated: 1 1 1 1 1 1
11 6 0.000103203 F 15075 ion transmembrane transporter activity 35 6 annotated: 1 1 1 1 1 1	11 6 0.000147813 C 5740 mitochondrial envelope 37 6 annotated: 1 1 1 1 1 1	11 6 0.000147813 C 5740 mitochondrial envelope 37 6 annotated: 1 1 1 1 1 1	11 6 0.000147813 C 5740 mitochondrial envelope 37 6 annotated: 1 1 1 1 1 1	11 6 0.000147813 C 5740 mitochondrial envelope 37 6 annotated: 1 1 1 1 1 1	11 6 0.000147813 C 5740 mitochondrial envelope 37 6 annotated: 1 1 1 1 1 1	11 6 0.000147813 C 5740 mitochondrial envelope 37 6 annotated: 1 1 1 1 1 1	11 6 0.000147813 C 5740 mitochondrial envelope 37 6 annotated: 1 1 1 1 1 1	11 6 0.000147813 C 5740 mitochondrial envelope 37 6 annotated: 1 1 1 1 1 1
11 6 0.000147813 C 5740 mitochondrial envelope 37 6 annotated: 1 1 1 1 1 1	11 6 0.000147813 P 9123 nucleoside monophosphate metabolic process 37 6 annotated: 1 1 1 1 1 1	11 6 0.000147813 P 9123 nucleoside monophosphate metabolic process 37 6 annotated: 1 1 1 1 1 1	11 6 0.000147813 P 9123 nucleoside monophosphate metabolic process 37 6 annotated: 1 1 1 1 1 1	11 6 0.000147813 P 9123 nucleoside monophosphate metabolic process 37 6 annotated: 1 1 1 1 1 1	11 6 0.000147813 P 9123 nucleoside monophosphate metabolic process 37 6 annotated: 1 1 1 1 1 1	11 6 0.000147813 P 9123 nucleoside monophosphate metabolic process 37 6 annotated: 1 1 1 1 1 1	11 6 0.000147813 P 9123 nucleoside monophosphate metabolic process 37 6 annotated: 1 1 1 1 1 1	11 6 0.000147813 P 9123 nucleoside monophosphate metabolic process 37 6 annotated: 1 1 1 1 1 1
11 6 0.000147813 P 9123 nucleoside monophosphate metabolic process 37 6 annotated: 1 1 1 1 1 1	11 6 0.000147813 P 9161 ribonucleoside monophosphate metabolic process 37 6 annotated: 1 1 1 1 1 1	11 6 0.000147813 P 9161 ribonucleoside monophosphate metabolic process 37 6 annotated: 1 1 1 1 1 1	11 6 0.000147813 P 9161 ribonucleoside monophosphate metabolic process 37 6 annotated: 1 1 1 1 1 1	11 6 0.000147813 P 9161 ribonucleoside monophosphate metabolic process 37 6 annotated: 1 1 1 1 1 1	11 6 0.000147813 P 9161 ribonucleoside monophosphate metabolic process 37 6 annotated: 1 1 1 1 1 1	11 6 0.000147813 P 9161 ribonucleoside monophosphate metabolic process 37 6 annotated: 1 1 1 1 1 1	11 6 0.000147813 P 9161 ribonucleoside monophosphate metabolic process 37 6 annotated: 1 1 1 1 1 1	11 6 0.000147813 P 9161 ribonucleoside monophosphate metabolic process 37 6 annotated: 1 1 1 1 1 1
11 6 0.000147813 P 9161 ribonucleoside monophosphate metabolic process 37 6 annotated: 1 1 1 1 1 1	11 6 0.000147813 P 34220 ion transmembrane transport 37 6 annotated: 1 1 1 1 1 1	11 6 0.000147813 P 34220 ion transmembrane transport 37 6 annotated: 1 1 1 1 1 1	11 6 0.000147813 P 34220 ion transmembrane transport 37 6 annotated: 1 1 1 1 1 1	11 6 0.000147813 P 34220 ion transmembrane transport 37 6 annotated: 1 1 1 1 1 1	11 6 0.000147813 P 34220 ion transmembrane transport 37 6 annotated: 1 1 1 1 1 1	11 6 0.000147813 P 34220 ion transmembrane transport 37 6 annotated: 1 1 1 1 1 1	11 6 0.000147813 P 34220 ion transmembrane transport 37 6 annotated: 1 1 1 1 1 1	11 6 0.000147813 P 34220 ion transmembrane transport 37 6 annotated: 1 1 1 1 1 1
11 6 0.000147813 P 34220 ion transmembrane transport 37 6 annotated: 1 1 1 1 1 1	11 6 0.000207442 C 31967 organelle envelope 39 6 annotated: 1 1 1 1 1 1	11 6 0.000207442 C 31967 organelle envelope 39 6 annotated: 1 1 1 1 1 1	11 6 0.000207442 C 31967 organelle envelope 39 6 annotated: 1 1 1 1 1 1	11 6 0.000207442 C 31967 organelle envelope 39 6 annotated: 1 1 1 1 1 1	11 6 0.000207442 C 31967 organelle envelope 39 6 annotated: 1 1 1 1 1 1	11 6 0.000207442 C 31967 organelle envelope 39 6 annotated: 1 1 1 1 1 1	11 6 0.000207442 C 31967 organelle envelope 39 6 annotated: 1 1 1 1 1 1	11 6 0.000207442 C 31967 organelle envelope 39 6 annotated: 1 1 1 1 1 1
11 6 0.000207442 C 31967 organelle envelope 39 6 annotated: 1 1 1 1 1 1	11 6 0.000207442 C 31975 envelope 39 6 annotated: 1 1 1 1 1 1	11 6 0.000207442 C 31975 envelope 39 6 annotated: 1 1 1 1 1 1	11 6 0.000207442 C 31975 envelope 39 6 annotated: 1 1 1 1 1 1	11 6 0.000207442 C 31975 envelope 39 6 annotated: 1 1 1 1 1 1	11 6 0.000207442 C 31975 envelope 39 6 annotated: 1 1 1 1 1 1	11 6 0.000207442 C 31975 envelope 39 6 annotated: 1 1 1 1 1 1	11 6 0.000207442 C 31975 envelope 39 6 annotated: 1 1 1 1 1 1	11 6 0.000207442 C 31975 envelope 39 6 annotated: 1 1 1 1 1 1
11 6 0.000207442 C 31975 envelope 39 6 annotated: 1 1 1 1 1 1	11 6 0.00024405 P 6163 purine nucleotide metabolic process 40 6 annotated: 1 1 1 1 1 1	11 6 0.00024405 P 6163 purine nucleotide metabolic process 40 6 annotated: 1 1 1 1 1 1	11 6 0.00024405 P 6163 purine nucleotide metabolic process 40 6 annotated: 1 1 1 1 1 1	11 6 0.00024405 P 6163 purine nucleotide metabolic process 40 6 annotated: 1 1 1 1 1 1	11 6 0.00024405 P 6163 purine nucleotide metabolic process 40 6 annotated: 1 1 1 1 1 1	11 6 0.00024405 P 6163 purine nucleotide metabolic process 40 6 annotated: 1 1 1 1 1 1	11 6 0.00024405 P 6163 purine nucleotide metabolic process 40 6 annotated: 1 1 1 1 1 1	11 6 0.00024405 P 6163 purine nucleotide metabolic process 40 6 annotated: 1 1 1 1 1 1
11 6 0.00024405 P 6163 purine nucleotide metabolic process 40 6 annotated: 1 1 1 1 1 1	11 6 0.00024405 P 9150 purine ribonucleotide metabolic process 40 6 annotated: 1 1 1 1 1 1	11 6 0.00024405 P 9150 purine ribonucleotide metabolic process 40 6 annotated: 1 1 1 1 1 1	11 6 0.00024405 P 9150 purine ribonucleotide metabolic process 40 6 annotated: 1 1 1 1 1 1	11 6 0.00024405 P 9150 purine ribonucleotide metabolic process 40 6 annotated: 1 1 1 1 1 1	11 6 0.00024405 P 9150 purine ribonucleotide metabolic process 40 6 annotated: 1 1 1 1 1 1	11 6 0.00024405 P 9150 purine ribonucleotide metabolic process 40 6 annotated: 1 1 1 1 1 1	11 6 0.00024405 P 9150 purine ribonucleotide metabolic process 40 6 annotated: 1 1 1 1 1 1	11 6 0.00024405 P 9150 purine ribonucleotide metabolic process 40 6 annotated: 1 1 1 1 1 1
11 6 0.00024405 P 9150 purine ribonucleotide metabolic process 40 6 annotated: 1 1 1 1 1 1	11 6 0.00024405 P 42278 purine nucleoside metabolic process 40 6 annotated: 1 1 1 1 1 1	11 6 0.00024405 P 42278 purine nucleoside metabolic process 40 6 annotated: 1 1 1 1 1 1	11 6 0.00024405 P 42278 purine nucleoside metabolic process 40 6 annotated: 1 1 1 1 1 1	11 6 0.00024405 P 42278 purine nucleoside metabolic process 40 6 annotated: 1 1 1 1 1 1	11 6 0.00024405 P 42278 purine nucleoside metabolic process 40 6 annotated: 1 1 1 1 1 1	11 6 0.00024405 P 42278 purine nucleoside metabolic process 40 6 annotated: 1 1 1 1 1 1	11 6 0.00024405 P 42278 purine nucleoside metabolic process 40 6 annotated: 1 1 1 1 1 1	11 6 0.00024405 P 42278 purine nucleoside metabolic process 40 6 annotated: 1 1 1 1 1 1
11 6 0.00024405 P 42278 purine nucleoside metabolic process 40 6 annotated: 1 1 1 1 1 1	11 6 0.00024405 P 46128 purine ribonucleoside metabolic process 40 6 annotated: 1 1 1 1 1 1	11 6 0.00024405 P 46128 purine ribonucleoside metabolic process 40 6 annotated: 1 1 1 1 1 1	11 6 0.00024405 P 46128 purine ribonucleoside metabolic process 40 6 annotated: 1 1 1 1 1 1	11 6 0.00024405 P 46128 purine ribonucleoside metabolic process 40 6 annotated: 1 1 1 1 1 1	11 6 0.00024405 P 46128 purine ribonucleoside metabolic process 40 6 annotated: 1 1 1 1 1 1	11 6 0.00024405 P 46128 purine ribonucleoside metabolic process 40 6 annotated: 1 1 1 1 1 1	11 6 0.00024405 P 46128 purine ribonucleoside metabolic process 40 6 annotated: 1 1 1 1 1 1	11 6 0.00024405 P 46128 purine ribonucleoside metabolic process 40 6 annotated: 1 1 1 1 1 1
11 6 0.00024405 P 46128 purine ribonucleoside metabolic process 40 6 annotated: 1 1 1 1 1 1	11 6 0.00024405 F 22891 substrate-specific transmembrane transporter activity 40 6 annotated: 1 1 1 1 1 1	11 6 0.00024405 F 22891 substrate-specific transmembrane transporter activity 40 6 annotated: 1 1 1 1 1 1	11 6 0.00024405 F 22891 substrate-specific transmembrane transporter activity 40 6 annotated: 1 1 1 1 1 1	11 6 0.00024405 F 22891 substrate-specific transmembrane transporter activity 40 6 annotated: 1 1 1 1 1 1	11 6 0.00024405 F 22891 substrate-specific transmembrane transporter activity 40 6 annotated: 1 1 1 1 1 1	11 6 0.00024405 F 22891 substrate-specific transmembrane transporter activity 40 6 annotated: 1 1 1 1 1 1	11 6 0.00024405 F 22891 substrate-specific transmembrane transporter activity 40 6 annotated: 1 1 1 1 1 1	11 6 0.00024405 F 22891 substrate-specific transmembrane transporter activity 40 6 annotated: 1 1 1 1 1 1
11 6 0.00024405 F 22891 substrate-specific transmembrane transporter activity 40 6 annotated: 1 1 1 1 1 1	11 6 0.000285887 F 22857 transmembrane transporter activity 41 6 annotated: 1 1 1 1 1 1	11 6 0.000285887 F 22857 transmembrane transporter activity 41 6 annotated: 1 1 1 1 1 1	11 6 0.000285887 F 22857 transmembrane transporter activity 41 6 annotated: 1 1 1 1 1 1	11 6 0.000285887 F 22857 transmembrane transporter activity 41 6 annotated: 1 1 1 1 1 1	11 6 0.000285887 F 22857 transmembrane transporter activity 41 6 annotated: 1 1 1 1 1 1	11 6 0.000285887 F 22857 transmembrane transporter activity 41 6 annotated: 1 1 1 1 1 1	11 6 0.000285887 F 22857 transmembrane transporter activity 41 6 annotated: 1 1 1 1 1 1	11 6 0.000285887 F 22857 transmembrane transporter activity 41 6 annotated: 1 1 1 1 1 1
11 6 0.000285887 F 22857 transmembrane transporter activity 41 6 annotated: 1 1 1 1 1 1	11 6 0.000285887 F 22892 substrate-specific transporter activity 41 6 annotated: 1 1 1 1 1 1	11 6 0.000285887 F 22892 substrate-specific transporter activity 41 6 annotated: 1 1 1 1 1 1	11 6 0.000285887 F 22892 substrate-specific transporter activity 41 6 annotated: 1 1 1 1 1 1	11 6 0.000285887 F 22892 substrate-specific transporter activity 41 6 annotated: 1 1 1 1 1 1	11 6 0.000285887 F 22892 substrate-specific transporter activity 41 6 annotated: 1 1 1 1 1 1	11 6 0.000285887 F 22892 substrate-specific transporter activity 41 6 annotated: 1 1 1 1 1 1	11 6 0.000285887 F 22892 substrate-specific transporter activity 41 6 annotated: 1 1 1 1 1 1	11 6 0.000285887 F 22892 substrate-specific transporter activity 41 6 annotated: 1 1 1 1 1 1
11 6 0.000285887 F 22892 substrate-specific transporter activity 41 6 annotated: 1 1 1 1 1 1	11 6 0.000333535 F 5215 transporter activity 42 6 annotated: 1 1 1 1 1 1	11 6 0.000333535 F 5215 transporter activity 42 6 annotated: 1 1 1 1 1 1	11 6 0.000333535 F 5215 transporter activity 42 6 annotated: 1 1 1 1 1 1	11 6 0.000333535 F 5215 transporter activity 42 6 annotated: 1 1 1 1 1 1	11 6 0.000333535 F 5215 transporter activity 42 6 annotated: 1 1 1 1 1 1	11 6 0.000333535 F 5215 transporter activity 42 6 annotated: 1 1 1 1 1 1	11 6 0.000333535 F 5215 transporter activity 42 6 annotated: 1 1 1 1 1 1	11 6 0.000333535 F 5215 transporter activity 42 6 annotated: 1 1 1 1 1 1
11 6 0.000333535 F 5215 transporter activity 42 6 annotated: 1 1 1 1 1 1	11 6 0.000387622 P 9116 nucleoside metabolic process 43 6 annotated: 1 1 1 1 1 1	11 6 0.000387622 P 9116 nucleoside metabolic process 43 6 annotated: 1 1 1 1 1 1	11 6 0.000387622 P 9116 nucleoside metabolic process 43 6 annotated: 1 1 1 1 1 1	11 6 0.000387622 P 9116 nucleoside metabolic process 43 6 annotated: 1 1 1 1 1 1	11 6 0.000387622 P 9116 nucleoside metabolic process 43 6 annotated: 1 1 1 1 1 1	11 6 0.000387622 P 9116 nucleoside metabolic process 43 6 annotated: 1 1 1 1 1 1	11 6 0.000387622 P 9116 nucleoside metabolic process 43 6 annotated: 1 1 1 1 1 1	11 6 0.000387622 P 9116 nucleoside metabolic process 43 6 annotated: 1 1 1 1 1 1
11 6 0.000387622 P 9116 nucleoside metabolic process 43 6 annotated: 1 1 1 1 1 1	11 6 0.000387622 P 9119 ribonucleoside metabolic process 43 6 annotated: 1 1 1 1 1 1	11 6 0.000387622 P 9119 ribonucleoside metabolic process 43 6 annotated: 1 1 1 1 1 1	11 6 0.000387622 P 9119 ribonucleoside metabolic process 43 6 annotated: 1 1 1 1 1 1	11 6 0.000387622 P 9119 ribonucleoside metabolic process 43 6 annotated: 1 1 1 1 1 1	11 6 0.000387622 P 9119 ribonucleoside metabolic process 43 6 annotated: 1 1 1 1 1 1	11 6 0.000387622 P 9119 ribonucleoside metabolic process 43 6 annotated: 1 1 1 1 1 1	11 6 0.000387622 P 9119 ribonucleoside metabolic process 43 6 annotated: 1 1 1 1 1 1	11 6 0.000387622 P 9119 ribonucleoside metabolic process 43 6 annotated: 1 1 1 1 1 1
11 6 0.000387622 P 9119 ribonucleoside metabolic process 43 6 annotated: 1 1 1 1 1 1	11 6 0.000387622 P 9259 ribonucleotide metabolic process 43 6 annotated: 1 1 1 1 1 1	11 6 0.000387622 P 9259 ribonucleotide metabolic process 43 6 annotated: 1 1 1 1 1 1	11 6 0.000387622 P 9259 ribonucleotide metabolic process 43 6 annotated: 1 1 1 1 1 1	11 6 0.000387622 P 9259 ribonucleotide metabolic process 43 6 annotated: 1 1 1 1 1 1	11 6 0.000387622 P 9259 ribonucleotide metabolic process 43 6 annotated: 1 1 1 1 1 1	11 6 0.000387622 P 9259 ribonucleotide metabolic process 43 6 annotated: 1 1 1 1 1 1	11 6 0.000387622 P 9259 ribonucleotide metabolic process 43 6 annotated: 1 1 1 1 1 1	11 6 0.000387622 P 9259 ribonucleotide metabolic process 43 6 annotated: 1 1 1 1 1 1
11 6 0.000387622 P 9259 ribonucleotide metabolic process 43 6 annotated: 1 1 1 1 1 1	11 6 0.000387622 P 19693 ribose phosphate metabolic process 43 6 annotated: 1 1 1 1 1 1	11 6 0.000387622 P 19693 ribose phosphate metabolic process 43 6 annotated: 1 1 1 1 1 1	11 6 0.000387622 P 19693 ribose phosphate metabolic process 43 6 annotated: 1 1 1 1 1 1	11 6 0.000387622 P 19693 ribose phosphate metabolic process 43 6 annotated: 1 1 1 1 1 1	11 6 0.000387622 P 19693 ribose phosphate metabolic process 43 6 annotated: 1 1 1 1 1 1	11 6 0.000387622 P 19693 ribose phosphate metabolic process 43 6 annotated: 1 1 1 1 1 1	11 6 0.000387622 P 19693 ribose phosphate metabolic process 43 6 annotated: 1 1 1 1 1 1	11 6 0.000387622 P 19693 ribose phosphate metabolic process 43 6 annotated: 1 1 1 1 1 1
11 6 0.000387622 P 19693 ribose phosphate metabolic process 43 6 annotated: 1 1 1 1 1 1	11 6 0.000387622 P 72521 purine-containing compound metabolic process 43 6 annotated: 1 1 1 1 1 1	11 6 0.000387622 P 72521 purine-containing compound metabolic process 43 6 annotated: 1 1 1 1 1 1	11 6 0.000387622 P 72521 purine-containing compound metabolic process 43 6 annotated: 1 1 1 1 1 1	11 6 0.000387622 P 72521 purine-containing compound metabolic process 43 6 annotated: 1 1 1 1 1 1	11 6 0.000387622 P 72521 purine-containing compound metabolic process 43 6 annotated: 1 1 1 1 1 1	11 6 0.000387622 P 72521 purine-containing compound metabolic process 43 6 annotated: 1 1 1 1 1 1	11 6 0.000387622 P 72521 purine-containing compound metabolic process 43 6 annotated: 1 1 1 1 1 1	11 6 0.000387622 P 72521 purine-containing compound metabolic process 43 6 annotated: 1 1 1 1 1 1
11 6 0.000387622 P 72521 purine-containing compound metabolic process 43 6 annotated: 1 1 1 1 1 1	11 6 0.000387622 P 1901657 glycosyl compound metabolic process 43 6 annotated: 1 1 1 1 1 1	11 6 0.000387622 P 1901657 glycosyl compound metabolic process 43 6 annotated: 1 1 1 1 1 1	11 6 0.000387622 P 1901657 glycosyl compound metabolic process 43 6 annotated: 1 1 1 1 1 1	11 6 0.000387622 P 1901657 glycosyl compound metabolic process 43 6 annotated: 1 1 1 1 1 1	11 6 0.000387622 P 1901657 glycosyl compound metabolic process 43 6 annotated: 1 1 1 1 1 1	11 6 0.000387622 P 1901657 glycosyl compound metabolic process 43 6 annotated: 1 1 1 1 1 1	11 6 0.000387622 P 1901657 glycosyl compound metabolic process 43 6 annotated: 1 1 1 1 1 1	11 6 0.000387622 P 1901657 glycosyl compound metabolic process 43 6 annotated: 1 1 1 1 1 1
11 6 0.000387622 P 1901657 glycosyl compound metabolic process 43 6 annotated: 1 1 1 1 1 1	11 6 0.000448825 P 6811 ion transport 44 6 annotated: 1 1 1 1 1 1	11 6 0.000448825 P 6811 ion transport 44 6 annotated: 1 1 1 1 1 1	11 6 0.000448825 P 6811 ion transport 44 6 annotated: 1 1 1 1 1 1	11 6 0.000448825 P 6811 ion transport 44 6 annotated: 1 1 1 1 1 1	11 6 0.000448825 P 6811 ion transport 44 6 annotated: 1 1 1 1 1 1	11 6 0.000448825 P 6811 ion transport 44 6 annotated: 1 1 1 1 1 1	11 6 0.000448825 P 6811 ion transport 44 6 annotated: 1 1 1 1 1 1	11 6 0.000448825 P 6811 ion transport 44 6 annotated: 1 1 1 1 1 1
11 6 0.000448825 P 6811 ion transport 44 6 annotated: 1 1 1 1 1 1	11 6 0.000515294 C 5756 mitochondrial proton-transporting ATP synthase, central stalk 3 3 annotated: 1 1 0 0 0 1	11 6 0.000515294 C 5756 mitochondrial proton-transporting ATP synthase, central stalk 3 3 annotated: 1 1 0 0 0 1	11 6 0.000515294 C 5756 mitochondrial proton-transporting ATP synthase, central stalk 3 3 annotated: 1 1 0 0 0 1	11 6 0.000515294 C 5756 mitochondrial proton-transporting ATP synthase, central stalk 3 3 annotated: 1 1 0 0 0 1	11 6 0.000515294 C 5756 mitochondrial proton-transporting ATP synthase, central stalk 3 3 annotated: 1 1 0 0 0 1	11 6 0.000515294 C 5756 mitochondrial proton-transporting ATP synthase, central stalk 3 3 annotated: 1 1 0 0 0 1	11 6 0.000515294 C 5756 mitochondrial proton-transporting ATP synthase, central stalk 3 3 annotated: 1 1 0 0 0 1	11 6 0.000515294 C 5756 mitochondrial proton-transporting ATP synthase, central stalk 3 3 annotated: 1 1 0 0 0 1
11 6 0.000515294 C 5756 mitochondrial proton-transporting ATP synthase, central stalk 3 3 annotated: 1 1 0 0 0 1	11 6 0.000515294 C 45269 proton-transporting ATP synthase, central stalk 3 3 annotated: 1 1 0 0 0 1	11 6 0.000515294 C 45269 proton-transporting ATP synthase, central stalk 3 3 annotated: 1 1 0 0 0 1	11 6 0.000515294 C 45269 proton-transporting ATP synthase, central stalk 3 3 annotated: 1 1 0 0 0 1	11 6 0.000515294 C 45269 proton-transporting ATP synthase, central stalk 3 3 annotated: 1 1 0 0 0 1	11 6 0.000515294 C 45269 proton-transporting ATP synthase, central stalk 3 3 annotated: 1 1 0 0 0 1	11 6 0.000515294 C 45269 proton-transporting ATP synthase, central stalk 3 3 annotated: 1 1 0 0 0 1	11 6 0.000515294 C 45269 proton-transporting ATP synthase, central stalk 3 3 annotated: 1 1 0 0 0 1	11 6 0.000515294 C 45269 proton-transporting ATP synthase, central stalk 3 3 annotated: 1 1 0 0 0 1
11 6 0.000515294 C 45269 proton-transporting ATP synthase, central stalk 3 3 annotated: 1 1 0 0 0 1	11 6 0.000517875 P 55085 transmembrane transport 45 6 annotated: 1 1 1 1 1 1	11 6 0.000517875 P 55085 transmembrane transport 45 6 annotated: 1 1 1 1 1 1	11 6 0.000517875 P 55085 transmembrane transport 45 6 annotated: 1 1 1 1 1 1	11 6 0.000517875 P 55085 transmembrane transport 45 6 annotated: 1 1 1 1 1 1	11 6 0.000517875 P 55085 transmembrane transport 45 6 annotated: 1 1 1 1 1 1	11 6 0.000517875 P 55085 transmembrane transport 45 6 annotated: 1 1 1 1 1 1	11 6 0.000517875 P 55085 transmembrane transport 45 6 annotated: 1 1 1 1 1 1	11 6 0.000517875 P 55085 transmembrane transport 45 6 annotated: 1 1 1 1 1 1
11 6 0.000517875 P 55085 transmembrane transport 45 6 annotated: 1 1 1 1 1 1	11 6 0.000780241 C 31090 organelle membrane 48 6 annotated: 1 1 1 1 1 1	11 6 0.000780241 C 31090 organelle membrane 48 6 annotated: 1 1 1 1 1 1	11 6 0.000780241 C 31090 organelle membrane 48 6 annotated: 1 1 1 1 1 1	11 6 0.000780241 C 31090 organelle membrane 48 6 annotated: 1 1 1 1 1 1	11 6 0.000780241 C 31090 organelle membrane 48 6 annotated: 1 1 1 1 1 1	11 6 0.000780241 C 31090 organelle membrane 48 6 annotated: 1 1 1 1 1 1	11 6 0.000780241 C 31090 organelle membrane 48 6 annotated: 1 1 1 1 1 1	11 6 0.000780241 C 31090 organelle membrane 48 6 annotated: 1 1 1 1 1 1
11 6 0.000780241 C 31090 organelle membrane 48 6 annotated: 1 1 1 1 1 1	11 6 0.000889112 C 44429 mitochondrial part 49 6 annotated: 1 1 1 1 1 1	11 6 0.000889112 C 44429 mitochondrial part 49 6 annotated: 1 1 1 1 1 1	11 6 0.000889112 C 44429 mitochondrial part 49 6 annotated: 1 1 1 1 1 1	11 6 0.000889112 C 44429 mitochondrial part 49 6 annotated: 1 1 1 1 1 1	11 6 0.000889112 C 44429 mitochondrial part 49 6 annotated: 1 1 1 1 1 1	11 6 0.000889112 C 44429 mitochondrial part 49 6 annotated: 1 1 1 1 1 1	11 6 0.000889112 C 44429 mitochondrial part 49 6 annotated: 1 1 1 1 1 1	11 6 0.000889112 C 44429 mitochondrial part 49 6 annotated: 1 1 1 1 1 1
[truncated: 183 more rows]

## Sheet: merge-0.3
Extension=0.1	Extension=0.2	Extension=0.3	Extension=0.4	Extension=0.5	Extension=0.6	Extension=0.7	Extension=0.8	Extension=0.9
[truncated: 378 more rows]

## Sheet: merge-0.4
Extension=0.1	Extension=0.2	Extension=0.3	Extension=0.4	Extension=0.5	Extension=0.6	Extension=0.7	Extension=0.8	Extension=0.9
[truncated: 389 more rows]

[truncated: 5 more sheets: merge-0.5, merge-0.6, merge-0.7, merge-0.8, merge-0.9]
