# Supplementary material for: CLUSTERnGO: a user-defined modelling platform for two-stage clustering of time-series data
Source: Bioinformatics. 2015 Sep 26;32(3):388–97. doi: 10.1093/bioinformatics/btv532 (PMC4734040; doi:10.1093/bioinformatics/btv532)
Supplement: Supplementary Data [file supp_btv532_suppl_data.zip › File S3.xlsx]

## Sheet: merge-0.1
Extension=0.1	Extension=0.2	Extension=0.3	Extension=0.4	Extension=0.5	Extension=0.6	Extension=0.7	Extension=0.8	Extension=0.9
cluster #genes pvalue namespace go-id go-term background foreground (gene info)	cluster #genes pvalue namespace go-id go-term background foreground (gene info)	cluster #genes pvalue namespace go-id go-term background foreground (gene info)	cluster #genes pvalue namespace go-id go-term background foreground (gene info)	cluster #genes pvalue namespace go-id go-term background foreground (gene info)	cluster #genes pvalue namespace go-id go-term background foreground (gene info)	cluster #genes pvalue namespace go-id go-term background foreground (gene info)	cluster #genes pvalue namespace go-id go-term background foreground (gene info)	cluster #genes pvalue namespace go-id go-term background foreground (gene info)
1 3 index: 860 902 951	1 3 index: 860 902 951	1 3 index: 860 902 951	1 3 index: 860 902 951	1 3 index: 860 902 951	1 3 index: 860 902 951	1 3 index: 860 902 951	1 3 index: 860 902 951	1 3 index: 860 902 951
1 3 sysname: YDR050C YFL021W YHR181W	1 3 sysname: YDR050C YFL021W YHR181W	1 3 sysname: YDR050C YFL021W YHR181W	1 3 sysname: YDR050C YFL021W YHR181W	1 3 sysname: YDR050C YFL021W YHR181W	1 3 sysname: YDR050C YFL021W YHR181W	1 3 sysname: YDR050C YFL021W YHR181W	1 3 sysname: YDR050C YFL021W YHR181W	1 3 sysname: YDR050C YFL021W YHR181W
1 3 clusters:	1 3 clusters:	1 3 clusters:	1 3 clusters:	1 3 clusters:	1 3 clusters:	1 3 clusters:	1 3 clusters:	1 3 clusters:
2 7 index: 234 238 920 922 934 950 1089	2 6 index: 234 238 920 922 934 950	2 6 index: 234 238 920 922 934 950	2 6 index: 234 238 920 922 934 950	2 6 index: 234 238 920 922 934 950	2 6 index: 234 238 920 922 934 950	2 6 index: 234 238 920 922 934 950	2 6 index: 234 238 920 922 934 950	2 6 index: 234 238 920 922 934 950
2 7 sysname: YLR044C YLR134W YGR087C YGR094W YGR254W YHR174W YPL004C	2 6 sysname: YLR044C YLR134W YGR087C YGR094W YGR254W YHR174W	2 6 sysname: YLR044C YLR134W YGR087C YGR094W YGR254W YHR174W	2 6 sysname: YLR044C YLR134W YGR087C YGR094W YGR254W YHR174W	2 6 sysname: YLR044C YLR134W YGR087C YGR094W YGR254W YHR174W	2 6 sysname: YLR044C YLR134W YGR087C YGR094W YGR254W YHR174W	2 6 sysname: YLR044C YLR134W YGR087C YGR094W YGR254W YHR174W	2 6 sysname: YLR044C YLR134W YGR087C YGR094W YGR254W YHR174W	2 6 sysname: YLR044C YLR134W YGR087C YGR094W YGR254W YHR174W
2 7 clusters: 5	2 6 clusters:	2 6 clusters:	2 6 clusters:	2 6 clusters:	2 6 clusters:	2 6 clusters:	2 6 clusters:	2 6 clusters:
2 7 0.00000650356 F 287 magnesium ion binding 21 5 annotated: 1 1 1 0 1 1 0	2 6 0.00000150403 F 287 magnesium ion binding 21 5 annotated: 1 1 1 0 1 1	2 6 0.00000150403 F 287 magnesium ion binding 21 5 annotated: 1 1 1 0 1 1	2 6 0.00000150403 F 287 magnesium ion binding 21 5 annotated: 1 1 1 0 1 1	2 6 0.00000150403 F 287 magnesium ion binding 21 5 annotated: 1 1 1 0 1 1	2 6 0.00000150403 F 287 magnesium ion binding 21 5 annotated: 1 1 1 0 1 1	2 6 0.00000150403 F 287 magnesium ion binding 21 5 annotated: 1 1 1 0 1 1	2 6 0.00000150403 F 287 magnesium ion binding 21 5 annotated: 1 1 1 0 1 1	2 6 0.00000150403 F 287 magnesium ion binding 21 5 annotated: 1 1 1 0 1 1
2 7 0.0000359004 F 4737 pyruvate decarboxylase activity 3 3 annotated: 1 1 1 0 0 0 0	2 6 0.00000872575 F 16829 lyase activity 29 5 annotated: 1 1 1 0 1 1	2 6 0.00000872575 F 16829 lyase activity 29 5 annotated: 1 1 1 0 1 1	2 6 0.00000872575 F 16829 lyase activity 29 5 annotated: 1 1 1 0 1 1	2 6 0.00000872575 F 16829 lyase activity 29 5 annotated: 1 1 1 0 1 1	2 6 0.00000872575 F 16829 lyase activity 29 5 annotated: 1 1 1 0 1 1	2 6 0.00000872575 F 16829 lyase activity 29 5 annotated: 1 1 1 0 1 1	2 6 0.00000872575 F 16829 lyase activity 29 5 annotated: 1 1 1 0 1 1	2 6 0.00000872575 F 16829 lyase activity 29 5 annotated: 1 1 1 0 1 1
2 7 0.0000375088 F 16829 lyase activity 29 5 annotated: 1 1 1 0 1 1 0	2 6 0.0000164116 F 4737 pyruvate decarboxylase activity 3 3 annotated: 1 1 1 0 0 0	2 6 0.0000164116 F 4737 pyruvate decarboxylase activity 3 3 annotated: 1 1 1 0 0 0	2 6 0.0000164116 F 4737 pyruvate decarboxylase activity 3 3 annotated: 1 1 1 0 0 0	2 6 0.0000164116 F 4737 pyruvate decarboxylase activity 3 3 annotated: 1 1 1 0 0 0	2 6 0.0000164116 F 4737 pyruvate decarboxylase activity 3 3 annotated: 1 1 1 0 0 0	2 6 0.0000164116 F 4737 pyruvate decarboxylase activity 3 3 annotated: 1 1 1 0 0 0	2 6 0.0000164116 F 4737 pyruvate decarboxylase activity 3 3 annotated: 1 1 1 0 0 0	2 6 0.0000164116 F 4737 pyruvate decarboxylase activity 3 3 annotated: 1 1 1 0 0 0
2 7 0.000143226 P 949 aromatic amino acid family catabolic process to alcohol via Ehrlich pathway 4 3 annotated: 1 1 1 0 0 0 0	2 6 0.0000655178 P 949 aromatic amino acid family catabolic process to alcohol via Ehrlich pathway 4 3 annotated: 1 1 1 0 0 0	2 6 0.0000655178 P 949 aromatic amino acid family catabolic process to alcohol via Ehrlich pathway 4 3 annotated: 1 1 1 0 0 0	2 6 0.0000655178 P 949 aromatic amino acid family catabolic process to alcohol via Ehrlich pathway 4 3 annotated: 1 1 1 0 0 0	2 6 0.0000655178 P 949 aromatic amino acid family catabolic process to alcohol via Ehrlich pathway 4 3 annotated: 1 1 1 0 0 0	2 6 0.0000655178 P 949 aromatic amino acid family catabolic process to alcohol via Ehrlich pathway 4 3 annotated: 1 1 1 0 0 0	2 6 0.0000655178 P 949 aromatic amino acid family catabolic process to alcohol via Ehrlich pathway 4 3 annotated: 1 1 1 0 0 0	2 6 0.0000655178 P 949 aromatic amino acid family catabolic process to alcohol via Ehrlich pathway 4 3 annotated: 1 1 1 0 0 0	2 6 0.0000655178 P 949 aromatic amino acid family catabolic process to alcohol via Ehrlich pathway 4 3 annotated: 1 1 1 0 0 0
2 7 0.000143226 P 6558 L-phenylalanine metabolic process 4 3 annotated: 1 1 1 0 0 0 0	2 6 0.0000655178 P 6558 L-phenylalanine metabolic process 4 3 annotated: 1 1 1 0 0 0	2 6 0.0000655178 P 6558 L-phenylalanine metabolic process 4 3 annotated: 1 1 1 0 0 0	2 6 0.0000655178 P 6558 L-phenylalanine metabolic process 4 3 annotated: 1 1 1 0 0 0	2 6 0.0000655178 P 6558 L-phenylalanine metabolic process 4 3 annotated: 1 1 1 0 0 0	2 6 0.0000655178 P 6558 L-phenylalanine metabolic process 4 3 annotated: 1 1 1 0 0 0	2 6 0.0000655178 P 6558 L-phenylalanine metabolic process 4 3 annotated: 1 1 1 0 0 0	2 6 0.0000655178 P 6558 L-phenylalanine metabolic process 4 3 annotated: 1 1 1 0 0 0	2 6 0.0000655178 P 6558 L-phenylalanine metabolic process 4 3 annotated: 1 1 1 0 0 0
2 7 0.000143226 P 6559 L-phenylalanine catabolic process 4 3 annotated: 1 1 1 0 0 0 0	2 6 0.0000655178 P 6559 L-phenylalanine catabolic process 4 3 annotated: 1 1 1 0 0 0	2 6 0.0000655178 P 6559 L-phenylalanine catabolic process 4 3 annotated: 1 1 1 0 0 0	2 6 0.0000655178 P 6559 L-phenylalanine catabolic process 4 3 annotated: 1 1 1 0 0 0	2 6 0.0000655178 P 6559 L-phenylalanine catabolic process 4 3 annotated: 1 1 1 0 0 0	2 6 0.0000655178 P 6559 L-phenylalanine catabolic process 4 3 annotated: 1 1 1 0 0 0	2 6 0.0000655178 P 6559 L-phenylalanine catabolic process 4 3 annotated: 1 1 1 0 0 0	2 6 0.0000655178 P 6559 L-phenylalanine catabolic process 4 3 annotated: 1 1 1 0 0 0	2 6 0.0000655178 P 6559 L-phenylalanine catabolic process 4 3 annotated: 1 1 1 0 0 0
2 7 0.000143226 P 6569 tryptophan catabolic process 4 3 annotated: 1 1 1 0 0 0 0	2 6 0.0000655178 P 6569 tryptophan catabolic process 4 3 annotated: 1 1 1 0 0 0	2 6 0.0000655178 P 6569 tryptophan catabolic process 4 3 annotated: 1 1 1 0 0 0	2 6 0.0000655178 P 6569 tryptophan catabolic process 4 3 annotated: 1 1 1 0 0 0	2 6 0.0000655178 P 6569 tryptophan catabolic process 4 3 annotated: 1 1 1 0 0 0	2 6 0.0000655178 P 6569 tryptophan catabolic process 4 3 annotated: 1 1 1 0 0 0	2 6 0.0000655178 P 6569 tryptophan catabolic process 4 3 annotated: 1 1 1 0 0 0	2 6 0.0000655178 P 6569 tryptophan catabolic process 4 3 annotated: 1 1 1 0 0 0	2 6 0.0000655178 P 6569 tryptophan catabolic process 4 3 annotated: 1 1 1 0 0 0
2 7 0.000143226 P 9074 aromatic amino acid family catabolic process 4 3 annotated: 1 1 1 0 0 0 0	2 6 0.0000655178 P 9074 aromatic amino acid family catabolic process 4 3 annotated: 1 1 1 0 0 0	2 6 0.0000655178 P 9074 aromatic amino acid family catabolic process 4 3 annotated: 1 1 1 0 0 0	2 6 0.0000655178 P 9074 aromatic amino acid family catabolic process 4 3 annotated: 1 1 1 0 0 0	2 6 0.0000655178 P 9074 aromatic amino acid family catabolic process 4 3 annotated: 1 1 1 0 0 0	2 6 0.0000655178 P 9074 aromatic amino acid family catabolic process 4 3 annotated: 1 1 1 0 0 0	2 6 0.0000655178 P 9074 aromatic amino acid family catabolic process 4 3 annotated: 1 1 1 0 0 0	2 6 0.0000655178 P 9074 aromatic amino acid family catabolic process 4 3 annotated: 1 1 1 0 0 0	2 6 0.0000655178 P 9074 aromatic amino acid family catabolic process 4 3 annotated: 1 1 1 0 0 0
2 7 0.000143226 P 42436 indole-containing compound catabolic process 4 3 annotated: 1 1 1 0 0 0 0	2 6 0.0000655178 P 42436 indole-containing compound catabolic process 4 3 annotated: 1 1 1 0 0 0	2 6 0.0000655178 P 42436 indole-containing compound catabolic process 4 3 annotated: 1 1 1 0 0 0	2 6 0.0000655178 P 42436 indole-containing compound catabolic process 4 3 annotated: 1 1 1 0 0 0	2 6 0.0000655178 P 42436 indole-containing compound catabolic process 4 3 annotated: 1 1 1 0 0 0	2 6 0.0000655178 P 42436 indole-containing compound catabolic process 4 3 annotated: 1 1 1 0 0 0	2 6 0.0000655178 P 42436 indole-containing compound catabolic process 4 3 annotated: 1 1 1 0 0 0	2 6 0.0000655178 P 42436 indole-containing compound catabolic process 4 3 annotated: 1 1 1 0 0 0	2 6 0.0000655178 P 42436 indole-containing compound catabolic process 4 3 annotated: 1 1 1 0 0 0
2 7 0.000143226 P 46218 indolalkylamine catabolic process 4 3 annotated: 1 1 1 0 0 0 0	2 6 0.0000655178 P 46218 indolalkylamine catabolic process 4 3 annotated: 1 1 1 0 0 0	2 6 0.0000655178 P 46218 indolalkylamine catabolic process 4 3 annotated: 1 1 1 0 0 0	2 6 0.0000655178 P 46218 indolalkylamine catabolic process 4 3 annotated: 1 1 1 0 0 0	2 6 0.0000655178 P 46218 indolalkylamine catabolic process 4 3 annotated: 1 1 1 0 0 0	2 6 0.0000655178 P 46218 indolalkylamine catabolic process 4 3 annotated: 1 1 1 0 0 0	2 6 0.0000655178 P 46218 indolalkylamine catabolic process 4 3 annotated: 1 1 1 0 0 0	2 6 0.0000655178 P 46218 indolalkylamine catabolic process 4 3 annotated: 1 1 1 0 0 0	2 6 0.0000655178 P 46218 indolalkylamine catabolic process 4 3 annotated: 1 1 1 0 0 0
2 7 0.000143226 P 1902221 erythrose 4-phosphate/phosphoenolpyruvate family amino acid metabolic process 4 3 annotated: 1 1 1 0 0 0 0	2 6 0.0000655178 P 1902221 erythrose 4-phosphate/phosphoenolpyruvate family amino acid metabolic process 4 3 annotated: 1 1 1 0 0 0	2 6 0.0000655178 P 1902221 erythrose 4-phosphate/phosphoenolpyruvate family amino acid metabolic process 4 3 annotated: 1 1 1 0 0 0	2 6 0.0000655178 P 1902221 erythrose 4-phosphate/phosphoenolpyruvate family amino acid metabolic process 4 3 annotated: 1 1 1 0 0 0	2 6 0.0000655178 P 1902221 erythrose 4-phosphate/phosphoenolpyruvate family amino acid metabolic process 4 3 annotated: 1 1 1 0 0 0	2 6 0.0000655178 P 1902221 erythrose 4-phosphate/phosphoenolpyruvate family amino acid metabolic process 4 3 annotated: 1 1 1 0 0 0	2 6 0.0000655178 P 1902221 erythrose 4-phosphate/phosphoenolpyruvate family amino acid metabolic process 4 3 annotated: 1 1 1 0 0 0	2 6 0.0000655178 P 1902221 erythrose 4-phosphate/phosphoenolpyruvate family amino acid metabolic process 4 3 annotated: 1 1 1 0 0 0	2 6 0.0000655178 P 1902221 erythrose 4-phosphate/phosphoenolpyruvate family amino acid metabolic process 4 3 annotated: 1 1 1 0 0 0
2 7 0.000143226 P 1902222 erythrose 4-phosphate/phosphoenolpyruvate family amino acid catabolic process 4 3 annotated: 1 1 1 0 0 0 0	2 6 0.0000655178 P 1902222 erythrose 4-phosphate/phosphoenolpyruvate family amino acid catabolic process 4 3 annotated: 1 1 1 0 0 0	2 6 0.0000655178 P 1902222 erythrose 4-phosphate/phosphoenolpyruvate family amino acid catabolic process 4 3 annotated: 1 1 1 0 0 0	2 6 0.0000655178 P 1902222 erythrose 4-phosphate/phosphoenolpyruvate family amino acid catabolic process 4 3 annotated: 1 1 1 0 0 0	2 6 0.0000655178 P 1902222 erythrose 4-phosphate/phosphoenolpyruvate family amino acid catabolic process 4 3 annotated: 1 1 1 0 0 0	2 6 0.0000655178 P 1902222 erythrose 4-phosphate/phosphoenolpyruvate family amino acid catabolic process 4 3 annotated: 1 1 1 0 0 0	2 6 0.0000655178 P 1902222 erythrose 4-phosphate/phosphoenolpyruvate family amino acid catabolic process 4 3 annotated: 1 1 1 0 0 0	2 6 0.0000655178 P 1902222 erythrose 4-phosphate/phosphoenolpyruvate family amino acid catabolic process 4 3 annotated: 1 1 1 0 0 0	2 6 0.0000655178 P 1902222 erythrose 4-phosphate/phosphoenolpyruvate family amino acid catabolic process 4 3 annotated: 1 1 1 0 0 0
2 7 0.00035713 F 30976 thiamine pyrophosphate binding 5 3 annotated: 1 1 1 0 0 0 0	2 6 0.000163473 F 30976 thiamine pyrophosphate binding 5 3 annotated: 1 1 1 0 0 0	2 6 0.000163473 F 30976 thiamine pyrophosphate binding 5 3 annotated: 1 1 1 0 0 0	2 6 0.000163473 F 30976 thiamine pyrophosphate binding 5 3 annotated: 1 1 1 0 0 0	2 6 0.000163473 F 30976 thiamine pyrophosphate binding 5 3 annotated: 1 1 1 0 0 0	2 6 0.000163473 F 30976 thiamine pyrophosphate binding 5 3 annotated: 1 1 1 0 0 0	2 6 0.000163473 F 30976 thiamine pyrophosphate binding 5 3 annotated: 1 1 1 0 0 0	2 6 0.000163473 F 30976 thiamine pyrophosphate binding 5 3 annotated: 1 1 1 0 0 0	2 6 0.000163473 F 30976 thiamine pyrophosphate binding 5 3 annotated: 1 1 1 0 0 0
2 7 0.00035713 F 1901681 sulfur compound binding 5 3 annotated: 1 1 1 0 0 0 0	2 6 0.000163473 F 1901681 sulfur compound binding 5 3 annotated: 1 1 1 0 0 0	2 6 0.000163473 F 1901681 sulfur compound binding 5 3 annotated: 1 1 1 0 0 0	2 6 0.000163473 F 1901681 sulfur compound binding 5 3 annotated: 1 1 1 0 0 0	2 6 0.000163473 F 1901681 sulfur compound binding 5 3 annotated: 1 1 1 0 0 0	2 6 0.000163473 F 1901681 sulfur compound binding 5 3 annotated: 1 1 1 0 0 0	2 6 0.000163473 F 1901681 sulfur compound binding 5 3 annotated: 1 1 1 0 0 0	2 6 0.000163473 F 1901681 sulfur compound binding 5 3 annotated: 1 1 1 0 0 0	2 6 0.000163473 F 1901681 sulfur compound binding 5 3 annotated: 1 1 1 0 0 0
2 7 0.000712391 P 6568 tryptophan metabolic process 6 3 annotated: 1 1 1 0 0 0 0	2 6 0.000238359 P 19752 carboxylic acid metabolic process 120 6 annotated: 1 1 1 1 1 1	2 6 0.000238359 P 19752 carboxylic acid metabolic process 120 6 annotated: 1 1 1 1 1 1	2 6 0.000238359 P 19752 carboxylic acid metabolic process 120 6 annotated: 1 1 1 1 1 1	2 6 0.000238359 P 19752 carboxylic acid metabolic process 120 6 annotated: 1 1 1 1 1 1	2 6 0.000238359 P 19752 carboxylic acid metabolic process 120 6 annotated: 1 1 1 1 1 1	2 6 0.000238359 P 19752 carboxylic acid metabolic process 120 6 annotated: 1 1 1 1 1 1	2 6 0.000238359 P 19752 carboxylic acid metabolic process 120 6 annotated: 1 1 1 1 1 1	2 6 0.000238359 P 19752 carboxylic acid metabolic process 120 6 annotated: 1 1 1 1 1 1
2 7 0.000712391 P 6586 indolalkylamine metabolic process 6 3 annotated: 1 1 1 0 0 0 0	2 6 0.000250795 P 6082 organic acid metabolic process 121 6 annotated: 1 1 1 1 1 1	2 6 0.000250795 P 6082 organic acid metabolic process 121 6 annotated: 1 1 1 1 1 1	2 6 0.000250795 P 6082 organic acid metabolic process 121 6 annotated: 1 1 1 1 1 1	2 6 0.000250795 P 6082 organic acid metabolic process 121 6 annotated: 1 1 1 1 1 1	2 6 0.000250795 P 6082 organic acid metabolic process 121 6 annotated: 1 1 1 1 1 1	2 6 0.000250795 P 6082 organic acid metabolic process 121 6 annotated: 1 1 1 1 1 1	2 6 0.000250795 P 6082 organic acid metabolic process 121 6 annotated: 1 1 1 1 1 1	2 6 0.000250795 P 6082 organic acid metabolic process 121 6 annotated: 1 1 1 1 1 1
2 7 0.000712391 P 9083 branched-chain amino acid catabolic process 6 3 annotated: 1 1 1 0 0 0 0	2 6 0.000250795 P 43436 oxoacid metabolic process 121 6 annotated: 1 1 1 1 1 1	2 6 0.000250795 P 43436 oxoacid metabolic process 121 6 annotated: 1 1 1 1 1 1	2 6 0.000250795 P 43436 oxoacid metabolic process 121 6 annotated: 1 1 1 1 1 1	2 6 0.000250795 P 43436 oxoacid metabolic process 121 6 annotated: 1 1 1 1 1 1	2 6 0.000250795 P 43436 oxoacid metabolic process 121 6 annotated: 1 1 1 1 1 1	2 6 0.000250795 P 43436 oxoacid metabolic process 121 6 annotated: 1 1 1 1 1 1	2 6 0.000250795 P 43436 oxoacid metabolic process 121 6 annotated: 1 1 1 1 1 1	2 6 0.000250795 P 43436 oxoacid metabolic process 121 6 annotated: 1 1 1 1 1 1
2 7 0.000712391 P 9310 amine catabolic process 6 3 annotated: 1 1 1 0 0 0 0	2 6 0.000326305 P 6568 tryptophan metabolic process 6 3 annotated: 1 1 1 0 0 0	2 6 0.000326305 P 6568 tryptophan metabolic process 6 3 annotated: 1 1 1 0 0 0	2 6 0.000326305 P 6568 tryptophan metabolic process 6 3 annotated: 1 1 1 0 0 0	2 6 0.000326305 P 6568 tryptophan metabolic process 6 3 annotated: 1 1 1 0 0 0	2 6 0.000326305 P 6568 tryptophan metabolic process 6 3 annotated: 1 1 1 0 0 0	2 6 0.000326305 P 6568 tryptophan metabolic process 6 3 annotated: 1 1 1 0 0 0	2 6 0.000326305 P 6568 tryptophan metabolic process 6 3 annotated: 1 1 1 0 0 0	2 6 0.000326305 P 6568 tryptophan metabolic process 6 3 annotated: 1 1 1 0 0 0
2 7 0.000712391 P 42402 cellular biogenic amine catabolic process 6 3 annotated: 1 1 1 0 0 0 0	2 6 0.000326305 P 6586 indolalkylamine metabolic process 6 3 annotated: 1 1 1 0 0 0	2 6 0.000326305 P 6586 indolalkylamine metabolic process 6 3 annotated: 1 1 1 0 0 0	2 6 0.000326305 P 6586 indolalkylamine metabolic process 6 3 annotated: 1 1 1 0 0 0	2 6 0.000326305 P 6586 indolalkylamine metabolic process 6 3 annotated: 1 1 1 0 0 0	2 6 0.000326305 P 6586 indolalkylamine metabolic process 6 3 annotated: 1 1 1 0 0 0	2 6 0.000326305 P 6586 indolalkylamine metabolic process 6 3 annotated: 1 1 1 0 0 0	2 6 0.000326305 P 6586 indolalkylamine metabolic process 6 3 annotated: 1 1 1 0 0 0	2 6 0.000326305 P 6586 indolalkylamine metabolic process 6 3 annotated: 1 1 1 0 0 0
2 7 0.000712391 P 42430 indole-containing compound metabolic process 6 3 annotated: 1 1 1 0 0 0 0	2 6 0.000326305 P 9083 branched-chain amino acid catabolic process 6 3 annotated: 1 1 1 0 0 0	2 6 0.000326305 P 9083 branched-chain amino acid catabolic process 6 3 annotated: 1 1 1 0 0 0	2 6 0.000326305 P 9083 branched-chain amino acid catabolic process 6 3 annotated: 1 1 1 0 0 0	2 6 0.000326305 P 9083 branched-chain amino acid catabolic process 6 3 annotated: 1 1 1 0 0 0	2 6 0.000326305 P 9083 branched-chain amino acid catabolic process 6 3 annotated: 1 1 1 0 0 0	2 6 0.000326305 P 9083 branched-chain amino acid catabolic process 6 3 annotated: 1 1 1 0 0 0	2 6 0.000326305 P 9083 branched-chain amino acid catabolic process 6 3 annotated: 1 1 1 0 0 0	2 6 0.000326305 P 9083 branched-chain amino acid catabolic process 6 3 annotated: 1 1 1 0 0 0
2 7 0.000712391 F 19842 vitamin binding 6 3 annotated: 1 1 1 0 0 0 0	2 6 0.000326305 P 9310 amine catabolic process 6 3 annotated: 1 1 1 0 0 0	2 6 0.000326305 P 9310 amine catabolic process 6 3 annotated: 1 1 1 0 0 0	2 6 0.000326305 P 9310 amine catabolic process 6 3 annotated: 1 1 1 0 0 0	2 6 0.000326305 P 9310 amine catabolic process 6 3 annotated: 1 1 1 0 0 0	2 6 0.000326305 P 9310 amine catabolic process 6 3 annotated: 1 1 1 0 0 0	2 6 0.000326305 P 9310 amine catabolic process 6 3 annotated: 1 1 1 0 0 0	2 6 0.000326305 P 9310 amine catabolic process 6 3 annotated: 1 1 1 0 0 0	2 6 0.000326305 P 9310 amine catabolic process 6 3 annotated: 1 1 1 0 0 0
2 7 0.00124342 F 16831 carboxy-lyase activity 7 3 annotated: 1 1 1 0 0 0 0	2 6 0.000326305 P 42402 cellular biogenic amine catabolic process 6 3 annotated: 1 1 1 0 0 0	2 6 0.000326305 P 42402 cellular biogenic amine catabolic process 6 3 annotated: 1 1 1 0 0 0	2 6 0.000326305 P 42402 cellular biogenic amine catabolic process 6 3 annotated: 1 1 1 0 0 0	2 6 0.000326305 P 42402 cellular biogenic amine catabolic process 6 3 annotated: 1 1 1 0 0 0	2 6 0.000326305 P 42402 cellular biogenic amine catabolic process 6 3 annotated: 1 1 1 0 0 0	2 6 0.000326305 P 42402 cellular biogenic amine catabolic process 6 3 annotated: 1 1 1 0 0 0	2 6 0.000326305 P 42402 cellular biogenic amine catabolic process 6 3 annotated: 1 1 1 0 0 0	2 6 0.000326305 P 42402 cellular biogenic amine catabolic process 6 3 annotated: 1 1 1 0 0 0
2 7 0.00190766 P 19752 carboxylic acid metabolic process 120 6 annotated: 1 1 1 1 1 1 0	2 6 0.000326305 P 42430 indole-containing compound metabolic process 6 3 annotated: 1 1 1 0 0 0	2 6 0.000326305 P 42430 indole-containing compound metabolic process 6 3 annotated: 1 1 1 0 0 0	2 6 0.000326305 P 42430 indole-containing compound metabolic process 6 3 annotated: 1 1 1 0 0 0	2 6 0.000326305 P 42430 indole-containing compound metabolic process 6 3 annotated: 1 1 1 0 0 0	2 6 0.000326305 P 42430 indole-containing compound metabolic process 6 3 annotated: 1 1 1 0 0 0	2 6 0.000326305 P 42430 indole-containing compound metabolic process 6 3 annotated: 1 1 1 0 0 0	2 6 0.000326305 P 42430 indole-containing compound metabolic process 6 3 annotated: 1 1 1 0 0 0	2 6 0.000326305 P 42430 indole-containing compound metabolic process 6 3 annotated: 1 1 1 0 0 0
2 7 0.00198426 P 9072 aromatic amino acid family metabolic process 8 3 annotated: 1 1 1 0 0 0 0	2 6 0.000326305 F 19842 vitamin binding 6 3 annotated: 1 1 1 0 0 0	2 6 0.000326305 F 19842 vitamin binding 6 3 annotated: 1 1 1 0 0 0	2 6 0.000326305 F 19842 vitamin binding 6 3 annotated: 1 1 1 0 0 0	2 6 0.000326305 F 19842 vitamin binding 6 3 annotated: 1 1 1 0 0 0	2 6 0.000326305 F 19842 vitamin binding 6 3 annotated: 1 1 1 0 0 0	2 6 0.000326305 F 19842 vitamin binding 6 3 annotated: 1 1 1 0 0 0	2 6 0.000326305 F 19842 vitamin binding 6 3 annotated: 1 1 1 0 0 0	2 6 0.000326305 F 19842 vitamin binding 6 3 annotated: 1 1 1 0 0 0
2 7 0.00198426 P 9081 branched-chain amino acid metabolic process 8 3 annotated: 1 1 1 0 0 0 0	2 6 0.000569913 F 16831 carboxy-lyase activity 7 3 annotated: 1 1 1 0 0 0	2 6 0.000569913 F 16831 carboxy-lyase activity 7 3 annotated: 1 1 1 0 0 0	2 6 0.000569913 F 16831 carboxy-lyase activity 7 3 annotated: 1 1 1 0 0 0	2 6 0.000569913 F 16831 carboxy-lyase activity 7 3 annotated: 1 1 1 0 0 0	2 6 0.000569913 F 16831 carboxy-lyase activity 7 3 annotated: 1 1 1 0 0 0	2 6 0.000569913 F 16831 carboxy-lyase activity 7 3 annotated: 1 1 1 0 0 0	2 6 0.000569913 F 16831 carboxy-lyase activity 7 3 annotated: 1 1 1 0 0 0	2 6 0.000569913 F 16831 carboxy-lyase activity 7 3 annotated: 1 1 1 0 0 0
2 7 0.00200554 P 6082 organic acid metabolic process 121 6 annotated: 1 1 1 1 1 1 0	2 6 0.000910069 P 9072 aromatic amino acid family metabolic process 8 3 annotated: 1 1 1 0 0 0	2 6 0.000910069 P 9072 aromatic amino acid family metabolic process 8 3 annotated: 1 1 1 0 0 0	2 6 0.000910069 P 9072 aromatic amino acid family metabolic process 8 3 annotated: 1 1 1 0 0 0	2 6 0.000910069 P 9072 aromatic amino acid family metabolic process 8 3 annotated: 1 1 1 0 0 0	2 6 0.000910069 P 9072 aromatic amino acid family metabolic process 8 3 annotated: 1 1 1 0 0 0	2 6 0.000910069 P 9072 aromatic amino acid family metabolic process 8 3 annotated: 1 1 1 0 0 0	2 6 0.000910069 P 9072 aromatic amino acid family metabolic process 8 3 annotated: 1 1 1 0 0 0	2 6 0.000910069 P 9072 aromatic amino acid family metabolic process 8 3 annotated: 1 1 1 0 0 0
2 7 0.00200554 P 43436 oxoacid metabolic process 121 6 annotated: 1 1 1 1 1 1 0	2 6 0.000910069 P 9081 branched-chain amino acid metabolic process 8 3 annotated: 1 1 1 0 0 0	2 6 0.000910069 P 9081 branched-chain amino acid metabolic process 8 3 annotated: 1 1 1 0 0 0	2 6 0.000910069 P 9081 branched-chain amino acid metabolic process 8 3 annotated: 1 1 1 0 0 0	2 6 0.000910069 P 9081 branched-chain amino acid metabolic process 8 3 annotated: 1 1 1 0 0 0	2 6 0.000910069 P 9081 branched-chain amino acid metabolic process 8 3 annotated: 1 1 1 0 0 0	2 6 0.000910069 P 9081 branched-chain amino acid metabolic process 8 3 annotated: 1 1 1 0 0 0	2 6 0.000910069 P 9081 branched-chain amino acid metabolic process 8 3 annotated: 1 1 1 0 0 0	2 6 0.000910069 P 9081 branched-chain amino acid metabolic process 8 3 annotated: 1 1 1 0 0 0
2 7 0.00281826 P 6006 glucose metabolic process 29 4 annotated: 1 1 0 0 1 1 0	2 6 0.000983408 P 6006 glucose metabolic process 29 4 annotated: 1 1 0 0 1 1	2 6 0.000983408 P 6006 glucose metabolic process 29 4 annotated: 1 1 0 0 1 1	2 6 0.000983408 P 6006 glucose metabolic process 29 4 annotated: 1 1 0 0 1 1	2 6 0.000983408 P 6006 glucose metabolic process 29 4 annotated: 1 1 0 0 1 1	2 6 0.000983408 P 6006 glucose metabolic process 29 4 annotated: 1 1 0 0 1 1	2 6 0.000983408 P 6006 glucose metabolic process 29 4 annotated: 1 1 0 0 1 1	2 6 0.000983408 P 6006 glucose metabolic process 29 4 annotated: 1 1 0 0 1 1	2 6 0.000983408 P 6006 glucose metabolic process 29 4 annotated: 1 1 0 0 1 1
2 7 0.00281826 P 6090 pyruvate metabolic process 29 4 annotated: 1 1 0 0 1 1 0	2 6 0.000983408 P 6090 pyruvate metabolic process 29 4 annotated: 1 1 0 0 1 1	2 6 0.000983408 P 6090 pyruvate metabolic process 29 4 annotated: 1 1 0 0 1 1	2 6 0.000983408 P 6090 pyruvate metabolic process 29 4 annotated: 1 1 0 0 1 1	2 6 0.000983408 P 6090 pyruvate metabolic process 29 4 annotated: 1 1 0 0 1 1	2 6 0.000983408 P 6090 pyruvate metabolic process 29 4 annotated: 1 1 0 0 1 1	2 6 0.000983408 P 6090 pyruvate metabolic process 29 4 annotated: 1 1 0 0 1 1	2 6 0.000983408 P 6090 pyruvate metabolic process 29 4 annotated: 1 1 0 0 1 1	2 6 0.000983408 P 6090 pyruvate metabolic process 29 4 annotated: 1 1 0 0 1 1
2 7 0.0029686 P 947 amino acid catabolic process to alcohol via Ehrlich pathway 9 3 annotated: 1 1 1 0 0 0 0	2 6 0.00136242 P 947 amino acid catabolic process to alcohol via Ehrlich pathway 9 3 annotated: 1 1 1 0 0 0	2 6 0.00136242 P 947 amino acid catabolic process to alcohol via Ehrlich pathway 9 3 annotated: 1 1 1 0 0 0	2 6 0.00136242 P 947 amino acid catabolic process to alcohol via Ehrlich pathway 9 3 annotated: 1 1 1 0 0 0	2 6 0.00136242 P 947 amino acid catabolic process to alcohol via Ehrlich pathway 9 3 annotated: 1 1 1 0 0 0	2 6 0.00136242 P 947 amino acid catabolic process to alcohol via Ehrlich pathway 9 3 annotated: 1 1 1 0 0 0	2 6 0.00136242 P 947 amino acid catabolic process to alcohol via Ehrlich pathway 9 3 annotated: 1 1 1 0 0 0	2 6 0.00136242 P 947 amino acid catabolic process to alcohol via Ehrlich pathway 9 3 annotated: 1 1 1 0 0 0	2 6 0.00136242 P 947 amino acid catabolic process to alcohol via Ehrlich pathway 9 3 annotated: 1 1 1 0 0 0
2 7 0.0029686 P 955 amino acid catabolic process via Ehrlich pathway 9 3 annotated: 1 1 1 0 0 0 0	2 6 0.00136242 P 955 amino acid catabolic process via Ehrlich pathway 9 3 annotated: 1 1 1 0 0 0	2 6 0.00136242 P 955 amino acid catabolic process via Ehrlich pathway 9 3 annotated: 1 1 1 0 0 0	2 6 0.00136242 P 955 amino acid catabolic process via Ehrlich pathway 9 3 annotated: 1 1 1 0 0 0	2 6 0.00136242 P 955 amino acid catabolic process via Ehrlich pathway 9 3 annotated: 1 1 1 0 0 0	2 6 0.00136242 P 955 amino acid catabolic process via Ehrlich pathway 9 3 annotated: 1 1 1 0 0 0	2 6 0.00136242 P 955 amino acid catabolic process via Ehrlich pathway 9 3 annotated: 1 1 1 0 0 0	2 6 0.00136242 P 955 amino acid catabolic process via Ehrlich pathway 9 3 annotated: 1 1 1 0 0 0	2 6 0.00136242 P 955 amino acid catabolic process via Ehrlich pathway 9 3 annotated: 1 1 1 0 0 0
2 7 0.0029686 P 6067 ethanol metabolic process 9 3 annotated: 1 1 1 0 0 0 0	2 6 0.00136242 P 6067 ethanol metabolic process 9 3 annotated: 1 1 1 0 0 0	2 6 0.00136242 P 6067 ethanol metabolic process 9 3 annotated: 1 1 1 0 0 0	2 6 0.00136242 P 6067 ethanol metabolic process 9 3 annotated: 1 1 1 0 0 0	2 6 0.00136242 P 6067 ethanol metabolic process 9 3 annotated: 1 1 1 0 0 0	2 6 0.00136242 P 6067 ethanol metabolic process 9 3 annotated: 1 1 1 0 0 0	2 6 0.00136242 P 6067 ethanol metabolic process 9 3 annotated: 1 1 1 0 0 0	2 6 0.00136242 P 6067 ethanol metabolic process 9 3 annotated: 1 1 1 0 0 0	2 6 0.00136242 P 6067 ethanol metabolic process 9 3 annotated: 1 1 1 0 0 0
2 7 0.0029686 P 34308 primary alcohol metabolic process 9 3 annotated: 1 1 1 0 0 0 0	2 6 0.00136242 P 34308 primary alcohol metabolic process 9 3 annotated: 1 1 1 0 0 0	2 6 0.00136242 P 34308 primary alcohol metabolic process 9 3 annotated: 1 1 1 0 0 0	2 6 0.00136242 P 34308 primary alcohol metabolic process 9 3 annotated: 1 1 1 0 0 0	2 6 0.00136242 P 34308 primary alcohol metabolic process 9 3 annotated: 1 1 1 0 0 0	2 6 0.00136242 P 34308 primary alcohol metabolic process 9 3 annotated: 1 1 1 0 0 0	2 6 0.00136242 P 34308 primary alcohol metabolic process 9 3 annotated: 1 1 1 0 0 0	2 6 0.00136242 P 34308 primary alcohol metabolic process 9 3 annotated: 1 1 1 0 0 0	2 6 0.00136242 P 34308 primary alcohol metabolic process 9 3 annotated: 1 1 1 0 0 0
2 7 0.00422974 P 6576 cellular biogenic amine metabolic process 10 3 annotated: 1 1 1 0 0 0 0	2 6 0.00168469 P 5996 monosaccharide metabolic process 33 4 annotated: 1 1 0 0 1 1	2 6 0.00168469 P 5996 monosaccharide metabolic process 33 4 annotated: 1 1 0 0 1 1	2 6 0.00168469 P 5996 monosaccharide metabolic process 33 4 annotated: 1 1 0 0 1 1	2 6 0.00168469 P 5996 monosaccharide metabolic process 33 4 annotated: 1 1 0 0 1 1	2 6 0.00168469 P 5996 monosaccharide metabolic process 33 4 annotated: 1 1 0 0 1 1	2 6 0.00168469 P 5996 monosaccharide metabolic process 33 4 annotated: 1 1 0 0 1 1	2 6 0.00168469 P 5996 monosaccharide metabolic process 33 4 annotated: 1 1 0 0 1 1	2 6 0.00168469 P 5996 monosaccharide metabolic process 33 4 annotated: 1 1 0 0 1 1
2 7 0.00422974 P 9308 amine metabolic process 10 3 annotated: 1 1 1 0 0 0 0	2 6 0.00168469 P 19318 hexose metabolic process 33 4 annotated: 1 1 0 0 1 1	2 6 0.00168469 P 19318 hexose metabolic process 33 4 annotated: 1 1 0 0 1 1	2 6 0.00168469 P 19318 hexose metabolic process 33 4 annotated: 1 1 0 0 1 1	2 6 0.00168469 P 19318 hexose metabolic process 33 4 annotated: 1 1 0 0 1 1	2 6 0.00168469 P 19318 hexose metabolic process 33 4 annotated: 1 1 0 0 1 1	2 6 0.00168469 P 19318 hexose metabolic process 33 4 annotated: 1 1 0 0 1 1	2 6 0.00168469 P 19318 hexose metabolic process 33 4 annotated: 1 1 0 0 1 1	2 6 0.00168469 P 19318 hexose metabolic process 33 4 annotated: 1 1 0 0 1 1
2 7 0.00422974 P 44106 cellular amine metabolic process 10 3 annotated: 1 1 1 0 0 0 0	2 6 0.00194249 P 6576 cellular biogenic amine metabolic process 10 3 annotated: 1 1 1 0 0 0	2 6 0.00194249 P 6576 cellular biogenic amine metabolic process 10 3 annotated: 1 1 1 0 0 0	2 6 0.00194249 P 6576 cellular biogenic amine metabolic process 10 3 annotated: 1 1 1 0 0 0	2 6 0.00194249 P 6576 cellular biogenic amine metabolic process 10 3 annotated: 1 1 1 0 0 0	2 6 0.00194249 P 6576 cellular biogenic amine metabolic process 10 3 annotated: 1 1 1 0 0 0	2 6 0.00194249 P 6576 cellular biogenic amine metabolic process 10 3 annotated: 1 1 1 0 0 0	2 6 0.00194249 P 6576 cellular biogenic amine metabolic process 10 3 annotated: 1 1 1 0 0 0	2 6 0.00194249 P 6576 cellular biogenic amine metabolic process 10 3 annotated: 1 1 1 0 0 0
2 7 0.00422974 F 16830 carbon-carbon lyase activity 10 3 annotated: 1 1 1 0 0 0 0	2 6 0.00194249 P 9308 amine metabolic process 10 3 annotated: 1 1 1 0 0 0	2 6 0.00194249 P 9308 amine metabolic process 10 3 annotated: 1 1 1 0 0 0	2 6 0.00194249 P 9308 amine metabolic process 10 3 annotated: 1 1 1 0 0 0	2 6 0.00194249 P 9308 amine metabolic process 10 3 annotated: 1 1 1 0 0 0	2 6 0.00194249 P 9308 amine metabolic process 10 3 annotated: 1 1 1 0 0 0	2 6 0.00194249 P 9308 amine metabolic process 10 3 annotated: 1 1 1 0 0 0	2 6 0.00194249 P 9308 amine metabolic process 10 3 annotated: 1 1 1 0 0 0	2 6 0.00194249 P 9308 amine metabolic process 10 3 annotated: 1 1 1 0 0 0
2 7 0.00481431 P 5996 monosaccharide metabolic process 33 4 annotated: 1 1 0 0 1 1 0	2 6 0.00194249 P 44106 cellular amine metabolic process 10 3 annotated: 1 1 1 0 0 0	2 6 0.00194249 P 44106 cellular amine metabolic process 10 3 annotated: 1 1 1 0 0 0	2 6 0.00194249 P 44106 cellular amine metabolic process 10 3 annotated: 1 1 1 0 0 0	2 6 0.00194249 P 44106 cellular amine metabolic process 10 3 annotated: 1 1 1 0 0 0	2 6 0.00194249 P 44106 cellular amine metabolic process 10 3 annotated: 1 1 1 0 0 0	2 6 0.00194249 P 44106 cellular amine metabolic process 10 3 annotated: 1 1 1 0 0 0	2 6 0.00194249 P 44106 cellular amine metabolic process 10 3 annotated: 1 1 1 0 0 0	2 6 0.00194249 P 44106 cellular amine metabolic process 10 3 annotated: 1 1 1 0 0 0
2 7 0.00481431 P 19318 hexose metabolic process 33 4 annotated: 1 1 0 0 1 1 0	2 6 0.00194249 F 16830 carbon-carbon lyase activity 10 3 annotated: 1 1 1 0 0 0	2 6 0.00194249 F 16830 carbon-carbon lyase activity 10 3 annotated: 1 1 1 0 0 0	2 6 0.00194249 F 16830 carbon-carbon lyase activity 10 3 annotated: 1 1 1 0 0 0	2 6 0.00194249 F 16830 carbon-carbon lyase activity 10 3 annotated: 1 1 1 0 0 0	2 6 0.00194249 F 16830 carbon-carbon lyase activity 10 3 annotated: 1 1 1 0 0 0	2 6 0.00194249 F 16830 carbon-carbon lyase activity 10 3 annotated: 1 1 1 0 0 0	2 6 0.00194249 F 16830 carbon-carbon lyase activity 10 3 annotated: 1 1 1 0 0 0	2 6 0.00194249 F 16830 carbon-carbon lyase activity 10 3 annotated: 1 1 1 0 0 0
2 7 0.00824992 F 47433 branched-chain-2-oxoacid decarboxylase activity 2 2 annotated: 1 1 0 0 0 0 0	2 6 0.00471424 F 47433 branched-chain-2-oxoacid decarboxylase activity 2 2 annotated: 1 1 0 0 0 0	2 6 0.00471424 F 47433 branched-chain-2-oxoacid decarboxylase activity 2 2 annotated: 1 1 0 0 0 0	2 6 0.00471424 F 47433 branched-chain-2-oxoacid decarboxylase activity 2 2 annotated: 1 1 0 0 0 0	2 6 0.00471424 F 47433 branched-chain-2-oxoacid decarboxylase activity 2 2 annotated: 1 1 0 0 0 0	2 6 0.00471424 F 47433 branched-chain-2-oxoacid decarboxylase activity 2 2 annotated: 1 1 0 0 0 0	2 6 0.00471424 F 47433 branched-chain-2-oxoacid decarboxylase activity 2 2 annotated: 1 1 0 0 0 0	2 6 0.00471424 F 47433 branched-chain-2-oxoacid decarboxylase activity 2 2 annotated: 1 1 0 0 0 0	2 6 0.00471424 F 47433 branched-chain-2-oxoacid decarboxylase activity 2 2 annotated: 1 1 0 0 0 0
	2 6 0.00659468 P 44724 single-organism carbohydrate catabolic process 46 4 annotated: 1 1 0 0 1 1	2 6 0.00659468 P 44724 single-organism carbohydrate catabolic process 46 4 annotated: 1 1 0 0 1 1	2 6 0.00659468 P 44724 single-organism carbohydrate catabolic process 46 4 annotated: 1 1 0 0 1 1	2 6 0.00659468 P 44724 single-organism carbohydrate catabolic process 46 4 annotated: 1 1 0 0 1 1	2 6 0.00659468 P 44724 single-organism carbohydrate catabolic process 46 4 annotated: 1 1 0 0 1 1	2 6 0.00659468 P 44724 single-organism carbohydrate catabolic process 46 4 annotated: 1 1 0 0 1 1	2 6 0.00659468 P 44724 single-organism carbohydrate catabolic process 46 4 annotated: 1 1 0 0 1 1	2 6 0.00659468 P 44724 single-organism carbohydrate catabolic process 46 4 annotated: 1 1 0 0 1 1
3 9 index: 852 856 899 900 947 973 1034 1049 1096	2 6 0.00729301 P 1901606 alpha-amino acid catabolic process 15 3 annotated: 1 1 1 0 0 0	2 6 0.00729301 P 1901606 alpha-amino acid catabolic process 15 3 annotated: 1 1 1 0 0 0	2 6 0.00729301 P 1901606 alpha-amino acid catabolic process 15 3 annotated: 1 1 1 0 0 0	2 6 0.00729301 P 1901606 alpha-amino acid catabolic process 15 3 annotated: 1 1 1 0 0 0	2 6 0.00729301 P 1901606 alpha-amino acid catabolic process 15 3 annotated: 1 1 1 0 0 0	2 6 0.00729301 P 1901606 alpha-amino acid catabolic process 15 3 annotated: 1 1 1 0 0 0	2 6 0.00729301 P 1901606 alpha-amino acid catabolic process 15 3 annotated: 1 1 1 0 0 0	2 6 0.00729301 P 1901606 alpha-amino acid catabolic process 15 3 annotated: 1 1 1 0 0 0
3 9 sysname: YDL204W YDL223C YFL013W-A YFL014W YHR139C YJL052W YML128C YMR175W YPL223C	2 6 0.00784086 P 16052 carbohydrate catabolic process 48 4 annotated: 1 1 0 0 1 1	2 6 0.00784086 P 16052 carbohydrate catabolic process 48 4 annotated: 1 1 0 0 1 1	2 6 0.00784086 P 16052 carbohydrate catabolic process 48 4 annotated: 1 1 0 0 1 1	2 6 0.00784086 P 16052 carbohydrate catabolic process 48 4 annotated: 1 1 0 0 1 1	2 6 0.00784086 P 16052 carbohydrate catabolic process 48 4 annotated: 1 1 0 0 1 1	2 6 0.00784086 P 16052 carbohydrate catabolic process 48 4 annotated: 1 1 0 0 1 1	2 6 0.00784086 P 16052 carbohydrate catabolic process 48 4 annotated: 1 1 0 0 1 1	2 6 0.00784086 P 16052 carbohydrate catabolic process 48 4 annotated: 1 1 0 0 1 1
3 9 clusters: 6
	3 8 index: 852 856 899 900 947 1034 1049 1096	3 8 index: 852 856 899 900 947 1034 1049 1096	3 8 index: 852 856 899 900 947 1034 1049 1096	3 8 index: 852 856 899 900 947 1034 1049 1096	3 8 index: 852 856 899 900 947 1034 1049 1096	3 8 index: 852 856 899 900 947 1034 1049 1096	3 8 index: 852 856 899 900 947 1034 1049 1096	3 8 index: 852 856 899 900 947 1034 1049 1096
4 17 index: 768 818 819 854 855 866 917 919 921 930 956 963 969 1003 1026 1041 1074	3 8 sysname: YDL204W YDL223C YFL013W-A YFL014W YHR139C YML128C YMR175W YPL223C	3 8 sysname: YDL204W YDL223C YFL013W-A YFL014W YHR139C YML128C YMR175W YPL223C	3 8 sysname: YDL204W YDL223C YFL013W-A YFL014W YHR139C YML128C YMR175W YPL223C	3 8 sysname: YDL204W YDL223C YFL013W-A YFL014W YHR139C YML128C YMR175W YPL223C	3 8 sysname: YDL204W YDL223C YFL013W-A YFL014W YHR139C YML128C YMR175W YPL223C	3 8 sysname: YDL204W YDL223C YFL013W-A YFL014W YHR139C YML128C YMR175W YPL223C	3 8 sysname: YDL204W YDL223C YFL013W-A YFL014W YHR139C YML128C YMR175W YPL223C	3 8 sysname: YDL204W YDL223C YFL013W-A YFL014W YHR139C YML128C YMR175W YPL223C
4 17 sysname: YAL054C YCR010C YCR012W YDL218W YDL222C YDR161W YGR043C YGR086C YGR088W YGR236C YIL057C YIL136W YIR038C YKL152C YLR327C YMR107W YOL053C-A	3 8 clusters:	3 8 clusters:	3 8 clusters:	3 8 clusters:	3 8 clusters:	3 8 clusters:	3 8 clusters:	3 8 clusters:
4 17 clusters: 6
	4 17 index: 768 818 819 854 855 866 917 919 921 930 956 963 969 1003 1026 1041 1074	4 17 index: 768 818 819 854 855 866 917 919 921 930 956 963 969 1003 1026 1041 1074	4 17 index: 768 818 819 854 855 866 917 919 921 930 956 963 969 1003 1026 1041 1074	4 17 index: 768 818 819 854 855 866 917 919 921 930 956 963 969 1003 1026 1041 1074	4 17 index: 768 818 819 854 855 866 917 919 921 930 956 963 969 1003 1026 1041 1074	4 17 index: 768 818 819 854 855 866 917 919 921 930 956 963 969 1003 1026 1041 1074	4 17 index: 768 818 819 854 855 866 917 919 921 930 956 963 969 1003 1026 1041 1074	4 17 index: 768 818 819 854 855 866 917 919 921 930 956 963 969 1003 1026 1041 1074
5 22 index: 780 790 805 806 808 816 820 836 903 909 911 964 990 994 1001 1007 1018 1050 1065 1077 1089 1100	4 17 sysname: YAL054C YCR010C YCR012W YDL218W YDL222C YDR161W YGR043C YGR086C YGR088W YGR236C YIL057C YIL136W YIR038C YKL152C YLR327C YMR107W YOL053C-A	4 17 sysname: YAL054C YCR010C YCR012W YDL218W YDL222C YDR161W YGR043C YGR086C YGR088W YGR236C YIL057C YIL136W YIR038C YKL152C YLR327C YMR107W YOL053C-A	4 17 sysname: YAL054C YCR010C YCR012W YDL218W YDL222C YDR161W YGR043C YGR086C YGR088W YGR236C YIL057C YIL136W YIR038C YKL152C YLR327C YMR107W YOL053C-A	4 17 sysname: YAL054C YCR010C YCR012W YDL218W YDL222C YDR161W YGR043C YGR086C YGR088W YGR236C YIL057C YIL136W YIR038C YKL152C YLR327C YMR107W YOL053C-A	4 17 sysname: YAL054C YCR010C YCR012W YDL218W YDL222C YDR161W YGR043C YGR086C YGR088W YGR236C YIL057C YIL136W YIR038C YKL152C YLR327C YMR107W YOL053C-A	4 17 sysname: YAL054C YCR010C YCR012W YDL218W YDL222C YDR161W YGR043C YGR086C YGR088W YGR236C YIL057C YIL136W YIR038C YKL152C YLR327C YMR107W YOL053C-A	4 17 sysname: YAL054C YCR010C YCR012W YDL218W YDL222C YDR161W YGR043C YGR086C YGR088W YGR236C YIL057C YIL136W YIR038C YKL152C YLR327C YMR107W YOL053C-A	4 17 sysname: YAL054C YCR010C YCR012W YDL218W YDL222C YDR161W YGR043C YGR086C YGR088W YGR236C YIL057C YIL136W YIR038C YKL152C YLR327C YMR107W YOL053C-A
5 22 sysname: YBL066C YBR072W YBR145W YBR196C YBR214W YCL040W YCR021C YDL078C YFL029C YGL037C YGL088W YIL155C YJR066W YKL050C YKL150W YKR009C YLR164W YMR176W YNL195C YOL086C YPL004C YPR149W	4 17 clusters:	4 17 clusters:	4 17 clusters:	4 17 clusters:	4 17 clusters:	4 17 clusters:	4 17 clusters:	4 17 clusters:
5 22 clusters: 12 12 12 2
5 22 0.00153808 P 19362 pyridine nucleotide metabolic process 24 6 annotated: 0 0 1 1 0 0 0 1 0 1 0 1 0 0 0 0 0 0 0 1 0 0	5 21 index: 780 790 805 806 808 816 820 903 909 911 964 990 994 1001 1007 1018 1050 1065 1077 1089 1100	5 21 index: 780 790 805 806 808 816 820 903 909 911 964 990 994 1001 1007 1018 1050 1065 1077 1089 1100	5 21 index: 780 790 805 806 808 816 820 903 909 911 964 990 994 1001 1007 1018 1050 1065 1077 1089 1100	5 21 index: 780 790 805 806 808 816 820 903 909 911 964 990 994 1001 1007 1018 1050 1065 1077 1089 1100	5 21 index: 780 790 805 806 808 816 820 903 909 911 964 990 994 1001 1007 1018 1050 1065 1077 1089 1100	5 21 index: 780 790 805 806 808 816 820 903 909 911 964 990 994 1001 1007 1018 1050 1065 1077 1089 1100	5 21 index: 780 790 805 806 808 816 820 903 909 911 964 990 994 1001 1007 1018 1050 1065 1077 1089 1100	5 21 index: 780 790 805 806 808 816 820 903 909 911 964 990 994 1001 1007 1018 1050 1065 1077 1089 1100
5 22 0.00326137 P 6733 oxidoreduction coenzyme metabolic process 27 6 annotated: 0 0 1 1 0 0 0 1 0 1 0 1 0 0 0 0 0 0 0 1 0 0	5 21 sysname: YBL066C YBR072W YBR145W YBR196C YBR214W YCL040W YCR021C YFL029C YGL037C YGL088W YIL155C YJR066W YKL050C YKL150W YKR009C YLR164W YMR176W YNL195C YOL086C YPL004C YPR149W	5 21 sysname: YBL066C YBR072W YBR145W YBR196C YBR214W YCL040W YCR021C YFL029C YGL037C YGL088W YIL155C YJR066W YKL050C YKL150W YKR009C YLR164W YMR176W YNL195C YOL086C YPL004C YPR149W	5 21 sysname: YBL066C YBR072W YBR145W YBR196C YBR214W YCL040W YCR021C YFL029C YGL037C YGL088W YIL155C YJR066W YKL050C YKL150W YKR009C YLR164W YMR176W YNL195C YOL086C YPL004C YPR149W	5 21 sysname: YBL066C YBR072W YBR145W YBR196C YBR214W YCL040W YCR021C YFL029C YGL037C YGL088W YIL155C YJR066W YKL050C YKL150W YKR009C YLR164W YMR176W YNL195C YOL086C YPL004C YPR149W	5 21 sysname: YBL066C YBR072W YBR145W YBR196C YBR214W YCL040W YCR021C YFL029C YGL037C YGL088W YIL155C YJR066W YKL050C YKL150W YKR009C YLR164W YMR176W YNL195C YOL086C YPL004C YPR149W	5 21 sysname: YBL066C YBR072W YBR145W YBR196C YBR214W YCL040W YCR021C YFL029C YGL037C YGL088W YIL155C YJR066W YKL050C YKL150W YKR009C YLR164W YMR176W YNL195C YOL086C YPL004C YPR149W	5 21 sysname: YBL066C YBR072W YBR145W YBR196C YBR214W YCL040W YCR021C YFL029C YGL037C YGL088W YIL155C YJR066W YKL050C YKL150W YKR009C YLR164W YMR176W YNL195C YOL086C YPL004C YPR149W	5 21 sysname: YBL066C YBR072W YBR145W YBR196C YBR214W YCL040W YCR021C YFL029C YGL037C YGL088W YIL155C YJR066W YKL050C YKL150W YKR009C YLR164W YMR176W YNL195C YOL086C YPL004C YPR149W
5 22 0.00326137 P 72524 pyridine-containing compound metabolic process 27 6 annotated: 0 0 1 1 0 0 0 1 0 1 0 1 0 0 0 0 0 0 0 1 0 0	5 21 clusters: 12	5 21 clusters:	5 21 clusters:	5 21 clusters:	5 21 clusters:	5 21 clusters:	5 21 clusters:	5 21 clusters:
6 9 index: 767 810 928 973 982 986 995 1041 1087	6 8 index: 767 810 928 973 982 986 995 1087	6 8 index: 767 810 928 973 982 986 995 1087	6 8 index: 767 810 928 973 982 986 995 1087	6 8 index: 767 810 928 973 982 986 995 1087	6 8 index: 767 810 928 973 982 986 995 1087	6 8 index: 767 810 928 973 982 986 995 1087	6 8 index: 767 810 928 973 982 986 995 1087	6 8 index: 767 810 928 973 982 986 995 1087
6 9 sysname: YAL038W YBR229C YGR192C YJL052W YJL175W YJR009C YKL060C YMR107W YOR374W	6 8 sysname: YAL038W YBR229C YGR192C YJL052W YJL175W YJR009C YKL060C YOR374W	6 8 sysname: YAL038W YBR229C YGR192C YJL052W YJL175W YJR009C YKL060C YOR374W	6 8 sysname: YAL038W YBR229C YGR192C YJL052W YJL175W YJR009C YKL060C YOR374W	6 8 sysname: YAL038W YBR229C YGR192C YJL052W YJL175W YJR009C YKL060C YOR374W	6 8 sysname: YAL038W YBR229C YGR192C YJL052W YJL175W YJR009C YKL060C YOR374W	6 8 sysname: YAL038W YBR229C YGR192C YJL052W YJL175W YJR009C YKL060C YOR374W	6 8 sysname: YAL038W YBR229C YGR192C YJL052W YJL175W YJR009C YKL060C YOR374W	6 8 sysname: YAL038W YBR229C YGR192C YJL052W YJL175W YJR009C YKL060C YOR374W
6 9 clusters: 3 4	6 8 clusters:	6 8 clusters:	6 8 clusters:	6 8 clusters:	6 8 clusters:	6 8 clusters:	6 8 clusters:	6 8 clusters:
6 9 0.00000202 P 6090 pyruvate metabolic process 29 6 annotated: 1 0 1 1 0 1 1 0 1	6 8 0.000000685141 P 6090 pyruvate metabolic process 29 6 annotated: 1 0 1 1 0 1 1 1	6 8 0.000000685141 P 6090 pyruvate metabolic process 29 6 annotated: 1 0 1 1 0 1 1 1	6 8 0.000000685141 P 6090 pyruvate metabolic process 29 6 annotated: 1 0 1 1 0 1 1 1	6 8 0.000000685141 P 6090 pyruvate metabolic process 29 6 annotated: 1 0 1 1 0 1 1 1	6 8 0.000000685141 P 6090 pyruvate metabolic process 29 6 annotated: 1 0 1 1 0 1 1 1	6 8 0.000000685141 P 6090 pyruvate metabolic process 29 6 annotated: 1 0 1 1 0 1 1 1	6 8 0.000000685141 P 6090 pyruvate metabolic process 29 6 annotated: 1 0 1 1 0 1 1 1	6 8 0.000000685141 P 6090 pyruvate metabolic process 29 6 annotated: 1 0 1 1 0 1 1 1
6 9 0.0000321587 P 6096 glycolytic process 22 5 annotated: 1 0 1 1 0 1 1 0 0	6 8 0.0000144718 P 6096 glycolytic process 22 5 annotated: 1 0 1 1 0 1 1 0	6 8 0.0000144718 P 6096 glycolytic process 22 5 annotated: 1 0 1 1 0 1 1 0	6 8 0.0000144718 P 6096 glycolytic process 22 5 annotated: 1 0 1 1 0 1 1 0	6 8 0.0000144718 P 6096 glycolytic process 22 5 annotated: 1 0 1 1 0 1 1 0	6 8 0.0000144718 P 6096 glycolytic process 22 5 annotated: 1 0 1 1 0 1 1 0	6 8 0.0000144718 P 6096 glycolytic process 22 5 annotated: 1 0 1 1 0 1 1 0	6 8 0.0000144718 P 6096 glycolytic process 22 5 annotated: 1 0 1 1 0 1 1 0	6 8 0.0000144718 P 6096 glycolytic process 22 5 annotated: 1 0 1 1 0 1 1 0
6 9 0.0000364562 F 16620 oxidoreductase activity, acting on the aldehyde or oxo group of donors, NAD or NADP as accept 9 4 annotated: 0 0 1 1 0 1 0 0 1	6 8 0.0000203245 F 16620 oxidoreductase activity, acting on the aldehyde or oxo group of donors, NAD or NADP as accept 9 4 annotated: 0 0 1 1 0 1 0 1	6 8 0.0000203245 F 16620 oxidoreductase activity, acting on the aldehyde or oxo group of donors, NAD or NADP as accept 9 4 annotated: 0 0 1 1 0 1 0 1	6 8 0.0000203245 F 16620 oxidoreductase activity, acting on the aldehyde or oxo group of donors, NAD or NADP as accept 9 4 annotated: 0 0 1 1 0 1 0 1	6 8 0.0000203245 F 16620 oxidoreductase activity, acting on the aldehyde or oxo group of donors, NAD or NADP as accept 9 4 annotated: 0 0 1 1 0 1 0 1	6 8 0.0000203245 F 16620 oxidoreductase activity, acting on the aldehyde or oxo group of donors, NAD or NADP as accept 9 4 annotated: 0 0 1 1 0 1 0 1	6 8 0.0000203245 F 16620 oxidoreductase activity, acting on the aldehyde or oxo group of donors, NAD or NADP as accept 9 4 annotated: 0 0 1 1 0 1 0 1	6 8 0.0000203245 F 16620 oxidoreductase activity, acting on the aldehyde or oxo group of donors, NAD or NADP as accept 9 4 annotated: 0 0 1 1 0 1 0 1	6 8 0.0000203245 F 16620 oxidoreductase activity, acting on the aldehyde or oxo group of donors, NAD or NADP as accept 9 4 annotated: 0 0 1 1 0 1 0 1
6 9 0.000056336 F 4365 glyceraldehyde-3-phosphate dehydrogenase (NAD+) (phosphorylating) activity 3 3 annotated: 0 0 1 1 0 1 0 0 0	6 8 0.0000375574 F 4365 glyceraldehyde-3-phosphate dehydrogenase (NAD+) (phosphorylating) activity 3 3 annotated: 0 0 1 1 0 1 0 0	6 8 0.0000375574 F 4365 glyceraldehyde-3-phosphate dehydrogenase (NAD+) (phosphorylating) activity 3 3 annotated: 0 0 1 1 0 1 0 0	6 8 0.0000375574 F 4365 glyceraldehyde-3-phosphate dehydrogenase (NAD+) (phosphorylating) activity 3 3 annotated: 0 0 1 1 0 1 0 0	6 8 0.0000375574 F 4365 glyceraldehyde-3-phosphate dehydrogenase (NAD+) (phosphorylating) activity 3 3 annotated: 0 0 1 1 0 1 0 0	6 8 0.0000375574 F 4365 glyceraldehyde-3-phosphate dehydrogenase (NAD+) (phosphorylating) activity 3 3 annotated: 0 0 1 1 0 1 0 0	6 8 0.0000375574 F 4365 glyceraldehyde-3-phosphate dehydrogenase (NAD+) (phosphorylating) activity 3 3 annotated: 0 0 1 1 0 1 0 0	6 8 0.0000375574 F 4365 glyceraldehyde-3-phosphate dehydrogenase (NAD+) (phosphorylating) activity 3 3 annotated: 0 0 1 1 0 1 0 0	6 8 0.0000375574 F 4365 glyceraldehyde-3-phosphate dehydrogenase (NAD+) (phosphorylating) activity 3 3 annotated: 0 0 1 1 0 1 0 0
6 9 0.000203993 P 6094 gluconeogenesis 13 4 annotated: 0 0 1 1 0 1 1 0 0	6 8 0.0000762309 P 32787 monocarboxylic acid metabolic process 61 6 annotated: 1 0 1 1 0 1 1 1	6 8 0.0000762309 P 32787 monocarboxylic acid metabolic process 61 6 annotated: 1 0 1 1 0 1 1 1	6 8 0.0000762309 P 32787 monocarboxylic acid metabolic process 61 6 annotated: 1 0 1 1 0 1 1 1	6 8 0.0000762309 P 32787 monocarboxylic acid metabolic process 61 6 annotated: 1 0 1 1 0 1 1 1	6 8 0.0000762309 P 32787 monocarboxylic acid metabolic process 61 6 annotated: 1 0 1 1 0 1 1 1	6 8 0.0000762309 P 32787 monocarboxylic acid metabolic process 61 6 annotated: 1 0 1 1 0 1 1 1	6 8 0.0000762309 P 32787 monocarboxylic acid metabolic process 61 6 annotated: 1 0 1 1 0 1 1 1	6 8 0.0000762309 P 32787 monocarboxylic acid metabolic process 61 6 annotated: 1 0 1 1 0 1 1 1
6 9 0.000203993 P 19319 hexose biosynthetic process 13 4 annotated: 0 0 1 1 0 1 1 0 0	6 8 0.000114047 P 6094 gluconeogenesis 13 4 annotated: 0 0 1 1 0 1 1 0	6 8 0.000114047 P 6094 gluconeogenesis 13 4 annotated: 0 0 1 1 0 1 1 0	6 8 0.000114047 P 6094 gluconeogenesis 13 4 annotated: 0 0 1 1 0 1 1 0	6 8 0.000114047 P 6094 gluconeogenesis 13 4 annotated: 0 0 1 1 0 1 1 0	6 8 0.000114047 P 6094 gluconeogenesis 13 4 annotated: 0 0 1 1 0 1 1 0	6 8 0.000114047 P 6094 gluconeogenesis 13 4 annotated: 0 0 1 1 0 1 1 0	6 8 0.000114047 P 6094 gluconeogenesis 13 4 annotated: 0 0 1 1 0 1 1 0	6 8 0.000114047 P 6094 gluconeogenesis 13 4 annotated: 0 0 1 1 0 1 1 0
6 9 0.000203993 P 46364 monosaccharide biosynthetic process 13 4 annotated: 0 0 1 1 0 1 1 0 0	6 8 0.000114047 P 19319 hexose biosynthetic process 13 4 annotated: 0 0 1 1 0 1 1 0	6 8 0.000114047 P 19319 hexose biosynthetic process 13 4 annotated: 0 0 1 1 0 1 1 0	6 8 0.000114047 P 19319 hexose biosynthetic process 13 4 annotated: 0 0 1 1 0 1 1 0	6 8 0.000114047 P 19319 hexose biosynthetic process 13 4 annotated: 0 0 1 1 0 1 1 0	6 8 0.000114047 P 19319 hexose biosynthetic process 13 4 annotated: 0 0 1 1 0 1 1 0	6 8 0.000114047 P 19319 hexose biosynthetic process 13 4 annotated: 0 0 1 1 0 1 1 0	6 8 0.000114047 P 19319 hexose biosynthetic process 13 4 annotated: 0 0 1 1 0 1 1 0	6 8 0.000114047 P 19319 hexose biosynthetic process 13 4 annotated: 0 0 1 1 0 1 1 0
6 9 0.000203993 F 16903 oxidoreductase activity, acting on the aldehyde or oxo group of donors 13 4 annotated: 0 0 1 1 0 1 0 0 1	6 8 0.000114047 P 46364 monosaccharide biosynthetic process 13 4 annotated: 0 0 1 1 0 1 1 0	6 8 0.000114047 P 46364 monosaccharide biosynthetic process 13 4 annotated: 0 0 1 1 0 1 1 0	6 8 0.000114047 P 46364 monosaccharide biosynthetic process 13 4 annotated: 0 0 1 1 0 1 1 0	6 8 0.000114047 P 46364 monosaccharide biosynthetic process 13 4 annotated: 0 0 1 1 0 1 1 0	6 8 0.000114047 P 46364 monosaccharide biosynthetic process 13 4 annotated: 0 0 1 1 0 1 1 0	6 8 0.000114047 P 46364 monosaccharide biosynthetic process 13 4 annotated: 0 0 1 1 0 1 1 0	6 8 0.000114047 P 46364 monosaccharide biosynthetic process 13 4 annotated: 0 0 1 1 0 1 1 0	6 8 0.000114047 P 46364 monosaccharide biosynthetic process 13 4 annotated: 0 0 1 1 0 1 1 0
6 9 0.000219279 P 32787 monocarboxylic acid metabolic process 61 6 annotated: 1 0 1 1 0 1 1 0 1	6 8 0.000114047 F 16903 oxidoreductase activity, acting on the aldehyde or oxo group of donors 13 4 annotated: 0 0 1 1 0 1 0 1	6 8 0.000114047 F 16903 oxidoreductase activity, acting on the aldehyde or oxo group of donors 13 4 annotated: 0 0 1 1 0 1 0 1	6 8 0.000114047 F 16903 oxidoreductase activity, acting on the aldehyde or oxo group of donors 13 4 annotated: 0 0 1 1 0 1 0 1	6 8 0.000114047 F 16903 oxidoreductase activity, acting on the aldehyde or oxo group of donors 13 4 annotated: 0 0 1 1 0 1 0 1	6 8 0.000114047 F 16903 oxidoreductase activity, acting on the aldehyde or oxo group of donors 13 4 annotated: 0 0 1 1 0 1 0 1	6 8 0.000114047 F 16903 oxidoreductase activity, acting on the aldehyde or oxo group of donors 13 4 annotated: 0 0 1 1 0 1 0 1	6 8 0.000114047 F 16903 oxidoreductase activity, acting on the aldehyde or oxo group of donors 13 4 annotated: 0 0 1 1 0 1 0 1	6 8 0.000114047 F 16903 oxidoreductase activity, acting on the aldehyde or oxo group of donors 13 4 annotated: 0 0 1 1 0 1 0 1
6 9 0.00111352 F 50661 NADP binding 6 3 annotated: 0 0 1 1 0 1 0 0 0	6 8 0.000714085 P 44724 single-organism carbohydrate catabolic process 46 5 annotated: 1 0 1 1 0 1 1 0	6 8 0.000714085 P 44724 single-organism carbohydrate catabolic process 46 5 annotated: 1 0 1 1 0 1 1 0	6 8 0.000714085 P 44724 single-organism carbohydrate catabolic process 46 5 annotated: 1 0 1 1 0 1 1 0	6 8 0.000714085 P 44724 single-organism carbohydrate catabolic process 46 5 annotated: 1 0 1 1 0 1 1 0	6 8 0.000714085 P 44724 single-organism carbohydrate catabolic process 46 5 annotated: 1 0 1 1 0 1 1 0	6 8 0.000714085 P 44724 single-organism carbohydrate catabolic process 46 5 annotated: 1 0 1 1 0 1 1 0	6 8 0.000714085 P 44724 single-organism carbohydrate catabolic process 46 5 annotated: 1 0 1 1 0 1 1 0	6 8 0.000714085 P 44724 single-organism carbohydrate catabolic process 46 5 annotated: 1 0 1 1 0 1 1 0
6 9 0.00155881 P 44724 single-organism carbohydrate catabolic process 46 5 annotated: 1 0 1 1 0 1 1 0 0	6 8 0.000743807 F 50661 NADP binding 6 3 annotated: 0 0 1 1 0 1 0 0	6 8 0.000743807 F 50661 NADP binding 6 3 annotated: 0 0 1 1 0 1 0 0	6 8 0.000743807 F 50661 NADP binding 6 3 annotated: 0 0 1 1 0 1 0 0	6 8 0.000743807 F 50661 NADP binding 6 3 annotated: 0 0 1 1 0 1 0 0	6 8 0.000743807 F 50661 NADP binding 6 3 annotated: 0 0 1 1 0 1 0 0	6 8 0.000743807 F 50661 NADP binding 6 3 annotated: 0 0 1 1 0 1 0 0	6 8 0.000743807 F 50661 NADP binding 6 3 annotated: 0 0 1 1 0 1 0 0	6 8 0.000743807 F 50661 NADP binding 6 3 annotated: 0 0 1 1 0 1 0 0
6 9 0.00193559 P 16052 carbohydrate catabolic process 48 5 annotated: 1 0 1 1 0 1 1 0 0	6 8 0.000888012 P 16052 carbohydrate catabolic process 48 5 annotated: 1 0 1 1 0 1 1 0	6 8 0.000888012 P 16052 carbohydrate catabolic process 48 5 annotated: 1 0 1 1 0 1 1 0	6 8 0.000888012 P 16052 carbohydrate catabolic process 48 5 annotated: 1 0 1 1 0 1 1 0	6 8 0.000888012 P 16052 carbohydrate catabolic process 48 5 annotated: 1 0 1 1 0 1 1 0	6 8 0.000888012 P 16052 carbohydrate catabolic process 48 5 annotated: 1 0 1 1 0 1 1 0	6 8 0.000888012 P 16052 carbohydrate catabolic process 48 5 annotated: 1 0 1 1 0 1 1 0	6 8 0.000888012 P 16052 carbohydrate catabolic process 48 5 annotated: 1 0 1 1 0 1 1 0	6 8 0.000888012 P 16052 carbohydrate catabolic process 48 5 annotated: 1 0 1 1 0 1 1 0
6 9 0.0046219 F 51287 NAD binding 9 3 annotated: 0 0 1 1 0 1 0 0 0	6 8 0.00206042 P 5975 carbohydrate metabolic process 105 6 annotated: 1 1 1 1 0 1 1 0	6 8 0.00206042 P 5975 carbohydrate metabolic process 105 6 annotated: 1 1 1 1 0 1 1 0	6 8 0.00206042 P 5975 carbohydrate metabolic process 105 6 annotated: 1 1 1 1 0 1 1 0	6 8 0.00206042 P 5975 carbohydrate metabolic process 105 6 annotated: 1 1 1 1 0 1 1 0	6 8 0.00206042 P 5975 carbohydrate metabolic process 105 6 annotated: 1 1 1 1 0 1 1 0	6 8 0.00206042 P 5975 carbohydrate metabolic process 105 6 annotated: 1 1 1 1 0 1 1 0	6 8 0.00206042 P 5975 carbohydrate metabolic process 105 6 annotated: 1 1 1 1 0 1 1 0	6 8 0.00206042 P 5975 carbohydrate metabolic process 105 6 annotated: 1 1 1 1 0 1 1 0
6 9 0.005724 P 5975 carbohydrate metabolic process 105 6 annotated: 1 1 1 1 0 1 1 0 0	6 8 0.00309342 F 51287 NAD binding 9 3 annotated: 0 0 1 1 0 1 0 0	6 8 0.00309342 F 51287 NAD binding 9 3 annotated: 0 0 1 1 0 1 0 0	6 8 0.00309342 F 51287 NAD binding 9 3 annotated: 0 0 1 1 0 1 0 0	6 8 0.00309342 F 51287 NAD binding 9 3 annotated: 0 0 1 1 0 1 0 0	6 8 0.00309342 F 51287 NAD binding 9 3 annotated: 0 0 1 1 0 1 0 0	6 8 0.00309342 F 51287 NAD binding 9 3 annotated: 0 0 1 1 0 1 0 0	6 8 0.00309342 F 51287 NAD binding 9 3 annotated: 0 0 1 1 0 1 0 0	6 8 0.00309342 F 51287 NAD binding 9 3 annotated: 0 0 1 1 0 1 0 0
6 9 0.00640445 P 6006 glucose metabolic process 29 4 annotated: 0 0 1 1 0 1 1 0 0	6 8 0.00362116 P 6006 glucose metabolic process 29 4 annotated: 0 0 1 1 0 1 1 0	6 8 0.00362116 P 6006 glucose metabolic process 29 4 annotated: 0 0 1 1 0 1 1 0	6 8 0.00362116 P 6006 glucose metabolic process 29 4 annotated: 0 0 1 1 0 1 1 0	6 8 0.00362116 P 6006 glucose metabolic process 29 4 annotated: 0 0 1 1 0 1 1 0	6 8 0.00362116 P 6006 glucose metabolic process 29 4 annotated: 0 0 1 1 0 1 1 0	6 8 0.00362116 P 6006 glucose metabolic process 29 4 annotated: 0 0 1 1 0 1 1 0	6 8 0.00362116 P 6006 glucose metabolic process 29 4 annotated: 0 0 1 1 0 1 1 0	6 8 0.00362116 P 6006 glucose metabolic process 29 4 annotated: 0 0 1 1 0 1 1 0
6 9 0.00959397 P 16051 carbohydrate biosynthetic process 32 4 annotated: 0 0 1 1 0 1 1 0 0	6 8 0.00456398 P 19752 carboxylic acid metabolic process 120 6 annotated: 1 0 1 1 0 1 1 1	6 8 0.00456398 P 19752 carboxylic acid metabolic process 120 6 annotated: 1 0 1 1 0 1 1 1	6 8 0.00456398 P 19752 carboxylic acid metabolic process 120 6 annotated: 1 0 1 1 0 1 1 1	6 8 0.00456398 P 19752 carboxylic acid metabolic process 120 6 annotated: 1 0 1 1 0 1 1 1	6 8 0.00456398 P 19752 carboxylic acid metabolic process 120 6 annotated: 1 0 1 1 0 1 1 1	6 8 0.00456398 P 19752 carboxylic acid metabolic process 120 6 annotated: 1 0 1 1 0 1 1 1	6 8 0.00456398 P 19752 carboxylic acid metabolic process 120 6 annotated: 1 0 1 1 0 1 1 1	6 8 0.00456398 P 19752 carboxylic acid metabolic process 120 6 annotated: 1 0 1 1 0 1 1 1
	6 8 0.00479425 P 6082 organic acid metabolic process 121 6 annotated: 1 0 1 1 0 1 1 1	6 8 0.00479425 P 6082 organic acid metabolic process 121 6 annotated: 1 0 1 1 0 1 1 1	6 8 0.00479425 P 6082 organic acid metabolic process 121 6 annotated: 1 0 1 1 0 1 1 1	6 8 0.00479425 P 6082 organic acid metabolic process 121 6 annotated: 1 0 1 1 0 1 1 1	6 8 0.00479425 P 6082 organic acid metabolic process 121 6 annotated: 1 0 1 1 0 1 1 1	6 8 0.00479425 P 6082 organic acid metabolic process 121 6 annotated: 1 0 1 1 0 1 1 1	6 8 0.00479425 P 6082 organic acid metabolic process 121 6 annotated: 1 0 1 1 0 1 1 1	6 8 0.00479425 P 6082 organic acid metabolic process 121 6 annotated: 1 0 1 1 0 1 1 1
7 19 index: 438 448 471 478 484 522 523 577 617 639 640 656 660 669 696 707 708 744 745	6 8 0.00479425 P 43436 oxoacid metabolic process 121 6 annotated: 1 0 1 1 0 1 1 1	6 8 0.00479425 P 43436 oxoacid metabolic process 121 6 annotated: 1 0 1 1 0 1 1 1	6 8 0.00479425 P 43436 oxoacid metabolic process 121 6 annotated: 1 0 1 1 0 1 1 1	6 8 0.00479425 P 43436 oxoacid metabolic process 121 6 annotated: 1 0 1 1 0 1 1 1	6 8 0.00479425 P 43436 oxoacid metabolic process 121 6 annotated: 1 0 1 1 0 1 1 1	6 8 0.00479425 P 43436 oxoacid metabolic process 121 6 annotated: 1 0 1 1 0 1 1 1	6 8 0.00479425 P 43436 oxoacid metabolic process 121 6 annotated: 1 0 1 1 0 1 1 1	6 8 0.00479425 P 43436 oxoacid metabolic process 121 6 annotated: 1 0 1 1 0 1 1 1
7 19 sysname: YBR106W YDR037W YGR142W YHR049W YHR170W YMR244W YMR290C YBR078W YEL026W YGR152C YGR159C YHR128W YHR179W YJL116C YLR197W YMR217W YMR219W YOR309C YOR310C	6 8 0.0054361 P 16051 carbohydrate biosynthetic process 32 4 annotated: 0 0 1 1 0 1 1 0	6 8 0.0054361 P 16051 carbohydrate biosynthetic process 32 4 annotated: 0 0 1 1 0 1 1 0	6 8 0.0054361 P 16051 carbohydrate biosynthetic process 32 4 annotated: 0 0 1 1 0 1 1 0	6 8 0.0054361 P 16051 carbohydrate biosynthetic process 32 4 annotated: 0 0 1 1 0 1 1 0	6 8 0.0054361 P 16051 carbohydrate biosynthetic process 32 4 annotated: 0 0 1 1 0 1 1 0	6 8 0.0054361 P 16051 carbohydrate biosynthetic process 32 4 annotated: 0 0 1 1 0 1 1 0	6 8 0.0054361 P 16051 carbohydrate biosynthetic process 32 4 annotated: 0 0 1 1 0 1 1 0	6 8 0.0054361 P 16051 carbohydrate biosynthetic process 32 4 annotated: 0 0 1 1 0 1 1 0
7 19 clusters: 22;35 17	6 8 0.00616835 P 5996 monosaccharide metabolic process 33 4 annotated: 0 0 1 1 0 1 1 0	6 8 0.00616835 P 5996 monosaccharide metabolic process 33 4 annotated: 0 0 1 1 0 1 1 0	6 8 0.00616835 P 5996 monosaccharide metabolic process 33 4 annotated: 0 0 1 1 0 1 1 0	6 8 0.00616835 P 5996 monosaccharide metabolic process 33 4 annotated: 0 0 1 1 0 1 1 0	6 8 0.00616835 P 5996 monosaccharide metabolic process 33 4 annotated: 0 0 1 1 0 1 1 0	6 8 0.00616835 P 5996 monosaccharide metabolic process 33 4 annotated: 0 0 1 1 0 1 1 0	6 8 0.00616835 P 5996 monosaccharide metabolic process 33 4 annotated: 0 0 1 1 0 1 1 0	6 8 0.00616835 P 5996 monosaccharide metabolic process 33 4 annotated: 0 0 1 1 0 1 1 0
7 19 0.000380322 C 31428 box C/D snoRNP complex 6 4 annotated: 0 0 0 0 0 0 1 0 1 0 0 0 0 0 1 0 0 0 1	6 8 0.00616835 P 19318 hexose metabolic process 33 4 annotated: 0 0 1 1 0 1 1 0	6 8 0.00616835 P 19318 hexose metabolic process 33 4 annotated: 0 0 1 1 0 1 1 0	6 8 0.00616835 P 19318 hexose metabolic process 33 4 annotated: 0 0 1 1 0 1 1 0	6 8 0.00616835 P 19318 hexose metabolic process 33 4 annotated: 0 0 1 1 0 1 1 0	6 8 0.00616835 P 19318 hexose metabolic process 33 4 annotated: 0 0 1 1 0 1 1 0	6 8 0.00616835 P 19318 hexose metabolic process 33 4 annotated: 0 0 1 1 0 1 1 0	6 8 0.00616835 P 19318 hexose metabolic process 33 4 annotated: 0 0 1 1 0 1 1 0	6 8 0.00616835 P 19318 hexose metabolic process 33 4 annotated: 0 0 1 1 0 1 1 0
7 19 0.00793798 C 5732 small nucleolar ribonucleoprotein complex 11 4 annotated: 0 0 0 0 0 0 1 0 1 0 0 0 0 0 1 0 0 0 1
	7 19 index: 438 448 471 478 484 522 523 577 617 639 640 656 660 669 696 707 708 744 745	7 18 index: 438 448 471 478 484 522 523 577 617 639 640 656 660 669 707 708 744 745	7 18 index: 438 448 471 478 484 522 523 577 617 639 640 656 660 669 707 708 744 745	7 18 index: 438 448 471 478 484 522 523 577 617 639 640 656 660 669 707 708 744 745	7 18 index: 438 448 471 478 484 522 523 577 617 639 640 656 660 669 707 708 744 745	7 18 index: 438 448 471 478 484 522 523 577 617 639 640 656 660 669 707 708 744 745	7 18 index: 438 448 471 478 484 522 523 577 617 639 640 656 660 669 707 708 744 745	7 18 index: 438 448 471 478 484 522 523 577 617 639 640 656 660 669 707 708 744 745
8 34 index: 1106 1107 1108 1109 1113 1116 1117 1118 1119 1121 1123 1124 1126 1127 1128 1129 1130 1131 1132 1133 1134 1135 1136 1137 1138 1139 1143 1145 1146 1147 1148 1149 1150 1151	7 19 sysname: YBR106W YDR037W YGR142W YHR049W YHR170W YMR244W YMR290C YBR078W YEL026W YGR152C YGR159C YHR128W YHR179W YJL116C YLR197W YMR217W YMR219W YOR309C YOR310C	7 18 sysname: YBR106W YDR037W YGR142W YHR049W YHR170W YMR244W YMR290C YBR078W YEL026W YGR152C YGR159C YHR128W YHR179W YJL116C YMR217W YMR219W YOR309C YOR310C	7 18 sysname: YBR106W YDR037W YGR142W YHR049W YHR170W YMR244W YMR290C YBR078W YEL026W YGR152C YGR159C YHR128W YHR179W YJL116C YMR217W YMR219W YOR309C YOR310C	7 18 sysname: YBR106W YDR037W YGR142W YHR049W YHR170W YMR244W YMR290C YBR078W YEL026W YGR152C YGR159C YHR128W YHR179W YJL116C YMR217W YMR219W YOR309C YOR310C	7 18 sysname: YBR106W YDR037W YGR142W YHR049W YHR170W YMR244W YMR290C YBR078W YEL026W YGR152C YGR159C YHR128W YHR179W YJL116C YMR217W YMR219W YOR309C YOR310C	7 18 sysname: YBR106W YDR037W YGR142W YHR049W YHR170W YMR244W YMR290C YBR078W YEL026W YGR152C YGR159C YHR128W YHR179W YJL116C YMR217W YMR219W YOR309C YOR310C	7 18 sysname: YBR106W YDR037W YGR142W YHR049W YHR170W YMR244W YMR290C YBR078W YEL026W YGR152C YGR159C YHR128W YHR179W YJL116C YMR217W YMR219W YOR309C YOR310C	7 18 sysname: YBR106W YDR037W YGR142W YHR049W YHR170W YMR244W YMR290C YBR078W YEL026W YGR152C YGR159C YHR128W YHR179W YJL116C YMR217W YMR219W YOR309C YOR310C
8 34 sysname: YAL003W YBL033C YBL093C YBR068C YBR279W YDR249C YDR304C YDR310C YDR527W YER035W YHR092C YHR094C YIL170W YIL171W YJL138C YJL219W YJR045C YLL010C YLL024C YLL028W YLR224W YLR226W YML121W YML130C YMR011W YMR182C YOL006C YOR062C YOR344C YPL026C YPL057C YPL137C YPL240C YPR158W	7 19 clusters: 22;35	7 18 clusters:	7 18 clusters:	7 18 clusters:	7 18 clusters:	7 18 clusters:	7 18 clusters:	7 18 clusters:
8 34 clusters: 16;21 21 21 21 21 9 21	7 19 0.000380322 C 31428 box C/D snoRNP complex 6 4 annotated: 0 0 0 0 0 0 1 0 1 0 0 0 0 0 1 0 0 0 1
8 34 0.00000261842 P 8645 hexose transport 11 7 annotated: 0 0 0 0 0 0 0 0 0 0 1 1 1 1 0 1 0 0 0 0 0 0 0 0 1 0 0 0 0 1 0 0 0 0	7 19 0.00793798 C 5732 small nucleolar ribonucleoprotein complex 11 4 annotated: 0 0 0 0 0 0 1 0 1 0 0 0 0 0 1 0 0 0 1	8 32 index: 1106 1107 1109 1113 1116 1117 1118 1119 1121 1123 1124 1126 1127 1128 1129 1130 1131 1132 1134 1135 1136 1137 1138 1139 1143 1145 1146 1147 1148 1149 1150 1151	8 30 index: 1106 1107 1109 1113 1116 1117 1118 1119 1121 1123 1124 1126 1127 1128 1129 1130 1132 1134 1135 1136 1137 1138 1139 1145 1146 1147 1148 1149 1150 1151	8 30 index: 1106 1107 1109 1113 1116 1117 1118 1119 1121 1123 1124 1126 1127 1128 1129 1130 1132 1134 1135 1136 1137 1138 1139 1145 1146 1147 1148 1149 1150 1151	8 29 index: 1106 1107 1109 1113 1116 1117 1118 1119 1121 1123 1124 1126 1127 1128 1129 1130 1132 1135 1136 1137 1138 1139 1145 1146 1147 1148 1149 1150 1151	8 29 index: 1106 1107 1109 1113 1116 1117 1118 1119 1121 1123 1124 1126 1127 1128 1129 1130 1132 1135 1136 1137 1138 1139 1145 1146 1147 1148 1149 1150 1151	8 29 index: 1106 1107 1109 1113 1116 1117 1118 1119 1121 1123 1124 1126 1127 1128 1129 1130 1132 1135 1136 1137 1138 1139 1145 1146 1147 1148 1149 1150 1151	8 29 index: 1106 1107 1109 1113 1116 1117 1118 1119 1121 1123 1124 1126 1127 1128 1129 1130 1132 1135 1136 1137 1138 1139 1145 1146 1147 1148 1149 1150 1151
8 34 0.00000261842 P 15749 monosaccharide transport 11 7 annotated: 0 0 0 0 0 0 0 0 0 0 1 1 1 1 0 1 0 0 0 0 0 0 0 0 1 0 0 0 0 1 0 0 0 0		8 32 sysname: YAL003W YBL033C YBR068C YBR279W YDR249C YDR304C YDR310C YDR527W YER035W YHR092C YHR094C YIL170W YIL171W YJL138C YJL219W YJR045C YLL010C YLL024C YLR224W YLR226W YML121W YML130C YMR011W YMR182C YOL006C YOR062C YOR344C YPL026C YPL057C YPL137C YPL240C YPR158W	8 30 sysname: YAL003W YBL033C YBR068C YBR279W YDR249C YDR304C YDR310C YDR527W YER035W YHR092C YHR094C YIL170W YIL171W YJL138C YJL219W YJR045C YLL024C YLR224W YLR226W YML121W YML130C YMR011W YMR182C YOR062C YOR344C YPL026C YPL057C YPL137C YPL240C YPR158W	8 30 sysname: YAL003W YBL033C YBR068C YBR279W YDR249C YDR304C YDR310C YDR527W YER035W YHR092C YHR094C YIL170W YIL171W YJL138C YJL219W YJR045C YLL024C YLR224W YLR226W YML121W YML130C YMR011W YMR182C YOR062C YOR344C YPL026C YPL057C YPL137C YPL240C YPR158W	8 29 sysname: YAL003W YBL033C YBR068C YBR279W YDR249C YDR304C YDR310C YDR527W YER035W YHR092C YHR094C YIL170W YIL171W YJL138C YJL219W YJR045C YLL024C YLR226W YML121W YML130C YMR011W YMR182C YOR062C YOR344C YPL026C YPL057C YPL137C YPL240C YPR158W	8 29 sysname: YAL003W YBL033C YBR068C YBR279W YDR249C YDR304C YDR310C YDR527W YER035W YHR092C YHR094C YIL170W YIL171W YJL138C YJL219W YJR045C YLL024C YLR226W YML121W YML130C YMR011W YMR182C YOR062C YOR344C YPL026C YPL057C YPL137C YPL240C YPR158W	8 29 sysname: YAL003W YBL033C YBR068C YBR279W YDR249C YDR304C YDR310C YDR527W YER035W YHR092C YHR094C YIL170W YIL171W YJL138C YJL219W YJR045C YLL024C YLR226W YML121W YML130C YMR011W YMR182C YOR062C YOR344C YPL026C YPL057C YPL137C YPL240C YPR158W	8 29 sysname: YAL003W YBL033C YBR068C YBR279W YDR249C YDR304C YDR310C YDR527W YER035W YHR092C YHR094C YIL170W YIL171W YJL138C YJL219W YJR045C YLL024C YLR226W YML121W YML130C YMR011W YMR182C YOR062C YOR344C YPL026C YPL057C YPL137C YPL240C YPR158W
8 34 0.00000946678 P 35428 hexose transmembrane transport 8 6 annotated: 0 0 0 0 0 0 0 0 0 0 1 1 1 1 0 1 0 0 0 0 0 0 0 0 1 0 0 0 0 0 0 0 0 0	8 33 index: 1106 1107 1109 1113 1116 1117 1118 1119 1121 1123 1124 1126 1127 1128 1129 1130 1131 1132 1133 1134 1135 1136 1137 1138 1139 1143 1145 1146 1147 1148 1149 1150 1151	8 32 clusters: 21 21 21	8 30 clusters: 21	8 30 clusters: 21	8 29 clusters:	8 29 clusters:	8 29 clusters:	8 29 clusters:
8 34 0.00000946678 F 15145 monosaccharide transmembrane transporter activity 8 6 annotated: 0 0 0 0 0 0 0 0 0 0 1 1 1 1 0 1 0 0 0 0 0 0 0 0 1 0 0 0 0 0 0 0 0 0	8 33 sysname: YAL003W YBL033C YBR068C YBR279W YDR249C YDR304C YDR310C YDR527W YER035W YHR092C YHR094C YIL170W YIL171W YJL138C YJL219W YJR045C YLL010C YLL024C YLL028W YLR224W YLR226W YML121W YML130C YMR011W YMR182C YOL006C YOR062C YOR344C YPL026C YPL057C YPL137C YPL240C YPR158W	8 32 0.00000157162 P 8645 hexose transport 11 7 annotated: 0 0 0 0 0 0 0 0 0 1 1 1 1 0 1 0 0 0 0 0 0 0 1 0 0 0 0 1 0 0 0 0	8 30 0.000000921716 P 8645 hexose transport 11 7 annotated: 0 0 0 0 0 0 0 0 0 1 1 1 1 0 1 0 0 0 0 0 0 1 0 0 0 1 0 0 0 0	8 30 0.000000921716 P 8645 hexose transport 11 7 annotated: 0 0 0 0 0 0 0 0 0 1 1 1 1 0 1 0 0 0 0 0 0 1 0 0 0 1 0 0 0 0	8 29 0.000000685778 P 8645 hexose transport 11 7 annotated: 0 0 0 0 0 0 0 0 0 1 1 1 1 0 1 0 0 0 0 0 1 0 0 0 1 0 0 0 0	8 29 0.000000685778 P 8645 hexose transport 11 7 annotated: 0 0 0 0 0 0 0 0 0 1 1 1 1 0 1 0 0 0 0 0 1 0 0 0 1 0 0 0 0	8 29 0.000000685778 P 8645 hexose transport 11 7 annotated: 0 0 0 0 0 0 0 0 0 1 1 1 1 0 1 0 0 0 0 0 1 0 0 0 1 0 0 0 0	8 29 0.000000685778 P 8645 hexose transport 11 7 annotated: 0 0 0 0 0 0 0 0 0 1 1 1 1 0 1 0 0 0 0 0 1 0 0 0 1 0 0 0 0
8 34 0.00000946678 F 15149 hexose transmembrane transporter activity 8 6 annotated: 0 0 0 0 0 0 0 0 0 0 1 1 1 1 0 1 0 0 0 0 0 0 0 0 1 0 0 0 0 0 0 0 0 0	8 33 clusters: 21 21 21 21	8 32 0.00000157162 P 15749 monosaccharide transport 11 7 annotated: 0 0 0 0 0 0 0 0 0 1 1 1 1 0 1 0 0 0 0 0 0 0 1 0 0 0 0 1 0 0 0 0	8 30 0.000000921716 P 15749 monosaccharide transport 11 7 annotated: 0 0 0 0 0 0 0 0 0 1 1 1 1 0 1 0 0 0 0 0 0 1 0 0 0 1 0 0 0 0	8 30 0.000000921716 P 15749 monosaccharide transport 11 7 annotated: 0 0 0 0 0 0 0 0 0 1 1 1 1 0 1 0 0 0 0 0 0 1 0 0 0 1 0 0 0 0	8 29 0.000000685778 P 15749 monosaccharide transport 11 7 annotated: 0 0 0 0 0 0 0 0 0 1 1 1 1 0 1 0 0 0 0 0 1 0 0 0 1 0 0 0 0	8 29 0.000000685778 P 15749 monosaccharide transport 11 7 annotated: 0 0 0 0 0 0 0 0 0 1 1 1 1 0 1 0 0 0 0 0 1 0 0 0 1 0 0 0 0	8 29 0.000000685778 P 15749 monosaccharide transport 11 7 annotated: 0 0 0 0 0 0 0 0 0 1 1 1 1 0 1 0 0 0 0 0 1 0 0 0 1 0 0 0 0	8 29 0.000000685778 P 15749 monosaccharide transport 11 7 annotated: 0 0 0 0 0 0 0 0 0 1 1 1 1 0 1 0 0 0 0 0 1 0 0 0 1 0 0 0 0
8 34 0.00000946678 F 51119 sugar transmembrane transporter activity 8 6 annotated: 0 0 0 0 0 0 0 0 0 0 1 1 1 1 0 1 0 0 0 0 0 0 0 0 1 0 0 0 0 0 0 0 0 0	8 33 0.00000204841 P 8645 hexose transport 11 7 annotated: 0 0 0 0 0 0 0 0 0 1 1 1 1 0 1 0 0 0 0 0 0 0 0 1 0 0 0 0 1 0 0 0 0	8 32 0.00000609973 P 35428 hexose transmembrane transport 8 6 annotated: 0 0 0 0 0 0 0 0 0 1 1 1 1 0 1 0 0 0 0 0 0 0 1 0 0 0 0 0 0 0 0 0	8 30 0.00000386314 P 35428 hexose transmembrane transport 8 6 annotated: 0 0 0 0 0 0 0 0 0 1 1 1 1 0 1 0 0 0 0 0 0 1 0 0 0 0 0 0 0 0	8 30 0.00000386314 P 35428 hexose transmembrane transport 8 6 annotated: 0 0 0 0 0 0 0 0 0 1 1 1 1 0 1 0 0 0 0 0 0 1 0 0 0 0 0 0 0 0	8 29 0.00000299447 P 35428 hexose transmembrane transport 8 6 annotated: 0 0 0 0 0 0 0 0 0 1 1 1 1 0 1 0 0 0 0 0 1 0 0 0 0 0 0 0 0	8 29 0.00000299447 P 35428 hexose transmembrane transport 8 6 annotated: 0 0 0 0 0 0 0 0 0 1 1 1 1 0 1 0 0 0 0 0 1 0 0 0 0 0 0 0 0	8 29 0.00000299447 P 35428 hexose transmembrane transport 8 6 annotated: 0 0 0 0 0 0 0 0 0 1 1 1 1 0 1 0 0 0 0 0 1 0 0 0 0 0 0 0 0	8 29 0.00000299447 P 35428 hexose transmembrane transport 8 6 annotated: 0 0 0 0 0 0 0 0 0 1 1 1 1 0 1 0 0 0 0 0 1 0 0 0 0 0 0 0 0
8 34 0.0000255755 P 8643 carbohydrate transport 14 7 annotated: 0 0 0 0 0 0 0 0 0 0 1 1 1 1 0 1 0 0 0 0 0 0 0 0 1 0 0 0 0 1 0 0 0 0	8 33 0.00000204841 P 15749 monosaccharide transport 11 7 annotated: 0 0 0 0 0 0 0 0 0 1 1 1 1 0 1 0 0 0 0 0 0 0 0 1 0 0 0 0 1 0 0 0 0	8 32 0.00000609973 F 15145 monosaccharide transmembrane transporter activity 8 6 annotated: 0 0 0 0 0 0 0 0 0 1 1 1 1 0 1 0 0 0 0 0 0 0 1 0 0 0 0 0 0 0 0 0	8 30 0.00000386314 F 15145 monosaccharide transmembrane transporter activity 8 6 annotated: 0 0 0 0 0 0 0 0 0 1 1 1 1 0 1 0 0 0 0 0 0 1 0 0 0 0 0 0 0 0	8 30 0.00000386314 F 15145 monosaccharide transmembrane transporter activity 8 6 annotated: 0 0 0 0 0 0 0 0 0 1 1 1 1 0 1 0 0 0 0 0 0 1 0 0 0 0 0 0 0 0	8 29 0.00000299447 F 15145 monosaccharide transmembrane transporter activity 8 6 annotated: 0 0 0 0 0 0 0 0 0 1 1 1 1 0 1 0 0 0 0 0 1 0 0 0 0 0 0 0 0	8 29 0.00000299447 F 15145 monosaccharide transmembrane transporter activity 8 6 annotated: 0 0 0 0 0 0 0 0 0 1 1 1 1 0 1 0 0 0 0 0 1 0 0 0 0 0 0 0 0	8 29 0.00000299447 F 15145 monosaccharide transmembrane transporter activity 8 6 annotated: 0 0 0 0 0 0 0 0 0 1 1 1 1 0 1 0 0 0 0 0 1 0 0 0 0 0 0 0 0	8 29 0.00000299447 F 15145 monosaccharide transmembrane transporter activity 8 6 annotated: 0 0 0 0 0 0 0 0 0 1 1 1 1 0 1 0 0 0 0 0 1 0 0 0 0 0 0 0 0
8 34 0.0000278047 P 34219 carbohydrate transmembrane transport 9 6 annotated: 0 0 0 0 0 0 0 0 0 0 1 1 1 1 0 1 0 0 0 0 0 0 0 0 1 0 0 0 0 0 0 0 0 0	8 33 0.000007668 P 35428 hexose transmembrane transport 8 6 annotated: 0 0 0 0 0 0 0 0 0 1 1 1 1 0 1 0 0 0 0 0 0 0 0 1 0 0 0 0 0 0 0 0 0	8 32 0.00000609973 F 15149 hexose transmembrane transporter activity 8 6 annotated: 0 0 0 0 0 0 0 0 0 1 1 1 1 0 1 0 0 0 0 0 0 0 1 0 0 0 0 0 0 0 0 0	8 30 0.00000386314 F 15149 hexose transmembrane transporter activity 8 6 annotated: 0 0 0 0 0 0 0 0 0 1 1 1 1 0 1 0 0 0 0 0 0 1 0 0 0 0 0 0 0 0	8 30 0.00000386314 F 15149 hexose transmembrane transporter activity 8 6 annotated: 0 0 0 0 0 0 0 0 0 1 1 1 1 0 1 0 0 0 0 0 0 1 0 0 0 0 0 0 0 0	8 29 0.00000299447 F 15149 hexose transmembrane transporter activity 8 6 annotated: 0 0 0 0 0 0 0 0 0 1 1 1 1 0 1 0 0 0 0 0 1 0 0 0 0 0 0 0 0	8 29 0.00000299447 F 15149 hexose transmembrane transporter activity 8 6 annotated: 0 0 0 0 0 0 0 0 0 1 1 1 1 0 1 0 0 0 0 0 1 0 0 0 0 0 0 0 0	8 29 0.00000299447 F 15149 hexose transmembrane transporter activity 8 6 annotated: 0 0 0 0 0 0 0 0 0 1 1 1 1 0 1 0 0 0 0 0 1 0 0 0 0 0 0 0 0	8 29 0.00000299447 F 15149 hexose transmembrane transporter activity 8 6 annotated: 0 0 0 0 0 0 0 0 0 1 1 1 1 0 1 0 0 0 0 0 1 0 0 0 0 0 0 0 0
8 34 0.0000278047 F 15144 carbohydrate transmembrane transporter activity 9 6 annotated: 0 0 0 0 0 0 0 0 0 0 1 1 1 1 0 1 0 0 0 0 0 0 0 0 1 0 0 0 0 0 0 0 0 0	8 33 0.000007668 F 15145 monosaccharide transmembrane transporter activity 8 6 annotated: 0 0 0 0 0 0 0 0 0 1 1 1 1 0 1 0 0 0 0 0 0 0 0 1 0 0 0 0 0 0 0 0 0	8 32 0.00000609973 F 51119 sugar transmembrane transporter activity 8 6 annotated: 0 0 0 0 0 0 0 0 0 1 1 1 1 0 1 0 0 0 0 0 0 0 1 0 0 0 0 0 0 0 0 0	8 30 0.00000386314 F 51119 sugar transmembrane transporter activity 8 6 annotated: 0 0 0 0 0 0 0 0 0 1 1 1 1 0 1 0 0 0 0 0 0 1 0 0 0 0 0 0 0 0	8 30 0.00000386314 F 51119 sugar transmembrane transporter activity 8 6 annotated: 0 0 0 0 0 0 0 0 0 1 1 1 1 0 1 0 0 0 0 0 0 1 0 0 0 0 0 0 0 0	8 29 0.00000299447 F 51119 sugar transmembrane transporter activity 8 6 annotated: 0 0 0 0 0 0 0 0 0 1 1 1 1 0 1 0 0 0 0 0 1 0 0 0 0 0 0 0 0	8 29 0.00000299447 F 51119 sugar transmembrane transporter activity 8 6 annotated: 0 0 0 0 0 0 0 0 0 1 1 1 1 0 1 0 0 0 0 0 1 0 0 0 0 0 0 0 0	8 29 0.00000299447 F 51119 sugar transmembrane transporter activity 8 6 annotated: 0 0 0 0 0 0 0 0 0 1 1 1 1 0 1 0 0 0 0 0 1 0 0 0 0 0 0 0 0	8 29 0.00000299447 F 51119 sugar transmembrane transporter activity 8 6 annotated: 0 0 0 0 0 0 0 0 0 1 1 1 1 0 1 0 0 0 0 0 1 0 0 0 0 0 0 0 0
8 34 0.0000278047 F 1901476 carbohydrate transporter activity 9 6 annotated: 0 0 0 0 0 0 0 0 0 0 1 1 1 1 0 1 0 0 0 0 0 0 0 0 1 0 0 0 0 0 0 0 0 0	8 33 0.000007668 F 15149 hexose transmembrane transporter activity 8 6 annotated: 0 0 0 0 0 0 0 0 0 1 1 1 1 0 1 0 0 0 0 0 0 0 0 1 0 0 0 0 0 0 0 0 0	8 32 0.0000154229 P 8643 carbohydrate transport 14 7 annotated: 0 0 0 0 0 0 0 0 0 1 1 1 1 0 1 0 0 0 0 0 0 0 1 0 0 0 0 1 0 0 0 0	8 30 0.0000090876 P 8643 carbohydrate transport 14 7 annotated: 0 0 0 0 0 0 0 0 0 1 1 1 1 0 1 0 0 0 0 0 0 1 0 0 0 1 0 0 0 0	8 30 0.0000090876 P 8643 carbohydrate transport 14 7 annotated: 0 0 0 0 0 0 0 0 0 1 1 1 1 0 1 0 0 0 0 0 0 1 0 0 0 1 0 0 0 0	8 29 0.00000677721 P 8643 carbohydrate transport 14 7 annotated: 0 0 0 0 0 0 0 0 0 1 1 1 1 0 1 0 0 0 0 0 1 0 0 0 1 0 0 0 0	8 29 0.00000677721 P 8643 carbohydrate transport 14 7 annotated: 0 0 0 0 0 0 0 0 0 1 1 1 1 0 1 0 0 0 0 0 1 0 0 0 1 0 0 0 0	8 29 0.00000677721 P 8643 carbohydrate transport 14 7 annotated: 0 0 0 0 0 0 0 0 0 1 1 1 1 0 1 0 0 0 0 0 1 0 0 0 1 0 0 0 0	8 29 0.00000677721 P 8643 carbohydrate transport 14 7 annotated: 0 0 0 0 0 0 0 0 0 1 1 1 1 0 1 0 0 0 0 0 1 0 0 0 1 0 0 0 0
8 34 0.00161277 P 15758 glucose transport 9 5 annotated: 0 0 0 0 0 0 0 0 0 0 1 1 0 0 0 1 0 0 0 0 0 0 0 0 1 0 0 0 0 1 0 0 0 0	8 33 0.000007668 F 51119 sugar transmembrane transporter activity 8 6 annotated: 0 0 0 0 0 0 0 0 0 1 1 1 1 0 1 0 0 0 0 0 0 0 0 1 0 0 0 0 0 0 0 0 0	8 32 0.0000179428 P 34219 carbohydrate transmembrane transport 9 6 annotated: 0 0 0 0 0 0 0 0 0 1 1 1 1 0 1 0 0 0 0 0 0 0 1 0 0 0 0 0 0 0 0 0	8 30 0.000011381 P 34219 carbohydrate transmembrane transport 9 6 annotated: 0 0 0 0 0 0 0 0 0 1 1 1 1 0 1 0 0 0 0 0 0 1 0 0 0 0 0 0 0 0	8 30 0.000011381 P 34219 carbohydrate transmembrane transport 9 6 annotated: 0 0 0 0 0 0 0 0 0 1 1 1 1 0 1 0 0 0 0 0 0 1 0 0 0 0 0 0 0 0	8 29 0.00000882861 P 34219 carbohydrate transmembrane transport 9 6 annotated: 0 0 0 0 0 0 0 0 0 1 1 1 1 0 1 0 0 0 0 0 1 0 0 0 0 0 0 0 0	8 29 0.00000882861 P 34219 carbohydrate transmembrane transport 9 6 annotated: 0 0 0 0 0 0 0 0 0 1 1 1 1 0 1 0 0 0 0 0 1 0 0 0 0 0 0 0 0	8 29 0.00000882861 P 34219 carbohydrate transmembrane transport 9 6 annotated: 0 0 0 0 0 0 0 0 0 1 1 1 1 0 1 0 0 0 0 0 1 0 0 0 0 0 0 0 0	8 29 0.00000882861 P 34219 carbohydrate transmembrane transport 9 6 annotated: 0 0 0 0 0 0 0 0 0 1 1 1 1 0 1 0 0 0 0 0 1 0 0 0 0 0 0 0 0
8 34 0.00168221 P 2000112 regulation of cellular macromolecule biosynthetic process 139 15 annotated: 1 0 1 0 1 0 0 1 1 1 0 0 0 0 1 0 0 0 0 0 0 1 1 0 0 1 1 0 1 1 0 0 1 1	8 33 0.0000200549 P 8643 carbohydrate transport 14 7 annotated: 0 0 0 0 0 0 0 0 0 1 1 1 1 0 1 0 0 0 0 0 0 0 0 1 0 0 0 0 1 0 0 0 0	8 32 0.0000179428 F 15144 carbohydrate transmembrane transporter activity 9 6 annotated: 0 0 0 0 0 0 0 0 0 1 1 1 1 0 1 0 0 0 0 0 0 0 1 0 0 0 0 0 0 0 0 0	8 30 0.000011381 F 15144 carbohydrate transmembrane transporter activity 9 6 annotated: 0 0 0 0 0 0 0 0 0 1 1 1 1 0 1 0 0 0 0 0 0 1 0 0 0 0 0 0 0 0	8 30 0.000011381 F 15144 carbohydrate transmembrane transporter activity 9 6 annotated: 0 0 0 0 0 0 0 0 0 1 1 1 1 0 1 0 0 0 0 0 0 1 0 0 0 0 0 0 0 0	8 29 0.00000882861 F 15144 carbohydrate transmembrane transporter activity 9 6 annotated: 0 0 0 0 0 0 0 0 0 1 1 1 1 0 1 0 0 0 0 0 1 0 0 0 0 0 0 0 0	8 29 0.00000882861 F 15144 carbohydrate transmembrane transporter activity 9 6 annotated: 0 0 0 0 0 0 0 0 0 1 1 1 1 0 1 0 0 0 0 0 1 0 0 0 0 0 0 0 0	8 29 0.00000882861 F 15144 carbohydrate transmembrane transporter activity 9 6 annotated: 0 0 0 0 0 0 0 0 0 1 1 1 1 0 1 0 0 0 0 0 1 0 0 0 0 0 0 0 0	8 29 0.00000882861 F 15144 carbohydrate transmembrane transporter activity 9 6 annotated: 0 0 0 0 0 0 0 0 0 1 1 1 1 0 1 0 0 0 0 0 1 0 0 0 0 0 0 0 0
8 34 0.00185151 P 10556 regulation of macromolecule biosynthetic process 140 15 annotated: 1 0 1 0 1 0 0 1 1 1 0 0 0 0 1 0 0 0 0 0 0 1 1 0 0 1 1 0 1 1 0 0 1 1	8 33 0.0000225387 P 34219 carbohydrate transmembrane transport 9 6 annotated: 0 0 0 0 0 0 0 0 0 1 1 1 1 0 1 0 0 0 0 0 0 0 0 1 0 0 0 0 0 0 0 0 0	8 32 0.0000179428 F 1901476 carbohydrate transporter activity 9 6 annotated: 0 0 0 0 0 0 0 0 0 1 1 1 1 0 1 0 0 0 0 0 0 0 1 0 0 0 0 0 0 0 0 0	8 30 0.000011381 F 1901476 carbohydrate transporter activity 9 6 annotated: 0 0 0 0 0 0 0 0 0 1 1 1 1 0 1 0 0 0 0 0 0 1 0 0 0 0 0 0 0 0	8 30 0.000011381 F 1901476 carbohydrate transporter activity 9 6 annotated: 0 0 0 0 0 0 0 0 0 1 1 1 1 0 1 0 0 0 0 0 0 1 0 0 0 0 0 0 0 0	8 29 0.00000882861 F 1901476 carbohydrate transporter activity 9 6 annotated: 0 0 0 0 0 0 0 0 0 1 1 1 1 0 1 0 0 0 0 0 1 0 0 0 0 0 0 0 0	8 29 0.00000882861 F 1901476 carbohydrate transporter activity 9 6 annotated: 0 0 0 0 0 0 0 0 0 1 1 1 1 0 1 0 0 0 0 0 1 0 0 0 0 0 0 0 0	8 29 0.00000882861 F 1901476 carbohydrate transporter activity 9 6 annotated: 0 0 0 0 0 0 0 0 0 1 1 1 1 0 1 0 0 0 0 0 1 0 0 0 0 0 0 0 0	8 29 0.00000882861 F 1901476 carbohydrate transporter activity 9 6 annotated: 0 0 0 0 0 0 0 0 0 1 1 1 1 0 1 0 0 0 0 0 1 0 0 0 0 0 0 0 0
8 34 0.00336817 P 71702 organic substance transport 127 14 annotated: 0 0 0 1 0 0 0 0 0 0 1 1 1 1 0 1 1 0 1 1 0 0 1 0 1 0 0 0 0 1 0 0 1 1	8 33 0.0000225387 F 15144 carbohydrate transmembrane transporter activity 9 6 annotated: 0 0 0 0 0 0 0 0 0 1 1 1 1 0 1 0 0 0 0 0 0 0 0 1 0 0 0 0 0 0 0 0 0	8 32 0.00111935 P 15758 glucose transport 9 5 annotated: 0 0 0 0 0 0 0 0 0 1 1 0 0 0 1 0 0 0 0 0 0 0 1 0 0 0 0 1 0 0 0 0	8 30 0.000767832 P 15758 glucose transport 9 5 annotated: 0 0 0 0 0 0 0 0 0 1 1 0 0 0 1 0 0 0 0 0 0 1 0 0 0 1 0 0 0 0	8 30 0.000767832 P 15758 glucose transport 9 5 annotated: 0 0 0 0 0 0 0 0 0 1 1 0 0 0 1 0 0 0 0 0 0 1 0 0 0 1 0 0 0 0	8 29 0.000620866 P 15758 glucose transport 9 5 annotated: 0 0 0 0 0 0 0 0 0 1 1 0 0 0 1 0 0 0 0 0 1 0 0 0 1 0 0 0 0	8 29 0.000620866 P 15758 glucose transport 9 5 annotated: 0 0 0 0 0 0 0 0 0 1 1 0 0 0 1 0 0 0 0 0 1 0 0 0 1 0 0 0 0	8 29 0.000620866 P 15758 glucose transport 9 5 annotated: 0 0 0 0 0 0 0 0 0 1 1 0 0 0 1 0 0 0 0 0 1 0 0 0 1 0 0 0 0	8 29 0.000620866 P 15758 glucose transport 9 5 annotated: 0 0 0 0 0 0 0 0 0 1 1 0 0 0 1 0 0 0 0 0 1 0 0 0 1 0 0 0 0
8 34 0.00353846 P 9889 regulation of biosynthetic process 147 15 annotated: 1 0 1 0 1 0 0 1 1 1 0 0 0 0 1 0 0 0 0 0 0 1 1 0 0 1 1 0 1 1 0 0 1 1	8 33 0.0000225387 F 1901476 carbohydrate transporter activity 9 6 annotated: 0 0 0 0 0 0 0 0 0 1 1 1 1 0 1 0 0 0 0 0 0 0 0 1 0 0 0 0 0 0 0 0 0	8 32 0.00411305 P 2000112 regulation of cellular macromolecule biosynthetic process 139 14 annotated: 1 0 0 1 0 0 1 1 1 0 0 0 0 1 0 0 0 0 0 1 1 0 0 1 1 0 1 1 0 0 1 1	8 30 0.00355135 P 71702 organic substance transport 127 13 annotated: 0 0 1 0 0 0 0 0 0 1 1 1 1 0 1 1 1 0 0 1 0 1 0 0 0 1 0 0 1 1	8 30 0.00355135 P 71702 organic substance transport 127 13 annotated: 0 0 1 0 0 0 0 0 0 1 1 1 1 0 1 1 1 0 0 1 0 1 0 0 0 1 0 0 1 1	8 29 0.0021474 P 71702 organic substance transport 127 13 annotated: 0 0 1 0 0 0 0 0 0 1 1 1 1 0 1 1 1 0 1 0 1 0 0 0 1 0 0 1 1	8 29 0.0021474 P 71702 organic substance transport 127 13 annotated: 0 0 1 0 0 0 0 0 0 1 1 1 1 0 1 1 1 0 1 0 1 0 0 0 1 0 0 1 1	8 29 0.0021474 P 71702 organic substance transport 127 13 annotated: 0 0 1 0 0 0 0 0 0 1 1 1 1 0 1 1 1 0 1 0 1 0 0 0 1 0 0 1 1	8 29 0.0021474 P 71702 organic substance transport 127 13 annotated: 0 0 1 0 0 0 0 0 0 1 1 1 1 0 1 1 1 0 1 0 1 0 0 0 1 0 0 1 1
8 34 0.00353846 P 31326 regulation of cellular biosynthetic process 147 15 annotated: 1 0 1 0 1 0 0 1 1 1 0 0 0 0 1 0 0 0 0 0 0 1 1 0 0 1 1 0 1 1 0 0 1 1	8 33 0.00135493 P 15758 glucose transport 9 5 annotated: 0 0 0 0 0 0 0 0 0 1 1 0 0 0 1 0 0 0 0 0 0 0 0 1 0 0 0 0 1 0 0 0 0	8 32 0.00449564 P 10556 regulation of macromolecule biosynthetic process 140 14 annotated: 1 0 0 1 0 0 1 1 1 0 0 0 0 1 0 0 0 0 0 1 1 0 0 1 1 0 1 1 0 0 1 1	8 30 0.00418372 P 15761 mannose transport 6 4 annotated: 0 0 0 0 0 0 0 0 0 1 1 0 0 0 1 0 0 0 0 0 0 1 0 0 0 0 0 0 0 0	8 30 0.00418372 P 15761 mannose transport 6 4 annotated: 0 0 0 0 0 0 0 0 0 1 1 0 0 0 1 0 0 0 0 0 0 1 0 0 0 0 0 0 0 0	8 29 0.00351285 P 15761 mannose transport 6 4 annotated: 0 0 0 0 0 0 0 0 0 1 1 0 0 0 1 0 0 0 0 0 1 0 0 0 0 0 0 0 0	8 29 0.00351285 P 15761 mannose transport 6 4 annotated: 0 0 0 0 0 0 0 0 0 1 1 0 0 0 1 0 0 0 0 0 1 0 0 0 0 0 0 0 0	8 29 0.00351285 P 15761 mannose transport 6 4 annotated: 0 0 0 0 0 0 0 0 0 1 1 0 0 0 1 0 0 0 0 0 1 0 0 0 0 0 0 0 0	8 29 0.00351285 P 15761 mannose transport 6 4 annotated: 0 0 0 0 0 0 0 0 0 1 1 0 0 0 1 0 0 0 0 0 1 0 0 0 0 0 0 0 0
8 34 0.00766304 P 15761 mannose transport 6 4 annotated: 0 0 0 0 0 0 0 0 0 0 1 1 0 0 0 1 0 0 0 0 0 0 0 0 1 0 0 0 0 0 0 0 0 0	8 33 0.00214592 P 71702 organic substance transport 127 14 annotated: 0 0 1 0 0 0 0 0 0 1 1 1 1 0 1 1 0 1 1 0 0 1 0 1 0 0 0 0 1 0 0 1 1	8 32 0.00568088 P 15761 mannose transport 6 4 annotated: 0 0 0 0 0 0 0 0 0 1 1 0 0 0 1 0 0 0 0 0 0 0 1 0 0 0 0 0 0 0 0 0	8 30 0.00418372 F 5353 fructose transmembrane transporter activity 6 4 annotated: 0 0 0 0 0 0 0 0 0 1 1 0 0 0 1 0 0 0 0 0 0 1 0 0 0 0 0 0 0 0	8 30 0.00418372 F 5353 fructose transmembrane transporter activity 6 4 annotated: 0 0 0 0 0 0 0 0 0 1 1 0 0 0 1 0 0 0 0 0 0 1 0 0 0 0 0 0 0 0	8 29 0.00351285 F 5353 fructose transmembrane transporter activity 6 4 annotated: 0 0 0 0 0 0 0 0 0 1 1 0 0 0 1 0 0 0 0 0 1 0 0 0 0 0 0 0 0	8 29 0.00351285 F 5353 fructose transmembrane transporter activity 6 4 annotated: 0 0 0 0 0 0 0 0 0 1 1 0 0 0 1 0 0 0 0 0 1 0 0 0 0 0 0 0 0	8 29 0.00351285 F 5353 fructose transmembrane transporter activity 6 4 annotated: 0 0 0 0 0 0 0 0 0 1 1 0 0 0 1 0 0 0 0 0 1 0 0 0 0 0 0 0 0	8 29 0.00351285 F 5353 fructose transmembrane transporter activity 6 4 annotated: 0 0 0 0 0 0 0 0 0 1 1 0 0 0 1 0 0 0 0 0 1 0 0 0 0 0 0 0 0
8 34 0.00766304 F 5353 fructose transmembrane transporter activity 6 4 annotated: 0 0 0 0 0 0 0 0 0 0 1 1 0 0 0 1 0 0 0 0 0 0 0 0 1 0 0 0 0 0 0 0 0 0	8 33 0.00660055 P 2000112 regulation of cellular macromolecule biosynthetic process 139 14 annotated: 1 0 0 1 0 0 1 1 1 0 0 0 0 1 0 0 0 0 0 0 1 1 0 0 1 1 0 1 1 0 0 1 1	8 32 0.00568088 F 5353 fructose transmembrane transporter activity 6 4 annotated: 0 0 0 0 0 0 0 0 0 1 1 0 0 0 1 0 0 0 0 0 0 0 1 0 0 0 0 0 0 0 0 0	8 30 0.00418372 F 5355 glucose transmembrane transporter activity 6 4 annotated: 0 0 0 0 0 0 0 0 0 1 1 0 0 0 1 0 0 0 0 0 0 1 0 0 0 0 0 0 0 0	8 30 0.00418372 F 5355 glucose transmembrane transporter activity 6 4 annotated: 0 0 0 0 0 0 0 0 0 1 1 0 0 0 1 0 0 0 0 0 0 1 0 0 0 0 0 0 0 0	8 29 0.00351285 F 5355 glucose transmembrane transporter activity 6 4 annotated: 0 0 0 0 0 0 0 0 0 1 1 0 0 0 1 0 0 0 0 0 1 0 0 0 0 0 0 0 0	8 29 0.00351285 F 5355 glucose transmembrane transporter activity 6 4 annotated: 0 0 0 0 0 0 0 0 0 1 1 0 0 0 1 0 0 0 0 0 1 0 0 0 0 0 0 0 0	8 29 0.00351285 F 5355 glucose transmembrane transporter activity 6 4 annotated: 0 0 0 0 0 0 0 0 0 1 1 0 0 0 1 0 0 0 0 0 1 0 0 0 0 0 0 0 0	8 29 0.00351285 F 5355 glucose transmembrane transporter activity 6 4 annotated: 0 0 0 0 0 0 0 0 0 1 1 0 0 0 1 0 0 0 0 0 1 0 0 0 0 0 0 0 0
8 34 0.00766304 F 5355 glucose transmembrane transporter activity 6 4 annotated: 0 0 0 0 0 0 0 0 0 0 1 1 0 0 0 1 0 0 0 0 0 0 0 0 1 0 0 0 0 0 0 0 0 0	8 33 0.00664965 P 15761 mannose transport 6 4 annotated: 0 0 0 0 0 0 0 0 0 1 1 0 0 0 1 0 0 0 0 0 0 0 0 1 0 0 0 0 0 0 0 0 0	8 32 0.00568088 F 5355 glucose transmembrane transporter activity 6 4 annotated: 0 0 0 0 0 0 0 0 0 1 1 0 0 0 1 0 0 0 0 0 0 0 1 0 0 0 0 0 0 0 0 0	8 30 0.00418372 F 15578 mannose transmembrane transporter activity 6 4 annotated: 0 0 0 0 0 0 0 0 0 1 1 0 0 0 1 0 0 0 0 0 0 1 0 0 0 0 0 0 0 0	8 30 0.00418372 F 15578 mannose transmembrane transporter activity 6 4 annotated: 0 0 0 0 0 0 0 0 0 1 1 0 0 0 1 0 0 0 0 0 0 1 0 0 0 0 0 0 0 0	8 29 0.00351285 F 15578 mannose transmembrane transporter activity 6 4 annotated: 0 0 0 0 0 0 0 0 0 1 1 0 0 0 1 0 0 0 0 0 1 0 0 0 0 0 0 0 0	8 29 0.00351285 F 15578 mannose transmembrane transporter activity 6 4 annotated: 0 0 0 0 0 0 0 0 0 1 1 0 0 0 1 0 0 0 0 0 1 0 0 0 0 0 0 0 0	8 29 0.00351285 F 15578 mannose transmembrane transporter activity 6 4 annotated: 0 0 0 0 0 0 0 0 0 1 1 0 0 0 1 0 0 0 0 0 1 0 0 0 0 0 0 0 0	8 29 0.00351285 F 15578 mannose transmembrane transporter activity 6 4 annotated: 0 0 0 0 0 0 0 0 0 1 1 0 0 0 1 0 0 0 0 0 1 0 0 0 0 0 0 0 0
8 34 0.00766304 F 15578 mannose transmembrane transporter activity 6 4 annotated: 0 0 0 0 0 0 0 0 0 0 1 1 0 0 0 1 0 0 0 0 0 0 0 0 1 0 0 0 0 0 0 0 0 0	8 33 0.00664965 F 5353 fructose transmembrane transporter activity 6 4 annotated: 0 0 0 0 0 0 0 0 0 1 1 0 0 0 1 0 0 0 0 0 0 0 0 1 0 0 0 0 0 0 0 0 0	8 32 0.00568088 F 15578 mannose transmembrane transporter activity 6 4 annotated: 0 0 0 0 0 0 0 0 0 1 1 0 0 0 1 0 0 0 0 0 0 0 1 0 0 0 0 0 0 0 0 0	8 30 0.00958501 P 15755 fructose transport 7 4 annotated: 0 0 0 0 0 0 0 0 0 1 1 0 0 0 1 0 0 0 0 0 0 1 0 0 0 0 0 0 0 0	8 30 0.00958501 P 15755 fructose transport 7 4 annotated: 0 0 0 0 0 0 0 0 0 1 1 0 0 0 1 0 0 0 0 0 0 1 0 0 0 0 0 0 0 0	8 29 0.0061814 P 2000112 regulation of cellular macromolecule biosynthetic process 139 13 annotated: 1 0 0 1 0 0 1 1 1 0 0 0 0 1 0 0 0 1 1 0 0 1 0 1 1 0 0 1 1	8 29 0.0061814 P 2000112 regulation of cellular macromolecule biosynthetic process 139 13 annotated: 1 0 0 1 0 0 1 1 1 0 0 0 0 1 0 0 0 1 1 0 0 1 0 1 1 0 0 1 1	8 29 0.0061814 P 2000112 regulation of cellular macromolecule biosynthetic process 139 13 annotated: 1 0 0 1 0 0 1 1 1 0 0 0 0 1 0 0 0 1 1 0 0 1 0 1 1 0 0 1 1	8 29 0.0061814 P 2000112 regulation of cellular macromolecule biosynthetic process 139 13 annotated: 1 0 0 1 0 0 1 1 1 0 0 0 0 1 0 0 0 1 1 0 0 1 0 1 1 0 0 1 1
8 34 0.00882454 P 48522 positive regulation of cellular process 100 12 annotated: 1 0 1 0 1 0 0 1 0 1 0 0 0 0 0 0 1 0 0 0 0 1 1 0 0 1 0 0 1 1 0 0 1 0	8 33 0.00664965 F 5355 glucose transmembrane transporter activity 6 4 annotated: 0 0 0 0 0 0 0 0 0 1 1 0 0 0 1 0 0 0 0 0 0 0 0 1 0 0 0 0 0 0 0 0 0	8 32 0.00819821 P 9889 regulation of biosynthetic process 147 14 annotated: 1 0 0 1 0 0 1 1 1 0 0 0 0 1 0 0 0 0 0 1 1 0 0 1 1 0 1 1 0 0 1 1			8 29 0.00671608 P 10556 regulation of macromolecule biosynthetic process 140 13 annotated: 1 0 0 1 0 0 1 1 1 0 0 0 0 1 0 0 0 1 1 0 0 1 0 1 1 0 0 1 1	8 29 0.00671608 P 10556 regulation of macromolecule biosynthetic process 140 13 annotated: 1 0 0 1 0 0 1 1 1 0 0 0 0 1 0 0 0 1 1 0 0 1 0 1 1 0 0 1 1	8 29 0.00671608 P 10556 regulation of macromolecule biosynthetic process 140 13 annotated: 1 0 0 1 0 0 1 1 1 0 0 0 0 1 0 0 0 1 1 0 0 1 0 1 1 0 0 1 1	8 29 0.00671608 P 10556 regulation of macromolecule biosynthetic process 140 13 annotated: 1 0 0 1 0 0 1 1 1 0 0 0 0 1 0 0 0 1 1 0 0 1 0 1 1 0 0 1 1
	8 33 0.00664965 F 15578 mannose transmembrane transporter activity 6 4 annotated: 0 0 0 0 0 0 0 0 0 1 1 0 0 0 1 0 0 0 0 0 0 0 0 1 0 0 0 0 0 0 0 0 0	8 32 0.00819821 P 31326 regulation of cellular biosynthetic process 147 14 annotated: 1 0 0 1 0 0 1 1 1 0 0 0 0 1 0 0 0 0 0 1 1 0 0 1 1 0 1 1 0 0 1 1	9 4 index: 1111 1115 1125 1140	9 4 index: 1111 1115 1125 1140	8 29 0.00805373 P 15755 fructose transport 7 4 annotated: 0 0 0 0 0 0 0 0 0 1 1 0 0 0 1 0 0 0 0 0 1 0 0 0 0 0 0 0 0	8 29 0.00805373 P 15755 fructose transport 7 4 annotated: 0 0 0 0 0 0 0 0 0 1 1 0 0 0 1 0 0 0 0 0 1 0 0 0 0 0 0 0 0	8 29 0.00805373 P 15755 fructose transport 7 4 annotated: 0 0 0 0 0 0 0 0 0 1 1 0 0 0 1 0 0 0 0 0 1 0 0 0 0 0 0 0 0	8 29 0.00805373 P 15755 fructose transport 7 4 annotated: 0 0 0 0 0 0 0 0 0 1 1 0 0 0 1 0 0 0 0 0 1 0 0 0 0 0 0 0 0
9 5 index: 1111 1115 1125 1138 1140	8 33 0.00720797 P 10556 regulation of macromolecule biosynthetic process 140 14 annotated: 1 0 0 1 0 0 1 1 1 0 0 0 0 1 0 0 0 0 0 0 1 1 0 0 1 1 0 1 1 0 0 1 1	8 32 0.00878674 P 71702 organic substance transport 127 13 annotated: 0 0 1 0 0 0 0 0 0 1 1 1 1 0 1 1 0 1 0 0 1 0 1 0 0 0 0 1 0 0 1 1	9 4 sysname: YBR105C YDL020C YIL053W YMR186W	9 4 sysname: YBR105C YDL020C YIL053W YMR186W	8 29 0.00850538 P 48522 positive regulation of cellular process 100 11 annotated: 1 0 0 1 0 0 1 0 1 0 0 0 0 0 0 1 0 1 1 0 0 1 0 1 1 0 0 1 0	8 29 0.00850538 P 48522 positive regulation of cellular process 100 11 annotated: 1 0 0 1 0 0 1 0 1 0 0 0 0 0 0 1 0 1 1 0 0 1 0 1 1 0 0 1 0	8 29 0.00850538 P 48522 positive regulation of cellular process 100 11 annotated: 1 0 0 1 0 0 1 0 1 0 0 0 0 0 0 1 0 1 1 0 0 1 0 1 1 0 0 1 0	8 29 0.00850538 P 48522 positive regulation of cellular process 100 11 annotated: 1 0 0 1 0 0 1 0 1 0 0 0 0 0 0 1 0 1 1 0 0 1 0 1 1 0 0 1 0
9 5 sysname: YBR105C YDL020C YIL053W YMR011W YMR186W			9 4 clusters:	9 4 clusters:
9 5 clusters: 8	9 4 index: 1111 1115 1125 1140	9 4 index: 1111 1115 1125 1140			9 4 index: 1111 1115 1125 1140	9 4 index: 1111 1115 1125 1140	9 4 index: 1111 1115 1125 1140	9 4 index: 1111 1115 1125 1140
	9 4 sysname: YBR105C YDL020C YIL053W YMR186W	9 4 sysname: YBR105C YDL020C YIL053W YMR186W	10 22 index: 1 3 4 6 7 14 17 20 22 23 24 27 28 30 36 38 44 46 766 1110 1112 1114	10 22 index: 1 3 4 6 7 14 17 20 22 23 24 27 28 30 36 38 44 46 766 1110 1112 1114	9 4 sysname: YBR105C YDL020C YIL053W YMR186W	9 4 sysname: YBR105C YDL020C YIL053W YMR186W	9 4 sysname: YBR105C YDL020C YIL053W YMR186W	9 4 sysname: YBR105C YDL020C YIL053W YMR186W
10 23 index: 1 3 4 6 7 14 17 18 20 22 23 24 27 28 30 36 38 44 46 766 1110 1112 1114	9 4 clusters:	9 4 clusters:	10 22 sysname: YAL005C YBL043W YBR100W YBR112C YBR118W YDR163W YEL034W YFR014C YGL096W YGL117W YGR161C YIL056W YIL162W YJL144W YKR042W YLL019C YMR291W YOR027W YAL035W YBR101C YBR156C YBR296C	10 22 sysname: YAL005C YBL043W YBR100W YBR112C YBR118W YDR163W YEL034W YFR014C YGL096W YGL117W YGR161C YIL056W YIL162W YJL144W YKR042W YLL019C YMR291W YOR027W YAL035W YBR101C YBR156C YBR296C	9 4 clusters:	9 4 clusters:	9 4 clusters:	9 4 clusters:
10 23 sysname: YAL005C YBL043W YBR100W YBR112C YBR118W YDR163W YEL034W YER103W YFR014C YGL096W YGL117W YGR161C YIL056W YIL162W YJL144W YKR042W YLL019C YMR291W YOR027W YAL035W YBR101C YBR156C YBR296C			10 22 clusters: 24;37	10 22 clusters: 24;37
10 23 clusters: 24 24 24 24;37	10 22 index: 1 3 4 6 7 14 17 20 22 23 24 27 28 30 36 38 44 46 766 1110 1112 1114	10 22 index: 1 3 4 6 7 14 17 20 22 23 24 27 28 30 36 38 44 46 766 1110 1112 1114			10 22 index: 1 3 4 6 7 14 17 20 22 23 24 27 28 30 36 38 44 46 766 1110 1112 1114	10 22 index: 1 3 4 6 7 14 17 20 22 23 24 27 28 30 36 38 44 46 766 1110 1112 1114	10 22 index: 1 3 4 6 7 14 17 20 22 23 24 27 28 30 36 38 44 46 766 1110 1112 1114	10 21 index: 1 3 4 6 7 14 17 20 22 23 24 27 28 30 36 38 44 46 1110 1112 1114
	10 22 sysname: YAL005C YBL043W YBR100W YBR112C YBR118W YDR163W YEL034W YFR014C YGL096W YGL117W YGR161C YIL056W YIL162W YJL144W YKR042W YLL019C YMR291W YOR027W YAL035W YBR101C YBR156C YBR296C	10 22 sysname: YAL005C YBL043W YBR100W YBR112C YBR118W YDR163W YEL034W YFR014C YGL096W YGL117W YGR161C YIL056W YIL162W YJL144W YKR042W YLL019C YMR291W YOR027W YAL035W YBR101C YBR156C YBR296C	11 13 index: 414 415 416 420 423 425 426 427 428 429 430 431 433	11 13 index: 414 415 416 420 423 425 426 427 428 429 430 431 433	10 22 sysname: YAL005C YBL043W YBR100W YBR112C YBR118W YDR163W YEL034W YFR014C YGL096W YGL117W YGR161C YIL056W YIL162W YJL144W YKR042W YLL019C YMR291W YOR027W YAL035W YBR101C YBR156C YBR296C	10 22 sysname: YAL005C YBL043W YBR100W YBR112C YBR118W YDR163W YEL034W YFR014C YGL096W YGL117W YGR161C YIL056W YIL162W YJL144W YKR042W YLL019C YMR291W YOR027W YAL035W YBR101C YBR156C YBR296C	10 22 sysname: YAL005C YBL043W YBR100W YBR112C YBR118W YDR163W YEL034W YFR014C YGL096W YGL117W YGR161C YIL056W YIL162W YJL144W YKR042W YLL019C YMR291W YOR027W YAL035W YBR101C YBR156C YBR296C	10 21 sysname: YAL005C YBL043W YBR100W YBR112C YBR118W YDR163W YEL034W YFR014C YGL096W YGL117W YGR161C YIL056W YIL162W YJL144W YKR042W YLL019C YMR291W YOR027W YBR101C YBR156C YBR296C
11 20 index: 414 415 416 417 418 419 420 421 423 424 425 426 427 428 429 430 431 432 433 434	10 22 clusters: 24 24;37	10 22 clusters: 24 24;37	11 13 sysname: YBL016W YCL055W YCR089W YGL032C YIL015W YKL209C YLR040C YLR042C YLR452C YNL145W YNL192W YNL279W YOR247W	11 13 sysname: YBL016W YCL055W YCR089W YGL032C YIL015W YKL209C YLR040C YLR042C YLR452C YNL145W YNL192W YNL279W YOR247W	10 22 clusters: 24;37	10 22 clusters: 24;37	10 22 clusters: 37	10 21 clusters:
11 20 sysname: YBL016W YCL055W YCR089W YDR461W YEL040W YFL026W YGL032C YGL089C YIL015W YJL157C YKL209C YLR040C YLR042C YLR452C YNL145W YNL192W YNL279W YNR044W YOR247W YPL187W			11 13 clusters:	11 13 clusters:
11 20 clusters: 15 15 15 15 15 15 15 15	11 17 index: 414 415 416 417 419 420 423 424 425 426 427 428 429 430 431 432 433	11 13 index: 414 415 416 420 423 425 426 427 428 429 430 431 433	11 13 0.00000000022192 P 19236 response to pheromone 28 9 annotated: 1 1 1 1 1 1 1 0 1 1 0 0 0	11 13 0.00000000022192 P 19236 response to pheromone 28 9 annotated: 1 1 1 1 1 1 1 0 1 1 0 0 0	11 13 index: 414 415 416 420 423 425 426 427 428 429 430 431 433	11 13 index: 414 415 416 420 423 425 426 427 428 429 430 431 433	11 13 index: 414 415 416 420 423 425 426 427 428 429 430 431 433	11 13 index: 414 415 416 420 423 425 426 427 428 429 430 431 433
11 20 5.03862E-20 P 19236 response to pheromone 28 15 annotated: 1 1 1 1 0 1 1 1 1 1 1 1 0 1 1 0 0 1 0 1	11 17 sysname: YBL016W YCL055W YCR089W YDR461W YFL026W YGL032C YIL015W YJL157C YKL209C YLR040C YLR042C YLR452C YNL145W YNL192W YNL279W YNR044W YOR247W	11 13 sysname: YBL016W YCL055W YCR089W YGL032C YIL015W YKL209C YLR040C YLR042C YLR452C YNL145W YNL192W YNL279W YOR247W	11 13 0.00000000165312 P 747 conjugation with cellular fusion 34 9 annotated: 1 1 1 1 1 0 1 0 1 1 0 1 0	11 13 0.00000000165312 P 747 conjugation with cellular fusion 34 9 annotated: 1 1 1 1 1 0 1 0 1 1 0 1 0	11 13 sysname: YBL016W YCL055W YCR089W YGL032C YIL015W YKL209C YLR040C YLR042C YLR452C YNL145W YNL192W YNL279W YOR247W	11 13 sysname: YBL016W YCL055W YCR089W YGL032C YIL015W YKL209C YLR040C YLR042C YLR452C YNL145W YNL192W YNL279W YOR247W	11 13 sysname: YBL016W YCL055W YCR089W YGL032C YIL015W YKL209C YLR040C YLR042C YLR452C YNL145W YNL192W YNL279W YOR247W	11 13 sysname: YBL016W YCL055W YCR089W YGL032C YIL015W YKL209C YLR040C YLR042C YLR452C YNL145W YNL192W YNL279W YOR247W
11 20 2.43562E-18 P 747 conjugation with cellular fusion 34 15 annotated: 1 1 1 1 0 1 1 1 1 1 0 1 0 1 1 0 1 1 0 1	11 17 clusters: 15 15 15 15	11 13 clusters:	11 13 0.0000000022182 P 746 conjugation 35 9 annotated: 1 1 1 1 1 0 1 0 1 1 0 1 0	11 13 0.0000000022182 P 746 conjugation 35 9 annotated: 1 1 1 1 1 0 1 0 1 1 0 1 0	11 13 clusters:	11 13 clusters:	11 13 clusters:	11 13 clusters:
11 20 2.44933E-18 P 71444 cellular response to pheromone 26 14 annotated: 1 1 1 1 0 1 1 1 1 1 0 1 0 1 1 0 0 1 0 1	11 17 4.62463E-17 P 19236 response to pheromone 28 13 annotated: 1 1 1 1 1 1 1 1 1 1 0 1 1 0 0 1 0	11 13 0.00000000022192 P 19236 response to pheromone 28 9 annotated: 1 1 1 1 1 1 1 0 1 1 0 0 0	11 13 0.00000000657217 P 44764 multi-organism cellular process 39 9 annotated: 1 1 1 1 1 0 1 0 1 1 0 1 0	11 13 0.00000000657217 P 44764 multi-organism cellular process 39 9 annotated: 1 1 1 1 1 0 1 0 1 1 0 1 0	11 13 0.00000000022192 P 19236 response to pheromone 28 9 annotated: 1 1 1 1 1 1 1 0 1 1 0 0 0	11 13 0.00000000022192 P 19236 response to pheromone 28 9 annotated: 1 1 1 1 1 1 1 0 1 1 0 0 0	11 13 0.00000000022192 P 19236 response to pheromone 28 9 annotated: 1 1 1 1 1 1 1 0 1 1 0 0 0	11 13 0.00000000022192 P 19236 response to pheromone 28 9 annotated: 1 1 1 1 1 1 1 0 1 1 0 0 0
11 20 4.24447E-18 P 746 conjugation 35 15 annotated: 1 1 1 1 0 1 1 1 1 1 0 1 0 1 1 0 1 1 0 1	11 17 1.12361E-15 P 747 conjugation with cellular fusion 34 13 annotated: 1 1 1 1 1 1 1 1 0 1 0 1 1 0 1 1 0	11 13 0.00000000165312 P 747 conjugation with cellular fusion 34 9 annotated: 1 1 1 1 1 0 1 0 1 1 0 1 0	11 13 0.0000000113588 P 71444 cellular response to pheromone 26 8 annotated: 1 1 1 1 1 0 1 0 1 1 0 0 0	11 13 0.0000000113588 P 71444 cellular response to pheromone 26 8 annotated: 1 1 1 1 1 0 1 0 1 1 0 0 0	11 13 0.00000000165312 P 747 conjugation with cellular fusion 34 9 annotated: 1 1 1 1 1 0 1 0 1 1 0 1 0	11 13 0.00000000165312 P 747 conjugation with cellular fusion 34 9 annotated: 1 1 1 1 1 0 1 0 1 1 0 1 0	11 13 0.00000000165312 P 747 conjugation with cellular fusion 34 9 annotated: 1 1 1 1 1 0 1 0 1 1 0 1 0	11 13 0.00000000165312 P 747 conjugation with cellular fusion 34 9 annotated: 1 1 1 1 1 0 1 0 1 1 0 1 0
11 20 3.2306E-17 P 44764 multi-organism cellular process 39 15 annotated: 1 1 1 1 0 1 1 1 1 1 0 1 0 1 1 0 1 1 0 1	11 17 1.78163E-15 P 746 conjugation 35 13 annotated: 1 1 1 1 1 1 1 1 0 1 0 1 1 0 1 1 0	11 13 0.0000000022182 P 746 conjugation 35 9 annotated: 1 1 1 1 1 0 1 0 1 1 0 1 0	11 13 0.000000050517 P 10033 response to organic substance 48 9 annotated: 1 1 1 1 1 1 1 0 1 1 0 0 0	11 13 0.000000050517 P 10033 response to organic substance 48 9 annotated: 1 1 1 1 1 1 1 0 1 1 0 0 0	11 13 0.0000000022182 P 746 conjugation 35 9 annotated: 1 1 1 1 1 0 1 0 1 1 0 1 0	11 13 0.0000000022182 P 746 conjugation 35 9 annotated: 1 1 1 1 1 0 1 0 1 1 0 1 0	11 13 0.0000000022182 P 746 conjugation 35 9 annotated: 1 1 1 1 1 0 1 0 1 1 0 1 0	11 13 0.0000000022182 P 746 conjugation 35 9 annotated: 1 1 1 1 1 0 1 0 1 1 0 1 0
11 20 1.02532E-16 P 749 response to pheromone involved in conjugation with cellular fusion 24 13 annotated: 1 0 1 1 0 1 1 1 1 1 0 1 0 1 1 0 0 1 0 1	11 17 2.69616E-15 P 71444 cellular response to pheromone 26 12 annotated: 1 1 1 1 1 1 1 1 0 1 0 1 1 0 0 1 0	11 13 0.00000000657217 P 44764 multi-organism cellular process 39 9 annotated: 1 1 1 1 1 0 1 0 1 1 0 1 0	11 13 0.000000263141 P 19953 sexual reproduction 57 9 annotated: 1 1 1 1 1 0 1 0 1 1 0 1 0	11 13 0.000000263141 P 19953 sexual reproduction 57 9 annotated: 1 1 1 1 1 0 1 0 1 1 0 1 0	11 13 0.00000000657217 P 44764 multi-organism cellular process 39 9 annotated: 1 1 1 1 1 0 1 0 1 1 0 1 0	11 13 0.00000000657217 P 44764 multi-organism cellular process 39 9 annotated: 1 1 1 1 1 0 1 0 1 1 0 1 0	11 13 0.00000000657217 P 44764 multi-organism cellular process 39 9 annotated: 1 1 1 1 1 0 1 0 1 1 0 1 0	11 13 0.00000000657217 P 44764 multi-organism cellular process 39 9 annotated: 1 1 1 1 1 0 1 0 1 1 0 1 0
11 20 1.35235E-15 P 10033 response to organic substance 48 15 annotated: 1 1 1 1 0 1 1 1 1 1 1 1 0 1 1 0 0 1 0 1	11 17 9.67227E-15 P 44764 multi-organism cellular process 39 13 annotated: 1 1 1 1 1 1 1 1 0 1 0 1 1 0 1 1 0	11 13 0.0000000113588 P 71444 cellular response to pheromone 26 8 annotated: 1 1 1 1 1 0 1 0 1 1 0 0 0	11 13 0.000000263141 P 44703 multi-organism reproductive process 57 9 annotated: 1 1 1 1 1 0 1 0 1 1 0 1 0	11 13 0.000000263141 P 44703 multi-organism reproductive process 57 9 annotated: 1 1 1 1 1 0 1 0 1 1 0 1 0	11 13 0.0000000113588 P 71444 cellular response to pheromone 26 8 annotated: 1 1 1 1 1 0 1 0 1 1 0 0 0	11 13 0.0000000113588 P 71444 cellular response to pheromone 26 8 annotated: 1 1 1 1 1 0 1 0 1 1 0 0 0	11 13 0.0000000113588 P 71444 cellular response to pheromone 26 8 annotated: 1 1 1 1 1 0 1 0 1 1 0 0 0	11 13 0.0000000113588 P 71444 cellular response to pheromone 26 8 annotated: 1 1 1 1 1 0 1 0 1 1 0 0 0
11 20 8.28987E-15 P 71310 cellular response to organic substance 41 14 annotated: 1 1 1 1 0 1 1 1 1 1 0 1 0 1 1 0 0 1 0 1	11 17 0.000000000000131607 P 749 response to pheromone involved in conjugation with cellular fusion 24 11 annotated: 1 0 1 1 1 1 1 1 0 1 0 1 1 0 0 1 0	11 13 0.000000050517 P 10033 response to organic substance 48 9 annotated: 1 1 1 1 1 1 1 0 1 1 0 0 0	11 13 0.000000365136 P 22414 reproductive process 59 9 annotated: 1 1 1 1 1 0 1 0 1 1 0 1 0	11 13 0.000000365136 P 22414 reproductive process 59 9 annotated: 1 1 1 1 1 0 1 0 1 1 0 1 0	11 13 0.000000050517 P 10033 response to organic substance 48 9 annotated: 1 1 1 1 1 1 1 0 1 1 0 0 0	11 13 0.000000050517 P 10033 response to organic substance 48 9 annotated: 1 1 1 1 1 1 1 0 1 1 0 0 0	11 13 0.000000050517 P 10033 response to organic substance 48 9 annotated: 1 1 1 1 1 1 1 0 1 1 0 0 0	11 13 0.000000050517 P 10033 response to organic substance 48 9 annotated: 1 1 1 1 1 1 1 0 1 1 0 0 0
11 20 2.62584E-14 P 19953 sexual reproduction 57 15 annotated: 1 1 1 1 0 1 1 1 1 1 0 1 0 1 1 0 1 1 0 1	11 17 0.000000000000222918 P 10033 response to organic substance 48 13 annotated: 1 1 1 1 1 1 1 1 1 1 0 1 1 0 0 1 0	11 13 0.000000263141 P 19953 sexual reproduction 57 9 annotated: 1 1 1 1 1 0 1 0 1 1 0 1 0	11 13 0.000000475939 P 749 response to pheromone involved in conjugation with cellular fusion 24 7 annotated: 1 0 1 1 1 0 1 0 1 1 0 0 0	11 13 0.000000475939 P 749 response to pheromone involved in conjugation with cellular fusion 24 7 annotated: 1 0 1 1 1 0 1 0 1 1 0 0 0	11 13 0.000000263141 P 19953 sexual reproduction 57 9 annotated: 1 1 1 1 1 0 1 0 1 1 0 1 0	11 13 0.000000263141 P 19953 sexual reproduction 57 9 annotated: 1 1 1 1 1 0 1 0 1 1 0 1 0	11 13 0.000000263141 P 19953 sexual reproduction 57 9 annotated: 1 1 1 1 1 0 1 0 1 1 0 1 0	11 13 0.000000263141 P 19953 sexual reproduction 57 9 annotated: 1 1 1 1 1 0 1 0 1 1 0 1 0
11 20 2.62584E-14 P 44703 multi-organism reproductive process 57 15 annotated: 1 1 1 1 0 1 1 1 1 1 0 1 0 1 1 0 1 1 0 1	11 17 0.00000000000207265 P 71310 cellular response to organic substance 41 12 annotated: 1 1 1 1 1 1 1 1 0 1 0 1 1 0 0 1 0	11 13 0.000000263141 P 44703 multi-organism reproductive process 57 9 annotated: 1 1 1 1 1 0 1 0 1 1 0 1 0	11 13 0.000000654544 P 71310 cellular response to organic substance 41 8 annotated: 1 1 1 1 1 0 1 0 1 1 0 0 0	11 13 0.000000654544 P 71310 cellular response to organic substance 41 8 annotated: 1 1 1 1 1 0 1 0 1 1 0 0 0	11 13 0.000000263141 P 44703 multi-organism reproductive process 57 9 annotated: 1 1 1 1 1 0 1 0 1 1 0 1 0	11 13 0.000000263141 P 44703 multi-organism reproductive process 57 9 annotated: 1 1 1 1 1 0 1 0 1 1 0 1 0	11 13 0.000000263141 P 44703 multi-organism reproductive process 57 9 annotated: 1 1 1 1 1 0 1 0 1 1 0 1 0	11 13 0.000000263141 P 44703 multi-organism reproductive process 57 9 annotated: 1 1 1 1 1 0 1 0 1 1 0 1 0
11 20 4.70876E-14 P 22414 reproductive process 59 15 annotated: 1 1 1 1 0 1 1 1 1 1 0 1 0 1 1 0 1 1 0 1	11 17 0.00000000000274423 P 19953 sexual reproduction 57 13 annotated: 1 1 1 1 1 1 1 1 0 1 0 1 1 0 1 1 0	11 13 0.000000365136 P 22414 reproductive process 59 9 annotated: 1 1 1 1 1 0 1 0 1 1 0 1 0	11 13 0.000000787231 P 51704 multi-organism process 64 9 annotated: 1 1 1 1 1 0 1 0 1 1 0 1 0	11 13 0.000000787231 P 51704 multi-organism process 64 9 annotated: 1 1 1 1 1 0 1 0 1 1 0 1 0	11 13 0.000000365136 P 22414 reproductive process 59 9 annotated: 1 1 1 1 1 0 1 0 1 1 0 1 0	11 13 0.000000365136 P 22414 reproductive process 59 9 annotated: 1 1 1 1 1 0 1 0 1 1 0 1 0	11 13 0.000000365136 P 22414 reproductive process 59 9 annotated: 1 1 1 1 1 0 1 0 1 1 0 1 0	11 13 0.000000365136 P 22414 reproductive process 59 9 annotated: 1 1 1 1 1 0 1 0 1 1 0 1 0
11 20 0.000000000000184275 P 51704 multi-organism process 64 15 annotated: 1 1 1 1 0 1 1 1 1 1 0 1 0 1 1 0 1 1 0 1	11 17 0.00000000000274423 P 44703 multi-organism reproductive process 57 13 annotated: 1 1 1 1 1 1 1 1 0 1 0 1 1 0 1 1 0	11 13 0.000000475939 P 749 response to pheromone involved in conjugation with cellular fusion 24 7 annotated: 1 0 1 1 1 0 1 0 1 1 0 0 0	11 13 0.00000559767 P 3 reproduction 79 9 annotated: 1 1 1 1 1 0 1 0 1 1 0 1 0	11 13 0.00000559767 P 3 reproduction 79 9 annotated: 1 1 1 1 1 0 1 0 1 1 0 1 0	11 13 0.000000475939 P 749 response to pheromone involved in conjugation with cellular fusion 24 7 annotated: 1 0 1 1 1 0 1 0 1 1 0 0 0	11 13 0.000000475939 P 749 response to pheromone involved in conjugation with cellular fusion 24 7 annotated: 1 0 1 1 1 0 1 0 1 1 0 0 0	11 13 0.000000475939 P 749 response to pheromone involved in conjugation with cellular fusion 24 7 annotated: 1 0 1 1 1 0 1 0 1 1 0 0 0	11 13 0.000000475939 P 749 response to pheromone involved in conjugation with cellular fusion 24 7 annotated: 1 0 1 1 1 0 1 0 1 1 0 0 0
11 20 0.00000000000583652 P 3 reproduction 79 15 annotated: 1 1 1 1 0 1 1 1 1 1 0 1 0 1 1 0 1 1 0 1	11 17 0.00000000000450594 P 22414 reproductive process 59 13 annotated: 1 1 1 1 1 1 1 1 0 1 0 1 1 0 1 1 0	11 13 0.000000654544 P 71310 cellular response to organic substance 41 8 annotated: 1 1 1 1 1 0 1 0 1 1 0 0 0	11 13 0.0000401536 P 42221 response to chemical 98 9 annotated: 1 1 1 1 1 1 1 0 1 1 0 0 0	11 13 0.0000401536 P 42221 response to chemical 98 9 annotated: 1 1 1 1 1 1 1 0 1 1 0 0 0	11 13 0.000000654544 P 71310 cellular response to organic substance 41 8 annotated: 1 1 1 1 1 0 1 0 1 1 0 0 0	11 13 0.000000654544 P 71310 cellular response to organic substance 41 8 annotated: 1 1 1 1 1 0 1 0 1 1 0 0 0	11 13 0.000000654544 P 71310 cellular response to organic substance 41 8 annotated: 1 1 1 1 1 0 1 0 1 1 0 0 0	11 13 0.000000654544 P 71310 cellular response to organic substance 41 8 annotated: 1 1 1 1 1 0 1 0 1 1 0 0 0
11 20 0.0000000000577236 C 5576 extracellular region 31 11 annotated: 0 0 1 1 1 0 0 1 1 0 0 1 1 0 1 0 0 1 1 1	11 17 0.0000000000143787 P 51704 multi-organism process 64 13 annotated: 1 1 1 1 1 1 1 1 0 1 0 1 1 0 1 1 0	11 13 0.000000787231 P 51704 multi-organism process 64 9 annotated: 1 1 1 1 1 0 1 0 1 1 0 1 0	11 13 0.000156947 C 5576 extracellular region 31 6 annotated: 0 0 1 0 1 0 1 1 0 1 0 0 1	11 13 0.000156947 C 5576 extracellular region 31 6 annotated: 0 0 1 0 1 0 1 1 0 1 0 0 1	11 13 0.000000787231 P 51704 multi-organism process 64 9 annotated: 1 1 1 1 1 0 1 0 1 1 0 1 0	11 13 0.000000787231 P 51704 multi-organism process 64 9 annotated: 1 1 1 1 1 0 1 0 1 1 0 1 0	11 13 0.000000787231 P 51704 multi-organism process 64 9 annotated: 1 1 1 1 1 0 1 0 1 1 0 1 0	11 13 0.000000787231 P 51704 multi-organism process 64 9 annotated: 1 1 1 1 1 0 1 0 1 1 0 1 0
11 20 0.000000000181939 P 42221 response to chemical 98 15 annotated: 1 1 1 1 0 1 1 1 1 1 1 1 0 1 1 0 0 1 0 1	11 17 0.000000000274392 P 3 reproduction 79 13 annotated: 1 1 1 1 1 1 1 1 0 1 0 1 1 0 1 1 0	11 13 0.00000559767 P 3 reproduction 79 9 annotated: 1 1 1 1 1 0 1 0 1 1 0 1 0	11 13 0.000185597 C 71944 cell periphery 160 10 annotated: 0 0 1 1 0 1 1 1 1 1 1 1 1	11 13 0.000185597 C 71944 cell periphery 160 10 annotated: 0 0 1 1 0 1 1 1 1 1 1 1 1	11 13 0.00000559767 P 3 reproduction 79 9 annotated: 1 1 1 1 1 0 1 0 1 1 0 1 0	11 13 0.00000559767 P 3 reproduction 79 9 annotated: 1 1 1 1 1 0 1 0 1 1 0 1 0	11 13 0.00000559767 P 3 reproduction 79 9 annotated: 1 1 1 1 1 0 1 0 1 1 0 1 0	11 13 0.00000559767 P 3 reproduction 79 9 annotated: 1 1 1 1 1 0 1 0 1 1 0 1 0
11 20 0.000000000598643 P 70887 cellular response to chemical stimulus 84 14 annotated: 1 1 1 1 0 1 1 1 1 1 0 1 0 1 1 0 0 1 0 1	11 17 0.00000000522959 P 42221 response to chemical 98 13 annotated: 1 1 1 1 1 1 1 1 1 1 0 1 1 0 0 1 0	11 13 0.0000401536 P 42221 response to chemical 98 9 annotated: 1 1 1 1 1 1 1 0 1 1 0 0 0	11 13 0.000250827 P 70887 cellular response to chemical stimulus 84 8 annotated: 1 1 1 1 1 0 1 0 1 1 0 0 0	11 13 0.000250827 P 70887 cellular response to chemical stimulus 84 8 annotated: 1 1 1 1 1 0 1 0 1 1 0 0 0	11 13 0.0000401536 P 42221 response to chemical 98 9 annotated: 1 1 1 1 1 1 1 0 1 1 0 0 0	11 13 0.0000401536 P 42221 response to chemical 98 9 annotated: 1 1 1 1 1 1 1 0 1 1 0 0 0	11 13 0.0000401536 P 42221 response to chemical 98 9 annotated: 1 1 1 1 1 1 1 0 1 1 0 0 0	11 13 0.0000401536 P 42221 response to chemical 98 9 annotated: 1 1 1 1 1 1 1 0 1 1 0 0 0
11 20 0.000000250714 P 750 pheromone-dependent signal transduction involved in conjugation with cellular fusion 14 7 annotated: 1 0 0 1 0 1 0 1 0 1 0 0 0 0 1 0 0 0 0 1	11 17 0.000000024721 P 70887 cellular response to chemical stimulus 84 12 annotated: 1 1 1 1 1 1 1 1 0 1 0 1 1 0 0 1 0	11 13 0.000156947 C 5576 extracellular region 31 6 annotated: 0 0 1 0 1 0 1 1 0 1 0 0 1	11 13 0.00428887 C 9277 fungal-type cell wall 30 5 annotated: 0 0 1 1 0 0 1 1 0 0 0 0 1	11 13 0.00428887 C 9277 fungal-type cell wall 30 5 annotated: 0 0 1 1 0 0 1 1 0 0 0 0 1	11 13 0.000156947 C 5576 extracellular region 31 6 annotated: 0 0 1 0 1 0 1 1 0 1 0 0 1	11 13 0.000156947 C 5576 extracellular region 31 6 annotated: 0 0 1 0 1 0 1 1 0 1 0 0 1	11 13 0.000156947 C 5576 extracellular region 31 6 annotated: 0 0 1 0 1 0 1 1 0 1 0 0 1	11 13 0.000156947 C 5576 extracellular region 31 6 annotated: 0 0 1 0 1 0 1 1 0 1 0 0 1
11 20 0.000000250714 P 32005 signal transduction involved in conjugation with cellular fusion 14 7 annotated: 1 0 0 1 0 1 0 1 0 1 0 0 0 0 1 0 0 0 0 1	11 17 0.00000111253 C 5576 extracellular region 31 8 annotated: 0 0 1 1 0 0 1 0 0 1 1 0 1 0 0 1 1	11 13 0.000185597 C 71944 cell periphery 160 10 annotated: 0 0 1 1 0 1 1 1 1 1 1 1 1	11 13 0.00701708 C 5618 cell wall 33 5 annotated: 0 0 1 1 0 0 1 1 0 0 0 0 1	11 13 0.00701708 C 5618 cell wall 33 5 annotated: 0 0 1 1 0 0 1 1 0 0 0 0 1	11 13 0.000185597 C 71944 cell periphery 160 10 annotated: 0 0 1 1 0 1 1 1 1 1 1 1 1	11 13 0.000185597 C 71944 cell periphery 160 10 annotated: 0 0 1 1 0 1 1 1 1 1 1 1 1	11 13 0.000185597 C 71944 cell periphery 160 10 annotated: 0 0 1 1 0 1 1 1 1 1 1 1 1	11 13 0.000185597 C 71944 cell periphery 160 10 annotated: 0 0 1 1 0 1 1 1 1 1 1 1 1
11 20 0.000000465394 P 7166 cell surface receptor signaling pathway 15 7 annotated: 1 0 0 1 0 1 0 1 0 1 0 0 0 0 1 0 0 0 0 1	11 17 0.00000341156 C 71944 cell periphery 160 13 annotated: 0 0 1 1 1 1 0 0 1 1 1 1 1 1 1 1 1	11 13 0.000250827 P 70887 cellular response to chemical stimulus 84 8 annotated: 1 1 1 1 1 0 1 0 1 1 0 0 0	11 13 0.00701708 C 30312 external encapsulating structure 33 5 annotated: 0 0 1 1 0 0 1 1 0 0 0 0 1	11 13 0.00701708 C 30312 external encapsulating structure 33 5 annotated: 0 0 1 1 0 0 1 1 0 0 0 0 1	11 13 0.000250827 P 70887 cellular response to chemical stimulus 84 8 annotated: 1 1 1 1 1 0 1 0 1 1 0 0 0	11 13 0.000250827 P 70887 cellular response to chemical stimulus 84 8 annotated: 1 1 1 1 1 0 1 0 1 1 0 0 0	11 13 0.000250827 P 70887 cellular response to chemical stimulus 84 8 annotated: 1 1 1 1 1 0 1 0 1 1 0 0 0	11 13 0.000250827 P 70887 cellular response to chemical stimulus 84 8 annotated: 1 1 1 1 1 0 1 0 1 1 0 0 0
11 20 0.000000465394 P 7186 G-protein coupled receptor signaling pathway 15 7 annotated: 1 0 0 1 0 1 0 1 0 1 0 0 0 0 1 0 0 0 0 1	11 17 0.0000554816 P 50896 response to stimulus 199 13 annotated: 1 1 1 1 1 1 1 1 1 1 0 1 1 0 0 1 0	11 13 0.00428887 C 9277 fungal-type cell wall 30 5 annotated: 0 0 1 1 0 0 1 1 0 0 0 0 1			11 13 0.00428887 C 9277 fungal-type cell wall 30 5 annotated: 0 0 1 1 0 0 1 1 0 0 0 0 1	11 13 0.00428887 C 9277 fungal-type cell wall 30 5 annotated: 0 0 1 1 0 0 1 1 0 0 0 0 1	11 13 0.00428887 C 9277 fungal-type cell wall 30 5 annotated: 0 0 1 1 0 0 1 1 0 0 0 0 1	11 13 0.00428887 C 9277 fungal-type cell wall 30 5 annotated: 0 0 1 1 0 0 1 1 0 0 0 0 1
11 20 0.00000575712 C 71944 cell periphery 160 14 annotated: 0 0 1 1 1 1 1 0 0 0 1 1 1 1 1 1 1 1 1 0	11 17 0.000159553 P 51716 cellular response to stimulus 174 12 annotated: 1 1 1 1 1 1 1 1 0 1 0 1 1 0 0 1 0	11 13 0.00701708 C 5618 cell wall 33 5 annotated: 0 0 1 1 0 0 1 1 0 0 0 0 1	12 19 index: 176 770 789 832 836 861 862 895 918 923 965 970 1000 1017 1038 1044 1046 1048 1076	12 19 index: 176 770 789 832 836 861 862 895 918 923 965 970 1000 1017 1038 1044 1046 1048 1076	11 13 0.00701708 C 5618 cell wall 33 5 annotated: 0 0 1 1 0 0 1 1 0 0 0 0 1	11 13 0.00701708 C 5618 cell wall 33 5 annotated: 0 0 1 1 0 0 1 1 0 0 0 0 1	11 13 0.00701708 C 5618 cell wall 33 5 annotated: 0 0 1 1 0 0 1 1 0 0 0 0 1	11 13 0.00701708 C 5618 cell wall 33 5 annotated: 0 0 1 1 0 0 1 1 0 0 0 0 1
11 20 0.00000843464 P 50896 response to stimulus 199 15 annotated: 1 1 1 1 0 1 1 1 1 1 1 1 0 1 1 0 0 1 0 1	11 17 0.000349132 P 750 pheromone-dependent signal transduction involved in conjugation with cellular fusion 14 5 annotated: 1 0 0 1 1 0 0 1 0 0 0 0 1 0 0 0 0	11 13 0.00701708 C 30312 external encapsulating structure 33 5 annotated: 0 0 1 1 0 0 1 1 0 0 0 0 1	12 19 sysname: YGR051C YAL061W YBR071W YDL022W YDL078C YDR070C YDR074W YER065C YGR052W YGR130C YIL160C YJL026W YKL107W YLR109W YMR083W YMR118C YMR152W YMR174C YOL084W	12 19 sysname: YGR051C YAL061W YBR071W YDL022W YDL078C YDR070C YDR074W YER065C YGR052W YGR130C YIL160C YJL026W YKL107W YLR109W YMR083W YMR118C YMR152W YMR174C YOL084W	11 13 0.00701708 C 30312 external encapsulating structure 33 5 annotated: 0 0 1 1 0 0 1 1 0 0 0 0 1	11 13 0.00701708 C 30312 external encapsulating structure 33 5 annotated: 0 0 1 1 0 0 1 1 0 0 0 0 1	11 13 0.00701708 C 30312 external encapsulating structure 33 5 annotated: 0 0 1 1 0 0 1 1 0 0 0 0 1	11 13 0.00701708 C 30312 external encapsulating structure 33 5 annotated: 0 0 1 1 0 0 1 1 0 0 0 0 1
11 20 0.0000180732 P 51716 cellular response to stimulus 174 14 annotated: 1 1 1 1 0 1 1 1 1 1 0 1 0 1 1 0 0 1 0 1	11 17 0.000349132 P 32005 signal transduction involved in conjugation with cellular fusion 14 5 annotated: 1 0 0 1 1 0 0 1 0 0 0 0 1 0 0 0 0		12 19 clusters:	12 19 clusters:
11 20 0.0000350979 F 772 mating pheromone activity 4 4 annotated: 0 0 0 1 0 0 0 1 0 0 0 0 0 0 1 0 0 0 0 1	11 17 0.000519109 P 7166 cell surface receptor signaling pathway 15 5 annotated: 1 0 0 1 1 0 0 1 0 0 0 0 1 0 0 0 0	12 19 index: 176 770 789 832 836 861 862 895 918 923 965 970 1000 1017 1038 1044 1046 1048 1076	12 19 0.00294103 P 55114 oxidation-reduction process 162 11 annotated: 0 1 0 1 1 0 0 1 0 0 1 1 1 1 1 1 1 0 0	12 19 0.00294103 P 55114 oxidation-reduction process 162 11 annotated: 0 1 0 1 1 0 0 1 0 0 1 1 1 1 1 1 1 0 0	12 19 index: 176 770 789 832 836 861 862 895 918 923 965 970 1000 1017 1038 1044 1046 1048 1076	12 19 index: 176 770 789 832 836 861 862 895 918 923 965 970 1000 1017 1038 1044 1046 1048 1076	12 19 index: 176 770 789 832 836 861 862 895 918 923 965 970 1000 1017 1038 1044 1046 1048 1076	12 19 index: 176 770 789 832 836 861 862 895 918 923 965 970 1000 1017 1038 1044 1046 1048 1076
11 20 0.0000350979 F 5186 pheromone activity 4 4 annotated: 0 0 0 1 0 0 0 1 0 0 0 0 0 0 1 0 0 0 0 1	11 17 0.000519109 P 7186 G-protein coupled receptor signaling pathway 15 5 annotated: 1 0 0 1 1 0 0 1 0 0 0 0 1 0 0 0 0	12 19 sysname: YGR051C YAL061W YBR071W YDL022W YDL078C YDR070C YDR074W YER065C YGR052W YGR130C YIL160C YJL026W YKL107W YLR109W YMR083W YMR118C YMR152W YMR174C YOL084W	12 19 0.00791308 F 16491 oxidoreductase activity 112 9 annotated: 0 1 0 1 1 0 0 0 0 0 0 1 1 1 1 1 1 0 0	12 19 0.00791308 F 16491 oxidoreductase activity 112 9 annotated: 0 1 0 1 1 0 0 0 0 0 0 1 1 1 1 1 1 0 0	12 19 sysname: YGR051C YAL061W YBR071W YDL022W YDL078C YDR070C YDR074W YER065C YGR052W YGR130C YIL160C YJL026W YKL107W YLR109W YMR083W YMR118C YMR152W YMR174C YOL084W	12 19 sysname: YGR051C YAL061W YBR071W YDL022W YDL078C YDR070C YDR074W YER065C YGR052W YGR130C YIL160C YJL026W YKL107W YLR109W YMR083W YMR118C YMR152W YMR174C YOL084W	12 19 sysname: YGR051C YAL061W YBR071W YDL022W YDL078C YDR070C YDR074W YER065C YGR052W YGR130C YIL160C YJL026W YKL107W YLR109W YMR083W YMR118C YMR152W YMR174C YOL084W	12 19 sysname: YGR051C YAL061W YBR071W YDL022W YDL078C YDR070C YDR074W YER065C YGR052W YGR130C YIL160C YJL026W YKL107W YLR109W YMR083W YMR118C YMR152W YMR174C YOL084W
11 20 0.000126561 C 9277 fungal-type cell wall 30 7 annotated: 0 0 1 0 1 0 1 0 0 0 0 1 1 0 0 0 0 1 1 0	11 17 0.000960938 C 9277 fungal-type cell wall 30 6 annotated: 0 0 1 0 0 1 0 0 0 1 1 0 0 0 0 1 1	12 19 clusters: 19 19 19			12 19 clusters:	12 19 clusters:	12 19 clusters:	12 19 clusters:
11 20 0.000173531 F 5102 receptor binding 5 4 annotated: 0 0 0 1 0 0 0 1 0 0 0 0 0 0 1 0 0 0 0 1	11 17 0.00174787 C 5618 cell wall 33 6 annotated: 0 0 1 0 0 1 0 0 0 1 1 0 0 0 0 1 1	12 19 0.00294103 P 55114 oxidation-reduction process 162 11 annotated: 0 1 0 1 1 0 0 1 0 0 1 1 1 1 1 1 1 0 0	13 4 index: 799 908 916 958	13 4 index: 799 908 916 958	12 19 0.00294103 P 55114 oxidation-reduction process 162 11 annotated: 0 1 0 1 1 0 0 1 0 0 1 1 1 1 1 1 1 0 0	12 19 0.00294103 P 55114 oxidation-reduction process 162 11 annotated: 0 1 0 1 1 0 0 1 0 0 1 1 1 1 1 1 1 0 0	12 19 0.00294103 P 55114 oxidation-reduction process 162 11 annotated: 0 1 0 1 1 0 0 1 0 0 1 1 1 1 1 1 1 0 0	12 19 0.00294103 P 55114 oxidation-reduction process 162 11 annotated: 0 1 0 1 1 0 0 1 0 0 1 1 1 1 1 1 1 0 0
11 20 0.000193326 P 7165 signal transduction 47 8 annotated: 1 0 0 1 0 1 0 1 0 1 0 0 0 1 1 0 0 0 0 1	11 17 0.00174787 C 30312 external encapsulating structure 33 6 annotated: 0 0 1 0 0 1 0 0 0 1 1 0 0 0 0 1 1	12 19 0.00791308 F 16491 oxidoreductase activity 112 9 annotated: 0 1 0 1 1 0 0 0 0 0 0 1 1 1 1 1 1 0 0	13 4 sysname: YBR117C YFR017C YGR019W YIL087C	13 4 sysname: YBR117C YFR017C YGR019W YIL087C	12 19 0.00791308 F 16491 oxidoreductase activity 112 9 annotated: 0 1 0 1 1 0 0 0 0 0 0 1 1 1 1 1 1 0 0	12 19 0.00791308 F 16491 oxidoreductase activity 112 9 annotated: 0 1 0 1 1 0 0 0 0 0 0 1 1 1 1 1 1 0 0	12 19 0.00791308 F 16491 oxidoreductase activity 112 9 annotated: 0 1 0 1 1 0 0 0 0 0 0 1 1 1 1 1 1 0 0	12 19 0.00791308 F 16491 oxidoreductase activity 112 9 annotated: 0 1 0 1 1 0 0 0 0 0 0 1 1 1 1 1 1 0 0
11 20 0.000193326 P 23052 signaling 47 8 annotated: 1 0 0 1 0 1 0 1 0 1 0 0 0 1 1 0 0 0 0 1	11 17 0.00542027 C 5937 mating projection 23 5 annotated: 1 0 1 0 0 0 0 1 1 0 0 0 0 0 1 0 0		13 4 clusters:	13 4 clusters:
11 20 0.000193326 P 44700 single organism signaling 47 8 annotated: 1 0 0 1 0 1 0 1 0 1 0 0 0 1 1 0 0 0 0 1	11 17 0.00542027 C 42995 cell projection 23 5 annotated: 1 0 1 0 0 0 0 1 1 0 0 0 0 0 1 0 0	13 4 index: 799 908 916 958			13 4 index: 799 908 916 958	13 4 index: 799 908 916 958	13 4 index: 799 908 916 958	13 4 index: 799 908 916 958
11 20 0.000257625 C 5618 cell wall 33 7 annotated: 0 0 1 0 1 0 1 0 0 0 0 1 1 0 0 0 0 1 1 0		13 4 sysname: YBR117C YFR017C YGR019W YIL087C	14 3 index: 15 25 37	14 3 index: 15 25 37	13 4 sysname: YBR117C YFR017C YGR019W YIL087C	13 4 sysname: YBR117C YFR017C YGR019W YIL087C	13 4 sysname: YBR117C YFR017C YGR019W YIL087C	13 4 sysname: YBR117C YFR017C YGR019W YIL087C
11 20 0.000257625 C 30312 external encapsulating structure 33 7 annotated: 0 0 1 0 1 0 1 0 0 0 0 1 1 0 0 0 0 1 1 0	12 20 index: 176 770 789 808 832 836 861 862 895 918 923 965 970 1000 1017 1038 1044 1046 1048 1076	13 4 clusters:	14 3 sysname: YDR181C YHR096C YKR075C	14 3 sysname: YDR181C YHR096C YKR075C	13 4 clusters:	13 4 clusters:	13 4 clusters:	13 4 clusters:
11 20 0.00131725 C 31225 anchored component of membrane 15 5 annotated: 0 0 1 0 1 0 0 0 0 0 0 1 1 0 0 0 0 1 0 0	12 20 sysname: YGR051C YAL061W YBR071W YBR214W YDL022W YDL078C YDR070C YDR074W YER065C YGR052W YGR130C YIL160C YJL026W YKL107W YLR109W YMR083W YMR118C YMR152W YMR174C YOL084W		14 3 clusters:	14 3 clusters:
	12 20 clusters: 19 19 5 19 19 19	14 3 index: 15 25 37			14 3 index: 15 25 37	14 3 index: 15 25 37	14 3 index: 15 25 37	14 3 index: 15 25 37
12 23 index: 176 770 789 808 812 832 836 861 862 887 895 909 918 923 965 970 1000 1017 1038 1044 1046 1048 1076	12 20 0.00587719 P 55114 oxidation-reduction process 162 11 annotated: 0 1 0 0 1 1 0 0 1 0 0 1 1 1 1 1 1 1 0 0	14 3 sysname: YDR181C YHR096C YKR075C	15 8 index: 384 417 418 419 421 424 432 434	15 8 index: 384 417 418 419 421 424 432 434	14 3 sysname: YDR181C YHR096C YKR075C	14 3 sysname: YDR181C YHR096C YKR075C	14 3 sysname: YDR181C YHR096C YKR075C	14 3 sysname: YDR181C YHR096C YKR075C
12 23 sysname: YGR051C YAL061W YBR071W YBR214W YBR241C YDL022W YDL078C YDR070C YDR074W YEL011W YER065C YGL037C YGR052W YGR130C YIL160C YJL026W YKL107W YLR109W YMR083W YMR118C YMR152W YMR174C YOL084W		14 3 clusters:	15 8 sysname: YMR058W YDR461W YEL040W YFL026W YGL089C YJL157C YNR044W YPL187W	15 8 sysname: YMR058W YDR461W YEL040W YFL026W YGL089C YJL157C YNR044W YPL187W	14 3 clusters:	14 3 clusters:	14 3 clusters:	14 3 clusters:
12 23 clusters: 19 19 5 19 5 25 5 19 19 19	13 4 index: 799 908 916 958		15 8 clusters:	15 8 clusters:
12 23 0.00574437 P 55114 oxidation-reduction process 162 12 annotated: 0 1 0 0 0 1 1 0 0 1 1 0 0 0 1 1 1 1 1 1 1 0 0	13 4 sysname: YBR117C YFR017C YGR019W YIL087C	15 8 index: 384 417 418 419 421 424 432 434	15 8 0.000000309532 P 749 response to pheromone involved in conjugation with cellular fusion 24 6 annotated: 0 1 0 1 1 1 1 1	15 8 0.000000309532 P 749 response to pheromone involved in conjugation with cellular fusion 24 6 annotated: 0 1 0 1 1 1 1 1	15 8 index: 384 417 418 419 421 424 432 434	15 8 index: 384 417 418 419 421 424 432 434	15 8 index: 384 417 418 419 421 424 432 434	15 8 index: 384 417 418 419 421 424 432 434
	13 4 clusters:	15 8 sysname: YMR058W YDR461W YEL040W YFL026W YGL089C YJL157C YNR044W YPL187W	15 8 0.000000527857 P 71444 cellular response to pheromone 26 6 annotated: 0 1 0 1 1 1 1 1	15 8 0.000000527857 P 71444 cellular response to pheromone 26 6 annotated: 0 1 0 1 1 1 1 1	15 8 sysname: YMR058W YDR461W YEL040W YFL026W YGL089C YJL157C YNR044W YPL187W	15 8 sysname: YMR058W YDR461W YEL040W YFL026W YGL089C YJL157C YNR044W YPL187W	15 8 sysname: YMR058W YDR461W YEL040W YFL026W YGL089C YJL157C YNR044W YPL187W	15 8 sysname: YMR058W YDR461W YEL040W YFL026W YGL089C YJL157C YNR044W YPL187W
13 4 index: 799 908 916 958		15 8 clusters:	15 8 0.000000861141 P 19236 response to pheromone 28 6 annotated: 0 1 0 1 1 1 1 1	15 8 0.000000861141 P 19236 response to pheromone 28 6 annotated: 0 1 0 1 1 1 1 1	15 8 clusters:	15 8 clusters:	15 8 clusters:	15 8 clusters:
13 4 sysname: YBR117C YFR017C YGR019W YIL087C	14 3 index: 15 25 37	15 8 0.000000309532 P 749 response to pheromone involved in conjugation with cellular fusion 24 6 annotated: 0 1 0 1 1 1 1 1	15 8 0.00000177185 P 750 pheromone-dependent signal transduction involved in conjugation with cellular fusion 14 5 annotated: 0 1 0 1 1 1 0 1	15 8 0.00000177185 P 750 pheromone-dependent signal transduction involved in conjugation with cellular fusion 14 5 annotated: 0 1 0 1 1 1 0 1	15 8 0.000000309532 P 749 response to pheromone involved in conjugation with cellular fusion 24 6 annotated: 0 1 0 1 1 1 1 1	15 8 0.000000309532 P 749 response to pheromone involved in conjugation with cellular fusion 24 6 annotated: 0 1 0 1 1 1 1 1	15 8 0.000000309532 P 749 response to pheromone involved in conjugation with cellular fusion 24 6 annotated: 0 1 0 1 1 1 1 1	15 8 0.000000309532 P 749 response to pheromone involved in conjugation with cellular fusion 24 6 annotated: 0 1 0 1 1 1 1 1
13 4 clusters: 27	14 3 sysname: YDR181C YHR096C YKR075C	15 8 0.000000527857 P 71444 cellular response to pheromone 26 6 annotated: 0 1 0 1 1 1 1 1	15 8 0.00000177185 P 32005 signal transduction involved in conjugation with cellular fusion 14 5 annotated: 0 1 0 1 1 1 0 1	15 8 0.00000177185 P 32005 signal transduction involved in conjugation with cellular fusion 14 5 annotated: 0 1 0 1 1 1 0 1	15 8 0.000000527857 P 71444 cellular response to pheromone 26 6 annotated: 0 1 0 1 1 1 1 1	15 8 0.000000527857 P 71444 cellular response to pheromone 26 6 annotated: 0 1 0 1 1 1 1 1	15 8 0.000000527857 P 71444 cellular response to pheromone 26 6 annotated: 0 1 0 1 1 1 1 1	15 8 0.000000527857 P 71444 cellular response to pheromone 26 6 annotated: 0 1 0 1 1 1 1 1
	14 3 clusters:	15 8 0.000000861141 P 19236 response to pheromone 28 6 annotated: 0 1 0 1 1 1 1 1	15 8 0.00000265194 P 7166 cell surface receptor signaling pathway 15 5 annotated: 0 1 0 1 1 1 0 1	15 8 0.00000265194 P 7166 cell surface receptor signaling pathway 15 5 annotated: 0 1 0 1 1 1 0 1	15 8 0.000000861141 P 19236 response to pheromone 28 6 annotated: 0 1 0 1 1 1 1 1	15 8 0.000000861141 P 19236 response to pheromone 28 6 annotated: 0 1 0 1 1 1 1 1	15 8 0.000000861141 P 19236 response to pheromone 28 6 annotated: 0 1 0 1 1 1 1 1	15 8 0.000000861141 P 19236 response to pheromone 28 6 annotated: 0 1 0 1 1 1 1 1
14 3 index: 15 25 37		15 8 0.00000177185 P 750 pheromone-dependent signal transduction involved in conjugation with cellular fusion 14 5 annotated: 0 1 0 1 1 1 0 1	15 8 0.00000265194 P 7186 G-protein coupled receptor signaling pathway 15 5 annotated: 0 1 0 1 1 1 0 1	15 8 0.00000265194 P 7186 G-protein coupled receptor signaling pathway 15 5 annotated: 0 1 0 1 1 1 0 1	15 8 0.00000177185 P 750 pheromone-dependent signal transduction involved in conjugation with cellular fusion 14 5 annotated: 0 1 0 1 1 1 0 1	15 8 0.00000177185 P 750 pheromone-dependent signal transduction involved in conjugation with cellular fusion 14 5 annotated: 0 1 0 1 1 1 0 1	15 8 0.00000177185 P 750 pheromone-dependent signal transduction involved in conjugation with cellular fusion 14 5 annotated: 0 1 0 1 1 1 0 1	15 8 0.00000177185 P 750 pheromone-dependent signal transduction involved in conjugation with cellular fusion 14 5 annotated: 0 1 0 1 1 1 0 1
14 3 sysname: YDR181C YHR096C YKR075C	15 8 index: 384 417 418 419 421 424 432 434	15 8 0.00000177185 P 32005 signal transduction involved in conjugation with cellular fusion 14 5 annotated: 0 1 0 1 1 1 0 1	15 8 0.00000304613 P 747 conjugation with cellular fusion 34 6 annotated: 0 1 0 1 1 1 1 1	15 8 0.00000304613 P 747 conjugation with cellular fusion 34 6 annotated: 0 1 0 1 1 1 1 1	15 8 0.00000177185 P 32005 signal transduction involved in conjugation with cellular fusion 14 5 annotated: 0 1 0 1 1 1 0 1	15 8 0.00000177185 P 32005 signal transduction involved in conjugation with cellular fusion 14 5 annotated: 0 1 0 1 1 1 0 1	15 8 0.00000177185 P 32005 signal transduction involved in conjugation with cellular fusion 14 5 annotated: 0 1 0 1 1 1 0 1	15 8 0.00000177185 P 32005 signal transduction involved in conjugation with cellular fusion 14 5 annotated: 0 1 0 1 1 1 0 1
14 3 clusters:	15 8 sysname: YMR058W YDR461W YEL040W YFL026W YGL089C YJL157C YNR044W YPL187W	15 8 0.00000265194 P 7166 cell surface receptor signaling pathway 15 5 annotated: 0 1 0 1 1 1 0 1	15 8 0.00000367074 P 746 conjugation 35 6 annotated: 0 1 0 1 1 1 1 1	15 8 0.00000367074 P 746 conjugation 35 6 annotated: 0 1 0 1 1 1 1 1	15 8 0.00000265194 P 7166 cell surface receptor signaling pathway 15 5 annotated: 0 1 0 1 1 1 0 1	15 8 0.00000265194 P 7166 cell surface receptor signaling pathway 15 5 annotated: 0 1 0 1 1 1 0 1	15 8 0.00000265194 P 7166 cell surface receptor signaling pathway 15 5 annotated: 0 1 0 1 1 1 0 1	15 8 0.00000265194 P 7166 cell surface receptor signaling pathway 15 5 annotated: 0 1 0 1 1 1 0 1
	15 8 clusters: 11 11 11 11	15 8 0.00000265194 P 7186 G-protein coupled receptor signaling pathway 15 5 annotated: 0 1 0 1 1 1 0 1	15 8 0.00000733326 P 44764 multi-organism cellular process 39 6 annotated: 0 1 0 1 1 1 1 1	15 8 0.00000733326 P 44764 multi-organism cellular process 39 6 annotated: 0 1 0 1 1 1 1 1	15 8 0.00000265194 P 7186 G-protein coupled receptor signaling pathway 15 5 annotated: 0 1 0 1 1 1 0 1	15 8 0.00000265194 P 7186 G-protein coupled receptor signaling pathway 15 5 annotated: 0 1 0 1 1 1 0 1	15 8 0.00000265194 P 7186 G-protein coupled receptor signaling pathway 15 5 annotated: 0 1 0 1 1 1 0 1	15 8 0.00000265194 P 7186 G-protein coupled receptor signaling pathway 15 5 annotated: 0 1 0 1 1 1 0 1
15 9 index: 384 416 417 418 419 421 424 432 434	15 8 0.000000309532 P 749 response to pheromone involved in conjugation with cellular fusion 24 6 annotated: 0 1 0 1 1 1 1 1	15 8 0.00000304613 P 747 conjugation with cellular fusion 34 6 annotated: 0 1 0 1 1 1 1 1	15 8 0.0000100753 P 71310 cellular response to organic substance 41 6 annotated: 0 1 0 1 1 1 1 1	15 8 0.0000100753 P 71310 cellular response to organic substance 41 6 annotated: 0 1 0 1 1 1 1 1	15 8 0.00000304613 P 747 conjugation with cellular fusion 34 6 annotated: 0 1 0 1 1 1 1 1	15 8 0.00000304613 P 747 conjugation with cellular fusion 34 6 annotated: 0 1 0 1 1 1 1 1	15 8 0.00000304613 P 747 conjugation with cellular fusion 34 6 annotated: 0 1 0 1 1 1 1 1	15 8 0.00000304613 P 747 conjugation with cellular fusion 34 6 annotated: 0 1 0 1 1 1 1 1
15 9 sysname: YMR058W YCR089W YDR461W YEL040W YFL026W YGL089C YJL157C YNR044W YPL187W	15 8 0.000000527857 P 71444 cellular response to pheromone 26 6 annotated: 0 1 0 1 1 1 1 1	15 8 0.00000367074 P 746 conjugation 35 6 annotated: 0 1 0 1 1 1 1 1	15 8 0.0000272025 P 10033 response to organic substance 48 6 annotated: 0 1 0 1 1 1 1 1	15 8 0.0000272025 P 10033 response to organic substance 48 6 annotated: 0 1 0 1 1 1 1 1	15 8 0.00000367074 P 746 conjugation 35 6 annotated: 0 1 0 1 1 1 1 1	15 8 0.00000367074 P 746 conjugation 35 6 annotated: 0 1 0 1 1 1 1 1	15 8 0.00000367074 P 746 conjugation 35 6 annotated: 0 1 0 1 1 1 1 1	15 8 0.00000367074 P 746 conjugation 35 6 annotated: 0 1 0 1 1 1 1 1
15 9 clusters: 11 11 11 11 11 11 11 11	15 8 0.000000861141 P 19236 response to pheromone 28 6 annotated: 0 1 0 1 1 1 1 1	15 8 0.00000733326 P 44764 multi-organism cellular process 39 6 annotated: 0 1 0 1 1 1 1 1	15 8 0.0000531268 P 42221 response to chemical 98 7 annotated: 1 1 0 1 1 1 1 1	15 8 0.0000531268 P 42221 response to chemical 98 7 annotated: 1 1 0 1 1 1 1 1	15 8 0.00000733326 P 44764 multi-organism cellular process 39 6 annotated: 0 1 0 1 1 1 1 1	15 8 0.00000733326 P 44764 multi-organism cellular process 39 6 annotated: 0 1 0 1 1 1 1 1	15 8 0.00000733326 P 44764 multi-organism cellular process 39 6 annotated: 0 1 0 1 1 1 1 1	15 8 0.00000733326 P 44764 multi-organism cellular process 39 6 annotated: 0 1 0 1 1 1 1 1
15 9 0.00000000677443 P 749 response to pheromone involved in conjugation with cellular fusion 24 7 annotated: 0 1 1 0 1 1 1 1 1	15 8 0.00000177185 P 750 pheromone-dependent signal transduction involved in conjugation with cellular fusion 14 5 annotated: 0 1 0 1 1 1 0 1	15 8 0.0000100753 P 71310 cellular response to organic substance 41 6 annotated: 0 1 0 1 1 1 1 1	15 8 0.0000793261 P 19953 sexual reproduction 57 6 annotated: 0 1 0 1 1 1 1 1	15 8 0.0000793261 P 19953 sexual reproduction 57 6 annotated: 0 1 0 1 1 1 1 1	15 8 0.0000100753 P 71310 cellular response to organic substance 41 6 annotated: 0 1 0 1 1 1 1 1	15 8 0.0000100753 P 71310 cellular response to organic substance 41 6 annotated: 0 1 0 1 1 1 1 1	15 8 0.0000100753 P 71310 cellular response to organic substance 41 6 annotated: 0 1 0 1 1 1 1 1	15 8 0.0000100753 P 71310 cellular response to organic substance 41 6 annotated: 0 1 0 1 1 1 1 1
15 9 0.0000000128355 P 71444 cellular response to pheromone 26 7 annotated: 0 1 1 0 1 1 1 1 1	15 8 0.00000177185 P 32005 signal transduction involved in conjugation with cellular fusion 14 5 annotated: 0 1 0 1 1 1 0 1	15 8 0.0000272025 P 10033 response to organic substance 48 6 annotated: 0 1 0 1 1 1 1 1	15 8 0.0000793261 P 44703 multi-organism reproductive process 57 6 annotated: 0 1 0 1 1 1 1 1	15 8 0.0000793261 P 44703 multi-organism reproductive process 57 6 annotated: 0 1 0 1 1 1 1 1	15 8 0.0000272025 P 10033 response to organic substance 48 6 annotated: 0 1 0 1 1 1 1 1	15 8 0.0000272025 P 10033 response to organic substance 48 6 annotated: 0 1 0 1 1 1 1 1	15 8 0.0000272025 P 10033 response to organic substance 48 6 annotated: 0 1 0 1 1 1 1 1	15 8 0.0000272025 P 10033 response to organic substance 48 6 annotated: 0 1 0 1 1 1 1 1
15 9 0.0000000230322 P 19236 response to pheromone 28 7 annotated: 0 1 1 0 1 1 1 1 1	15 8 0.00000265194 P 7166 cell surface receptor signaling pathway 15 5 annotated: 0 1 0 1 1 1 0 1	15 8 0.0000531268 P 42221 response to chemical 98 7 annotated: 1 1 0 1 1 1 1 1	15 8 0.0000981893 P 22414 reproductive process 59 6 annotated: 0 1 0 1 1 1 1 1	15 8 0.0000981893 P 22414 reproductive process 59 6 annotated: 0 1 0 1 1 1 1 1	15 8 0.0000531268 P 42221 response to chemical 98 7 annotated: 1 1 0 1 1 1 1 1	15 8 0.0000531268 P 42221 response to chemical 98 7 annotated: 1 1 0 1 1 1 1 1	15 8 0.0000531268 P 42221 response to chemical 98 7 annotated: 1 1 0 1 1 1 1 1	15 8 0.0000531268 P 42221 response to chemical 98 7 annotated: 1 1 0 1 1 1 1 1
15 9 0.000000103672 P 747 conjugation with cellular fusion 34 7 annotated: 0 1 1 0 1 1 1 1 1	15 8 0.00000265194 P 7186 G-protein coupled receptor signaling pathway 15 5 annotated: 0 1 0 1 1 1 0 1	15 8 0.0000793261 P 19953 sexual reproduction 57 6 annotated: 0 1 0 1 1 1 1 1	15 8 0.000144834 C 5576 extracellular region 31 5 annotated: 0 1 1 0 1 0 1 1	15 8 0.000144834 C 5576 extracellular region 31 5 annotated: 0 1 1 0 1 0 1 1	15 8 0.0000793261 P 19953 sexual reproduction 57 6 annotated: 0 1 0 1 1 1 1 1	15 8 0.0000793261 P 19953 sexual reproduction 57 6 annotated: 0 1 0 1 1 1 1 1	15 8 0.0000793261 P 19953 sexual reproduction 57 6 annotated: 0 1 0 1 1 1 1 1	15 8 0.0000793261 P 19953 sexual reproduction 57 6 annotated: 0 1 0 1 1 1 1 1
15 9 0.000000129387 P 746 conjugation 35 7 annotated: 0 1 1 0 1 1 1 1 1	15 8 0.00000304613 P 747 conjugation with cellular fusion 34 6 annotated: 0 1 0 1 1 1 1 1	15 8 0.0000793261 P 44703 multi-organism reproductive process 57 6 annotated: 0 1 0 1 1 1 1 1	15 8 0.000162114 P 51704 multi-organism process 64 6 annotated: 0 1 0 1 1 1 1 1	15 8 0.000162114 P 51704 multi-organism process 64 6 annotated: 0 1 0 1 1 1 1 1	15 8 0.0000793261 P 44703 multi-organism reproductive process 57 6 annotated: 0 1 0 1 1 1 1 1	15 8 0.0000793261 P 44703 multi-organism reproductive process 57 6 annotated: 0 1 0 1 1 1 1 1	15 8 0.0000793261 P 44703 multi-organism reproductive process 57 6 annotated: 0 1 0 1 1 1 1 1	15 8 0.0000793261 P 44703 multi-organism reproductive process 57 6 annotated: 0 1 0 1 1 1 1 1
15 9 0.000000294098 P 44764 multi-organism cellular process 39 7 annotated: 0 1 1 0 1 1 1 1 1	15 8 0.00000367074 P 746 conjugation 35 6 annotated: 0 1 0 1 1 1 1 1	15 8 0.0000981893 P 22414 reproductive process 59 6 annotated: 0 1 0 1 1 1 1 1	15 8 0.000236939 F 772 mating pheromone activity 4 3 annotated: 0 1 0 0 1 0 0 1	15 8 0.000236939 F 772 mating pheromone activity 4 3 annotated: 0 1 0 0 1 0 0 1	15 8 0.0000981893 P 22414 reproductive process 59 6 annotated: 0 1 0 1 1 1 1 1	15 8 0.0000981893 P 22414 reproductive process 59 6 annotated: 0 1 0 1 1 1 1 1	15 8 0.0000981893 P 22414 reproductive process 59 6 annotated: 0 1 0 1 1 1 1 1	15 8 0.0000981893 P 22414 reproductive process 59 6 annotated: 0 1 0 1 1 1 1 1
15 9 0.000000428529 P 71310 cellular response to organic substance 41 7 annotated: 0 1 1 0 1 1 1 1 1	15 8 0.00000733326 P 44764 multi-organism cellular process 39 6 annotated: 0 1 0 1 1 1 1 1	15 8 0.000144834 C 5576 extracellular region 31 5 annotated: 0 1 1 0 1 0 1 1	15 8 0.000236939 F 5186 pheromone activity 4 3 annotated: 0 1 0 0 1 0 0 1	15 8 0.000236939 F 5186 pheromone activity 4 3 annotated: 0 1 0 0 1 0 0 1	15 8 0.000144834 C 5576 extracellular region 31 5 annotated: 0 1 1 0 1 0 1 1	15 8 0.000144834 C 5576 extracellular region 31 5 annotated: 0 1 1 0 1 0 1 1	15 8 0.000144834 C 5576 extracellular region 31 5 annotated: 0 1 1 0 1 0 1 1	15 8 0.000144834 C 5576 extracellular region 31 5 annotated: 0 1 1 0 1 0 1 1
15 9 0.00000138806 P 10033 response to organic substance 48 7 annotated: 0 1 1 0 1 1 1 1 1	15 8 0.0000100753 P 71310 cellular response to organic substance 41 6 annotated: 0 1 0 1 1 1 1 1	15 8 0.000162114 P 51704 multi-organism process 64 6 annotated: 0 1 0 1 1 1 1 1	15 8 0.000587009 P 3 reproduction 79 6 annotated: 0 1 0 1 1 1 1 1	15 8 0.000587009 P 3 reproduction 79 6 annotated: 0 1 0 1 1 1 1 1	15 8 0.000162114 P 51704 multi-organism process 64 6 annotated: 0 1 0 1 1 1 1 1	15 8 0.000162114 P 51704 multi-organism process 64 6 annotated: 0 1 0 1 1 1 1 1	15 8 0.000162114 P 51704 multi-organism process 64 6 annotated: 0 1 0 1 1 1 1 1	15 8 0.000162114 P 51704 multi-organism process 64 6 annotated: 0 1 0 1 1 1 1 1
15 9 0.00000428444 P 750 pheromone-dependent signal transduction involved in conjugation with cellular fusion 14 5 annotated: 0 0 1 0 1 1 1 0 1	15 8 0.0000272025 P 10033 response to organic substance 48 6 annotated: 0 1 0 1 1 1 1 1	15 8 0.000236939 F 772 mating pheromone activity 4 3 annotated: 0 1 0 0 1 0 0 1	15 8 0.000590413 F 5102 receptor binding 5 3 annotated: 0 1 0 0 1 0 0 1	15 8 0.000590413 F 5102 receptor binding 5 3 annotated: 0 1 0 0 1 0 0 1	15 8 0.000236939 F 772 mating pheromone activity 4 3 annotated: 0 1 0 0 1 0 0 1	15 8 0.000236939 F 772 mating pheromone activity 4 3 annotated: 0 1 0 0 1 0 0 1	15 8 0.000236939 F 772 mating pheromone activity 4 3 annotated: 0 1 0 0 1 0 0 1	15 8 0.000236939 F 772 mating pheromone activity 4 3 annotated: 0 1 0 0 1 0 0 1
15 9 0.00000428444 P 32005 signal transduction involved in conjugation with cellular fusion 14 5 annotated: 0 0 1 0 1 1 1 0 1	15 8 0.0000531268 P 42221 response to chemical 98 7 annotated: 1 1 0 1 1 1 1 1	15 8 0.000236939 F 5186 pheromone activity 4 3 annotated: 0 1 0 0 1 0 0 1	15 8 0.000851641 P 70887 cellular response to chemical stimulus 84 6 annotated: 0 1 0 1 1 1 1 1	15 8 0.000851641 P 70887 cellular response to chemical stimulus 84 6 annotated: 0 1 0 1 1 1 1 1	15 8 0.000236939 F 5186 pheromone activity 4 3 annotated: 0 1 0 0 1 0 0 1	15 8 0.000236939 F 5186 pheromone activity 4 3 annotated: 0 1 0 0 1 0 0 1	15 8 0.000236939 F 5186 pheromone activity 4 3 annotated: 0 1 0 0 1 0 0 1	15 8 0.000236939 F 5186 pheromone activity 4 3 annotated: 0 1 0 0 1 0 0 1
15 9 0.00000491365 P 19953 sexual reproduction 57 7 annotated: 0 1 1 0 1 1 1 1 1	15 8 0.0000793261 P 19953 sexual reproduction 57 6 annotated: 0 1 0 1 1 1 1 1	15 8 0.000587009 P 3 reproduction 79 6 annotated: 0 1 0 1 1 1 1 1	15 8 0.00126161 P 7165 signal transduction 47 5 annotated: 0 1 0 1 1 1 0 1	15 8 0.00126161 P 7165 signal transduction 47 5 annotated: 0 1 0 1 1 1 0 1	15 8 0.000587009 P 3 reproduction 79 6 annotated: 0 1 0 1 1 1 1 1	15 8 0.000587009 P 3 reproduction 79 6 annotated: 0 1 0 1 1 1 1 1	15 8 0.000587009 P 3 reproduction 79 6 annotated: 0 1 0 1 1 1 1 1	15 8 0.000587009 P 3 reproduction 79 6 annotated: 0 1 0 1 1 1 1 1
15 9 0.00000491365 P 44703 multi-organism reproductive process 57 7 annotated: 0 1 1 0 1 1 1 1 1	15 8 0.0000793261 P 44703 multi-organism reproductive process 57 6 annotated: 0 1 0 1 1 1 1 1	15 8 0.000590413 F 5102 receptor binding 5 3 annotated: 0 1 0 0 1 0 0 1	15 8 0.00126161 P 23052 signaling 47 5 annotated: 0 1 0 1 1 1 0 1	15 8 0.00126161 P 23052 signaling 47 5 annotated: 0 1 0 1 1 1 0 1	15 8 0.000590413 F 5102 receptor binding 5 3 annotated: 0 1 0 0 1 0 0 1	15 8 0.000590413 F 5102 receptor binding 5 3 annotated: 0 1 0 0 1 0 0 1	15 8 0.000590413 F 5102 receptor binding 5 3 annotated: 0 1 0 0 1 0 0 1	15 8 0.000590413 F 5102 receptor binding 5 3 annotated: 0 1 0 0 1 0 0 1
15 9 0.00000514092 P 42221 response to chemical 98 8 annotated: 1 1 1 0 1 1 1 1 1	15 8 0.0000981893 P 22414 reproductive process 59 6 annotated: 0 1 0 1 1 1 1 1	15 8 0.000851641 P 70887 cellular response to chemical stimulus 84 6 annotated: 0 1 0 1 1 1 1 1	15 8 0.00126161 P 44700 single organism signaling 47 5 annotated: 0 1 0 1 1 1 0 1	15 8 0.00126161 P 44700 single organism signaling 47 5 annotated: 0 1 0 1 1 1 0 1	15 8 0.000851641 P 70887 cellular response to chemical stimulus 84 6 annotated: 0 1 0 1 1 1 1 1	15 8 0.000851641 P 70887 cellular response to chemical stimulus 84 6 annotated: 0 1 0 1 1 1 1 1	15 8 0.000851641 P 70887 cellular response to chemical stimulus 84 6 annotated: 0 1 0 1 1 1 1 1	15 8 0.000851641 P 70887 cellular response to chemical stimulus 84 6 annotated: 0 1 0 1 1 1 1 1
15 9 0.00000533509 C 5576 extracellular region 31 6 annotated: 0 1 1 1 0 1 0 1 1	15 8 0.000144834 C 5576 extracellular region 31 5 annotated: 0 1 1 0 1 0 1 1	15 8 0.00126161 P 7165 signal transduction 47 5 annotated: 0 1 0 1 1 1 0 1	15 8 0.00776089 P 50896 response to stimulus 199 7 annotated: 1 1 0 1 1 1 1 1	15 8 0.00776089 P 50896 response to stimulus 199 7 annotated: 1 1 0 1 1 1 1 1	15 8 0.00126161 P 7165 signal transduction 47 5 annotated: 0 1 0 1 1 1 0 1	15 8 0.00126161 P 7165 signal transduction 47 5 annotated: 0 1 0 1 1 1 0 1	15 8 0.00126161 P 7165 signal transduction 47 5 annotated: 0 1 0 1 1 1 0 1	15 8 0.00126161 P 7165 signal transduction 47 5 annotated: 0 1 0 1 1 1 0 1
15 9 0.00000632016 P 22414 reproductive process 59 7 annotated: 0 1 1 0 1 1 1 1 1	15 8 0.000162114 P 51704 multi-organism process 64 6 annotated: 0 1 0 1 1 1 1 1	15 8 0.00126161 P 23052 signaling 47 5 annotated: 0 1 0 1 1 1 0 1			15 8 0.00126161 P 23052 signaling 47 5 annotated: 0 1 0 1 1 1 0 1	15 8 0.00126161 P 23052 signaling 47 5 annotated: 0 1 0 1 1 1 0 1	15 8 0.00126161 P 23052 signaling 47 5 annotated: 0 1 0 1 1 1 0 1	15 8 0.00126161 P 23052 signaling 47 5 annotated: 0 1 0 1 1 1 0 1
15 9 0.00000640786 P 7166 cell surface receptor signaling pathway 15 5 annotated: 0 0 1 0 1 1 1 0 1	15 8 0.000236939 F 772 mating pheromone activity 4 3 annotated: 0 1 0 0 1 0 0 1	15 8 0.00126161 P 44700 single organism signaling 47 5 annotated: 0 1 0 1 1 1 0 1	16 23 index: 439 466 467 469 482 499 500 507 512 519 526 533 537 541 549 550 552 560 562 1120 1122 1141 1144	16 23 index: 439 466 467 469 482 499 500 507 512 519 526 533 537 541 549 550 552 560 562 1120 1122 1141 1144	15 8 0.00126161 P 44700 single organism signaling 47 5 annotated: 0 1 0 1 1 1 0 1	15 8 0.00126161 P 44700 single organism signaling 47 5 annotated: 0 1 0 1 1 1 0 1	15 8 0.00126161 P 44700 single organism signaling 47 5 annotated: 0 1 0 1 1 1 0 1	15 8 0.00126161 P 44700 single organism signaling 47 5 annotated: 0 1 0 1 1 1 0 1
15 9 0.00000640786 P 7186 G-protein coupled receptor signaling pathway 15 5 annotated: 0 0 1 0 1 1 1 0 1	15 8 0.000236939 F 5186 pheromone activity 4 3 annotated: 0 1 0 0 1 0 0 1	15 8 0.00776089 P 50896 response to stimulus 199 7 annotated: 1 1 0 1 1 1 1 1	16 23 sysname: YBR114W YGL035C YGL163C YGR079W YHR126C YKR056W YKR071C YLR023C YLR223C YMR010W YNL065W YNL209W YNR014W YOL045W YOR303W YOR338W YOR360C YPL202C YPL212C YER032W YER062C YNL036W YOR052C	16 23 sysname: YBR114W YGL035C YGL163C YGR079W YHR126C YKR056W YKR071C YLR023C YLR223C YMR010W YNL065W YNL209W YNR014W YOL045W YOR303W YOR338W YOR360C YPL202C YPL212C YER032W YER062C YNL036W YOR052C	15 8 0.00776089 P 50896 response to stimulus 199 7 annotated: 1 1 0 1 1 1 1 1	15 8 0.00776089 P 50896 response to stimulus 199 7 annotated: 1 1 0 1 1 1 1 1	15 8 0.00776089 P 50896 response to stimulus 199 7 annotated: 1 1 0 1 1 1 1 1	15 8 0.00776089 P 50896 response to stimulus 199 7 annotated: 1 1 0 1 1 1 1 1
15 9 0.0000114172 P 51704 multi-organism process 64 7 annotated: 0 1 1 0 1 1 1 1 1	15 8 0.000587009 P 3 reproduction 79 6 annotated: 0 1 0 1 1 1 1 1		16 23 clusters:	16 23 clusters:
15 9 0.0000520058 P 3 reproduction 79 7 annotated: 0 1 1 0 1 1 1 1 1	15 8 0.000590413 F 5102 receptor binding 5 3 annotated: 0 1 0 0 1 0 0 1	16 23 index: 439 466 467 469 482 499 500 507 512 519 526 533 537 541 549 550 552 560 562 1120 1122 1141 1144			16 23 index: 439 466 467 469 482 499 500 507 512 519 526 533 537 541 549 550 552 560 562 1120 1122 1141 1144	16 23 index: 439 466 467 469 482 499 500 507 512 519 526 533 537 541 549 550 552 560 562 1120 1122 1141 1144	16 23 index: 439 466 467 469 482 499 500 507 512 519 526 533 537 541 549 550 552 560 562 1120 1122 1141 1144	16 23 index: 439 466 467 469 482 499 500 507 512 519 526 533 537 541 549 550 552 560 562 1120 1122 1141 1144
15 9 0.0000806042 P 70887 cellular response to chemical stimulus 84 7 annotated: 0 1 1 0 1 1 1 1 1	15 8 0.000851641 P 70887 cellular response to chemical stimulus 84 6 annotated: 0 1 0 1 1 1 1 1	16 23 sysname: YBR114W YGL035C YGL163C YGR079W YHR126C YKR056W YKR071C YLR023C YLR223C YMR010W YNL065W YNL209W YNR014W YOL045W YOR303W YOR338W YOR360C YPL202C YPL212C YER032W YER062C YNL036W YOR052C	17 23 index: 442 443 447 454 455 456 459 474 485 489 498 504 513 524 528 538 544 551 554 555 557 558 674	17 23 index: 442 443 447 454 455 456 459 474 485 489 498 504 513 524 528 538 544 551 554 555 557 558 674	16 23 sysname: YBR114W YGL035C YGL163C YGR079W YHR126C YKR056W YKR071C YLR023C YLR223C YMR010W YNL065W YNL209W YNR014W YOL045W YOR303W YOR338W YOR360C YPL202C YPL212C YER032W YER062C YNL036W YOR052C	16 23 sysname: YBR114W YGL035C YGL163C YGR079W YHR126C YKR056W YKR071C YLR023C YLR223C YMR010W YNL065W YNL209W YNR014W YOL045W YOR303W YOR338W YOR360C YPL202C YPL212C YER032W YER062C YNL036W YOR052C	16 23 sysname: YBR114W YGL035C YGL163C YGR079W YHR126C YKR056W YKR071C YLR023C YLR223C YMR010W YNL065W YNL209W YNR014W YOL045W YOR303W YOR338W YOR360C YPL202C YPL212C YER032W YER062C YNL036W YOR052C	16 23 sysname: YBR114W YGL035C YGL163C YGR079W YHR126C YKR056W YKR071C YLR023C YLR223C YMR010W YNL065W YNL209W YNR014W YOL045W YOR303W YOR338W YOR360C YPL202C YPL212C YER032W YER062C YNL036W YOR052C
15 9 0.000384224 F 772 mating pheromone activity 4 3 annotated: 0 0 1 0 0 1 0 0 1	15 8 0.00126161 P 7165 signal transduction 47 5 annotated: 0 1 0 1 1 1 0 1	16 23 clusters:	17 23 sysname: YBR155W YBR162C YDL122W YDR508C YEL045C YEL046C YER036C YGR229C YHR178W YJL076W YKL201C YLR017W YLR249W YMR308C YNL112W YNR018W YOR051C YOR342C YPL093W YPL106C YPL126W YPL146C YJL208C	17 23 sysname: YBR155W YBR162C YDL122W YDR508C YEL045C YEL046C YER036C YGR229C YHR178W YJL076W YKL201C YLR017W YLR249W YMR308C YNL112W YNR018W YOR051C YOR342C YPL093W YPL106C YPL126W YPL146C YJL208C	16 23 clusters:	16 23 clusters:	16 23 clusters:	16 23 clusters:
15 9 0.000384224 F 5186 pheromone activity 4 3 annotated: 0 0 1 0 0 1 0 0 1	15 8 0.00126161 P 23052 signaling 47 5 annotated: 0 1 0 1 1 1 0 1		17 23 clusters:	17 23 clusters:
15 9 0.000956793 F 5102 receptor binding 5 3 annotated: 0 0 1 0 0 1 0 0 1	15 8 0.00126161 P 44700 single organism signaling 47 5 annotated: 0 1 0 1 1 1 0 1	17 24 index: 442 443 447 453 454 455 456 459 474 485 489 498 504 513 524 528 538 544 551 554 555 557 558 674			17 23 index: 442 443 447 454 455 456 459 474 485 489 498 504 513 524 528 538 544 551 554 555 557 558 674	17 23 index: 442 443 447 454 455 456 459 474 485 489 498 504 513 524 528 538 544 551 554 555 557 558 674	17 23 index: 442 443 447 454 455 456 459 474 485 489 498 504 513 524 528 538 544 551 554 555 557 558 674	17 23 index: 442 443 447 454 455 456 459 474 485 489 498 504 513 524 528 538 544 551 554 555 557 558 674
15 9 0.00158206 P 50896 response to stimulus 199 8 annotated: 1 1 1 0 1 1 1 1 1	15 8 0.00776089 P 50896 response to stimulus 199 7 annotated: 1 1 0 1 1 1 1 1	17 24 sysname: YBR155W YBR162C YDL122W YDR398W YDR508C YEL045C YEL046C YER036C YGR229C YHR178W YJL076W YKL201C YLR017W YLR249W YMR308C YNL112W YNR018W YOR051C YOR342C YPL093W YPL106C YPL126W YPL146C YJL208C	18 9 index: 113 120 146 185 187 209 210 231 253	18 9 index: 113 120 146 185 187 209 210 231 253	17 23 sysname: YBR155W YBR162C YDL122W YDR508C YEL045C YEL046C YER036C YGR229C YHR178W YJL076W YKL201C YLR017W YLR249W YMR308C YNL112W YNR018W YOR051C YOR342C YPL093W YPL106C YPL126W YPL146C YJL208C	17 23 sysname: YBR155W YBR162C YDL122W YDR508C YEL045C YEL046C YER036C YGR229C YHR178W YJL076W YKL201C YLR017W YLR249W YMR308C YNL112W YNR018W YOR051C YOR342C YPL093W YPL106C YPL126W YPL146C YJL208C	17 23 sysname: YBR155W YBR162C YDL122W YDR508C YEL045C YEL046C YER036C YGR229C YHR178W YJL076W YKL201C YLR017W YLR249W YMR308C YNL112W YNR018W YOR051C YOR342C YPL093W YPL106C YPL126W YPL146C YJL208C	17 23 sysname: YBR155W YBR162C YDL122W YDR508C YEL045C YEL046C YER036C YGR229C YHR178W YJL076W YKL201C YLR017W YLR249W YMR308C YNL112W YNR018W YOR051C YOR342C YPL093W YPL106C YPL126W YPL146C YJL208C
15 9 0.00297705 P 7165 signal transduction 47 5 annotated: 0 0 1 0 1 1 1 0 1		17 24 clusters: 26	18 9 sysname: YCR075C YDL158C YDR520C YHR041C YHR165C YJL178C YJL213W YKR084C YML028W	18 9 sysname: YCR075C YDL158C YDR520C YHR041C YHR165C YJL178C YJL213W YKR084C YML028W	17 23 clusters:	17 23 clusters:	17 23 clusters:	17 23 clusters:
15 9 0.00297705 P 23052 signaling 47 5 annotated: 0 0 1 0 1 1 1 0 1	16 24 index: 439 445 466 467 469 482 499 500 507 512 519 526 533 537 541 549 550 552 560 562 1120 1122 1141 1144		18 9 clusters:	18 9 clusters:
15 9 0.00297705 P 44700 single organism signaling 47 5 annotated: 0 0 1 0 1 1 1 0 1	16 24 sysname: YBR114W YDL014W YGL035C YGL163C YGR079W YHR126C YKR056W YKR071C YLR023C YLR223C YMR010W YNL065W YNL209W YNR014W YOL045W YOR303W YOR338W YOR360C YPL202C YPL212C YER032W YER062C YNL036W YOR052C	18 10 index: 113 120 131 146 185 187 209 210 231 253			18 9 index: 113 120 146 185 187 209 210 231 253	18 9 index: 113 120 146 185 187 209 210 231 253	18 9 index: 113 120 146 185 187 209 210 231 253	18 9 index: 113 120 146 185 187 209 210 231 253
	16 24 clusters: 26 26 26	18 10 sysname: YCR075C YDL158C YDR085C YDR520C YHR041C YHR165C YJL178C YJL213W YKR084C YML028W	19 21 index: 55 65 82 85 87 106 110 144 159 191 201 239 241 252 263 267 271 277 284 311 812	19 21 index: 55 65 82 85 87 106 110 144 159 191 201 239 241 252 263 267 271 277 284 311 812	18 9 sysname: YCR075C YDL158C YDR520C YHR041C YHR165C YJL178C YJL213W YKR084C YML028W	18 9 sysname: YCR075C YDL158C YDR520C YHR041C YHR165C YJL178C YJL213W YKR084C YML028W	18 9 sysname: YCR075C YDL158C YDR520C YHR041C YHR165C YJL178C YJL213W YKR084C YML028W	18 9 sysname: YCR075C YDL158C YDR520C YHR041C YHR165C YJL178C YJL213W YKR084C YML028W
16 26 index: 439 445 466 467 469 482 499 500 507 512 519 526 533 537 541 549 550 552 559 560 562 1108 1120 1122 1141 1144		18 10 clusters: 31	19 21 sysname: YAL048C YBL097W YBR127C YBR149W YBR166C YCR025C YCR045C YDR444W YFL043C YIL033C YJL005W YLR162W YLR178C YML004C YMR165C YMR262W YMR323W YNL055C YOL098C YPR127W YBR241C	19 21 sysname: YAL048C YBL097W YBR127C YBR149W YBR166C YCR025C YCR045C YDR444W YFL043C YIL033C YJL005W YLR162W YLR178C YML004C YMR165C YMR262W YMR323W YNL055C YOL098C YPR127W YBR241C	18 9 clusters:	18 9 clusters:	18 9 clusters:	18 9 clusters:
16 26 sysname: YBR114W YDL014W YGL035C YGL163C YGR079W YHR126C YKR056W YKR071C YLR023C YLR223C YMR010W YNL065W YNL209W YNR014W YOL045W YOR303W YOR338W YOR360C YPL171C YPL202C YPL212C YBL093C YER032W YER062C YNL036W YOR052C	17 28 index: 442 443 446 447 449 453 454 455 456 459 474 485 486 489 498 504 513 524 527 528 538 544 551 554 555 557 558 674		19 21 clusters:	19 21 clusters:
16 26 clusters: 26 17 26 26 21;26 8;21	17 28 sysname: YBR155W YBR162C YDL037C YDL122W YDR043C YDR398W YDR508C YEL045C YEL046C YER036C YGR229C YHR178W YHR196W YJL076W YKL201C YLR017W YLR249W YMR308C YNL110C YNL112W YNR018W YOR051C YOR342C YPL093W YPL106C YPL126W YPL146C YJL208C	19 24 index: 55 65 82 85 87 106 110 144 159 176 191 201 239 241 252 263 267 271 277 284 311 812 1000 1044			19 21 index: 55 65 82 85 87 106 110 144 159 191 201 239 241 252 263 267 271 277 284 311 812	19 21 index: 55 65 82 85 87 106 110 144 159 191 201 239 241 252 263 267 271 277 284 311 812	19 21 index: 55 65 82 85 87 106 110 144 159 191 201 239 241 252 263 267 271 277 284 311 812	19 21 index: 55 65 82 85 87 106 110 144 159 191 201 239 241 252 263 267 271 277 284 311 812
	17 28 clusters: 26 26 26 26 26	19 24 sysname: YAL048C YBL097W YBR127C YBR149W YBR166C YCR025C YCR045C YDR444W YFL043C YGR051C YIL033C YJL005W YLR162W YLR178C YML004C YMR165C YMR262W YMR323W YNL055C YOL098C YPR127W YBR241C YKL107W YMR118C	20 34 index: 57 66 78 90 98 135 147 170 181 184 196 218 246 247 248 295 773 785 795 797 802 804 817 821 883 914 915 987 1002 1016 1042 1062 1064 1103	20 33 index: 57 66 78 90 98 135 147 170 181 184 196 218 246 247 248 295 773 795 797 802 804 817 821 883 914 915 987 1002 1016 1042 1062 1064 1103	19 21 sysname: YAL048C YBL097W YBR127C YBR149W YBR166C YCR025C YCR045C YDR444W YFL043C YIL033C YJL005W YLR162W YLR178C YML004C YMR165C YMR262W YMR323W YNL055C YOL098C YPR127W YBR241C	19 21 sysname: YAL048C YBL097W YBR127C YBR149W YBR166C YCR025C YCR045C YDR444W YFL043C YIL033C YJL005W YLR162W YLR178C YML004C YMR165C YMR262W YMR323W YNL055C YOL098C YPR127W YBR241C	19 21 sysname: YAL048C YBL097W YBR127C YBR149W YBR166C YCR025C YCR045C YDR444W YFL043C YIL033C YJL005W YLR162W YLR178C YML004C YMR165C YMR262W YMR323W YNL055C YOL098C YPR127W YBR241C	19 21 sysname: YAL048C YBL097W YBR127C YBR149W YBR166C YCR025C YCR045C YDR444W YFL043C YIL033C YJL005W YLR162W YLR178C YML004C YMR165C YMR262W YMR323W YNL055C YOL098C YPR127W YBR241C
17 31 index: 442 443 446 447 449 453 454 455 456 459 474 482 485 486 489 498 504 513 524 527 528 538 544 551 554 555 557 558 595 674 745		19 24 clusters: 12 12 12	20 34 sysname: YAL056W YBL101C YBR110W YBR286W YCL042W YDR154C YDR529C YGL156W YGR271W YHR008C YIL125W YJR155W YLR382C YLR383W YLR384C YOR230W YAR035W YBR010W YBR088C YBR094W YBR139W YBR144C YCR005C YCR032W YDR438W YGL205W YGR008C YJR016C YKL151C YLL041C YMR110C YNL134C YNL173C YPR185W	20 33 sysname: YAL056W YBL101C YBR110W YBR286W YCL042W YDR154C YDR529C YGL156W YGR271W YHR008C YIL125W YJR155W YLR382C YLR383W YLR384C YOR230W YAR035W YBR088C YBR094W YBR139W YBR144C YCR005C YCR032W YDR438W YGL205W YGR008C YJR016C YKL151C YLL041C YMR110C YNL134C YNL173C YPR185W	19 21 clusters:	19 21 clusters:	19 21 clusters:	19 21 clusters:
17 31 sysname: YBR155W YBR162C YDL037C YDL122W YDR043C YDR398W YDR508C YEL045C YEL046C YER036C YGR229C YHR126C YHR178W YHR196W YJL076W YKL201C YLR017W YLR249W YMR308C YNL110C YNL112W YNR018W YOR051C YOR342C YPL093W YPL106C YPL126W YPL146C YDR002W YJL208C YOR310C	18 11 index: 113 120 131 146 185 187 209 210 229 231 253		20 34 clusters: 27	20 33 clusters:
17 31 clusters: 26 26 26 16 26 26 22 7	18 11 sysname: YCR075C YDL158C YDR085C YDR520C YHR041C YHR165C YJL178C YJL213W YKR007W YKR084C YML028W	20 36 index: 57 66 78 90 98 135 147 170 181 184 196 218 246 247 248 295 773 785 795 797 802 804 817 821 845 883 914 915 933 987 1002 1016 1042 1062 1064 1103			20 33 index: 57 66 78 90 98 135 147 170 181 184 196 218 246 247 248 295 773 795 797 802 804 817 821 883 914 915 987 1002 1016 1042 1062 1064 1103	20 33 index: 57 66 78 90 98 135 147 170 181 184 196 218 246 247 248 295 773 795 797 802 804 817 821 883 914 915 987 1002 1016 1042 1062 1064 1103	20 33 index: 57 66 78 90 98 135 147 170 181 184 196 218 246 247 248 295 773 795 797 802 804 817 821 883 914 915 987 1002 1016 1042 1062 1064 1103	20 33 index: 57 66 78 90 98 135 147 170 181 184 196 218 246 247 248 295 773 795 797 802 804 817 821 883 914 915 987 1002 1016 1042 1062 1064 1103
	18 11 clusters: 23 31 31	20 36 sysname: YAL056W YBL101C YBR110W YBR286W YCL042W YDR154C YDR529C YGL156W YGR271W YHR008C YIL125W YJR155W YLR382C YLR383W YLR384C YOR230W YAR035W YBR010W YBR088C YBR094W YBR139W YBR144C YCR005C YCR032W YDL168W YDR438W YGL205W YGR008C YGR248W YJR016C YKL151C YLL041C YMR110C YNL134C YNL173C YPR185W	21 31 index: 441 450 458 460 461 465 470 475 479 480 481 490 491 492 495 502 505 506 509 515 516 520 535 540 547 1108 1131 1133 1134 1142 1143	21 31 index: 441 450 458 460 461 465 470 475 479 480 481 490 491 492 495 502 505 506 509 515 516 520 535 540 547 1108 1131 1133 1134 1142 1143	20 33 sysname: YAL056W YBL101C YBR110W YBR286W YCL042W YDR154C YDR529C YGL156W YGR271W YHR008C YIL125W YJR155W YLR382C YLR383W YLR384C YOR230W YAR035W YBR088C YBR094W YBR139W YBR144C YCR005C YCR032W YDR438W YGL205W YGR008C YJR016C YKL151C YLL041C YMR110C YNL134C YNL173C YPR185W	20 33 sysname: YAL056W YBL101C YBR110W YBR286W YCL042W YDR154C YDR529C YGL156W YGR271W YHR008C YIL125W YJR155W YLR382C YLR383W YLR384C YOR230W YAR035W YBR088C YBR094W YBR139W YBR144C YCR005C YCR032W YDR438W YGL205W YGR008C YJR016C YKL151C YLL041C YMR110C YNL134C YNL173C YPR185W	20 33 sysname: YAL056W YBL101C YBR110W YBR286W YCL042W YDR154C YDR529C YGL156W YGR271W YHR008C YIL125W YJR155W YLR382C YLR383W YLR384C YOR230W YAR035W YBR088C YBR094W YBR139W YBR144C YCR005C YCR032W YDR438W YGL205W YGR008C YJR016C YKL151C YLL041C YMR110C YNL134C YNL173C YPR185W	20 33 sysname: YAL056W YBL101C YBR110W YBR286W YCL042W YDR154C YDR529C YGL156W YGR271W YHR008C YIL125W YJR155W YLR382C YLR383W YLR384C YOR230W YAR035W YBR088C YBR094W YBR139W YBR144C YCR005C YCR032W YDR438W YGL205W YGR008C YJR016C YKL151C YLL041C YMR110C YNL134C YNL173C YPR185W
18 12 index: 113 120 131 132 146 185 187 209 210 229 231 253		20 36 clusters: 27 27 27	21 31 sysname: YBR142W YDR060W YER034W YER082C YER122C YGL013C YGR095C YGR239C YHR066W YHR069C YHR124W YJL080C YJL084C YJL198W YKL054C YLR007W YLR018C YLR019W YLR107W YLR407W YML043C YMR070W YNL221C YOL010W YOR281C YBL093C YLL010C YLL028W YLR224W YNL232W YOL006C	21 31 sysname: YBR142W YDR060W YER034W YER082C YER122C YGL013C YGR095C YGR239C YHR066W YHR069C YHR124W YJL080C YJL084C YJL198W YKL054C YLR007W YLR018C YLR019W YLR107W YLR407W YML043C YMR070W YNL221C YOL010W YOR281C YBL093C YLL010C YLL028W YLR224W YNL232W YOL006C	20 33 clusters:	20 33 clusters:	20 33 clusters:	20 33 clusters:
18 12 sysname: YCR075C YDL158C YDR085C YDR127W YDR520C YHR041C YHR165C YJL178C YJL213W YKR007W YKR084C YML028W	19 26 index: 55 65 82 85 87 106 110 144 159 176 191 201 239 241 252 263 267 271 277 284 311 789 812 923 1000 1044		21 31 clusters: 8	21 31 clusters: 8
18 12 clusters: 23 23 31 31 23 31	19 26 sysname: YAL048C YBL097W YBR127C YBR149W YBR166C YCR025C YCR045C YDR444W YFL043C YGR051C YIL033C YJL005W YLR162W YLR178C YML004C YMR165C YMR262W YMR323W YNL055C YOL098C YPR127W YBR071W YBR241C YGR130C YKL107W YMR118C	21 31 index: 441 450 458 460 461 465 470 475 479 480 481 490 491 492 495 502 505 506 509 515 516 520 535 540 547 1108 1131 1133 1134 1142 1143			21 31 index: 441 450 458 460 461 465 470 475 479 480 481 490 491 492 495 502 505 506 509 515 516 520 535 540 547 1108 1131 1133 1134 1142 1143	21 31 index: 441 450 458 460 461 465 470 475 479 480 481 490 491 492 495 502 505 506 509 515 516 520 535 540 547 1108 1131 1133 1134 1142 1143	21 31 index: 441 450 458 460 461 465 470 475 479 480 481 490 491 492 495 502 505 506 509 515 516 520 535 540 547 1108 1131 1133 1134 1142 1143	21 31 index: 441 450 458 460 461 465 470 475 479 480 481 490 491 492 495 502 505 506 509 515 516 520 535 540 547 1108 1131 1133 1134 1142 1143
	19 26 clusters: 12 12 12 12 12	21 31 sysname: YBR142W YDR060W YER034W YER082C YER122C YGL013C YGR095C YGR239C YHR066W YHR069C YHR124W YJL080C YJL084C YJL198W YKL054C YLR007W YLR018C YLR019W YLR107W YLR407W YML043C YMR070W YNL221C YOL010W YOR281C YBL093C YLL010C YLL028W YLR224W YNL232W YOL006C	22 34 index: 570 573 578 579 583 584 590 595 607 608 621 628 631 638 641 655 659 664 677 678 679 680 690 694 702 706 711 712 721 730 733 734 737 747	22 34 index: 570 573 578 579 583 584 590 595 607 608 621 628 631 638 641 655 659 664 677 678 679 680 690 694 702 706 711 712 721 730 733 734 737 747	21 31 sysname: YBR142W YDR060W YER034W YER082C YER122C YGL013C YGR095C YGR239C YHR066W YHR069C YHR124W YJL080C YJL084C YJL198W YKL054C YLR007W YLR018C YLR019W YLR107W YLR407W YML043C YMR070W YNL221C YOL010W YOR281C YBL093C YLL010C YLL028W YLR224W YNL232W YOL006C	21 31 sysname: YBR142W YDR060W YER034W YER082C YER122C YGL013C YGR095C YGR239C YHR066W YHR069C YHR124W YJL080C YJL084C YJL198W YKL054C YLR007W YLR018C YLR019W YLR107W YLR407W YML043C YMR070W YNL221C YOL010W YOR281C YBL093C YLL010C YLL028W YLR224W YNL232W YOL006C	21 31 sysname: YBR142W YDR060W YER034W YER082C YER122C YGL013C YGR095C YGR239C YHR066W YHR069C YHR124W YJL080C YJL084C YJL198W YKL054C YLR007W YLR018C YLR019W YLR107W YLR407W YML043C YMR070W YNL221C YOL010W YOR281C YBL093C YLL010C YLL028W YLR224W YNL232W YOL006C	21 31 sysname: YBR142W YDR060W YER034W YER082C YER122C YGL013C YGR095C YGR239C YHR066W YHR069C YHR124W YJL080C YJL084C YJL198W YKL054C YLR007W YLR018C YLR019W YLR107W YLR407W YML043C YMR070W YNL221C YOL010W YOR281C YBL093C YLL010C YLL028W YLR224W YNL232W YOL006C
19 29 index: 55 65 66 82 85 87 106 110 144 159 170 176 181 191 201 239 241 252 263 267 271 277 284 311 789 812 923 1000 1044		21 31 clusters: 8 8 8	22 34 sysname: YAR075W YBL039C YBR082C YBR154C YCL065W YCR016W YDL039C YDR002W YDR260C YDR280W YFL022C YGL120C YGR054W YGR151C YGR160W YHR089C YHR169W YIR012W YJR070C YKL009W YKL024C YKL056C YLR060W YLR186W YML056C YMR131C YMR318C YNL002C YNL141W YOL077C YOR091W YOR145C YOR204W YOR340C	22 34 sysname: YAR075W YBL039C YBR082C YBR154C YCL065W YCR016W YDL039C YDR002W YDR260C YDR280W YFL022C YGL120C YGR054W YGR151C YGR160W YHR089C YHR169W YIR012W YJR070C YKL009W YKL024C YKL056C YLR060W YLR186W YML056C YMR131C YMR318C YNL002C YNL141W YOL077C YOR091W YOR145C YOR204W YOR340C	21 31 clusters:	21 31 clusters:	21 31 clusters:	21 31 clusters:
19 29 sysname: YAL048C YBL097W YBL101C YBR127C YBR149W YBR166C YCR025C YCR045C YDR444W YFL043C YGL156W YGR051C YGR271W YIL033C YJL005W YLR162W YLR178C YML004C YMR165C YMR262W YMR323W YNL055C YOL098C YPR127W YBR071W YBR241C YGR130C YKL107W YMR118C	20 40 index: 57 66 78 90 98 135 147 170 181 184 196 218 225 246 247 248 295 773 785 795 797 802 804 817 821 845 883 914 915 933 987 1002 1016 1042 1047 1062 1064 1066 1071 1103		22 34 clusters:	22 34 clusters:
19 29 clusters: 20 20 12 20 12 12 12 12 12	20 40 sysname: YAL056W YBL101C YBR110W YBR286W YCL042W YDR154C YDR529C YGL156W YGR271W YHR008C YIL125W YJR155W YKL187C YLR382C YLR383W YLR384C YOR230W YAR035W YBR010W YBR088C YBR094W YBR139W YBR144C YCR005C YCR032W YDL168W YDR438W YGL205W YGR008C YGR248W YJR016C YKL151C YLL041C YMR110C YMR169C YNL134C YNL173C YNL200C YNL331C YPR185W	22 35 index: 570 573 578 579 583 584 590 595 607 608 621 628 631 638 641 655 659 664 677 678 679 680 690 694 702 706 711 712 721 730 733 734 737 747 760	22 34 0.00118548 F 3723 RNA binding 138 15 annotated: 0 0 0 0 0 0 0 0 0 1 1 1 1 0 0 1 1 0 0 1 0 0 1 1 1 0 0 1 0 1 1 1 1 0	22 34 0.00118548 F 3723 RNA binding 138 15 annotated: 0 0 0 0 0 0 0 0 0 1 1 1 1 0 0 1 1 0 0 1 0 0 1 1 1 0 0 1 0 1 1 1 1 0	22 34 index: 570 573 578 579 583 584 590 595 607 608 621 628 631 638 641 655 659 664 677 678 679 680 690 694 702 706 711 712 721 730 733 734 737 747	22 34 index: 570 573 578 579 583 584 590 595 607 608 621 628 631 638 641 655 659 664 677 678 679 680 690 694 702 706 711 712 721 730 733 734 737 747	22 34 index: 570 573 578 579 583 584 590 595 607 608 621 628 631 638 641 655 659 664 677 678 679 680 690 694 702 706 711 712 721 730 733 734 737 747	22 34 index: 570 573 578 579 583 584 590 595 607 608 621 628 631 638 641 655 659 664 677 678 679 680 690 694 702 706 711 712 721 730 733 734 737 747
	20 40 clusters: 27 27 27 27 27 27 27	22 35 sysname: YAR075W YBL039C YBR082C YBR154C YCL065W YCR016W YDL039C YDR002W YDR260C YDR280W YFL022C YGL120C YGR054W YGR151C YGR160W YHR089C YHR169W YIR012W YJR070C YKL009W YKL024C YKL056C YLR060W YLR186W YML056C YMR131C YMR318C YNL002C YNL141W YOL077C YOR091W YOR145C YOR204W YOR340C YPR187W			22 34 sysname: YAR075W YBL039C YBR082C YBR154C YCL065W YCR016W YDL039C YDR002W YDR260C YDR280W YFL022C YGL120C YGR054W YGR151C YGR160W YHR089C YHR169W YIR012W YJR070C YKL009W YKL024C YKL056C YLR060W YLR186W YML056C YMR131C YMR318C YNL002C YNL141W YOL077C YOR091W YOR145C YOR204W YOR340C	22 34 sysname: YAR075W YBL039C YBR082C YBR154C YCL065W YCR016W YDL039C YDR002W YDR260C YDR280W YFL022C YGL120C YGR054W YGR151C YGR160W YHR089C YHR169W YIR012W YJR070C YKL009W YKL024C YKL056C YLR060W YLR186W YML056C YMR131C YMR318C YNL002C YNL141W YOL077C YOR091W YOR145C YOR204W YOR340C	22 34 sysname: YAR075W YBL039C YBR082C YBR154C YCL065W YCR016W YDL039C YDR002W YDR260C YDR280W YFL022C YGL120C YGR054W YGR151C YGR160W YHR089C YHR169W YIR012W YJR070C YKL009W YKL024C YKL056C YLR060W YLR186W YML056C YMR131C YMR318C YNL002C YNL141W YOL077C YOR091W YOR145C YOR204W YOR340C	22 34 sysname: YAR075W YBL039C YBR082C YBR154C YCL065W YCR016W YDL039C YDR002W YDR260C YDR280W YFL022C YGL120C YGR054W YGR151C YGR160W YHR089C YHR169W YIR012W YJR070C YKL009W YKL024C YKL056C YLR060W YLR186W YML056C YMR131C YMR318C YNL002C YNL141W YOL077C YOR091W YOR145C YOR204W YOR340C
20 44 index: 57 66 78 90 98 135 147 170 181 184 196 218 222 225 246 247 248 292 295 773 785 795 797 802 804 817 821 841 845 883 914 915 933 987 1002 1016 1042 1047 1058 1062 1064 1066 1071 1103		22 35 clusters: 35	23 13 index: 119 123 125 128 134 155 167 172 177 224 256 266 285	23 13 index: 119 123 125 128 134 155 167 172 177 224 256 266 285	22 34 clusters:	22 34 clusters:	22 34 clusters:	22 34 clusters:
20 44 sysname: YAL056W YBL101C YBR110W YBR286W YCL042W YDR154C YDR529C YGL156W YGR271W YHR008C YIL125W YJR155W YKL142W YKL187C YLR382C YLR383W YLR384C YOR173W YOR230W YAR035W YBR010W YBR088C YBR094W YBR139W YBR144C YCR005C YCR032W YDL124W YDL168W YDR438W YGL205W YGR008C YGR248W YJR016C YKL151C YLL041C YMR110C YMR169C YNL031C YNL134C YNL173C YNL200C YNL331C YPR185W	21 34 index: 441 450 458 460 461 464 465 470 475 476 479 480 481 490 491 492 495 502 505 506 509 515 516 520 521 535 540 547 1108 1131 1133 1134 1142 1143	22 35 0.00186273 F 3723 RNA binding 138 15 annotated: 0 0 0 0 0 0 0 0 0 1 1 1 1 0 0 1 1 0 0 1 0 0 1 1 1 0 0 1 0 1 1 1 1 0 0	23 13 sysname: YDL141W YDL220C YDL240W YDR036C YDR150W YER161C YGL055W YGL207W YGR199W YKL153W YML120C YMR224C YOL155C	23 13 sysname: YDL141W YDL220C YDL240W YDR036C YDR150W YER161C YGL055W YGL207W YGR199W YKL153W YML120C YMR224C YOL155C	22 34 0.00118548 F 3723 RNA binding 138 15 annotated: 0 0 0 0 0 0 0 0 0 1 1 1 1 0 0 1 1 0 0 1 0 0 1 1 1 0 0 1 0 1 1 1 1 0	22 34 0.00118548 F 3723 RNA binding 138 15 annotated: 0 0 0 0 0 0 0 0 0 1 1 1 1 0 0 1 1 0 0 1 0 0 1 1 1 0 0 1 0 1 1 1 1 0	22 34 0.00118548 F 3723 RNA binding 138 15 annotated: 0 0 0 0 0 0 0 0 0 1 1 1 1 0 0 1 1 0 0 1 0 0 1 1 1 0 0 1 0 1 1 1 1 0	22 34 0.00118548 F 3723 RNA binding 138 15 annotated: 0 0 0 0 0 0 0 0 0 1 1 1 1 0 0 1 1 0 0 1 0 0 1 1 1 0 0 1 0 1 1 1 1 0
20 44 clusters: 19 19 19 27 27 27 27 25 27 27 27 27 27 27 27	21 34 sysname: YBR142W YDR060W YER034W YER082C YER122C YFL024C YGL013C YGR095C YGR239C YGR280C YHR066W YHR069C YHR124W YJL080C YJL084C YJL198W YKL054C YLR007W YLR018C YLR019W YLR107W YLR407W YML043C YMR070W YMR239C YNL221C YOL010W YOR281C YBL093C YLL010C YLL028W YLR224W YNL232W YOL006C		23 13 clusters:	23 13 clusters:
	21 34 clusters: 26 26 26 8 8 8 8	23 13 index: 119 123 125 128 134 155 167 172 177 224 256 266 285			23 13 index: 119 123 125 128 134 155 167 172 177 224 256 266 285	23 13 index: 119 123 125 128 134 155 167 172 177 224 256 266 285	23 13 index: 119 123 125 128 134 155 167 172 177 224 256 266 285	23 13 index: 119 123 125 128 134 155 167 172 177 224 256 266 285
21 37 index: 441 450 458 460 461 464 465 470 475 476 479 480 481 490 491 492 495 496 502 505 506 509 515 516 520 521 535 540 547 559 1108 1119 1131 1133 1134 1142 1143	21 34 0.00057727 C 44428 nuclear part 189 18 annotated: 1 1 0 1 0 1 0 1 0 1 1 1 1 1 0 0 0 0 1 0 0 0 1 0 1 1 1 0 1 0 0 0 1 1	23 13 sysname: YDL141W YDL220C YDL240W YDR036C YDR150W YER161C YGL055W YGL207W YGR199W YKL153W YML120C YMR224C YOL155C	24 30 index: 5 8 9 10 11 12 13 16 18 19 21 26 29 32 33 34 35 39 40 42 45 49 51 52 766 863 938 946 974 975	24 30 index: 5 8 9 10 11 12 13 16 18 19 21 26 29 32 33 34 35 39 40 42 45 49 51 52 766 863 938 946 974 975	23 13 sysname: YDL141W YDL220C YDL240W YDR036C YDR150W YER161C YGL055W YGL207W YGR199W YKL153W YML120C YMR224C YOL155C	23 13 sysname: YDL141W YDL220C YDL240W YDR036C YDR150W YER161C YGL055W YGL207W YGR199W YKL153W YML120C YMR224C YOL155C	23 13 sysname: YDL141W YDL220C YDL240W YDR036C YDR150W YER161C YGL055W YGL207W YGR199W YKL153W YML120C YMR224C YOL155C	23 13 sysname: YDL141W YDL220C YDL240W YDR036C YDR150W YER161C YGL055W YGL207W YGR199W YKL153W YML120C YMR224C YOL155C
21 37 sysname: YBR142W YDR060W YER034W YER082C YER122C YFL024C YGL013C YGR095C YGR239C YGR280C YHR066W YHR069C YHR124W YJL080C YJL084C YJL198W YKL054C YKL082C YLR007W YLR018C YLR019W YLR107W YLR407W YML043C YMR070W YMR239C YNL221C YOL010W YOR281C YPL171C YBL093C YDR527W YLL010C YLL028W YLR224W YNL232W YOL006C	21 34 0.00227931 P 43628 ncRNA 3'-end processing 16 6 annotated: 0 0 0 0 0 0 0 1 0 1 0 1 0 0 0 0 0 0 0 0 1 0 0 0 1 0 0 0 0 0 0 0 1 0	23 13 clusters:	24 30 sysname: YBR108W YBR157C YBR203W YBR299W YDL007W YDL024C YDR001C YDR319C YER103W YER177W YFR053C YIL055C YIR006C YJL174W YKL005C YKL198C YKL199C YLL026W YLR346C YMR136W YOL059W YPL054W YPR030W YPR080W YAL035W YDR096W YHR033W YHR138C YJL066C YJL068C	24 30 sysname: YBR108W YBR157C YBR203W YBR299W YDL007W YDL024C YDR001C YDR319C YER103W YER177W YFR053C YIL055C YIR006C YJL174W YKL005C YKL198C YKL199C YLL026W YLR346C YMR136W YOL059W YPL054W YPR030W YPR080W YAL035W YDR096W YHR033W YHR138C YJL066C YJL068C	23 13 clusters:	23 13 clusters:	23 13 clusters:	23 13 clusters:
21 37 clusters: 26 26 26 26 16;26 8;16 8 8 8 8 8	21 34 0.00308408 C 31981 nuclear lumen 166 16 annotated: 1 1 0 1 0 1 0 1 0 1 1 1 1 0 0 0 0 0 0 0 0 0 1 0 1 1 1 0 1 0 0 0 1 1		24 30 clusters: 10;37 37	24 30 clusters: 10;37 37
21 37 0.000527919 C 44428 nuclear part 189 19 annotated: 1 1 0 1 0 1 0 1 0 1 1 1 1 1 0 0 0 1 0 1 0 0 0 1 0 1 1 1 0 0 1 0 0 0 0 1 1	21 34 0.00545055 P 90304 nucleic acid metabolic process 268 20 annotated: 1 0 0 1 0 1 1 1 0 1 1 1 1 0 0 0 1 1 0 0 1 0 1 1 1 1 1 0 1 0 0 0 1 1	24 32 index: 5 8 9 10 11 12 13 16 18 19 21 26 29 32 33 34 35 38 39 40 42 45 49 51 52 766 863 938 946 974 975 979			24 30 index: 5 8 9 10 11 12 13 16 18 19 21 26 29 32 33 34 35 39 40 42 45 49 51 52 766 863 938 946 974 975	24 29 index: 5 8 9 10 11 12 13 16 18 19 21 26 29 32 33 34 35 39 40 42 45 49 51 52 766 863 938 974 975	24 28 index: 5 8 9 10 11 12 13 16 18 19 21 26 29 32 33 34 35 39 40 42 45 49 51 52 863 938 974 975	24 28 index: 5 8 9 10 11 12 13 16 18 19 21 26 29 32 33 34 35 39 40 42 45 49 51 52 863 938 974 975
21 37 0.00143115 P 90304 nucleic acid metabolic process 268 22 annotated: 1 0 0 1 0 1 1 1 0 1 1 1 1 0 0 0 1 1 1 0 0 1 0 1 1 1 1 1 0 0 1 1 0 0 0 1 1	21 34 0.00660026 P 90501 RNA phosphodiester bond hydrolysis 39 8 annotated: 0 0 0 1 0 0 0 1 0 0 0 1 0 0 0 0 0 0 0 0 1 0 0 0 1 1 1 0 0 0 0 0 1 0	24 32 sysname: YBR108W YBR157C YBR203W YBR299W YDL007W YDL024C YDR001C YDR319C YER103W YER177W YFR053C YIL055C YIR006C YJL174W YKL005C YKL198C YKL199C YLL019C YLL026W YLR346C YMR136W YOL059W YPL054W YPR030W YPR080W YAL035W YDR096W YHR033W YHR138C YJL066C YJL068C YJL163C	25 29 index: 48 764 771 779 781 793 807 809 824 846 871 872 887 889 890 894 927 935 945 948 1012 1013 1039 1051 1063 1075 1081 1084 1085	25 29 index: 48 764 771 779 781 793 807 809 824 846 871 872 887 889 890 894 927 935 945 948 1012 1013 1039 1051 1063 1075 1081 1084 1085	24 30 sysname: YBR108W YBR157C YBR203W YBR299W YDL007W YDL024C YDR001C YDR319C YER103W YER177W YFR053C YIL055C YIR006C YJL174W YKL005C YKL198C YKL199C YLL026W YLR346C YMR136W YOL059W YPL054W YPR030W YPR080W YAL035W YDR096W YHR033W YHR138C YJL066C YJL068C	24 29 sysname: YBR108W YBR157C YBR203W YBR299W YDL007W YDL024C YDR001C YDR319C YER103W YER177W YFR053C YIL055C YIR006C YJL174W YKL005C YKL198C YKL199C YLL026W YLR346C YMR136W YOL059W YPL054W YPR030W YPR080W YAL035W YDR096W YHR033W YJL066C YJL068C	24 28 sysname: YBR108W YBR157C YBR203W YBR299W YDL007W YDL024C YDR001C YDR319C YER103W YER177W YFR053C YIL055C YIR006C YJL174W YKL005C YKL198C YKL199C YLL026W YLR346C YMR136W YOL059W YPL054W YPR030W YPR080W YDR096W YHR033W YJL066C YJL068C	24 28 sysname: YBR108W YBR157C YBR203W YBR299W YDL007W YDL024C YDR001C YDR319C YER103W YER177W YFR053C YIL055C YIR006C YJL174W YKL005C YKL198C YKL199C YLL026W YLR346C YMR136W YOL059W YPL054W YPR030W YPR080W YDR096W YHR033W YJL066C YJL068C
21 37 0.00232017 C 31981 nuclear lumen 166 17 annotated: 1 1 0 1 0 1 0 1 0 1 1 1 1 0 0 0 0 1 0 0 0 0 0 1 0 1 1 1 0 0 1 0 0 0 0 1 1	21 34 0.00724549 P 31123 RNA 3'-end processing 19 6 annotated: 0 0 0 0 0 0 0 1 0 1 0 1 0 0 0 0 0 0 0 0 1 0 0 0 1 0 0 0 0 0 0 0 1 0	24 32 clusters: 10 10;37 37 39	25 29 sysname: YOR178C YAL017W YAL062W YBL064C YBL075C YBR084W YBR212W YBR218C YCR041W YDL169C YDR250C YDR266C YEL011W YEL033W YEL060C YER054C YGR180C YGR256W YHR097C YHR154W YKR076W YKR097W YMR096W YMR191W YNL144C YOL083W YOR019W YOR215C YOR328W	25 29 sysname: YOR178C YAL017W YAL062W YBL064C YBL075C YBR084W YBR212W YBR218C YCR041W YDL169C YDR250C YDR266C YEL011W YEL033W YEL060C YER054C YGR180C YGR256W YHR097C YHR154W YKR076W YKR097W YMR096W YMR191W YNL144C YOL083W YOR019W YOR215C YOR328W	24 30 clusters: 10;37 37	24 29 clusters: 10;37	24 28 clusters:	24 28 clusters:
21 37 0.00275848 P 16070 RNA metabolic process 231 20 annotated: 1 0 0 1 0 1 1 1 0 1 1 1 1 0 0 0 0 1 0 0 0 1 0 1 1 1 1 1 0 0 1 1 0 0 0 1 1			25 29 clusters:	25 29 clusters:
21 37 0.00394757 P 43628 ncRNA 3'-end processing 16 6 annotated: 0 0 0 0 0 0 0 1 0 1 0 1 0 0 0 0 0 0 0 0 0 1 0 0 0 1 0 0 0 0 0 0 0 0 0 1 0	22 39 index: 570 573 578 579 583 584 590 595 607 608 621 628 631 638 641 647 655 659 664 672 677 678 679 680 690 694 696 697 702 706 711 712 721 730 733 734 737 747 760	25 29 index: 48 764 771 779 781 793 807 809 824 846 871 872 887 889 890 894 927 935 945 948 1012 1013 1039 1051 1063 1075 1081 1084 1085			25 29 index: 48 764 771 779 781 793 807 809 824 846 871 872 887 889 890 894 927 935 945 948 1012 1013 1039 1051 1063 1075 1081 1084 1085	25 29 index: 48 764 771 779 781 793 807 809 824 846 871 872 887 889 890 894 927 935 945 948 1012 1013 1039 1051 1063 1075 1081 1084 1085	25 29 index: 48 764 771 779 781 793 807 809 824 846 871 872 887 889 890 894 927 935 945 948 1012 1013 1039 1051 1063 1075 1081 1084 1085	25 29 index: 48 764 771 779 781 793 807 809 824 846 871 872 887 889 890 894 927 935 945 948 1012 1013 1039 1051 1063 1075 1081 1084 1085
	22 39 sysname: YAR075W YBL039C YBR082C YBR154C YCL065W YCR016W YDL039C YDR002W YDR260C YDR280W YFL022C YGL120C YGR054W YGR151C YGR160W YGR285C YHR089C YHR169W YIR012W YJL171C YJR070C YKL009W YKL024C YKL056C YLR060W YLR186W YLR197W YLR198C YML056C YMR131C YMR318C YNL002C YNL141W YOL077C YOR091W YOR145C YOR204W YOR340C YPR187W	25 29 sysname: YOR178C YAL017W YAL062W YBL064C YBL075C YBR084W YBR212W YBR218C YCR041W YDL169C YDR250C YDR266C YEL011W YEL033W YEL060C YER054C YGR180C YGR256W YHR097C YHR154W YKR076W YKR097W YMR096W YMR191W YNL144C YOL083W YOR019W YOR215C YOR328W	26 73 index: 435 436 440 444 445 446 449 451 452 453 457 462 463 464 468 472 473 476 477 483 486 487 488 493 494 496 497 501 503 508 510 511 514 518 521 525 527 529 531 532 534 536 539 542 543 545 546 548 553 556 559 561 563 564 565 566 567 569 601 610 611 630 635 648 654 662 693 705 716 718 751 753 754	26 73 index: 435 436 440 444 445 446 449 451 452 453 457 462 463 464 468 472 473 476 477 483 486 487 488 493 494 496 497 501 503 508 510 511 514 518 521 525 527 529 531 532 534 536 539 542 543 545 546 548 553 556 559 561 563 564 565 566 567 569 601 610 611 630 635 648 654 662 693 705 716 718 751 753 754	25 29 sysname: YOR178C YAL017W YAL062W YBL064C YBL075C YBR084W YBR212W YBR218C YCR041W YDL169C YDR250C YDR266C YEL011W YEL033W YEL060C YER054C YGR180C YGR256W YHR097C YHR154W YKR076W YKR097W YMR096W YMR191W YNL144C YOL083W YOR019W YOR215C YOR328W	25 29 sysname: YOR178C YAL017W YAL062W YBL064C YBL075C YBR084W YBR212W YBR218C YCR041W YDL169C YDR250C YDR266C YEL011W YEL033W YEL060C YER054C YGR180C YGR256W YHR097C YHR154W YKR076W YKR097W YMR096W YMR191W YNL144C YOL083W YOR019W YOR215C YOR328W	25 29 sysname: YOR178C YAL017W YAL062W YBL064C YBL075C YBR084W YBR212W YBR218C YCR041W YDL169C YDR250C YDR266C YEL011W YEL033W YEL060C YER054C YGR180C YGR256W YHR097C YHR154W YKR076W YKR097W YMR096W YMR191W YNL144C YOL083W YOR019W YOR215C YOR328W	25 29 sysname: YOR178C YAL017W YAL062W YBL064C YBL075C YBR084W YBR212W YBR218C YCR041W YDL169C YDR250C YDR266C YEL011W YEL033W YEL060C YER054C YGR180C YGR256W YHR097C YHR154W YKR076W YKR097W YMR096W YMR191W YNL144C YOL083W YOR019W YOR215C YOR328W
22 42 index: 313 325 400 570 573 578 579 583 584 590 595 607 608 621 628 631 638 641 647 655 659 664 672 677 678 679 680 690 694 696 697 702 706 711 712 721 730 733 734 737 747 760	22 39 clusters: 35 35 7;35 35 35	25 29 clusters:	26 73 sysname: YBR034C YBR042C YBR141C YCR104W YDL014W YDL037C YDR043C YDR103W YDR216W YDR398W YEL063C YER127W YER151C YFL024C YGL209W YGR162W YGR211W YGR280C YHL012W YHR127W YHR196W YIL118W YIR041W YJL223C YKL004W YKL082C YKL110C YLL012W YLR009W YLR074C YLR113W YLR175W YLR342W YMR002W YMR239C YNL064C YNL110C YNL155W YNL191W YNL201C YNL220W YNL251C YNR053C YOL124C YOL136C YOR078W YOR209C YOR283W …	26 73 sysname: YBR034C YBR042C YBR141C YCR104W YDL014W YDL037C YDR043C YDR103W YDR216W YDR398W YEL063C YER127W YER151C YFL024C YGL209W YGR162W YGR211W YGR280C YHL012W YHR127W YHR196W YIL118W YIR041W YJL223C YKL004W YKL082C YKL110C YLL012W YLR009W YLR074C YLR113W YLR175W YLR342W YMR002W YMR239C YNL064C YNL110C YNL155W YNL191W YNL201C YNL220W YNL251C YNR053C YOL124C YOL136C YOR078W YOR209C YOR283W …	25 29 clusters:	25 29 clusters:	25 29 clusters:	25 29 clusters:
22 42 sysname: YAL012W YDR213W YOR167C YAR075W YBL039C YBR082C YBR154C YCL065W YCR016W YDL039C YDR002W YDR260C YDR280W YFL022C YGL120C YGR054W YGR151C YGR160W YGR285C YHR089C YHR169W YIR012W YJL171C YJR070C YKL009W YKL024C YKL056C YLR060W YLR186W YLR197W YLR198C YML056C YMR131C YMR318C YNL002C YNL141W YOL077C YOR091W YOR145C YOR204W YOR340C YPR187W	22 39 0.00176971 F 3723 RNA binding 138 16 annotated: 0 0 0 0 0 0 0 0 0 1 1 1 1 0 0 0 1 1 0 0 0 1 0 0 1 1 1 0 1 0 0 1 0 1 1 1 1 0 0		26 73 clusters:	26 73 clusters:
22 42 clusters: 35 35 35 17 35 35 32 35 32;35 7;35 35 35	22 39 0.00298436 C 5730 nucleolus 126 15 annotated: 0 0 0 1 0 1 0 0 0 1 0 0 0 0 0 1 1 1 0 0 0 1 0 0 0 1 1 0 0 1 0 1 0 1 0 1 0 1 1	26 73 index: 435 436 440 444 445 446 449 451 452 453 457 462 463 464 468 472 473 476 477 483 486 487 488 493 494 496 497 501 503 508 510 511 514 518 521 525 527 529 531 532 534 536 539 542 543 545 546 548 553 556 559 561 563 564 565 566 567 569 601 610 611 630 635 648 654 662 693 705 716 718 751 753 754			26 73 index: 435 436 440 444 445 446 449 451 452 453 457 462 463 464 468 472 473 476 477 483 486 487 488 493 494 496 497 501 503 508 510 511 514 518 521 525 527 529 531 532 534 536 539 542 543 545 546 548 553 556 559 561 563 564 565 566 567 569 601 610 611 630 635 648 654 662 693 705 716 718 751 753 754	26 73 index: 435 436 440 444 445 446 449 451 452 453 457 462 463 464 468 472 473 476 477 483 486 487 488 493 494 496 497 501 503 508 510 511 514 518 521 525 527 529 531 532 534 536 539 542 543 545 546 548 553 556 559 561 563 564 565 566 567 569 601 610 611 630 635 648 654 662 693 705 716 718 751 753 754	26 73 index: 435 436 440 444 445 446 449 451 452 453 457 462 463 464 468 472 473 476 477 483 486 487 488 493 494 496 497 501 503 508 510 511 514 518 521 525 527 529 531 532 534 536 539 542 543 545 546 548 553 556 559 561 563 564 565 566 567 569 601 610 611 630 635 648 654 662 693 705 716 718 751 753 754	26 73 index: 435 436 440 444 445 446 449 451 452 453 457 462 463 464 468 472 473 476 477 483 486 487 488 493 494 496 497 501 503 508 510 511 514 518 521 525 527 529 531 532 534 536 539 542 543 545 546 548 553 556 559 561 563 564 565 566 567 569 601 610 611 630 635 648 654 662 693 705 716 718 751 753 754
22 42 0.00625413 F 3723 RNA binding 138 16 annotated: 0 0 0 0 0 0 0 0 0 0 0 0 1 1 1 1 0 0 0 1 1 0 0 0 1 0 0 1 1 1 0 1 0 0 1 0 1 1 1 1 0 0		26 73 sysname: YBR034C YBR042C YBR141C YCR104W YDL014W YDL037C YDR043C YDR103W YDR216W YDR398W YEL063C YER127W YER151C YFL024C YGL209W YGR162W YGR211W YGR280C YHL012W YHR127W YHR196W YIL118W YIR041W YJL223C YKL004W YKL082C YKL110C YLL012W YLR009W YLR074C YLR113W YLR175W YLR342W YMR002W YMR239C YNL064C YNL110C YNL155W YNL191W YNL201C YNL220W YNL251C YNR053C YOL124C YOL136C YOR078W YOR209C YOR283W …	27 64 index: 62 70 81 84 102 107 114 115 117 124 140 151 157 165 186 190 194 195 222 223 225 240 243 249 258 270 292 303 305 306 785 786 829 830 841 845 864 874 898 926 933 961 968 972 991 996 997 1008 1014 1019 1024 1028 1029 1032 1047 1053 1055 1058 1066 1071 1072 1086 1094 1095	27 64 index: 62 70 81 84 102 107 114 115 117 124 140 151 157 165 186 190 194 195 222 223 225 240 243 249 258 270 292 303 305 306 785 786 829 830 841 845 864 874 898 926 933 961 968 972 991 996 997 1008 1014 1019 1024 1028 1029 1032 1047 1053 1055 1058 1066 1071 1072 1086 1094 1095	26 73 sysname: YBR034C YBR042C YBR141C YCR104W YDL014W YDL037C YDR043C YDR103W YDR216W YDR398W YEL063C YER127W YER151C YFL024C YGL209W YGR162W YGR211W YGR280C YHL012W YHR127W YHR196W YIL118W YIR041W YJL223C YKL004W YKL082C YKL110C YLL012W YLR009W YLR074C YLR113W YLR175W YLR342W YMR002W YMR239C YNL064C YNL110C YNL155W YNL191W YNL201C YNL220W YNL251C YNR053C YOL124C YOL136C YOR078W YOR209C YOR283W …	26 73 sysname: YBR034C YBR042C YBR141C YCR104W YDL014W YDL037C YDR043C YDR103W YDR216W YDR398W YEL063C YER127W YER151C YFL024C YGL209W YGR162W YGR211W YGR280C YHL012W YHR127W YHR196W YIL118W YIR041W YJL223C YKL004W YKL082C YKL110C YLL012W YLR009W YLR074C YLR113W YLR175W YLR342W YMR002W YMR239C YNL064C YNL110C YNL155W YNL191W YNL201C YNL220W YNL251C YNR053C YOL124C YOL136C YOR078W YOR209C YOR283W …	26 73 sysname: YBR034C YBR042C YBR141C YCR104W YDL014W YDL037C YDR043C YDR103W YDR216W YDR398W YEL063C YER127W YER151C YFL024C YGL209W YGR162W YGR211W YGR280C YHL012W YHR127W YHR196W YIL118W YIR041W YJL223C YKL004W YKL082C YKL110C YLL012W YLR009W YLR074C YLR113W YLR175W YLR342W YMR002W YMR239C YNL064C YNL110C YNL155W YNL191W YNL201C YNL220W YNL251C YNR053C YOL124C YOL136C YOR078W YOR209C YOR283W …	26 73 sysname: YBR034C YBR042C YBR141C YCR104W YDL014W YDL037C YDR043C YDR103W YDR216W YDR398W YEL063C YER127W YER151C YFL024C YGL209W YGR162W YGR211W YGR280C YHL012W YHR127W YHR196W YIL118W YIR041W YJL223C YKL004W YKL082C YKL110C YLL012W YLR009W YLR074C YLR113W YLR175W YLR342W YMR002W YMR239C YNL064C YNL110C YNL155W YNL191W YNL201C YNL220W YNL251C YNR053C YOL124C YOL136C YOR078W YOR209C YOR283W …
22 42 0.007561 P 42254 ribosome biogenesis 157 17 annotated: 0 0 1 0 0 0 1 0 0 0 0 0 1 0 1 0 0 0 1 1 1 1 0 0 1 0 0 0 1 1 0 0 1 0 1 0 1 0 1 0 1 1	23 14 index: 119 120 123 125 128 134 155 167 172 177 224 256 266 285	26 73 clusters: 17	27 64 sysname: YAR037W YBR003W YBR120C YBR148W YCR004C YCR028C YCR091W YDL019C YDL110C YDL221W YDR263C YER067W YER182W YFR016C YHR158C YIL026C YIL101C YIL124W YKL142W YKL148C YKL187C YLR174W YLR270W YLR410W YMR086W YMR311C YOR173W YOR393W YPL123C YPL281C YBR010W YBR026C YCR107W YDL004W YDL124W YDL168W YDR099W YDR300C YFL006W YGR174C YGR248W YIL107C YIR037W YJL045W YJR121W YKL077W YKL085W YKR018C …	27 64 sysname: YAR037W YBR003W YBR120C YBR148W YCR004C YCR028C YCR091W YDL019C YDL110C YDL221W YDR263C YER067W YER182W YFR016C YHR158C YIL026C YIL101C YIL124W YKL142W YKL148C YKL187C YLR174W YLR270W YLR410W YMR086W YMR311C YOR173W YOR393W YPL123C YPL281C YBR010W YBR026C YCR107W YDL004W YDL124W YDL168W YDR099W YDR300C YFL006W YGR174C YGR248W YIL107C YIR037W YJL045W YJR121W YKL077W YKL085W YKR018C …	26 73 clusters:	26 73 clusters:	26 73 clusters:	26 73 clusters:
22 42 0.00967974 C 5730 nucleolus 126 15 annotated: 0 0 0 0 0 0 1 0 1 0 0 0 1 0 0 0 0 0 1 1 1 0 0 0 1 0 0 0 1 1 0 0 1 0 1 0 1 0 1 0 1 1	23 14 sysname: YDL141W YDL158C YDL220C YDL240W YDR036C YDR150W YER161C YGL055W YGL207W YGR199W YKL153W YML120C YMR224C YOL155C		27 64 clusters: 20	27 64 clusters:
	23 14 clusters: 18 31	27 64 index: 62 70 81 84 102 107 114 115 117 124 140 151 157 165 186 190 194 195 222 223 225 240 243 249 258 270 292 303 305 306 785 786 829 830 841 845 864 874 898 926 933 961 968 972 991 996 997 1008 1014 1019 1024 1028 1029 1032 1047 1053 1055 1058 1066 1071 1072 1086 1094 1095			27 64 index: 62 70 81 84 102 107 114 115 117 124 140 151 157 165 186 190 194 195 222 223 225 240 243 249 258 270 292 303 305 306 785 786 829 830 841 845 864 874 898 926 933 961 968 972 991 996 997 1008 1014 1019 1024 1028 1029 1032 1047 1053 1055 1058 1066 1071 1072 1086 1094 1095	27 64 index: 62 70 81 84 102 107 114 115 117 124 140 151 157 165 186 190 194 195 222 223 225 240 243 249 258 270 292 303 305 306 785 786 829 830 841 845 864 874 898 926 933 961 968 972 991 996 997 1008 1014 1019 1024 1028 1029 1032 1047 1053 1055 1058 1066 1071 1072 1086 1094 1095	27 64 index: 62 70 81 84 102 107 114 115 117 124 140 151 157 165 186 190 194 195 222 223 225 240 243 249 258 270 292 303 305 306 785 786 829 830 841 845 864 874 898 926 933 961 968 972 991 996 997 1008 1014 1019 1024 1028 1029 1032 1047 1053 1055 1058 1066 1071 1072 1086 1094 1095	27 64 index: 62 70 81 84 102 107 114 115 117 124 140 151 157 165 186 190 194 195 222 223 225 240 243 249 258 270 292 303 305 306 785 786 829 830 841 845 864 874 898 926 933 961 968 972 991 996 997 1008 1014 1019 1024 1028 1029 1032 1047 1053 1055 1058 1066 1071 1072 1086 1094 1095
23 16 index: 113 119 120 123 125 128 134 155 167 172 177 187 224 256 266 285		27 64 sysname: YAR037W YBR003W YBR120C YBR148W YCR004C YCR028C YCR091W YDL019C YDL110C YDL221W YDR263C YER067W YER182W YFR016C YHR158C YIL026C YIL101C YIL124W YKL142W YKL148C YKL187C YLR174W YLR270W YLR410W YMR086W YMR311C YOR173W YOR393W YPL123C YPL281C YBR010W YBR026C YCR107W YDL004W YDL124W YDL168W YDR099W YDR300C YFL006W YGR174C YGR248W YIL107C YIR037W YJL045W YJR121W YKL077W YKL085W YKR018C …	28 49 index: 314 319 320 327 328 330 331 332 335 336 337 338 339 340 342 343 347 348 349 353 354 356 357 359 360 363 365 368 371 372 375 377 378 379 380 382 385 386 387 388 390 394 395 396 397 401 408 609 727	28 49 index: 314 319 320 327 328 330 331 332 335 336 337 338 339 340 342 343 347 348 349 353 354 356 357 359 360 363 365 368 371 372 375 377 378 379 380 382 385 386 387 388 390 394 395 396 397 401 408 609 727	27 64 sysname: YAR037W YBR003W YBR120C YBR148W YCR004C YCR028C YCR091W YDL019C YDL110C YDL221W YDR263C YER067W YER182W YFR016C YHR158C YIL026C YIL101C YIL124W YKL142W YKL148C YKL187C YLR174W YLR270W YLR410W YMR086W YMR311C YOR173W YOR393W YPL123C YPL281C YBR010W YBR026C YCR107W YDL004W YDL124W YDL168W YDR099W YDR300C YFL006W YGR174C YGR248W YIL107C YIR037W YJL045W YJR121W YKL077W YKL085W YKR018C …	27 64 sysname: YAR037W YBR003W YBR120C YBR148W YCR004C YCR028C YCR091W YDL019C YDL110C YDL221W YDR263C YER067W YER182W YFR016C YHR158C YIL026C YIL101C YIL124W YKL142W YKL148C YKL187C YLR174W YLR270W YLR410W YMR086W YMR311C YOR173W YOR393W YPL123C YPL281C YBR010W YBR026C YCR107W YDL004W YDL124W YDL168W YDR099W YDR300C YFL006W YGR174C YGR248W YIL107C YIR037W YJL045W YJR121W YKL077W YKL085W YKR018C …	27 64 sysname: YAR037W YBR003W YBR120C YBR148W YCR004C YCR028C YCR091W YDL019C YDL110C YDL221W YDR263C YER067W YER182W YFR016C YHR158C YIL026C YIL101C YIL124W YKL142W YKL148C YKL187C YLR174W YLR270W YLR410W YMR086W YMR311C YOR173W YOR393W YPL123C YPL281C YBR010W YBR026C YCR107W YDL004W YDL124W YDL168W YDR099W YDR300C YFL006W YGR174C YGR248W YIL107C YIR037W YJL045W YJR121W YKL077W YKL085W YKR018C …	27 64 sysname: YAR037W YBR003W YBR120C YBR148W YCR004C YCR028C YCR091W YDL019C YDL110C YDL221W YDR263C YER067W YER182W YFR016C YHR158C YIL026C YIL101C YIL124W YKL142W YKL148C YKL187C YLR174W YLR270W YLR410W YMR086W YMR311C YOR173W YOR393W YPL123C YPL281C YBR010W YBR026C YCR107W YDL004W YDL124W YDL168W YDR099W YDR300C YFL006W YGR174C YGR248W YIL107C YIR037W YJL045W YJR121W YKL077W YKL085W YKR018C …
23 16 sysname: YCR075C YDL141W YDL158C YDL220C YDL240W YDR036C YDR150W YER161C YGL055W YGL207W YGR199W YHR165C YKL153W YML120C YMR224C YOL155C	24 34 index: 5 8 9 10 11 12 13 16 18 19 21 26 29 32 33 34 35 38 39 40 42 45 49 51 52 766 863 938 946 974 975 979 980 1060	27 64 clusters: 20 20 20	28 49 sysname: YBL086C YBR089W YDL052C YDR418W YDR450W YDR502C YDR514C YEL001C YEL072W YER009W YER055C YER056C-A YER117W YER145C YFL032W YGL030W YGR184C YGR185C YGR264C YHR025W YHR134W YJL079C YJL136C YJR105W YKL006W YKL078W YLR061W YLR192C YLR264W YLR292C YLR388W YLR414C YLR448W YLR449W YML022W YML026C YMR235C YMR241W YMR260C YMR266W YNL067W YNL301C YNL302C YNR060W YOL120C YOR198C YPR043W YDR306…	28 49 sysname: YBL086C YBR089W YDL052C YDR418W YDR450W YDR502C YDR514C YEL001C YEL072W YER009W YER055C YER056C-A YER117W YER145C YFL032W YGL030W YGR184C YGR185C YGR264C YHR025W YHR134W YJL079C YJL136C YJR105W YKL006W YKL078W YLR061W YLR192C YLR264W YLR292C YLR388W YLR414C YLR448W YLR449W YML022W YML026C YMR235C YMR241W YMR260C YMR266W YNL067W YNL301C YNL302C YNR060W YOL120C YOR198C YPR043W YDR306…	27 64 clusters:	27 64 clusters:	27 64 clusters:	27 64 clusters:
23 16 clusters: 18 18 31 18	24 34 sysname: YBR108W YBR157C YBR203W YBR299W YDL007W YDL024C YDR001C YDR319C YER103W YER177W YFR053C YIL055C YIR006C YJL174W YKL005C YKL198C YKL199C YLL019C YLL026W YLR346C YMR136W YOL059W YPL054W YPR030W YPR080W YAL035W YDR096W YHR033W YHR138C YJL066C YJL068C YJL163C YJL164C YNL115C		28 49 clusters:	28 49 clusters:
	24 34 clusters: 10 10;37 37 39 39 39	28 49 index: 314 319 320 327 328 330 331 332 335 336 337 338 339 340 342 343 347 348 349 353 354 356 357 359 360 363 365 368 371 372 375 377 378 379 380 382 385 386 387 388 390 394 395 396 397 401 408 609 727	28 49 0.00000000000307925 F 3735 structural constituent of ribosome 38 17 annotated: 0 0 0 1 1 0 0 0 0 0 0 1 1 0 0 1 0 0 0 0 0 0 1 0 1 0 1 0 1 0 1 0 1 0 0 1 0 0 0 0 1 1 1 0 1 0 1 0 0	28 49 0.00000000000307925 F 3735 structural constituent of ribosome 38 17 annotated: 0 0 0 1 1 0 0 0 0 0 0 1 1 0 0 1 0 0 0 0 0 0 1 0 1 0 1 0 1 0 1 0 1 0 0 1 0 0 0 0 1 1 1 0 1 0 1 0 0	28 49 index: 314 319 320 327 328 330 331 332 335 336 337 338 339 340 342 343 347 348 349 353 354 356 357 359 360 363 365 368 371 372 375 377 378 379 380 382 385 386 387 388 390 394 395 396 397 401 408 609 727	28 49 index: 314 319 320 327 328 330 331 332 335 336 337 338 339 340 342 343 347 348 349 353 354 356 357 359 360 363 365 368 371 372 375 377 378 379 380 382 385 386 387 388 390 394 395 396 397 401 408 609 727	28 49 index: 314 319 320 327 328 330 331 332 335 336 337 338 339 340 342 343 347 348 349 353 354 356 357 359 360 363 365 368 371 372 375 377 378 379 380 382 385 386 387 388 390 394 395 396 397 401 408 609 727	28 49 index: 314 319 320 327 328 330 331 332 335 336 337 338 339 340 342 343 347 348 349 353 354 356 357 359 360 363 365 368 371 372 375 377 378 379 380 382 385 386 387 388 390 394 395 396 397 401 408 609 727
24 39 index: 5 6 8 9 10 11 12 13 16 18 19 21 26 29 32 33 34 35 38 39 40 42 43 45 47 49 50 51 52 766 863 931 938 946 974 975 979 980 1060		28 49 sysname: YBL086C YBR089W YDL052C YDR418W YDR450W YDR502C YDR514C YEL001C YEL072W YER009W YER055C YER056C-A YER117W YER145C YFL032W YGL030W YGR184C YGR185C YGR264C YHR025W YHR134W YJL079C YJL136C YJR105W YKL006W YKL078W YLR061W YLR192C YLR264W YLR292C YLR388W YLR414C YLR448W YLR449W YML022W YML026C YMR235C YMR241W YMR260C YMR266W YNL067W YNL301C YNL302C YNR060W YOL120C YOR198C YPR043W YDR306…	28 49 0.00000000002711 F 5198 structural molecule activity 49 18 annotated: 0 0 0 1 1 0 0 0 0 0 0 1 1 0 0 1 0 0 0 0 0 0 1 0 1 0 1 0 1 0 1 1 1 0 0 1 0 0 0 0 1 1 1 0 1 0 1 0 0	28 49 0.00000000002711 F 5198 structural molecule activity 49 18 annotated: 0 0 0 1 1 0 0 0 0 0 0 1 1 0 0 1 0 0 0 0 0 0 1 0 1 0 1 0 1 0 1 1 1 0 0 1 0 0 0 0 1 1 1 0 1 0 1 0 0	28 49 sysname: YBL086C YBR089W YDL052C YDR418W YDR450W YDR502C YDR514C YEL001C YEL072W YER009W YER055C YER056C-A YER117W YER145C YFL032W YGL030W YGR184C YGR185C YGR264C YHR025W YHR134W YJL079C YJL136C YJR105W YKL006W YKL078W YLR061W YLR192C YLR264W YLR292C YLR388W YLR414C YLR448W YLR449W YML022W YML026C YMR235C YMR241W YMR260C YMR266W YNL067W YNL301C YNL302C YNR060W YOL120C YOR198C YPR043W YDR306…	28 49 sysname: YBL086C YBR089W YDL052C YDR418W YDR450W YDR502C YDR514C YEL001C YEL072W YER009W YER055C YER056C-A YER117W YER145C YFL032W YGL030W YGR184C YGR185C YGR264C YHR025W YHR134W YJL079C YJL136C YJR105W YKL006W YKL078W YLR061W YLR192C YLR264W YLR292C YLR388W YLR414C YLR448W YLR449W YML022W YML026C YMR235C YMR241W YMR260C YMR266W YNL067W YNL301C YNL302C YNR060W YOL120C YOR198C YPR043W YDR306…	28 49 sysname: YBL086C YBR089W YDL052C YDR418W YDR450W YDR502C YDR514C YEL001C YEL072W YER009W YER055C YER056C-A YER117W YER145C YFL032W YGL030W YGR184C YGR185C YGR264C YHR025W YHR134W YJL079C YJL136C YJR105W YKL006W YKL078W YLR061W YLR192C YLR264W YLR292C YLR388W YLR414C YLR448W YLR449W YML022W YML026C YMR235C YMR241W YMR260C YMR266W YNL067W YNL301C YNL302C YNR060W YOL120C YOR198C YPR043W YDR306…	28 49 sysname: YBL086C YBR089W YDL052C YDR418W YDR450W YDR502C YDR514C YEL001C YEL072W YER009W YER055C YER056C-A YER117W YER145C YFL032W YGL030W YGR184C YGR185C YGR264C YHR025W YHR134W YJL079C YJL136C YJR105W YKL006W YKL078W YLR061W YLR192C YLR264W YLR292C YLR388W YLR414C YLR448W YLR449W YML022W YML026C YMR235C YMR241W YMR260C YMR266W YNL067W YNL301C YNL302C YNR060W YOL120C YOR198C YPR043W YDR306…
24 39 sysname: YBR108W YBR112C YBR157C YBR203W YBR299W YDL007W YDL024C YDR001C YDR319C YER103W YER177W YFR053C YIL055C YIR006C YJL174W YKL005C YKL198C YKL199C YLL019C YLL026W YLR346C YMR136W YMR205C YOL059W YOR054C YPL054W YPL177C YPR030W YPR080W YAL035W YDR096W YGR243W YHR033W YHR138C YJL066C YJL068C YJL163C YJL164C YNL115C	25 29 index: 48 764 771 779 781 793 807 809 824 846 871 872 887 889 890 894 927 935 945 948 1012 1013 1039 1051 1063 1075 1081 1084 1085	28 49 clusters:	28 49 0.000000000311309 P 6412 translation 81 21 annotated: 0 0 0 1 1 0 0 0 0 0 0 1 1 0 0 1 0 1 1 0 0 0 1 0 1 0 1 1 1 0 1 0 1 0 0 1 0 0 1 0 1 1 1 0 1 0 1 0 0	28 49 0.000000000311309 P 6412 translation 81 21 annotated: 0 0 0 1 1 0 0 0 0 0 0 1 1 0 0 1 0 1 1 0 0 0 1 0 1 0 1 1 1 0 1 0 1 0 0 1 0 0 1 0 1 1 1 0 1 0 1 0 0	28 49 clusters:	28 49 clusters:	28 49 clusters:	28 49 clusters:
24 39 clusters: 10 10 10 37;38 37;38 37;38 10;37 39 37;38 37 39 39 39	25 29 sysname: YOR178C YAL017W YAL062W YBL064C YBL075C YBR084W YBR212W YBR218C YCR041W YDL169C YDR250C YDR266C YEL011W YEL033W YEL060C YER054C YGR180C YGR256W YHR097C YHR154W YKR076W YKR097W YMR096W YMR191W YNL144C YOL083W YOR019W YOR215C YOR328W	28 49 0.00000000000307925 F 3735 structural constituent of ribosome 38 17 annotated: 0 0 0 1 1 0 0 0 0 0 0 1 1 0 0 1 0 0 0 0 0 0 1 0 1 0 1 0 1 0 1 0 1 0 0 1 0 0 0 0 1 1 1 0 1 0 1 0 0	28 49 0.00000000186896 C 44391 ribosomal subunit 45 16 annotated: 0 0 0 1 1 0 0 0 0 0 0 0 1 0 0 1 0 0 0 0 0 0 1 0 1 0 1 0 1 0 1 0 1 0 0 1 0 0 0 0 1 1 1 0 1 0 1 0 0	28 49 0.00000000186896 C 44391 ribosomal subunit 45 16 annotated: 0 0 0 1 1 0 0 0 0 0 0 0 1 0 0 1 0 0 0 0 0 0 1 0 1 0 1 0 1 0 1 0 1 0 0 1 0 0 0 0 1 1 1 0 1 0 1 0 0	28 49 0.00000000000307925 F 3735 structural constituent of ribosome 38 17 annotated: 0 0 0 1 1 0 0 0 0 0 0 1 1 0 0 1 0 0 0 0 0 0 1 0 1 0 1 0 1 0 1 0 1 0 0 1 0 0 0 0 1 1 1 0 1 0 1 0 0	28 49 0.00000000000307925 F 3735 structural constituent of ribosome 38 17 annotated: 0 0 0 1 1 0 0 0 0 0 0 1 1 0 0 1 0 0 0 0 0 0 1 0 1 0 1 0 1 0 1 0 1 0 0 1 0 0 0 0 1 1 1 0 1 0 1 0 0	28 49 0.00000000000307925 F 3735 structural constituent of ribosome 38 17 annotated: 0 0 0 1 1 0 0 0 0 0 0 1 1 0 0 1 0 0 0 0 0 0 1 0 1 0 1 0 1 0 1 0 1 0 0 1 0 0 0 0 1 1 1 0 1 0 1 0 0	28 49 0.00000000000307925 F 3735 structural constituent of ribosome 38 17 annotated: 0 0 0 1 1 0 0 0 0 0 0 1 1 0 0 1 0 0 0 0 0 0 1 0 1 0 1 0 1 0 1 0 1 0 0 1 0 0 0 0 1 1 1 0 1 0 1 0 0
	25 29 clusters:	28 49 0.00000000002711 F 5198 structural molecule activity 49 18 annotated: 0 0 0 1 1 0 0 0 0 0 0 1 1 0 0 1 0 0 0 0 0 0 1 0 1 0 1 0 1 0 1 1 1 0 0 1 0 0 0 0 1 1 1 0 1 0 1 0 0	28 49 0.00000000598547 C 22626 cytosolic ribosome 48 16 annotated: 0 0 0 1 1 0 0 0 0 0 0 0 1 0 0 1 0 0 0 0 0 0 1 0 1 0 1 0 1 0 1 0 1 0 0 1 0 0 0 0 1 1 1 0 1 0 1 0 0	28 49 0.00000000598547 C 22626 cytosolic ribosome 48 16 annotated: 0 0 0 1 1 0 0 0 0 0 0 0 1 0 0 1 0 0 0 0 0 0 1 0 1 0 1 0 1 0 1 0 1 0 0 1 0 0 0 0 1 1 1 0 1 0 1 0 0	28 49 0.00000000002711 F 5198 structural molecule activity 49 18 annotated: 0 0 0 1 1 0 0 0 0 0 0 1 1 0 0 1 0 0 0 0 0 0 1 0 1 0 1 0 1 0 1 1 1 0 0 1 0 0 0 0 1 1 1 0 1 0 1 0 0	28 49 0.00000000002711 F 5198 structural molecule activity 49 18 annotated: 0 0 0 1 1 0 0 0 0 0 0 1 1 0 0 1 0 0 0 0 0 0 1 0 1 0 1 0 1 0 1 1 1 0 0 1 0 0 0 0 1 1 1 0 1 0 1 0 0	28 49 0.00000000002711 F 5198 structural molecule activity 49 18 annotated: 0 0 0 1 1 0 0 0 0 0 0 1 1 0 0 1 0 0 0 0 0 0 1 0 1 0 1 0 1 0 1 1 1 0 0 1 0 0 0 0 1 1 1 0 1 0 1 0 0	28 49 0.00000000002711 F 5198 structural molecule activity 49 18 annotated: 0 0 0 1 1 0 0 0 0 0 0 1 1 0 0 1 0 0 0 0 0 0 1 0 1 0 1 0 1 0 1 1 1 0 0 1 0 0 0 0 1 1 1 0 1 0 1 0 0
25 33 index: 48 764 771 779 781 793 807 809 821 824 830 846 864 871 872 887 889 890 894 927 935 945 948 961 1012 1013 1039 1051 1063 1075 1081 1084 1085		28 49 0.000000000311309 P 6412 translation 81 21 annotated: 0 0 0 1 1 0 0 0 0 0 0 1 1 0 0 1 0 1 1 0 0 0 1 0 1 0 1 1 1 0 1 0 1 0 0 1 0 0 1 0 1 1 1 0 1 0 1 0 0	28 49 0.000000371455 C 44445 cytosolic part 61 16 annotated: 0 0 0 1 1 0 0 0 0 0 0 0 1 0 0 1 0 0 0 0 0 0 1 0 1 0 1 0 1 0 1 0 1 0 0 1 0 0 0 0 1 1 1 0 1 0 1 0 0	28 49 0.000000371455 C 44445 cytosolic part 61 16 annotated: 0 0 0 1 1 0 0 0 0 0 0 0 1 0 0 1 0 0 0 0 0 0 1 0 1 0 1 0 1 0 1 0 1 0 0 1 0 0 0 0 1 1 1 0 1 0 1 0 0	28 49 0.000000000311309 P 6412 translation 81 21 annotated: 0 0 0 1 1 0 0 0 0 0 0 1 1 0 0 1 0 1 1 0 0 0 1 0 1 0 1 1 1 0 1 0 1 0 0 1 0 0 1 0 1 1 1 0 1 0 1 0 0	28 49 0.000000000311309 P 6412 translation 81 21 annotated: 0 0 0 1 1 0 0 0 0 0 0 1 1 0 0 1 0 1 1 0 0 0 1 0 1 0 1 1 1 0 1 0 1 0 0 1 0 0 1 0 1 1 1 0 1 0 1 0 0	28 49 0.000000000311309 P 6412 translation 81 21 annotated: 0 0 0 1 1 0 0 0 0 0 0 1 1 0 0 1 0 1 1 0 0 0 1 0 1 0 1 1 1 0 1 0 1 0 0 1 0 0 1 0 1 1 1 0 1 0 1 0 0	28 49 0.000000000311309 P 6412 translation 81 21 annotated: 0 0 0 1 1 0 0 0 0 0 0 1 1 0 0 1 0 1 1 0 0 0 1 0 1 0 1 1 1 0 1 0 1 0 0 1 0 0 1 0 1 1 1 0 1 0 1 0 0
25 33 sysname: YOR178C YAL017W YAL062W YBL064C YBL075C YBR084W YBR212W YBR218C YCR032W YCR041W YDL004W YDL169C YDR099W YDR250C YDR266C YEL011W YEL033W YEL060C YER054C YGR180C YGR256W YHR097C YHR154W YIL107C YKR076W YKR097W YMR096W YMR191W YNL144C YOL083W YOR019W YOR215C YOR328W	26 76 index: 435 436 440 444 445 446 449 451 452 453 457 462 463 464 468 472 473 476 477 483 486 487 488 493 494 496 497 499 501 503 508 510 511 514 518 521 525 526 527 529 531 532 534 536 539 542 543 545 546 548 553 556 559 561 563 564 565 566 567 569 601 610 611 630 635 648 654 662 693 705 716 718 723 751 753 754	28 49 0.00000000186896 C 44391 ribosomal subunit 45 16 annotated: 0 0 0 1 1 0 0 0 0 0 0 0 1 0 0 1 0 0 0 0 0 0 1 0 1 0 1 0 1 0 1 0 1 0 0 1 0 0 0 0 1 1 1 0 1 0 1 0 0	28 49 0.00000620765 C 5840 ribosome 83 17 annotated: 0 0 0 1 1 0 0 0 0 0 0 1 1 0 0 1 0 0 0 0 0 0 1 0 1 0 1 0 1 0 1 0 1 0 0 1 0 0 0 0 1 1 1 0 1 0 1 0 0	28 49 0.00000620765 C 5840 ribosome 83 17 annotated: 0 0 0 1 1 0 0 0 0 0 0 1 1 0 0 1 0 0 0 0 0 0 1 0 1 0 1 0 1 0 1 0 1 0 0 1 0 0 0 0 1 1 1 0 1 0 1 0 0	28 49 0.00000000186896 C 44391 ribosomal subunit 45 16 annotated: 0 0 0 1 1 0 0 0 0 0 0 0 1 0 0 1 0 0 0 0 0 0 1 0 1 0 1 0 1 0 1 0 1 0 0 1 0 0 0 0 1 1 1 0 1 0 1 0 0	28 49 0.00000000186896 C 44391 ribosomal subunit 45 16 annotated: 0 0 0 1 1 0 0 0 0 0 0 0 1 0 0 1 0 0 0 0 0 0 1 0 1 0 1 0 1 0 1 0 1 0 0 1 0 0 0 0 1 1 1 0 1 0 1 0 0	28 49 0.00000000186896 C 44391 ribosomal subunit 45 16 annotated: 0 0 0 1 1 0 0 0 0 0 0 0 1 0 0 1 0 0 0 0 0 0 1 0 1 0 1 0 1 0 1 0 1 0 0 1 0 0 0 0 1 1 1 0 1 0 1 0 0	28 49 0.00000000186896 C 44391 ribosomal subunit 45 16 annotated: 0 0 0 1 1 0 0 0 0 0 0 0 1 0 0 1 0 0 0 0 0 0 1 0 1 0 1 0 1 0 1 0 1 0 0 1 0 0 0 0 1 1 1 0 1 0 1 0 0
25 33 clusters: 20 27 27 12 27	26 76 sysname: YBR034C YBR042C YBR141C YCR104W YDL014W YDL037C YDR043C YDR103W YDR216W YDR398W YEL063C YER127W YER151C YFL024C YGL209W YGR162W YGR211W YGR280C YHL012W YHR127W YHR196W YIL118W YIR041W YJL223C YKL004W YKL082C YKL110C YKR056W YLL012W YLR009W YLR074C YLR113W YLR175W YLR342W YMR002W YMR239C YNL064C YNL065W YNL110C YNL155W YNL191W YNL201C YNL220W YNL251C YNR053C YOL124C YOL136C YOR078W …	28 49 0.00000000598547 C 22626 cytosolic ribosome 48 16 annotated: 0 0 0 1 1 0 0 0 0 0 0 0 1 0 0 1 0 0 0 0 0 0 1 0 1 0 1 0 1 0 1 0 1 0 0 1 0 0 0 0 1 1 1 0 1 0 1 0 0	28 49 0.0000448032 C 22625 cytosolic large ribosomal subunit 28 10 annotated: 0 0 0 1 0 0 0 0 0 0 0 0 1 0 0 1 0 0 0 0 0 0 0 0 1 0 1 0 0 0 0 0 1 0 0 0 0 0 0 0 1 1 0 0 1 0 1 0 0	28 49 0.0000448032 C 22625 cytosolic large ribosomal subunit 28 10 annotated: 0 0 0 1 0 0 0 0 0 0 0 0 1 0 0 1 0 0 0 0 0 0 0 0 1 0 1 0 0 0 0 0 1 0 0 0 0 0 0 0 1 1 0 0 1 0 1 0 0	28 49 0.00000000598547 C 22626 cytosolic ribosome 48 16 annotated: 0 0 0 1 1 0 0 0 0 0 0 0 1 0 0 1 0 0 0 0 0 0 1 0 1 0 1 0 1 0 1 0 1 0 0 1 0 0 0 0 1 1 1 0 1 0 1 0 0	28 49 0.00000000598547 C 22626 cytosolic ribosome 48 16 annotated: 0 0 0 1 1 0 0 0 0 0 0 0 1 0 0 1 0 0 0 0 0 0 1 0 1 0 1 0 1 0 1 0 1 0 0 1 0 0 0 0 1 1 1 0 1 0 1 0 0	28 49 0.00000000598547 C 22626 cytosolic ribosome 48 16 annotated: 0 0 0 1 1 0 0 0 0 0 0 0 1 0 0 1 0 0 0 0 0 0 1 0 1 0 1 0 1 0 1 0 1 0 0 1 0 0 0 0 1 1 1 0 1 0 1 0 0	28 49 0.00000000598547 C 22626 cytosolic ribosome 48 16 annotated: 0 0 0 1 1 0 0 0 0 0 0 0 1 0 0 1 0 0 0 0 0 0 1 0 1 0 1 0 1 0 1 0 1 0 0 1 0 0 0 0 1 1 1 0 1 0 1 0 0
	26 76 clusters: 16 17 17 17 21 21 17 16 21 16 17 33	28 49 0.000000371455 C 44445 cytosolic part 61 16 annotated: 0 0 0 1 1 0 0 0 0 0 0 0 1 0 0 1 0 0 0 0 0 0 1 0 1 0 1 0 1 0 1 0 1 0 0 1 0 0 0 0 1 1 1 0 1 0 1 0 0	28 49 0.0000452103 P 44267 cellular protein metabolic process 221 26 annotated: 0 0 0 1 1 0 0 0 0 0 0 1 1 0 0 1 1 1 1 0 1 0 1 0 1 0 1 1 1 0 1 0 1 1 0 1 0 0 1 0 1 1 1 0 1 0 1 1 1	28 49 0.0000452103 P 44267 cellular protein metabolic process 221 26 annotated: 0 0 0 1 1 0 0 0 0 0 0 1 1 0 0 1 1 1 1 0 1 0 1 0 1 0 1 1 1 0 1 0 1 1 0 1 0 0 1 0 1 1 1 0 1 0 1 1 1	28 49 0.000000371455 C 44445 cytosolic part 61 16 annotated: 0 0 0 1 1 0 0 0 0 0 0 0 1 0 0 1 0 0 0 0 0 0 1 0 1 0 1 0 1 0 1 0 1 0 0 1 0 0 0 0 1 1 1 0 1 0 1 0 0	28 49 0.000000371455 C 44445 cytosolic part 61 16 annotated: 0 0 0 1 1 0 0 0 0 0 0 0 1 0 0 1 0 0 0 0 0 0 1 0 1 0 1 0 1 0 1 0 1 0 0 1 0 0 0 0 1 1 1 0 1 0 1 0 0	28 49 0.000000371455 C 44445 cytosolic part 61 16 annotated: 0 0 0 1 1 0 0 0 0 0 0 0 1 0 0 1 0 0 0 0 0 0 1 0 1 0 1 0 1 0 1 0 1 0 0 1 0 0 0 0 1 1 1 0 1 0 1 0 0	28 49 0.000000371455 C 44445 cytosolic part 61 16 annotated: 0 0 0 1 1 0 0 0 0 0 0 0 1 0 0 1 0 0 0 0 0 0 1 0 1 0 1 0 1 0 1 0 1 0 0 1 0 0 0 0 1 1 1 0 1 0 1 0 0
26 85 index: 435 436 440 444 445 446 449 451 452 453 457 462 463 464 468 472 473 476 477 483 486 487 488 493 494 496 497 499 501 503 508 510 511 514 518 521 525 526 527 529 530 531 532 534 536 539 542 543 545 546 548 553 556 559 561 563 564 565 566 567 568 569 574 575 599 601 610 611 630 635 648 654 662 693 705 716 717 718 723 736 751 753 754 757 759	26 76 0.00784096 P 22613 ribonucleoprotein complex biogenesis 167 26 annotated: 0 0 1 0 1 0 0 0 0 1 0 1 0 0 0 1 0 1 0 0 1 0 0 0 0 1 0 0 0 1 1 0 1 0 0 1 0 0 1 0 0 0 0 0 1 0 0 1 0 0 0 0 0 1 1 1 1 0 1 1 0 0 0 0 0 1 1 0 0 0 0 0 1 1 0 1	28 49 0.00000620765 C 5840 ribosome 83 17 annotated: 0 0 0 1 1 0 0 0 0 0 0 1 1 0 0 1 0 0 0 0 0 0 1 0 1 0 1 0 1 0 1 0 1 0 0 1 0 0 0 0 1 1 1 0 1 0 1 0 0	28 49 0.0000662388 C 15934 large ribosomal subunit 29 10 annotated: 0 0 0 1 0 0 0 0 0 0 0 0 1 0 0 1 0 0 0 0 0 0 0 0 1 0 1 0 0 0 0 0 1 0 0 0 0 0 0 0 1 1 0 0 1 0 1 0 0	28 49 0.0000662388 C 15934 large ribosomal subunit 29 10 annotated: 0 0 0 1 0 0 0 0 0 0 0 0 1 0 0 1 0 0 0 0 0 0 0 0 1 0 1 0 0 0 0 0 1 0 0 0 0 0 0 0 1 1 0 0 1 0 1 0 0	28 49 0.00000620765 C 5840 ribosome 83 17 annotated: 0 0 0 1 1 0 0 0 0 0 0 1 1 0 0 1 0 0 0 0 0 0 1 0 1 0 1 0 1 0 1 0 1 0 0 1 0 0 0 0 1 1 1 0 1 0 1 0 0	28 49 0.00000620765 C 5840 ribosome 83 17 annotated: 0 0 0 1 1 0 0 0 0 0 0 1 1 0 0 1 0 0 0 0 0 0 1 0 1 0 1 0 1 0 1 0 1 0 0 1 0 0 0 0 1 1 1 0 1 0 1 0 0	28 49 0.00000620765 C 5840 ribosome 83 17 annotated: 0 0 0 1 1 0 0 0 0 0 0 1 1 0 0 1 0 0 0 0 0 0 1 0 1 0 1 0 1 0 1 0 1 0 0 1 0 0 0 0 1 1 1 0 1 0 1 0 0	28 49 0.00000620765 C 5840 ribosome 83 17 annotated: 0 0 0 1 1 0 0 0 0 0 0 1 1 0 0 1 0 0 0 0 0 0 1 0 1 0 1 0 1 0 1 0 1 0 0 1 0 0 0 0 1 1 1 0 1 0 1 0 0
26 85 sysname: YBR034C YBR042C YBR141C YCR104W YDL014W YDL037C YDR043C YDR103W YDR216W YDR398W YEL063C YER127W YER151C YFL024C YGL209W YGR162W YGR211W YGR280C YHL012W YHR127W YHR196W YIL118W YIR041W YJL223C YKL004W YKL082C YKL110C YKR056W YLL012W YLR009W YLR074C YLR113W YLR175W YLR342W YMR002W YMR239C YNL064C YNL065W YNL110C YNL155W YNL163C YNL191W YNL201C YNL220W YNL251C YNR053C YOL124C YOL136C …		28 49 0.0000448032 C 22625 cytosolic large ribosomal subunit 28 10 annotated: 0 0 0 1 0 0 0 0 0 0 0 0 1 0 0 1 0 0 0 0 0 0 0 0 1 0 1 0 0 0 0 0 1 0 0 0 0 0 0 0 1 1 0 0 1 0 1 0 0	28 49 0.000253832 P 19538 protein metabolic process 239 26 annotated: 0 0 0 1 1 0 0 0 0 0 0 1 1 0 0 1 1 1 1 0 1 0 1 0 1 0 1 1 1 0 1 0 1 1 0 1 0 0 1 0 1 1 1 0 1 0 1 1 1	28 49 0.000253832 P 19538 protein metabolic process 239 26 annotated: 0 0 0 1 1 0 0 0 0 0 0 1 1 0 0 1 1 1 1 0 1 0 1 0 1 0 1 1 1 0 1 0 1 1 0 1 0 0 1 0 1 1 1 0 1 0 1 1 1	28 49 0.0000448032 C 22625 cytosolic large ribosomal subunit 28 10 annotated: 0 0 0 1 0 0 0 0 0 0 0 0 1 0 0 1 0 0 0 0 0 0 0 0 1 0 1 0 0 0 0 0 1 0 0 0 0 0 0 0 1 1 0 0 1 0 1 0 0	28 49 0.0000448032 C 22625 cytosolic large ribosomal subunit 28 10 annotated: 0 0 0 1 0 0 0 0 0 0 0 0 1 0 0 1 0 0 0 0 0 0 0 0 1 0 1 0 0 0 0 0 1 0 0 0 0 0 0 0 1 1 0 0 1 0 1 0 0	28 49 0.0000448032 C 22625 cytosolic large ribosomal subunit 28 10 annotated: 0 0 0 1 0 0 0 0 0 0 0 0 1 0 0 1 0 0 0 0 0 0 0 0 1 0 1 0 0 0 0 0 1 0 0 0 0 0 0 0 1 1 0 0 1 0 1 0 0	28 49 0.0000448032 C 22625 cytosolic large ribosomal subunit 28 10 annotated: 0 0 0 1 0 0 0 0 0 0 0 0 1 0 0 1 0 0 0 0 0 0 0 0 1 0 1 0 0 0 0 0 1 0 0 0 0 0 0 0 1 1 0 0 1 0 1 0 0
26 85 clusters: 16 17 17 17 21 21 17 21 16 21 16 17 33 16;21 33 32 33 33 33 33 33 33 33	27 64 index: 62 70 81 84 102 107 114 115 117 124 140 151 157 165 186 190 194 195 222 223 225 240 243 249 258 270 292 303 305 306 785 786 829 830 841 845 864 874 898 926 933 961 968 972 991 996 997 1008 1014 1019 1024 1028 1029 1032 1047 1053 1055 1058 1066 1071 1072 1086 1094 1095	28 49 0.0000452103 P 44267 cellular protein metabolic process 221 26 annotated: 0 0 0 1 1 0 0 0 0 0 0 1 1 0 0 1 1 1 1 0 1 0 1 0 1 0 1 1 1 0 1 0 1 1 0 1 0 0 1 0 1 1 1 0 1 0 1 1 1	28 49 0.00144832 P 2181 cytoplasmic translation 23 8 annotated: 0 0 0 0 1 0 0 0 0 0 0 0 0 0 0 1 0 0 0 0 0 0 0 0 0 0 1 1 0 0 0 0 1 0 0 1 0 0 1 0 1 0 0 0 0 0 0 0 0	28 49 0.00144832 P 2181 cytoplasmic translation 23 8 annotated: 0 0 0 0 1 0 0 0 0 0 0 0 0 0 0 1 0 0 0 0 0 0 0 0 0 0 1 1 0 0 0 0 1 0 0 1 0 0 1 0 1 0 0 0 0 0 0 0 0	28 49 0.0000452103 P 44267 cellular protein metabolic process 221 26 annotated: 0 0 0 1 1 0 0 0 0 0 0 1 1 0 0 1 1 1 1 0 1 0 1 0 1 0 1 1 1 0 1 0 1 1 0 1 0 0 1 0 1 1 1 0 1 0 1 1 1	28 49 0.0000452103 P 44267 cellular protein metabolic process 221 26 annotated: 0 0 0 1 1 0 0 0 0 0 0 1 1 0 0 1 1 1 1 0 1 0 1 0 1 0 1 1 1 0 1 0 1 1 0 1 0 0 1 0 1 1 1 0 1 0 1 1 1	28 49 0.0000452103 P 44267 cellular protein metabolic process 221 26 annotated: 0 0 0 1 1 0 0 0 0 0 0 1 1 0 0 1 1 1 1 0 1 0 1 0 1 0 1 1 1 0 1 0 1 1 0 1 0 0 1 0 1 1 1 0 1 0 1 1 1	28 49 0.0000452103 P 44267 cellular protein metabolic process 221 26 annotated: 0 0 0 1 1 0 0 0 0 0 0 1 1 0 0 1 1 1 1 0 1 0 1 0 1 0 1 1 1 0 1 0 1 1 0 1 0 0 1 0 1 1 1 0 1 0 1 1 1
26 85 0.000158993 P 22613 ribonucleoprotein complex biogenesis 167 31 annotated: 0 0 1 0 1 0 0 0 0 1 0 1 0 0 0 1 0 1 0 0 1 0 0 0 0 1 0 0 0 1 1 0 1 0 0 1 0 0 1 0 1 0 0 0 0 1 0 0 1 0 0 0 0 0 1 1 1 1 0 1 0 1 0 0 1 0 0 0 0 0 1 1 0 0 0 0 1 0 1 0 1 0 1 1 1	27 64 sysname: YAR037W YBR003W YBR120C YBR148W YCR004C YCR028C YCR091W YDL019C YDL110C YDL221W YDR263C YER067W YER182W YFR016C YHR158C YIL026C YIL101C YIL124W YKL142W YKL148C YKL187C YLR174W YLR270W YLR410W YMR086W YMR311C YOR173W YOR393W YPL123C YPL281C YBR010W YBR026C YCR107W YDL004W YDL124W YDL168W YDR099W YDR300C YFL006W YGR174C YGR248W YIL107C YIR037W YJL045W YJR121W YKL077W YKL085W YKR018C …	28 49 0.0000662388 C 15934 large ribosomal subunit 29 10 annotated: 0 0 0 1 0 0 0 0 0 0 0 0 1 0 0 1 0 0 0 0 0 0 0 0 1 0 1 0 0 0 0 0 1 0 0 0 0 0 0 0 1 1 0 0 1 0 1 0 0	28 49 0.0034024 P 44249 cellular biosynthetic process 308 28 annotated: 0 0 1 1 1 1 0 0 0 0 1 1 1 0 0 1 0 1 1 1 1 0 1 1 1 0 1 1 1 0 1 0 1 0 1 1 0 0 1 0 1 1 1 0 1 0 1 0 0	28 49 0.0034024 P 44249 cellular biosynthetic process 308 28 annotated: 0 0 1 1 1 1 0 0 0 0 1 1 1 0 0 1 0 1 1 1 1 0 1 1 1 0 1 1 1 0 1 0 1 0 1 1 0 0 1 0 1 1 1 0 1 0 1 0 0	28 49 0.0000662388 C 15934 large ribosomal subunit 29 10 annotated: 0 0 0 1 0 0 0 0 0 0 0 0 1 0 0 1 0 0 0 0 0 0 0 0 1 0 1 0 0 0 0 0 1 0 0 0 0 0 0 0 1 1 0 0 1 0 1 0 0	28 49 0.0000662388 C 15934 large ribosomal subunit 29 10 annotated: 0 0 0 1 0 0 0 0 0 0 0 0 1 0 0 1 0 0 0 0 0 0 0 0 1 0 1 0 0 0 0 0 1 0 0 0 0 0 0 0 1 1 0 0 1 0 1 0 0	28 49 0.0000662388 C 15934 large ribosomal subunit 29 10 annotated: 0 0 0 1 0 0 0 0 0 0 0 0 1 0 0 1 0 0 0 0 0 0 0 0 1 0 1 0 0 0 0 0 1 0 0 0 0 0 0 0 1 1 0 0 1 0 1 0 0	28 49 0.0000662388 C 15934 large ribosomal subunit 29 10 annotated: 0 0 0 1 0 0 0 0 0 0 0 0 1 0 0 1 0 0 0 0 0 0 0 0 1 0 1 0 0 0 0 0 1 0 0 0 0 0 0 0 1 1 0 0 1 0 1 0 0
26 85 0.00209641 P 42254 ribosome biogenesis 157 28 annotated: 0 0 1 0 1 0 0 0 0 1 0 1 0 0 0 1 0 1 0 0 1 0 0 0 0 1 0 0 0 1 1 0 1 0 0 1 0 0 1 0 1 0 0 0 0 1 0 0 1 0 0 0 0 0 1 1 0 1 0 1 0 1 0 0 1 0 0 0 0 0 0 1 0 0 0 0 1 0 1 0 1 0 1 1 0	27 64 clusters: 20 20 20 20 20 20 20	28 49 0.000253832 P 19538 protein metabolic process 239 26 annotated: 0 0 0 1 1 0 0 0 0 0 0 1 1 0 0 1 1 1 1 0 1 0 1 0 1 0 1 1 1 0 1 0 1 1 0 1 0 0 1 0 1 1 1 0 1 0 1 1 1	28 49 0.00455771 C 5829 cytosol 127 17 annotated: 0 0 0 1 1 0 0 0 0 0 0 0 1 0 0 1 0 0 0 0 0 0 1 0 1 0 1 0 1 0 1 0 1 0 0 1 1 0 0 0 1 1 1 0 1 0 1 0 0	28 49 0.00455771 C 5829 cytosol 127 17 annotated: 0 0 0 1 1 0 0 0 0 0 0 0 1 0 0 1 0 0 0 0 0 0 1 0 1 0 1 0 1 0 1 0 1 0 0 1 1 0 0 0 1 1 1 0 1 0 1 0 0	28 49 0.000253832 P 19538 protein metabolic process 239 26 annotated: 0 0 0 1 1 0 0 0 0 0 0 1 1 0 0 1 1 1 1 0 1 0 1 0 1 0 1 1 1 0 1 0 1 1 0 1 0 0 1 0 1 1 1 0 1 0 1 1 1	28 49 0.000253832 P 19538 protein metabolic process 239 26 annotated: 0 0 0 1 1 0 0 0 0 0 0 1 1 0 0 1 1 1 1 0 1 0 1 0 1 0 1 1 1 0 1 0 1 1 0 1 0 0 1 0 1 1 1 0 1 0 1 1 1	28 49 0.000253832 P 19538 protein metabolic process 239 26 annotated: 0 0 0 1 1 0 0 0 0 0 0 1 1 0 0 1 1 1 1 0 1 0 1 0 1 0 1 1 1 0 1 0 1 1 0 1 0 0 1 0 1 1 1 0 1 0 1 1 1	28 49 0.000253832 P 19538 protein metabolic process 239 26 annotated: 0 0 0 1 1 0 0 0 0 0 0 1 1 0 0 1 1 1 1 0 1 0 1 0 1 0 1 1 1 0 1 0 1 1 0 1 0 0 1 0 1 1 1 0 1 0 1 1 1
		28 49 0.00144832 P 2181 cytoplasmic translation 23 8 annotated: 0 0 0 0 1 0 0 0 0 0 0 0 0 0 0 1 0 0 0 0 0 0 0 0 0 0 1 1 0 0 0 0 1 0 0 1 0 0 1 0 1 0 0 0 0 0 0 0 0	28 49 0.00600344 P 34645 cellular macromolecule biosynthetic process 207 22 annotated: 0 0 0 1 1 0 0 0 0 0 0 1 1 0 0 1 0 1 1 0 1 0 1 0 1 0 1 1 1 0 1 0 1 0 0 1 0 0 1 0 1 1 1 0 1 0 1 0 0	28 49 0.00600344 P 34645 cellular macromolecule biosynthetic process 207 22 annotated: 0 0 0 1 1 0 0 0 0 0 0 1 1 0 0 1 0 1 1 0 1 0 1 0 1 0 1 1 1 0 1 0 1 0 0 1 0 0 1 0 1 1 1 0 1 0 1 0 0	28 49 0.00144832 P 2181 cytoplasmic translation 23 8 annotated: 0 0 0 0 1 0 0 0 0 0 0 0 0 0 0 1 0 0 0 0 0 0 0 0 0 0 1 1 0 0 0 0 1 0 0 1 0 0 1 0 1 0 0 0 0 0 0 0 0	28 49 0.00144832 P 2181 cytoplasmic translation 23 8 annotated: 0 0 0 0 1 0 0 0 0 0 0 0 0 0 0 1 0 0 0 0 0 0 0 0 0 0 1 1 0 0 0 0 1 0 0 1 0 0 1 0 1 0 0 0 0 0 0 0 0	28 49 0.00144832 P 2181 cytoplasmic translation 23 8 annotated: 0 0 0 0 1 0 0 0 0 0 0 0 0 0 0 1 0 0 0 0 0 0 0 0 0 0 1 1 0 0 0 0 1 0 0 1 0 0 1 0 1 0 0 0 0 0 0 0 0	28 49 0.00144832 P 2181 cytoplasmic translation 23 8 annotated: 0 0 0 0 1 0 0 0 0 0 0 0 0 0 0 1 0 0 0 0 0 0 0 0 0 0 1 1 0 0 0 0 1 0 0 1 0 0 1 0 1 0 0 0 0 0 0 0 0
27 67 index: 62 70 81 84 102 107 114 115 117 124 140 151 157 165 186 190 194 195 222 223 225 240 243 249 258 270 292 303 305 306 785 786 799 829 830 841 845 864 874 898 926 933 961 968 972 991 996 997 1008 1014 1019 1024 1027 1028 1029 1032 1033 1047 1053 1055 1058 1066 1071 1072 1086 1094 1095	28 49 index: 314 319 320 327 328 330 331 332 335 336 337 338 339 340 342 343 347 348 349 353 354 356 357 359 360 363 365 368 371 372 375 377 378 379 380 382 385 386 387 388 390 394 395 396 397 401 408 609 727	28 49 0.0034024 P 44249 cellular biosynthetic process 308 28 annotated: 0 0 1 1 1 1 0 0 0 0 1 1 1 0 0 1 0 1 1 1 1 0 1 1 1 0 1 1 1 0 1 0 1 0 1 1 0 0 1 0 1 1 1 0 1 0 1 0 0	28 49 0.00630577 C 30529 ribonucleoprotein complex 175 20 annotated: 0 0 0 1 1 0 0 0 0 0 0 1 1 0 0 1 0 0 0 0 0 0 1 0 1 0 1 1 1 0 1 0 1 0 0 1 0 0 1 0 1 1 1 0 1 1 1 0 0	28 49 0.00630577 C 30529 ribonucleoprotein complex 175 20 annotated: 0 0 0 1 1 0 0 0 0 0 0 1 1 0 0 1 0 0 0 0 0 0 1 0 1 0 1 1 1 0 1 0 1 0 0 1 0 0 1 0 1 1 1 0 1 1 1 0 0	28 49 0.0034024 P 44249 cellular biosynthetic process 308 28 annotated: 0 0 1 1 1 1 0 0 0 0 1 1 1 0 0 1 0 1 1 1 1 0 1 1 1 0 1 1 1 0 1 0 1 0 1 1 0 0 1 0 1 1 1 0 1 0 1 0 0	28 49 0.0034024 P 44249 cellular biosynthetic process 308 28 annotated: 0 0 1 1 1 1 0 0 0 0 1 1 1 0 0 1 0 1 1 1 1 0 1 1 1 0 1 1 1 0 1 0 1 0 1 1 0 0 1 0 1 1 1 0 1 0 1 0 0	28 49 0.0034024 P 44249 cellular biosynthetic process 308 28 annotated: 0 0 1 1 1 1 0 0 0 0 1 1 1 0 0 1 0 1 1 1 1 0 1 1 1 0 1 1 1 0 1 0 1 0 1 1 0 0 1 0 1 1 1 0 1 0 1 0 0	28 49 0.0034024 P 44249 cellular biosynthetic process 308 28 annotated: 0 0 1 1 1 1 0 0 0 0 1 1 1 0 0 1 0 1 1 1 1 0 1 1 1 0 1 1 1 0 1 0 1 0 1 1 0 0 1 0 1 1 1 0 1 0 1 0 0
27 67 sysname: YAR037W YBR003W YBR120C YBR148W YCR004C YCR028C YCR091W YDL019C YDL110C YDL221W YDR263C YER067W YER182W YFR016C YHR158C YIL026C YIL101C YIL124W YKL142W YKL148C YKL187C YLR174W YLR270W YLR410W YMR086W YMR311C YOR173W YOR393W YPL123C YPL281C YBR010W YBR026C YBR117C YCR107W YDL004W YDL124W YDL168W YDR099W YDR300C YFL006W YGR174C YGR248W YIL107C YIR037W YJL045W YJR121W YKL077W YKL085W …	28 49 sysname: YBL086C YBR089W YDL052C YDR418W YDR450W YDR502C YDR514C YEL001C YEL072W YER009W YER055C YER056C-A YER117W YER145C YFL032W YGL030W YGR184C YGR185C YGR264C YHR025W YHR134W YJL079C YJL136C YJR105W YKL006W YKL078W YLR061W YLR192C YLR264W YLR292C YLR388W YLR414C YLR448W YLR449W YML022W YML026C YMR235C YMR241W YMR260C YMR266W YNL067W YNL301C YNL302C YNR060W YOL120C YOR198C YPR043W YDR306…	28 49 0.00455771 C 5829 cytosol 127 17 annotated: 0 0 0 1 1 0 0 0 0 0 0 0 1 0 0 1 0 0 0 0 0 0 1 0 1 0 1 0 1 0 1 0 1 0 0 1 1 0 0 0 1 1 1 0 1 0 1 0 0	28 49 0.0065339 P 9059 macromolecule biosynthetic process 208 22 annotated: 0 0 0 1 1 0 0 0 0 0 0 1 1 0 0 1 0 1 1 0 1 0 1 0 1 0 1 1 1 0 1 0 1 0 0 1 0 0 1 0 1 1 1 0 1 0 1 0 0	28 49 0.0065339 P 9059 macromolecule biosynthetic process 208 22 annotated: 0 0 0 1 1 0 0 0 0 0 0 1 1 0 0 1 0 1 1 0 1 0 1 0 1 0 1 1 1 0 1 0 1 0 0 1 0 0 1 0 1 1 1 0 1 0 1 0 0	28 49 0.00455771 C 5829 cytosol 127 17 annotated: 0 0 0 1 1 0 0 0 0 0 0 0 1 0 0 1 0 0 0 0 0 0 1 0 1 0 1 0 1 0 1 0 1 0 0 1 1 0 0 0 1 1 1 0 1 0 1 0 0	28 49 0.00455771 C 5829 cytosol 127 17 annotated: 0 0 0 1 1 0 0 0 0 0 0 0 1 0 0 1 0 0 0 0 0 0 1 0 1 0 1 0 1 0 1 0 1 0 0 1 1 0 0 0 1 1 1 0 1 0 1 0 0	28 49 0.00455771 C 5829 cytosol 127 17 annotated: 0 0 0 1 1 0 0 0 0 0 0 0 1 0 0 1 0 0 0 0 0 0 1 0 1 0 1 0 1 0 1 0 1 0 0 1 1 0 0 0 1 1 1 0 1 0 1 0 0	28 49 0.00455771 C 5829 cytosol 127 17 annotated: 0 0 0 1 1 0 0 0 0 0 0 0 1 0 0 1 0 0 0 0 0 0 1 0 1 0 1 0 1 0 1 0 1 0 0 1 1 0 0 0 1 1 1 0 1 0 1 0 0
27 67 clusters: 20 20 20 20 13 25 20 20 25 20 25 34;39 34 20 20 20 20	28 49 clusters: 30 30 30 30 30 30 30	28 49 0.00600344 P 34645 cellular macromolecule biosynthetic process 207 22 annotated: 0 0 0 1 1 0 0 0 0 0 0 1 1 0 0 1 0 1 1 0 1 0 1 0 1 0 1 1 1 0 1 0 1 0 0 1 0 0 1 0 1 1 1 0 1 0 1 0 0			28 49 0.00600344 P 34645 cellular macromolecule biosynthetic process 207 22 annotated: 0 0 0 1 1 0 0 0 0 0 0 1 1 0 0 1 0 1 1 0 1 0 1 0 1 0 1 1 1 0 1 0 1 0 0 1 0 0 1 0 1 1 1 0 1 0 1 0 0	28 49 0.00600344 P 34645 cellular macromolecule biosynthetic process 207 22 annotated: 0 0 0 1 1 0 0 0 0 0 0 1 1 0 0 1 0 1 1 0 1 0 1 0 1 0 1 1 1 0 1 0 1 0 0 1 0 0 1 0 1 1 1 0 1 0 1 0 0	28 49 0.00600344 P 34645 cellular macromolecule biosynthetic process 207 22 annotated: 0 0 0 1 1 0 0 0 0 0 0 1 1 0 0 1 0 1 1 0 1 0 1 0 1 0 1 1 1 0 1 0 1 0 0 1 0 0 1 0 1 1 1 0 1 0 1 0 0	28 49 0.00600344 P 34645 cellular macromolecule biosynthetic process 207 22 annotated: 0 0 0 1 1 0 0 0 0 0 0 1 1 0 0 1 0 1 1 0 1 0 1 0 1 0 1 1 1 0 1 0 1 0 0 1 0 0 1 0 1 1 1 0 1 0 1 0 0
	28 49 0.00000000000307925 F 3735 structural constituent of ribosome 38 17 annotated: 0 0 0 1 1 0 0 0 0 0 0 1 1 0 0 1 0 0 0 0 0 0 1 0 1 0 1 0 1 0 1 0 1 0 0 1 0 0 0 0 1 1 1 0 1 0 1 0 0	28 49 0.00630577 C 30529 ribonucleoprotein complex 175 20 annotated: 0 0 0 1 1 0 0 0 0 0 0 1 1 0 0 1 0 0 0 0 0 0 1 0 1 0 1 1 1 0 1 0 1 0 0 1 0 0 1 0 1 1 1 0 1 1 1 0 0	29 47 index: 63 71 72 76 80 83 86 95 99 101 104 109 116 129 130 133 141 143 148 153 158 171 193 205 206 207 211 232 242 250 257 262 264 265 272 273 274 275 279 280 282 287 288 289 304 1040 1056	29 47 index: 63 71 72 76 80 83 86 95 99 101 104 109 116 129 130 133 141 143 148 153 158 171 193 205 206 207 211 232 242 250 257 262 264 265 272 273 274 275 279 280 282 287 288 289 304 1040 1056	28 49 0.00630577 C 30529 ribonucleoprotein complex 175 20 annotated: 0 0 0 1 1 0 0 0 0 0 0 1 1 0 0 1 0 0 0 0 0 0 1 0 1 0 1 1 1 0 1 0 1 0 0 1 0 0 1 0 1 1 1 0 1 1 1 0 0	28 49 0.00630577 C 30529 ribonucleoprotein complex 175 20 annotated: 0 0 0 1 1 0 0 0 0 0 0 1 1 0 0 1 0 0 0 0 0 0 1 0 1 0 1 1 1 0 1 0 1 0 0 1 0 0 1 0 1 1 1 0 1 1 1 0 0	28 49 0.00630577 C 30529 ribonucleoprotein complex 175 20 annotated: 0 0 0 1 1 0 0 0 0 0 0 1 1 0 0 1 0 0 0 0 0 0 1 0 1 0 1 1 1 0 1 0 1 0 0 1 0 0 1 0 1 1 1 0 1 1 1 0 0	28 49 0.00630577 C 30529 ribonucleoprotein complex 175 20 annotated: 0 0 0 1 1 0 0 0 0 0 0 1 1 0 0 1 0 0 0 0 0 0 1 0 1 0 1 1 1 0 1 0 1 0 0 1 0 0 1 0 1 1 1 0 1 1 1 0 0
28 56 index: 314 315 316 319 320 326 327 328 330 331 332 334 335 336 337 338 339 340 342 343 347 348 349 353 354 356 357 359 360 362 363 365 368 371 372 375 377 378 379 380 382 385 386 387 388 390 393 394 395 396 397 401 408 609 673 727	28 49 0.00000000002711 F 5198 structural molecule activity 49 18 annotated: 0 0 0 1 1 0 0 0 0 0 0 1 1 0 0 1 0 0 0 0 0 0 1 0 1 0 1 0 1 0 1 1 1 0 0 1 0 0 0 0 1 1 1 0 1 0 1 0 0	28 49 0.0065339 P 9059 macromolecule biosynthetic process 208 22 annotated: 0 0 0 1 1 0 0 0 0 0 0 1 1 0 0 1 0 1 1 0 1 0 1 0 1 0 1 1 1 0 1 0 1 0 0 1 0 0 1 0 1 1 1 0 1 0 1 0 0	29 47 sysname: YBL009W YBR009C YBR011C YBR075W YBR115C YBR147W YBR159W YCL036W YCL043C YCL051W YCR013C YCR044C YDL066W YDR056C YDR077W YDR148C YDR385W YDR436W YDR533C YER136W YFL041W YGL197W YIL082W-A YJL051W YJL053W YJL054W YJR019C YLR028C YLR258W YLR425W YMR053C YMR163C YMR173W-A YMR207C YNL003C YNL023C YNL042W YNL052W YNL138W YNL190W YOL004W YOR035C YOR038C YOR040W YPL028W YMR105C YMR322C	29 47 sysname: YBL009W YBR009C YBR011C YBR075W YBR115C YBR147W YBR159W YCL036W YCL043C YCL051W YCR013C YCR044C YDL066W YDR056C YDR077W YDR148C YDR385W YDR436W YDR533C YER136W YFL041W YGL197W YIL082W-A YJL051W YJL053W YJL054W YJR019C YLR028C YLR258W YLR425W YMR053C YMR163C YMR173W-A YMR207C YNL003C YNL023C YNL042W YNL052W YNL138W YNL190W YOL004W YOR035C YOR038C YOR040W YPL028W YMR105C YMR322C	28 49 0.0065339 P 9059 macromolecule biosynthetic process 208 22 annotated: 0 0 0 1 1 0 0 0 0 0 0 1 1 0 0 1 0 1 1 0 1 0 1 0 1 0 1 1 1 0 1 0 1 0 0 1 0 0 1 0 1 1 1 0 1 0 1 0 0	28 49 0.0065339 P 9059 macromolecule biosynthetic process 208 22 annotated: 0 0 0 1 1 0 0 0 0 0 0 1 1 0 0 1 0 1 1 0 1 0 1 0 1 0 1 1 1 0 1 0 1 0 0 1 0 0 1 0 1 1 1 0 1 0 1 0 0	28 49 0.0065339 P 9059 macromolecule biosynthetic process 208 22 annotated: 0 0 0 1 1 0 0 0 0 0 0 1 1 0 0 1 0 1 1 0 1 0 1 0 1 0 1 1 1 0 1 0 1 0 0 1 0 0 1 0 1 1 1 0 1 0 1 0 0	28 49 0.0065339 P 9059 macromolecule biosynthetic process 208 22 annotated: 0 0 0 1 1 0 0 0 0 0 0 1 1 0 0 1 0 1 1 0 1 0 1 0 1 0 1 1 1 0 1 0 1 0 0 1 0 0 1 0 1 1 1 0 1 0 1 0 0
28 56 sysname: YBL086C YBL087C YBR029C YBR089W YDL052C YDR225W YDR418W YDR450W YDR502C YDR514C YEL001C YEL054C YEL072W YER009W YER055C YER056C-A YER117W YER145C YFL032W YGL030W YGR184C YGR185C YGR264C YHR025W YHR134W YJL079C YJL136C YJR105W YKL006W YKL044W YKL078W YLR061W YLR192C YLR264W YLR292C YLR388W YLR414C YLR448W YLR449W YML022W YML026C YMR235C YMR241W YMR260C YMR266W YNL067W YNL247W YNL301…	28 49 0.000000000311309 P 6412 translation 81 21 annotated: 0 0 0 1 1 0 0 0 0 0 0 1 1 0 0 1 0 1 1 0 0 0 1 0 1 0 1 1 1 0 1 0 1 0 0 1 0 0 1 0 1 1 1 0 1 0 1 0 0		29 47 clusters:	29 47 clusters:
28 56 clusters: 30 30 30 30 30 30 30 30 30 30 30 30 30 30 30;32 30 32 30 30 30 32 32	28 49 0.00000000186896 C 44391 ribosomal subunit 45 16 annotated: 0 0 0 1 1 0 0 0 0 0 0 0 1 0 0 1 0 0 0 0 0 0 1 0 1 0 1 0 1 0 1 0 1 0 0 1 0 0 0 0 1 1 1 0 1 0 1 0 0	29 47 index: 63 71 72 76 80 83 86 95 99 101 104 109 116 129 130 133 141 143 148 153 158 171 193 205 206 207 211 232 242 250 257 262 264 265 272 273 274 275 279 280 282 287 288 289 304 1040 1056			29 47 index: 63 71 72 76 80 83 86 95 99 101 104 109 116 129 130 133 141 143 148 153 158 171 193 205 206 207 211 232 242 250 257 262 264 265 272 273 274 275 279 280 282 287 288 289 304 1040 1056	29 47 index: 63 71 72 76 80 83 86 95 99 101 104 109 116 129 130 133 141 143 148 153 158 171 193 205 206 207 211 232 242 250 257 262 264 265 272 273 274 275 279 280 282 287 288 289 304 1040 1056	29 47 index: 63 71 72 76 80 83 86 95 99 101 104 109 116 129 130 133 141 143 148 153 158 171 193 205 206 207 211 232 242 250 257 262 264 265 272 273 274 275 279 280 282 287 288 289 304 1040 1056	29 47 index: 63 71 72 76 80 83 86 95 99 101 104 109 116 129 130 133 141 143 148 153 158 171 193 205 206 207 211 232 242 250 257 262 264 265 272 273 274 275 279 280 282 287 288 289 304 1040 1056
28 56 6.56267E-14 F 3735 structural constituent of ribosome 38 19 annotated: 0 1 0 0 0 0 1 1 0 0 0 1 0 0 0 1 1 0 0 1 0 0 0 0 0 0 1 0 1 0 0 1 0 1 0 1 0 1 0 0 1 0 0 0 0 1 0 1 1 0 1 0 1 0 0 0	28 49 0.00000000598547 C 22626 cytosolic ribosome 48 16 annotated: 0 0 0 1 1 0 0 0 0 0 0 0 1 0 0 1 0 0 0 0 0 0 1 0 1 0 1 0 1 0 1 0 1 0 0 1 0 0 0 0 1 1 1 0 1 0 1 0 0	29 47 sysname: YBL009W YBR009C YBR011C YBR075W YBR115C YBR147W YBR159W YCL036W YCL043C YCL051W YCR013C YCR044C YDL066W YDR056C YDR077W YDR148C YDR385W YDR436W YDR533C YER136W YFL041W YGL197W YIL082W-A YJL051W YJL053W YJL054W YJR019C YLR028C YLR258W YLR425W YMR053C YMR163C YMR173W-A YMR207C YNL003C YNL023C YNL042W YNL052W YNL138W YNL190W YOL004W YOR035C YOR038C YOR040W YPL028W YMR105C YMR322C	30 43 index: 315 316 317 318 321 322 324 326 333 334 341 344 345 346 350 351 352 358 361 364 366 367 369 370 373 374 376 381 383 389 391 392 403 404 405 406 407 409 410 411 412 413 422	30 43 index: 315 316 317 318 321 322 324 326 333 334 341 344 345 346 350 351 352 358 361 364 366 367 369 370 373 374 376 381 383 389 391 392 403 404 405 406 407 409 410 411 412 413 422	29 47 sysname: YBL009W YBR009C YBR011C YBR075W YBR115C YBR147W YBR159W YCL036W YCL043C YCL051W YCR013C YCR044C YDL066W YDR056C YDR077W YDR148C YDR385W YDR436W YDR533C YER136W YFL041W YGL197W YIL082W-A YJL051W YJL053W YJL054W YJR019C YLR028C YLR258W YLR425W YMR053C YMR163C YMR173W-A YMR207C YNL003C YNL023C YNL042W YNL052W YNL138W YNL190W YOL004W YOR035C YOR038C YOR040W YPL028W YMR105C YMR322C	29 47 sysname: YBL009W YBR009C YBR011C YBR075W YBR115C YBR147W YBR159W YCL036W YCL043C YCL051W YCR013C YCR044C YDL066W YDR056C YDR077W YDR148C YDR385W YDR436W YDR533C YER136W YFL041W YGL197W YIL082W-A YJL051W YJL053W YJL054W YJR019C YLR028C YLR258W YLR425W YMR053C YMR163C YMR173W-A YMR207C YNL003C YNL023C YNL042W YNL052W YNL138W YNL190W YOL004W YOR035C YOR038C YOR040W YPL028W YMR105C YMR322C	29 47 sysname: YBL009W YBR009C YBR011C YBR075W YBR115C YBR147W YBR159W YCL036W YCL043C YCL051W YCR013C YCR044C YDL066W YDR056C YDR077W YDR148C YDR385W YDR436W YDR533C YER136W YFL041W YGL197W YIL082W-A YJL051W YJL053W YJL054W YJR019C YLR028C YLR258W YLR425W YMR053C YMR163C YMR173W-A YMR207C YNL003C YNL023C YNL042W YNL052W YNL138W YNL190W YOL004W YOR035C YOR038C YOR040W YPL028W YMR105C YMR322C	29 47 sysname: YBL009W YBR009C YBR011C YBR075W YBR115C YBR147W YBR159W YCL036W YCL043C YCL051W YCR013C YCR044C YDL066W YDR056C YDR077W YDR148C YDR385W YDR436W YDR533C YER136W YFL041W YGL197W YIL082W-A YJL051W YJL053W YJL054W YJR019C YLR028C YLR258W YLR425W YMR053C YMR163C YMR173W-A YMR207C YNL003C YNL023C YNL042W YNL052W YNL138W YNL190W YOL004W YOR035C YOR038C YOR040W YPL028W YMR105C YMR322C
28 56 0.00000000000127246 F 5198 structural molecule activity 49 20 annotated: 0 1 0 0 0 0 1 1 0 0 0 1 0 0 0 1 1 0 0 1 0 0 0 0 0 0 1 0 1 0 0 1 0 1 0 1 1 1 0 0 1 0 0 0 0 1 0 1 1 0 1 0 1 0 0 0	28 49 0.000000371455 C 44445 cytosolic part 61 16 annotated: 0 0 0 1 1 0 0 0 0 0 0 0 1 0 0 1 0 0 0 0 0 0 1 0 1 0 1 0 1 0 1 0 1 0 0 1 0 0 0 0 1 1 1 0 1 0 1 0 0	29 47 clusters:	30 43 sysname: YBL087C YBR029C YBR048W YBR083W YDL136W YDL191W YDR133C YDR225W YEL053C YEL054C YFL031W YGL076C YGL084C YGL123W YGR279C YHL001W YHL040C YJR077C YKL021C YKL081W YLR062C YLR100W YLR194C YLR205C YLR339C YLR344W YLR413W YML024W YML106W YMR304C-A YNL096C YNL162W YOR293W YPL079W YPL198W YPL199C YPL273W YPR069C YPR074C YPR102C YPR145W YAR068W YHR005C	30 43 sysname: YBL087C YBR029C YBR048W YBR083W YDL136W YDL191W YDR133C YDR225W YEL053C YEL054C YFL031W YGL076C YGL084C YGL123W YGR279C YHL001W YHL040C YJR077C YKL021C YKL081W YLR062C YLR100W YLR194C YLR205C YLR339C YLR344W YLR413W YML024W YML106W YMR304C-A YNL096C YNL162W YOR293W YPL079W YPL198W YPL199C YPL273W YPR069C YPR074C YPR102C YPR145W YAR068W YHR005C	29 47 clusters:	29 47 clusters:	29 47 clusters:	29 47 clusters:
28 56 0.00000000000443139 P 6412 translation 81 24 annotated: 0 1 0 0 0 0 1 1 0 0 0 1 0 0 0 1 1 0 0 1 0 1 1 0 0 0 1 0 1 0 0 1 1 1 0 1 0 1 0 0 1 0 0 1 0 1 1 1 1 0 1 0 1 0 0 0	28 49 0.00000620765 C 5840 ribosome 83 17 annotated: 0 0 0 1 1 0 0 0 0 0 0 1 1 0 0 1 0 0 0 0 0 0 1 0 1 0 1 0 1 0 1 0 1 0 0 1 0 0 0 0 1 1 1 0 1 0 1 0 0		30 43 clusters:	30 43 clusters:
28 56 0.0000000000720107 C 44391 ribosomal subunit 45 18 annotated: 0 1 0 0 0 0 1 1 0 0 0 1 0 0 0 0 1 0 0 1 0 0 0 0 0 0 1 0 1 0 0 1 0 1 0 1 0 1 0 0 1 0 0 0 0 1 0 1 1 0 1 0 1 0 0 0	28 49 0.0000448032 C 22625 cytosolic large ribosomal subunit 28 10 annotated: 0 0 0 1 0 0 0 0 0 0 0 0 1 0 0 1 0 0 0 0 0 0 0 0 1 0 1 0 0 0 0 0 1 0 0 0 0 0 0 0 1 1 0 0 1 0 1 0 0	30 43 index: 315 316 317 318 321 322 324 326 333 334 341 344 345 346 350 351 352 358 361 364 366 367 369 370 373 374 376 381 383 389 391 392 403 404 405 406 407 409 410 411 412 413 422	30 43 0.000000000171225 C 44391 ribosomal subunit 45 16 annotated: 1 0 1 0 1 1 0 0 0 1 0 1 0 1 0 1 0 0 0 0 0 0 0 0 0 1 0 1 0 0 1 1 1 1 1 0 0 0 0 1 0 0 0	30 43 0.000000000171225 C 44391 ribosomal subunit 45 16 annotated: 1 0 1 0 1 1 0 0 0 1 0 1 0 1 0 1 0 0 0 0 0 0 0 0 0 1 0 1 0 0 1 1 1 1 1 0 0 0 0 1 0 0 0	30 43 index: 315 316 317 318 321 322 324 326 333 334 341 344 345 346 350 351 352 358 361 364 366 367 369 370 373 374 376 381 383 389 391 392 403 404 405 406 407 409 410 411 412 413 422	30 43 index: 315 316 317 318 321 322 324 326 333 334 341 344 345 346 350 351 352 358 361 364 366 367 369 370 373 374 376 381 383 389 391 392 403 404 405 406 407 409 410 411 412 413 422	30 43 index: 315 316 317 318 321 322 324 326 333 334 341 344 345 346 350 351 352 358 361 364 366 367 369 370 373 374 376 381 383 389 391 392 403 404 405 406 407 409 410 411 412 413 422	30 43 index: 315 316 317 318 321 322 324 326 333 334 341 344 345 346 350 351 352 358 361 364 366 367 369 370 373 374 376 381 383 389 391 392 403 404 405 406 407 409 410 411 412 413 422
28 56 0.00000000027787 C 22626 cytosolic ribosome 48 18 annotated: 0 1 0 0 0 0 1 1 0 0 0 1 0 0 0 0 1 0 0 1 0 0 0 0 0 0 1 0 1 0 0 1 0 1 0 1 0 1 0 0 1 0 0 0 0 1 0 1 1 0 1 0 1 0 0 0	28 49 0.0000452103 P 44267 cellular protein metabolic process 221 26 annotated: 0 0 0 1 1 0 0 0 0 0 0 1 1 0 0 1 1 1 1 0 1 0 1 0 1 0 1 1 1 0 1 0 1 1 0 1 0 0 1 0 1 1 1 0 1 0 1 1 1	30 43 sysname: YBL087C YBR029C YBR048W YBR083W YDL136W YDL191W YDR133C YDR225W YEL053C YEL054C YFL031W YGL076C YGL084C YGL123W YGR279C YHL001W YHL040C YJR077C YKL021C YKL081W YLR062C YLR100W YLR194C YLR205C YLR339C YLR344W YLR413W YML024W YML106W YMR304C-A YNL096C YNL162W YOR293W YPL079W YPL198W YPL199C YPL273W YPR069C YPR074C YPR102C YPR145W YAR068W YHR005C	30 43 0.000000000187701 F 3735 structural constituent of ribosome 38 15 annotated: 1 0 1 0 1 1 0 0 0 1 0 1 0 1 0 1 0 0 0 0 0 0 0 0 0 1 0 1 0 0 1 1 1 1 0 0 0 0 0 1 0 0 0	30 43 0.000000000187701 F 3735 structural constituent of ribosome 38 15 annotated: 1 0 1 0 1 1 0 0 0 1 0 1 0 1 0 1 0 0 0 0 0 0 0 0 0 1 0 1 0 0 1 1 1 1 0 0 0 0 0 1 0 0 0	30 43 sysname: YBL087C YBR029C YBR048W YBR083W YDL136W YDL191W YDR133C YDR225W YEL053C YEL054C YFL031W YGL076C YGL084C YGL123W YGR279C YHL001W YHL040C YJR077C YKL021C YKL081W YLR062C YLR100W YLR194C YLR205C YLR339C YLR344W YLR413W YML024W YML106W YMR304C-A YNL096C YNL162W YOR293W YPL079W YPL198W YPL199C YPL273W YPR069C YPR074C YPR102C YPR145W YAR068W YHR005C	30 43 sysname: YBL087C YBR029C YBR048W YBR083W YDL136W YDL191W YDR133C YDR225W YEL053C YEL054C YFL031W YGL076C YGL084C YGL123W YGR279C YHL001W YHL040C YJR077C YKL021C YKL081W YLR062C YLR100W YLR194C YLR205C YLR339C YLR344W YLR413W YML024W YML106W YMR304C-A YNL096C YNL162W YOR293W YPL079W YPL198W YPL199C YPL273W YPR069C YPR074C YPR102C YPR145W YAR068W YHR005C	30 43 sysname: YBL087C YBR029C YBR048W YBR083W YDL136W YDL191W YDR133C YDR225W YEL053C YEL054C YFL031W YGL076C YGL084C YGL123W YGR279C YHL001W YHL040C YJR077C YKL021C YKL081W YLR062C YLR100W YLR194C YLR205C YLR339C YLR344W YLR413W YML024W YML106W YMR304C-A YNL096C YNL162W YOR293W YPL079W YPL198W YPL199C YPL273W YPR069C YPR074C YPR102C YPR145W YAR068W YHR005C	30 43 sysname: YBL087C YBR029C YBR048W YBR083W YDL136W YDL191W YDR133C YDR225W YEL053C YEL054C YFL031W YGL076C YGL084C YGL123W YGR279C YHL001W YHL040C YJR077C YKL021C YKL081W YLR062C YLR100W YLR194C YLR205C YLR339C YLR344W YLR413W YML024W YML106W YMR304C-A YNL096C YNL162W YOR293W YPL079W YPL198W YPL199C YPL273W YPR069C YPR074C YPR102C YPR145W YAR068W YHR005C
28 56 0.0000000324033 C 44445 cytosolic part 61 18 annotated: 0 1 0 0 0 0 1 1 0 0 0 1 0 0 0 0 1 0 0 1 0 0 0 0 0 0 1 0 1 0 0 1 0 1 0 1 0 1 0 0 1 0 0 0 0 1 0 1 1 0 1 0 1 0 0 0	28 49 0.0000662388 C 15934 large ribosomal subunit 29 10 annotated: 0 0 0 1 0 0 0 0 0 0 0 0 1 0 0 1 0 0 0 0 0 0 0 0 1 0 1 0 0 0 0 0 1 0 0 0 0 0 0 0 1 1 0 0 1 0 1 0 0	30 43 clusters:	30 43 0.000000000556986 C 22626 cytosolic ribosome 48 16 annotated: 1 0 1 0 1 1 0 0 0 1 0 1 0 1 0 1 0 0 0 0 0 0 0 0 0 1 0 1 0 0 1 1 1 1 1 0 0 0 0 1 0 0 0	30 43 0.000000000556986 C 22626 cytosolic ribosome 48 16 annotated: 1 0 1 0 1 1 0 0 0 1 0 1 0 1 0 1 0 0 0 0 0 0 0 0 0 1 0 1 0 0 1 1 1 1 1 0 0 0 0 1 0 0 0	30 43 clusters:	30 43 clusters:	30 43 clusters:	30 43 clusters:
28 56 0.000000124376 C 5840 ribosome 83 20 annotated: 0 1 0 0 0 0 1 1 0 0 0 1 0 0 0 1 1 0 0 1 0 0 0 0 0 0 1 0 1 0 0 1 0 1 0 1 0 1 0 0 1 0 0 0 0 1 1 1 1 0 1 0 1 0 0 0	28 49 0.000253832 P 19538 protein metabolic process 239 26 annotated: 0 0 0 1 1 0 0 0 0 0 0 1 1 0 0 1 1 1 1 0 1 0 1 0 1 0 1 1 1 0 1 0 1 1 0 1 0 0 1 0 1 1 1 0 1 0 1 1 1	30 43 0.000000000171225 C 44391 ribosomal subunit 45 16 annotated: 1 0 1 0 1 1 0 0 0 1 0 1 0 1 0 1 0 0 0 0 0 0 0 0 0 1 0 1 0 0 1 1 1 1 1 0 0 0 0 1 0 0 0	30 43 0.000000000808069 F 5198 structural molecule activity 49 16 annotated: 1 0 1 0 1 1 0 0 0 1 0 1 0 1 0 1 0 0 0 0 0 0 1 0 0 1 0 1 0 0 1 1 1 1 0 0 0 0 0 1 0 0 0	30 43 0.000000000808069 F 5198 structural molecule activity 49 16 annotated: 1 0 1 0 1 1 0 0 0 1 0 1 0 1 0 1 0 0 0 0 0 0 1 0 0 1 0 1 0 0 1 1 1 1 0 0 0 0 0 1 0 0 0	30 43 0.000000000171225 C 44391 ribosomal subunit 45 16 annotated: 1 0 1 0 1 1 0 0 0 1 0 1 0 1 0 1 0 0 0 0 0 0 0 0 0 1 0 1 0 0 1 1 1 1 1 0 0 0 0 1 0 0 0	30 43 0.000000000171225 C 44391 ribosomal subunit 45 16 annotated: 1 0 1 0 1 1 0 0 0 1 0 1 0 1 0 1 0 0 0 0 0 0 0 0 0 1 0 1 0 0 1 1 1 1 1 0 0 0 0 1 0 0 0	30 43 0.000000000171225 C 44391 ribosomal subunit 45 16 annotated: 1 0 1 0 1 1 0 0 0 1 0 1 0 1 0 1 0 0 0 0 0 0 0 0 0 1 0 1 0 0 1 1 1 1 1 0 0 0 0 1 0 0 0	30 43 0.000000000171225 C 44391 ribosomal subunit 45 16 annotated: 1 0 1 0 1 1 0 0 0 1 0 1 0 1 0 1 0 0 0 0 0 0 0 0 0 1 0 1 0 0 1 1 1 1 1 0 0 0 0 1 0 0 0
28 56 0.000000728408 C 22625 cytosolic large ribosomal subunit 28 12 annotated: 0 1 0 0 0 0 1 0 0 0 0 1 0 0 0 0 1 0 0 1 0 0 0 0 0 0 0 0 1 0 0 1 0 0 0 0 0 1 0 0 0 0 0 0 0 1 0 1 0 0 1 0 1 0 0 0	28 49 0.00144832 P 2181 cytoplasmic translation 23 8 annotated: 0 0 0 0 1 0 0 0 0 0 0 0 0 0 0 1 0 0 0 0 0 0 0 0 0 0 1 1 0 0 0 0 1 0 0 1 0 0 1 0 1 0 0 0 0 0 0 0 0	30 43 0.000000000187701 F 3735 structural constituent of ribosome 38 15 annotated: 1 0 1 0 1 1 0 0 0 1 0 1 0 1 0 1 0 0 0 0 0 0 0 0 0 1 0 1 0 0 1 1 1 1 0 0 0 0 0 1 0 0 0	30 43 0.0000000369986 C 44445 cytosolic part 61 16 annotated: 1 0 1 0 1 1 0 0 0 1 0 1 0 1 0 1 0 0 0 0 0 0 0 0 0 1 0 1 0 0 1 1 1 1 1 0 0 0 0 1 0 0 0	30 43 0.0000000369986 C 44445 cytosolic part 61 16 annotated: 1 0 1 0 1 1 0 0 0 1 0 1 0 1 0 1 0 0 0 0 0 0 0 0 0 1 0 1 0 0 1 1 1 1 1 0 0 0 0 1 0 0 0	30 43 0.000000000187701 F 3735 structural constituent of ribosome 38 15 annotated: 1 0 1 0 1 1 0 0 0 1 0 1 0 1 0 1 0 0 0 0 0 0 0 0 0 1 0 1 0 0 1 1 1 1 0 0 0 0 0 1 0 0 0	30 43 0.000000000187701 F 3735 structural constituent of ribosome 38 15 annotated: 1 0 1 0 1 1 0 0 0 1 0 1 0 1 0 1 0 0 0 0 0 0 0 0 0 1 0 1 0 0 1 1 1 1 0 0 0 0 0 1 0 0 0	30 43 0.000000000187701 F 3735 structural constituent of ribosome 38 15 annotated: 1 0 1 0 1 1 0 0 0 1 0 1 0 1 0 1 0 0 0 0 0 0 0 0 0 1 0 1 0 0 1 1 1 1 0 0 0 0 0 1 0 0 0	30 43 0.000000000187701 F 3735 structural constituent of ribosome 38 15 annotated: 1 0 1 0 1 1 0 0 0 1 0 1 0 1 0 1 0 0 0 0 0 0 0 0 0 1 0 1 0 0 1 1 1 1 0 0 0 0 0 1 0 0 0
28 56 0.00000119785 C 15934 large ribosomal subunit 29 12 annotated: 0 1 0 0 0 0 1 0 0 0 0 1 0 0 0 0 1 0 0 1 0 0 0 0 0 0 0 0 1 0 0 1 0 0 0 0 0 1 0 0 0 0 0 0 0 1 0 1 0 0 1 0 1 0 0 0	28 49 0.0034024 P 44249 cellular biosynthetic process 308 28 annotated: 0 0 1 1 1 1 0 0 0 0 1 1 1 0 0 1 0 1 1 1 1 0 1 1 1 0 1 1 1 0 1 0 1 0 1 1 0 0 1 0 1 1 1 0 1 0 1 0 0	30 43 0.000000000556986 C 22626 cytosolic ribosome 48 16 annotated: 1 0 1 0 1 1 0 0 0 1 0 1 0 1 0 1 0 0 0 0 0 0 0 0 0 1 0 1 0 0 1 1 1 1 1 0 0 0 0 1 0 0 0	30 43 0.000000558693 C 22625 cytosolic large ribosomal subunit 28 11 annotated: 1 0 0 0 1 1 0 0 0 1 0 1 0 0 0 1 0 0 0 0 0 0 0 0 0 1 0 0 0 0 0 1 0 1 1 0 0 0 0 1 0 0 0	30 43 0.000000558693 C 22625 cytosolic large ribosomal subunit 28 11 annotated: 1 0 0 0 1 1 0 0 0 1 0 1 0 0 0 1 0 0 0 0 0 0 0 0 0 1 0 0 0 0 0 1 0 1 1 0 0 0 0 1 0 0 0	30 43 0.000000000556986 C 22626 cytosolic ribosome 48 16 annotated: 1 0 1 0 1 1 0 0 0 1 0 1 0 1 0 1 0 0 0 0 0 0 0 0 0 1 0 1 0 0 1 1 1 1 1 0 0 0 0 1 0 0 0	30 43 0.000000000556986 C 22626 cytosolic ribosome 48 16 annotated: 1 0 1 0 1 1 0 0 0 1 0 1 0 1 0 1 0 0 0 0 0 0 0 0 0 1 0 1 0 0 1 1 1 1 1 0 0 0 0 1 0 0 0	30 43 0.000000000556986 C 22626 cytosolic ribosome 48 16 annotated: 1 0 1 0 1 1 0 0 0 1 0 1 0 1 0 1 0 0 0 0 0 0 0 0 0 1 0 1 0 0 1 1 1 1 1 0 0 0 0 1 0 0 0	30 43 0.000000000556986 C 22626 cytosolic ribosome 48 16 annotated: 1 0 1 0 1 1 0 0 0 1 0 1 0 1 0 1 0 0 0 0 0 0 0 0 0 1 0 1 0 0 1 1 1 1 1 0 0 0 0 1 0 0 0
28 56 0.0000150966 P 44267 cellular protein metabolic process 221 29 annotated: 0 1 0 0 0 0 1 1 0 0 0 1 0 0 0 1 1 0 0 1 1 1 1 0 1 0 1 0 1 0 0 1 1 1 0 1 0 1 1 0 1 0 0 1 0 1 1 1 1 0 1 0 1 1 0 1	28 49 0.00455771 C 5829 cytosol 127 17 annotated: 0 0 0 1 1 0 0 0 0 0 0 0 1 0 0 1 0 0 0 0 0 0 1 0 1 0 1 0 1 0 1 0 1 0 0 1 1 0 0 0 1 1 1 0 1 0 1 0 0	30 43 0.000000000808069 F 5198 structural molecule activity 49 16 annotated: 1 0 1 0 1 1 0 0 0 1 0 1 0 1 0 1 0 0 0 0 0 0 1 0 0 1 0 1 0 0 1 1 1 1 0 0 0 0 0 1 0 0 0	30 43 0.000000566219 C 5840 ribosome 83 17 annotated: 1 0 1 0 1 1 0 0 0 1 0 1 0 1 0 1 0 0 0 1 0 0 0 0 0 1 0 1 0 0 1 1 1 1 1 0 0 0 0 1 0 0 0	30 43 0.000000566219 C 5840 ribosome 83 17 annotated: 1 0 1 0 1 1 0 0 0 1 0 1 0 1 0 1 0 0 0 1 0 0 0 0 0 1 0 1 0 0 1 1 1 1 1 0 0 0 0 1 0 0 0	30 43 0.000000000808069 F 5198 structural molecule activity 49 16 annotated: 1 0 1 0 1 1 0 0 0 1 0 1 0 1 0 1 0 0 0 0 0 0 1 0 0 1 0 1 0 0 1 1 1 1 0 0 0 0 0 1 0 0 0	30 43 0.000000000808069 F 5198 structural molecule activity 49 16 annotated: 1 0 1 0 1 1 0 0 0 1 0 1 0 1 0 1 0 0 0 0 0 0 1 0 0 1 0 1 0 0 1 1 1 1 0 0 0 0 0 1 0 0 0	30 43 0.000000000808069 F 5198 structural molecule activity 49 16 annotated: 1 0 1 0 1 1 0 0 0 1 0 1 0 1 0 1 0 0 0 0 0 0 1 0 0 1 0 1 0 0 1 1 1 1 0 0 0 0 0 1 0 0 0	30 43 0.000000000808069 F 5198 structural molecule activity 49 16 annotated: 1 0 1 0 1 1 0 0 0 1 0 1 0 1 0 1 0 0 0 0 0 0 1 0 0 1 0 1 0 0 1 1 1 1 0 0 0 0 0 1 0 0 0
28 56 0.000102259 P 19538 protein metabolic process 239 29 annotated: 0 1 0 0 0 0 1 1 0 0 0 1 0 0 0 1 1 0 0 1 1 1 1 0 1 0 1 0 1 0 0 1 1 1 0 1 0 1 1 0 1 0 0 1 0 1 1 1 1 0 1 0 1 1 0 1	28 49 0.00600344 P 34645 cellular macromolecule biosynthetic process 207 22 annotated: 0 0 0 1 1 0 0 0 0 0 0 1 1 0 0 1 0 1 1 0 1 0 1 0 1 0 1 1 1 0 1 0 1 0 0 1 0 0 1 0 1 1 1 0 1 0 1 0 0	30 43 0.0000000369986 C 44445 cytosolic part 61 16 annotated: 1 0 1 0 1 1 0 0 0 1 0 1 0 1 0 1 0 0 0 0 0 0 0 0 0 1 0 1 0 0 1 1 1 1 1 0 0 0 0 1 0 0 0	30 43 0.000000876711 C 15934 large ribosomal subunit 29 11 annotated: 1 0 0 0 1 1 0 0 0 1 0 1 0 0 0 1 0 0 0 0 0 0 0 0 0 1 0 0 0 0 0 1 0 1 1 0 0 0 0 1 0 0 0	30 43 0.000000876711 C 15934 large ribosomal subunit 29 11 annotated: 1 0 0 0 1 1 0 0 0 1 0 1 0 0 0 1 0 0 0 0 0 0 0 0 0 1 0 0 0 0 0 1 0 1 1 0 0 0 0 1 0 0 0	30 43 0.0000000369986 C 44445 cytosolic part 61 16 annotated: 1 0 1 0 1 1 0 0 0 1 0 1 0 1 0 1 0 0 0 0 0 0 0 0 0 1 0 1 0 0 1 1 1 1 1 0 0 0 0 1 0 0 0	30 43 0.0000000369986 C 44445 cytosolic part 61 16 annotated: 1 0 1 0 1 1 0 0 0 1 0 1 0 1 0 1 0 0 0 0 0 0 0 0 0 1 0 1 0 0 1 1 1 1 1 0 0 0 0 1 0 0 0	30 43 0.0000000369986 C 44445 cytosolic part 61 16 annotated: 1 0 1 0 1 1 0 0 0 1 0 1 0 1 0 1 0 0 0 0 0 0 0 0 0 1 0 1 0 0 1 1 1 1 1 0 0 0 0 1 0 0 0	30 43 0.0000000369986 C 44445 cytosolic part 61 16 annotated: 1 0 1 0 1 1 0 0 0 1 0 1 0 1 0 1 0 0 0 0 0 0 0 0 0 1 0 1 0 0 1 1 1 1 1 0 0 0 0 1 0 0 0
28 56 0.000360598 C 5829 cytosol 127 20 annotated: 0 1 0 0 0 0 1 1 0 0 0 1 0 0 0 0 1 0 0 1 0 0 0 0 0 0 1 0 1 0 0 1 0 1 0 1 0 1 0 0 1 1 0 0 0 1 1 1 1 0 1 0 1 0 0 0	28 49 0.00630577 C 30529 ribonucleoprotein complex 175 20 annotated: 0 0 0 1 1 0 0 0 0 0 0 1 1 0 0 1 0 0 0 0 0 0 1 0 1 0 1 1 1 0 1 0 1 0 0 1 0 0 1 0 1 1 1 0 1 1 1 0 0	30 43 0.000000558693 C 22625 cytosolic large ribosomal subunit 28 11 annotated: 1 0 0 0 1 1 0 0 0 1 0 1 0 0 0 1 0 0 0 0 0 0 0 0 0 1 0 0 0 0 0 1 0 1 1 0 0 0 0 1 0 0 0	30 43 0.00000382208 P 6412 translation 81 16 annotated: 1 0 1 0 1 1 0 0 0 1 0 1 0 1 0 1 0 0 0 1 0 0 0 0 0 1 0 1 0 0 1 1 1 1 0 0 0 0 0 1 0 0 0	30 43 0.00000382208 P 6412 translation 81 16 annotated: 1 0 1 0 1 1 0 0 0 1 0 1 0 1 0 1 0 0 0 1 0 0 0 0 0 1 0 1 0 0 1 1 1 1 0 0 0 0 0 1 0 0 0	30 43 0.000000558693 C 22625 cytosolic large ribosomal subunit 28 11 annotated: 1 0 0 0 1 1 0 0 0 1 0 1 0 0 0 1 0 0 0 0 0 0 0 0 0 1 0 0 0 0 0 1 0 1 1 0 0 0 0 1 0 0 0	30 43 0.000000558693 C 22625 cytosolic large ribosomal subunit 28 11 annotated: 1 0 0 0 1 1 0 0 0 1 0 1 0 0 0 1 0 0 0 0 0 0 0 0 0 1 0 0 0 0 0 1 0 1 1 0 0 0 0 1 0 0 0	30 43 0.000000558693 C 22625 cytosolic large ribosomal subunit 28 11 annotated: 1 0 0 0 1 1 0 0 0 1 0 1 0 0 0 1 0 0 0 0 0 0 0 0 0 1 0 0 0 0 0 1 0 1 1 0 0 0 0 1 0 0 0	30 43 0.000000558693 C 22625 cytosolic large ribosomal subunit 28 11 annotated: 1 0 0 0 1 1 0 0 0 1 0 1 0 0 0 1 0 0 0 0 0 0 0 0 0 1 0 0 0 0 0 1 0 1 1 0 0 0 0 1 0 0 0
28 56 0.000671315 P 44249 cellular biosynthetic process 308 32 annotated: 0 1 1 0 1 0 1 1 1 0 0 1 0 0 1 1 1 0 0 1 0 1 1 1 1 0 1 1 1 0 0 1 1 1 0 1 0 1 0 1 1 0 0 1 0 1 1 1 1 0 1 0 1 0 0 0	28 49 0.0065339 P 9059 macromolecule biosynthetic process 208 22 annotated: 0 0 0 1 1 0 0 0 0 0 0 1 1 0 0 1 0 1 1 0 1 0 1 0 1 0 1 1 1 0 1 0 1 0 0 1 0 0 1 0 1 1 1 0 1 0 1 0 0	30 43 0.000000566219 C 5840 ribosome 83 17 annotated: 1 0 1 0 1 1 0 0 0 1 0 1 0 1 0 1 0 0 0 1 0 0 0 0 0 1 0 1 0 0 1 1 1 1 1 0 0 0 0 1 0 0 0	30 43 0.00304945 C 5829 cytosol 127 16 annotated: 1 0 1 0 1 1 0 0 0 1 0 1 0 1 0 1 0 0 0 0 0 0 0 0 0 1 0 1 0 0 1 1 1 1 1 0 0 0 0 1 0 0 0	30 43 0.00304945 C 5829 cytosol 127 16 annotated: 1 0 1 0 1 1 0 0 0 1 0 1 0 1 0 1 0 0 0 0 0 0 0 0 0 1 0 1 0 0 1 1 1 1 1 0 0 0 0 1 0 0 0	30 43 0.000000566219 C 5840 ribosome 83 17 annotated: 1 0 1 0 1 1 0 0 0 1 0 1 0 1 0 1 0 0 0 1 0 0 0 0 0 1 0 1 0 0 1 1 1 1 1 0 0 0 0 1 0 0 0	30 43 0.000000566219 C 5840 ribosome 83 17 annotated: 1 0 1 0 1 1 0 0 0 1 0 1 0 1 0 1 0 0 0 1 0 0 0 0 0 1 0 1 0 0 1 1 1 1 1 0 0 0 0 1 0 0 0	30 43 0.000000566219 C 5840 ribosome 83 17 annotated: 1 0 1 0 1 1 0 0 0 1 0 1 0 1 0 1 0 0 0 1 0 0 0 0 0 1 0 1 0 0 1 1 1 1 1 0 0 0 0 1 0 0 0	30 43 0.000000566219 C 5840 ribosome 83 17 annotated: 1 0 1 0 1 1 0 0 0 1 0 1 0 1 0 1 0 0 0 1 0 0 0 0 0 1 0 1 0 0 1 1 1 1 1 0 0 0 0 1 0 0 0
28 56 0.00109161 C 30529 ribonucleoprotein complex 175 23 annotated: 0 1 0 0 0 0 1 1 0 0 0 1 0 0 0 1 1 0 0 1 0 0 0 0 0 0 1 0 1 0 0 1 1 1 0 1 0 1 0 0 1 0 0 1 0 1 1 1 1 0 1 1 1 0 0 0		30 43 0.000000876711 C 15934 large ribosomal subunit 29 11 annotated: 1 0 0 0 1 1 0 0 0 1 0 1 0 0 0 1 0 0 0 0 0 0 0 0 0 1 0 0 0 0 0 1 0 1 1 0 0 0 0 1 0 0 0	30 43 0.00758902 P 44249 cellular biosynthetic process 308 25 annotated: 1 1 1 1 1 1 0 0 0 1 1 1 1 1 0 1 0 0 0 1 0 1 0 0 0 1 0 1 1 0 1 1 1 1 0 0 1 1 0 1 1 0 0	30 43 0.00758902 P 44249 cellular biosynthetic process 308 25 annotated: 1 1 1 1 1 1 0 0 0 1 1 1 1 1 0 1 0 0 0 1 0 1 0 0 0 1 0 1 1 0 1 1 1 1 0 0 1 1 0 1 1 0 0	30 43 0.000000876711 C 15934 large ribosomal subunit 29 11 annotated: 1 0 0 0 1 1 0 0 0 1 0 1 0 0 0 1 0 0 0 0 0 0 0 0 0 1 0 0 0 0 0 1 0 1 1 0 0 0 0 1 0 0 0	30 43 0.000000876711 C 15934 large ribosomal subunit 29 11 annotated: 1 0 0 0 1 1 0 0 0 1 0 1 0 0 0 1 0 0 0 0 0 0 0 0 0 1 0 0 0 0 0 1 0 1 1 0 0 0 0 1 0 0 0	30 43 0.000000876711 C 15934 large ribosomal subunit 29 11 annotated: 1 0 0 0 1 1 0 0 0 1 0 1 0 0 0 1 0 0 0 0 0 0 0 0 0 1 0 0 0 0 0 1 0 1 1 0 0 0 0 1 0 0 0	30 43 0.000000876711 C 15934 large ribosomal subunit 29 11 annotated: 1 0 0 0 1 1 0 0 0 1 0 1 0 0 0 1 0 0 0 0 0 0 0 0 0 1 0 0 0 0 0 1 0 1 1 0 0 0 0 1 0 0 0
28 56 0.00157047 P 34645 cellular macromolecule biosynthetic process 207 25 annotated: 0 1 0 0 0 0 1 1 0 0 0 1 0 0 0 1 1 0 0 1 0 1 1 0 1 0 1 0 1 0 0 1 1 1 0 1 0 1 0 0 1 0 0 1 0 1 1 1 1 0 1 0 1 0 0 0	29 48 index: 63 68 71 72 76 80 83 86 95 99 101 104 109 116 129 130 133 141 143 148 153 158 171 193 205 206 207 211 232 242 250 257 262 264 265 272 273 274 275 279 280 282 287 288 289 304 1040 1056	30 43 0.00000382208 P 6412 translation 81 16 annotated: 1 0 1 0 1 1 0 0 0 1 0 1 0 1 0 1 0 0 0 1 0 0 0 0 0 1 0 1 0 0 1 1 1 1 0 0 0 0 0 1 0 0 0			30 43 0.00000382208 P 6412 translation 81 16 annotated: 1 0 1 0 1 1 0 0 0 1 0 1 0 1 0 1 0 0 0 1 0 0 0 0 0 1 0 1 0 0 1 1 1 1 0 0 0 0 0 1 0 0 0	30 43 0.00000382208 P 6412 translation 81 16 annotated: 1 0 1 0 1 1 0 0 0 1 0 1 0 1 0 1 0 0 0 1 0 0 0 0 0 1 0 1 0 0 1 1 1 1 0 0 0 0 0 1 0 0 0	30 43 0.00000382208 P 6412 translation 81 16 annotated: 1 0 1 0 1 1 0 0 0 1 0 1 0 1 0 1 0 0 0 1 0 0 0 0 0 1 0 1 0 0 1 1 1 1 0 0 0 0 0 1 0 0 0	30 43 0.00000382208 P 6412 translation 81 16 annotated: 1 0 1 0 1 1 0 0 0 1 0 1 0 1 0 1 0 0 0 1 0 0 0 0 0 1 0 1 0 0 1 1 1 1 0 0 0 0 0 1 0 0 0
28 56 0.00172976 P 9059 macromolecule biosynthetic process 208 25 annotated: 0 1 0 0 0 0 1 1 0 0 0 1 0 0 0 1 1 0 0 1 0 1 1 0 1 0 1 0 1 0 0 1 1 1 0 1 0 1 0 0 1 0 0 1 0 1 1 1 1 0 1 0 1 0 0 0	29 48 sysname: YBL009W YBL109W YBR009C YBR011C YBR075W YBR115C YBR147W YBR159W YCL036W YCL043C YCL051W YCR013C YCR044C YDL066W YDR056C YDR077W YDR148C YDR385W YDR436W YDR533C YER136W YFL041W YGL197W YIL082W-A YJL051W YJL053W YJL054W YJR019C YLR028C YLR258W YLR425W YMR053C YMR163C YMR173W-A YMR207C YNL003C YNL023C YNL042W YNL052W YNL138W YNL190W YOL004W YOR035C YOR038C YOR040W YPL028W YMR105C YMR3…	30 43 0.00304945 C 5829 cytosol 127 16 annotated: 1 0 1 0 1 1 0 0 0 1 0 1 0 1 0 1 0 0 0 0 0 0 0 0 0 1 0 1 0 0 1 1 1 1 1 0 0 0 0 1 0 0 0	31 45 index: 53 59 67 68 69 91 97 100 112 118 121 122 131 132 145 161 166 169 174 182 192 200 208 213 215 228 229 230 233 236 244 245 251 254 260 278 286 291 293 297 298 300 307 308 310	31 45 index: 53 59 67 68 69 91 97 100 112 118 121 122 131 132 145 161 166 169 174 182 192 200 208 213 215 228 229 230 233 236 244 245 251 254 260 278 286 291 293 297 298 300 307 308 310	30 43 0.00304945 C 5829 cytosol 127 16 annotated: 1 0 1 0 1 1 0 0 0 1 0 1 0 1 0 1 0 0 0 0 0 0 0 0 0 1 0 1 0 0 1 1 1 1 1 0 0 0 0 1 0 0 0	30 43 0.00304945 C 5829 cytosol 127 16 annotated: 1 0 1 0 1 1 0 0 0 1 0 1 0 1 0 1 0 0 0 0 0 0 0 0 0 1 0 1 0 0 1 1 1 1 1 0 0 0 0 1 0 0 0	30 43 0.00304945 C 5829 cytosol 127 16 annotated: 1 0 1 0 1 1 0 0 0 1 0 1 0 1 0 1 0 0 0 0 0 0 0 0 0 1 0 1 0 0 1 1 1 1 1 0 0 0 0 1 0 0 0	30 43 0.00304945 C 5829 cytosol 127 16 annotated: 1 0 1 0 1 1 0 0 0 1 0 1 0 1 0 1 0 0 0 0 0 0 0 0 0 1 0 1 0 0 1 1 1 1 1 0 0 0 0 1 0 0 0
28 56 0.00431892 P 2181 cytoplasmic translation 23 8 annotated: 0 0 0 0 0 0 0 1 0 0 0 0 0 0 0 0 0 0 0 1 0 0 0 0 0 0 0 0 0 0 0 1 1 0 0 0 0 1 0 0 1 0 0 1 0 1 0 0 0 0 0 0 0 0 0 0	29 48 clusters: 31 34	30 43 0.00758902 P 44249 cellular biosynthetic process 308 25 annotated: 1 1 1 1 1 1 0 0 0 1 1 1 1 1 0 1 0 0 0 1 0 1 0 0 0 1 0 1 1 0 1 1 1 1 0 0 1 1 0 1 1 0 0	31 45 sysname: YAL023C YAR003W YBL106C YBL109W YBL112C YBR294W YCL041C YCL045C YCR047C YDL123W YDL180W YDL206W YDR085C YDR127W YDR453C YFL057C YFR024C-A YGL126W YGR014W YHL008C YIL034C YJL002C YJL055W YJR074W YJR104C YKR002W YKR007W YKR067W YLR043C YLR092W YLR278C YLR325C YLR463C YML075C YMR120C YNL135C YOR018W YOR132W YOR181W YOR290C YOR315W YOR321W YPR024W YPR028W YPR124W	31 45 sysname: YAL023C YAR003W YBL106C YBL109W YBL112C YBR294W YCL041C YCL045C YCR047C YDL123W YDL180W YDL206W YDR085C YDR127W YDR453C YFL057C YFR024C-A YGL126W YGR014W YHL008C YIL034C YJL002C YJL055W YJR074W YJR104C YKR002W YKR007W YKR067W YLR043C YLR092W YLR278C YLR325C YLR463C YML075C YMR120C YNL135C YOR018W YOR132W YOR181W YOR290C YOR315W YOR321W YPR024W YPR028W YPR124W	30 43 0.00758902 P 44249 cellular biosynthetic process 308 25 annotated: 1 1 1 1 1 1 0 0 0 1 1 1 1 1 0 1 0 0 0 1 0 1 0 0 0 1 0 1 1 0 1 1 1 1 0 0 1 1 0 1 1 0 0	30 43 0.00758902 P 44249 cellular biosynthetic process 308 25 annotated: 1 1 1 1 1 1 0 0 0 1 1 1 1 1 0 1 0 0 0 1 0 1 0 0 0 1 0 1 1 0 1 1 1 1 0 0 1 1 0 1 1 0 0	30 43 0.00758902 P 44249 cellular biosynthetic process 308 25 annotated: 1 1 1 1 1 1 0 0 0 1 1 1 1 1 0 1 0 0 0 1 0 1 0 0 0 1 0 1 1 0 1 1 1 1 0 0 1 1 0 1 1 0 0	30 43 0.00758902 P 44249 cellular biosynthetic process 308 25 annotated: 1 1 1 1 1 1 0 0 0 1 1 1 1 1 0 1 0 0 0 1 0 1 0 0 0 1 0 1 1 0 1 1 1 1 0 0 1 1 0 1 1 0 0
28 56 0.00463856 P 1901576 organic substance biosynthetic process 333 32 annotated: 0 1 1 0 1 0 1 1 1 0 0 1 0 0 1 1 1 0 0 1 0 1 1 1 1 0 1 1 1 0 0 1 1 1 0 1 0 1 0 1 1 0 0 1 0 1 1 1 1 0 1 0 1 0 0 0			31 45 clusters:	31 45 clusters:
28 56 0.00576067 P 9058 biosynthetic process 336 32 annotated: 0 1 1 0 1 0 1 1 1 0 0 1 0 0 1 1 1 0 0 1 0 1 1 1 1 0 1 1 1 0 0 1 1 1 0 1 0 1 0 1 1 0 0 1 0 1 1 1 1 0 1 0 1 0 0 0	30 50 index: 314 315 316 317 318 321 322 324 326 331 333 334 337 341 344 345 346 350 351 352 356 358 359 361 364 366 367 369 370 373 374 376 378 379 381 383 389 391 392 403 404 405 406 407 409 410 411 412 413 422	31 46 index: 53 59 67 68 69 91 97 100 112 118 121 122 131 132 145 149 161 166 169 174 182 192 200 208 213 215 228 229 230 233 236 244 245 251 254 260 278 286 291 293 297 298 300 307 308 310			31 45 index: 53 59 67 68 69 91 97 100 112 118 121 122 131 132 145 161 166 169 174 182 192 200 208 213 215 228 229 230 233 236 244 245 251 254 260 278 286 291 293 297 298 300 307 308 310	31 45 index: 53 59 67 68 69 91 97 100 112 118 121 122 131 132 145 161 166 169 174 182 192 200 208 213 215 228 229 230 233 236 244 245 251 254 260 278 286 291 293 297 298 300 307 308 310	31 45 index: 53 59 67 68 69 91 97 100 112 118 121 122 131 132 145 161 166 169 174 182 192 200 208 213 215 228 229 230 233 236 244 245 251 254 260 278 286 291 293 297 298 300 307 308 310	31 45 index: 53 59 67 68 69 91 97 100 112 118 121 122 131 132 145 161 166 169 174 182 192 200 208 213 215 228 229 230 233 236 244 245 251 254 260 278 286 291 293 297 298 300 307 308 310
	30 50 sysname: YBL086C YBL087C YBR029C YBR048W YBR083W YDL136W YDL191W YDR133C YDR225W YDR514C YEL053C YEL054C YER055C YFL031W YGL076C YGL084C YGL123W YGR279C YHL001W YHL040C YJL079C YJR077C YJR105W YKL021C YKL081W YLR062C YLR100W YLR194C YLR205C YLR339C YLR344W YLR413W YLR448W YLR449W YML024W YML106W YMR304C-A YNL096C YNL162W YOR293W YPL079W YPL198W YPL199C YPL273W YPR069C YPR074C YPR102C YPR145…	31 46 sysname: YAL023C YAR003W YBL106C YBL109W YBL112C YBR294W YCL041C YCL045C YCR047C YDL123W YDL180W YDL206W YDR085C YDR127W YDR453C YEL077C YFL057C YFR024C-A YGL126W YGR014W YHL008C YIL034C YJL002C YJL055W YJR074W YJR104C YKR002W YKR007W YKR067W YLR043C YLR092W YLR278C YLR325C YLR463C YML075C YMR120C YNL135C YOR018W YOR132W YOR181W YOR290C YOR315W YOR321W YPR024W YPR028W YPR124W	32 74 index: 362 393 399 402 572 574 576 580 582 585 586 587 593 594 597 598 600 602 603 604 605 606 613 614 615 616 618 622 624 625 627 634 636 642 649 652 657 658 667 668 670 673 675 676 681 683 685 686 689 692 695 699 700 701 703 704 709 710 713 714 715 722 724 725 726 728 732 738 739 746 749 750 756 758	32 74 index: 362 393 399 402 572 574 576 580 582 585 586 587 593 594 597 598 600 602 603 604 605 606 613 614 615 616 618 622 624 625 627 634 636 642 649 652 657 658 667 668 670 673 675 676 681 683 685 686 689 692 695 699 700 701 703 704 709 710 713 714 715 722 724 725 726 728 732 738 739 746 749 750 756 758	31 45 sysname: YAL023C YAR003W YBL106C YBL109W YBL112C YBR294W YCL041C YCL045C YCR047C YDL123W YDL180W YDL206W YDR085C YDR127W YDR453C YFL057C YFR024C-A YGL126W YGR014W YHL008C YIL034C YJL002C YJL055W YJR074W YJR104C YKR002W YKR007W YKR067W YLR043C YLR092W YLR278C YLR325C YLR463C YML075C YMR120C YNL135C YOR018W YOR132W YOR181W YOR290C YOR315W YOR321W YPR024W YPR028W YPR124W	31 45 sysname: YAL023C YAR003W YBL106C YBL109W YBL112C YBR294W YCL041C YCL045C YCR047C YDL123W YDL180W YDL206W YDR085C YDR127W YDR453C YFL057C YFR024C-A YGL126W YGR014W YHL008C YIL034C YJL002C YJL055W YJR074W YJR104C YKR002W YKR007W YKR067W YLR043C YLR092W YLR278C YLR325C YLR463C YML075C YMR120C YNL135C YOR018W YOR132W YOR181W YOR290C YOR315W YOR321W YPR024W YPR028W YPR124W	31 45 sysname: YAL023C YAR003W YBL106C YBL109W YBL112C YBR294W YCL041C YCL045C YCR047C YDL123W YDL180W YDL206W YDR085C YDR127W YDR453C YFL057C YFR024C-A YGL126W YGR014W YHL008C YIL034C YJL002C YJL055W YJR074W YJR104C YKR002W YKR007W YKR067W YLR043C YLR092W YLR278C YLR325C YLR463C YML075C YMR120C YNL135C YOR018W YOR132W YOR181W YOR290C YOR315W YOR321W YPR024W YPR028W YPR124W	31 45 sysname: YAL023C YAR003W YBL106C YBL109W YBL112C YBR294W YCL041C YCL045C YCR047C YDL123W YDL180W YDL206W YDR085C YDR127W YDR453C YFL057C YFR024C-A YGL126W YGR014W YHL008C YIL034C YJL002C YJL055W YJR074W YJR104C YKR002W YKR007W YKR067W YLR043C YLR092W YLR278C YLR325C YLR463C YML075C YMR120C YNL135C YOR018W YOR132W YOR181W YOR290C YOR315W YOR321W YPR024W YPR028W YPR124W
29 54 index: 63 68 71 72 76 80 83 86 95 99 100 101 104 109 116 129 130 133 141 143 148 153 158 164 171 193 197 205 206 207 211 217 232 242 250 257 262 264 265 272 273 274 275 279 280 282 287 288 289 291 297 304 1040 1056	30 50 clusters: 28 28 28 28 28 28 28	31 46 clusters: 18 36	32 74 sysname: YKL044W YNL247W YOR021C YOR224C YBL028C YBL054W YBR033W YBR162W-A YCL059C YCR055C YCR058C YCR072C YDL208W YDL227C YDR083W YDR087C YDR171W YDR204W YDR228C YDR251W YDR252W YDR256C YDR365C YDR412W YDR449C YDR465C YEL055C YGL012W YGL029W YGL078C YGL111W YGR103W YGR128C YGR187C YHL011C YHR068W YHR143W-A YHR148W YJL069C YJL108C YJL133W YJL206C-A YJR041C YJR063W YKL099C YKL172W YKR092C YL…	32 74 sysname: YKL044W YNL247W YOR021C YOR224C YBL028C YBL054W YBR033W YBR162W-A YCL059C YCR055C YCR058C YCR072C YDL208W YDL227C YDR083W YDR087C YDR171W YDR204W YDR228C YDR251W YDR252W YDR256C YDR365C YDR412W YDR449C YDR465C YEL055C YGL012W YGL029W YGL078C YGL111W YGR103W YGR128C YGR187C YHL011C YHR068W YHR143W-A YHR148W YJL069C YJL108C YJL133W YJL206C-A YJR041C YJR063W YKL099C YKL172W YKR092C YL…	31 45 clusters:	31 45 clusters:	31 45 clusters:	31 45 clusters:
29 54 sysname: YBL009W YBL109W YBR009C YBR011C YBR075W YBR115C YBR147W YBR159W YCL036W YCL043C YCL045C YCL051W YCR013C YCR044C YDL066W YDR056C YDR077W YDR148C YDR385W YDR436W YDR533C YER136W YFL041W YFR013W YGL197W YIL082W-A YIL153W YJL051W YJL053W YJL054W YJR019C YJR151C YLR028C YLR258W YLR425W YMR053C YMR163C YMR173W-A YMR207C YNL003C YNL023C YNL042W YNL052W YNL138W YNL190W YOL004W YOR035C YOR0…	30 50 0.000000000123298 F 3735 structural constituent of ribosome 38 16 annotated: 0 1 0 1 0 1 1 0 0 0 0 1 0 0 1 0 1 0 1 0 0 0 0 0 0 0 0 0 0 0 1 0 1 0 1 0 0 1 1 1 1 0 0 0 0 0 1 0 0 0		32 74 clusters:	32 74 clusters:
29 54 clusters: 31 31 34 36 36 36 34 34 31 31 34 34	30 50 0.000000000157003 C 44391 ribosomal subunit 45 17 annotated: 0 1 0 1 0 1 1 0 0 0 0 1 0 0 1 0 1 0 1 0 0 0 0 0 0 0 0 0 0 0 1 0 1 0 1 0 0 1 1 1 1 1 0 0 0 0 1 0 0 0	32 74 index: 362 393 399 402 572 574 576 580 582 585 586 587 593 594 597 598 600 602 603 604 605 606 613 614 615 616 618 622 624 625 627 634 636 642 649 652 657 658 667 668 670 673 675 676 681 683 685 686 689 692 695 699 700 701 703 704 709 710 713 714 715 722 724 725 726 728 732 738 739 746 749 750 756 758	32 74 1.4982E-22 C 5730 nucleolus 126 43 annotated: 0 0 0 1 1 0 0 0 1 0 0 1 1 0 1 1 0 0 0 0 0 0 1 1 1 0 1 0 1 1 1 1 1 0 0 0 1 1 1 0 0 0 1 1 1 1 1 1 1 0 1 0 0 0 1 1 1 0 0 1 1 1 1 1 1 1 1 1 1 0 1 0 1 1	32 74 1.4982E-22 C 5730 nucleolus 126 43 annotated: 0 0 0 1 1 0 0 0 1 0 0 1 1 0 1 1 0 0 0 0 0 0 1 1 1 0 1 0 1 1 1 1 1 0 0 0 1 1 1 0 0 0 1 1 1 1 1 1 1 0 1 0 0 0 1 1 1 0 0 1 1 1 1 1 1 1 1 1 1 0 1 0 1 1	32 74 index: 362 393 399 402 572 574 576 580 582 585 586 587 593 594 597 598 600 602 603 604 605 606 613 614 615 616 618 622 624 625 627 634 636 642 649 652 657 658 667 668 670 673 675 676 681 683 685 686 689 692 695 699 700 701 703 704 709 710 713 714 715 722 724 725 726 728 732 738 739 746 749 750 756 758	32 74 index: 362 393 399 402 572 574 576 580 582 585 586 587 593 594 597 598 600 602 603 604 605 606 613 614 615 616 618 622 624 625 627 634 636 642 649 652 657 658 667 668 670 673 675 676 681 683 685 686 689 692 695 699 700 701 703 704 709 710 713 714 715 722 724 725 726 728 732 738 739 746 749 750 756 758	32 74 index: 362 393 399 402 572 574 576 580 582 585 586 587 593 594 597 598 600 602 603 604 605 606 613 614 615 616 618 622 624 625 627 634 636 642 649 652 657 658 667 668 670 673 675 676 681 683 685 686 689 692 695 699 700 701 703 704 709 710 713 714 715 722 724 725 726 728 732 738 739 746 749 750 756 758	32 74 index: 362 393 399 402 572 574 576 580 582 585 586 587 593 594 597 598 600 602 603 604 605 606 613 614 615 616 618 622 624 625 627 634 636 642 649 652 657 658 667 668 670 673 675 676 681 683 685 686 689 692 695 699 700 701 703 704 709 710 713 714 715 722 724 725 726 728 732 738 739 746 749 750 756 758
	30 50 0.000000000554632 C 22626 cytosolic ribosome 48 17 annotated: 0 1 0 1 0 1 1 0 0 0 0 1 0 0 1 0 1 0 1 0 0 0 0 0 0 0 0 0 0 0 1 0 1 0 1 0 0 1 1 1 1 1 0 0 0 0 1 0 0 0	32 74 sysname: YKL044W YNL247W YOR021C YOR224C YBL028C YBL054W YBR033W YBR162W-A YCL059C YCR055C YCR058C YCR072C YDL208W YDL227C YDR083W YDR087C YDR171W YDR204W YDR228C YDR251W YDR252W YDR256C YDR365C YDR412W YDR449C YDR465C YEL055C YGL012W YGL029W YGL078C YGL111W YGR103W YGR128C YGR187C YHL011C YHR068W YHR143W-A YHR148W YJL069C YJL108C YJL133W YJL206C-A YJR041C YJR063W YKL099C YKL172W YKR092C YL…	32 74 4.16599E-19 C 31981 nuclear lumen 166 45 annotated: 0 0 0 1 1 1 0 0 1 0 0 1 1 0 1 1 0 0 1 0 0 0 1 1 1 0 1 0 1 1 1 1 1 0 0 0 1 1 1 0 0 0 1 1 1 1 1 1 1 0 1 0 0 0 1 1 1 0 0 1 1 1 1 1 1 1 1 1 1 0 1 0 1 1	32 74 4.16599E-19 C 31981 nuclear lumen 166 45 annotated: 0 0 0 1 1 1 0 0 1 0 0 1 1 0 1 1 0 0 1 0 0 0 1 1 1 0 1 0 1 1 1 1 1 0 0 0 1 1 1 0 0 0 1 1 1 1 1 1 1 0 1 0 0 0 1 1 1 0 0 1 1 1 1 1 1 1 1 1 1 0 1 0 1 1	32 74 sysname: YKL044W YNL247W YOR021C YOR224C YBL028C YBL054W YBR033W YBR162W-A YCL059C YCR055C YCR058C YCR072C YDL208W YDL227C YDR083W YDR087C YDR171W YDR204W YDR228C YDR251W YDR252W YDR256C YDR365C YDR412W YDR449C YDR465C YEL055C YGL012W YGL029W YGL078C YGL111W YGR103W YGR128C YGR187C YHL011C YHR068W YHR143W-A YHR148W YJL069C YJL108C YJL133W YJL206C-A YJR041C YJR063W YKL099C YKL172W YKR092C YL…	32 74 sysname: YKL044W YNL247W YOR021C YOR224C YBL028C YBL054W YBR033W YBR162W-A YCL059C YCR055C YCR058C YCR072C YDL208W YDL227C YDR083W YDR087C YDR171W YDR204W YDR228C YDR251W YDR252W YDR256C YDR365C YDR412W YDR449C YDR465C YEL055C YGL012W YGL029W YGL078C YGL111W YGR103W YGR128C YGR187C YHL011C YHR068W YHR143W-A YHR148W YJL069C YJL108C YJL133W YJL206C-A YJR041C YJR063W YKL099C YKL172W YKR092C YL…	32 74 sysname: YKL044W YNL247W YOR021C YOR224C YBL028C YBL054W YBR033W YBR162W-A YCL059C YCR055C YCR058C YCR072C YDL208W YDL227C YDR083W YDR087C YDR171W YDR204W YDR228C YDR251W YDR252W YDR256C YDR365C YDR412W YDR449C YDR465C YEL055C YGL012W YGL029W YGL078C YGL111W YGR103W YGR128C YGR187C YHL011C YHR068W YHR143W-A YHR148W YJL069C YJL108C YJL133W YJL206C-A YJR041C YJR063W YKL099C YKL172W YKR092C YL…	32 74 sysname: YKL044W YNL247W YOR021C YOR224C YBL028C YBL054W YBR033W YBR162W-A YCL059C YCR055C YCR058C YCR072C YDL208W YDL227C YDR083W YDR087C YDR171W YDR204W YDR228C YDR251W YDR252W YDR256C YDR365C YDR412W YDR449C YDR465C YEL055C YGL012W YGL029W YGL078C YGL111W YGR103W YGR128C YGR187C YHL011C YHR068W YHR143W-A YHR148W YJL069C YJL108C YJL133W YJL206C-A YJR041C YJR063W YKL099C YKL172W YKR092C YL…
30 58 index: 314 315 316 317 318 320 321 322 324 326 327 328 331 333 334 335 337 341 344 345 346 350 351 352 354 356 358 359 361 362 364 366 367 369 370 372 373 374 376 378 379 381 383 388 389 391 392 403 404 405 406 407 409 410 411 412 413 422	30 50 0.000000000825389 F 5198 structural molecule activity 49 17 annotated: 0 1 0 1 0 1 1 0 0 0 0 1 0 0 1 0 1 0 1 0 0 0 0 0 0 0 0 1 0 0 1 0 1 0 1 0 0 1 1 1 1 0 0 0 0 0 1 0 0 0	32 74 clusters: 33	32 74 1.74818E-16 C 44428 nuclear part 189 45 annotated: 0 0 0 1 1 1 0 0 1 0 0 1 1 0 1 1 0 0 1 0 0 0 1 1 1 0 1 0 1 1 1 1 1 0 0 0 1 1 1 0 0 0 1 1 1 1 1 1 1 0 1 0 0 0 1 1 1 0 0 1 1 1 1 1 1 1 1 1 1 0 1 0 1 1	32 74 1.74818E-16 C 44428 nuclear part 189 45 annotated: 0 0 0 1 1 1 0 0 1 0 0 1 1 0 1 1 0 0 1 0 0 0 1 1 1 0 1 0 1 1 1 1 1 0 0 0 1 1 1 0 0 0 1 1 1 1 1 1 1 0 1 0 0 0 1 1 1 0 0 1 1 1 1 1 1 1 1 1 1 0 1 0 1 1	32 74 clusters:	32 74 clusters:	32 74 clusters:	32 74 clusters:
30 58 sysname: YBL086C YBL087C YBR029C YBR048W YBR083W YDL052C YDL136W YDL191W YDR133C YDR225W YDR418W YDR450W YDR514C YEL053C YEL054C YEL072W YER055C YFL031W YGL076C YGL084C YGL123W YGR279C YHL001W YHL040C YHR134W YJL079C YJR077C YJR105W YKL021C YKL044W YKL081W YLR062C YLR100W YLR194C YLR205C YLR292C YLR339C YLR344W YLR413W YLR448W YLR449W YML024W YML106W YMR266W YMR304C-A YNL096C YNL162W YOR293…	30 50 0.0000000483272 C 44445 cytosolic part 61 17 annotated: 0 1 0 1 0 1 1 0 0 0 0 1 0 0 1 0 1 0 1 0 0 0 0 0 0 0 0 0 0 0 1 0 1 0 1 0 0 1 1 1 1 1 0 0 0 0 1 0 0 0	32 74 1.4982E-22 C 5730 nucleolus 126 43 annotated: 0 0 0 1 1 0 0 0 1 0 0 1 1 0 1 1 0 0 0 0 0 0 1 1 1 0 1 0 1 1 1 1 1 0 0 0 1 1 1 0 0 0 1 1 1 1 1 1 1 0 1 0 0 0 1 1 1 0 0 1 1 1 1 1 1 1 1 1 1 0 1 0 1 1	32 74 1.1573E-15 C 43233 organelle lumen 207 46 annotated: 0 0 0 1 1 1 0 0 1 0 0 1 1 0 1 1 0 0 1 0 0 1 1 1 1 0 1 0 1 1 1 1 1 0 0 0 1 1 1 0 0 0 1 1 1 1 1 1 1 0 1 0 0 0 1 1 1 0 0 1 1 1 1 1 1 1 1 1 1 0 1 0 1 1	32 74 1.1573E-15 C 43233 organelle lumen 207 46 annotated: 0 0 0 1 1 1 0 0 1 0 0 1 1 0 1 1 0 0 1 0 0 1 1 1 1 0 1 0 1 1 1 1 1 0 0 0 1 1 1 0 0 0 1 1 1 1 1 1 1 0 1 0 0 0 1 1 1 0 0 1 1 1 1 1 1 1 1 1 1 0 1 0 1 1	32 74 1.4982E-22 C 5730 nucleolus 126 43 annotated: 0 0 0 1 1 0 0 0 1 0 0 1 1 0 1 1 0 0 0 0 0 0 1 1 1 0 1 0 1 1 1 1 1 0 0 0 1 1 1 0 0 0 1 1 1 1 1 1 1 0 1 0 0 0 1 1 1 0 0 1 1 1 1 1 1 1 1 1 1 0 1 0 1 1	32 74 1.4982E-22 C 5730 nucleolus 126 43 annotated: 0 0 0 1 1 0 0 0 1 0 0 1 1 0 1 1 0 0 0 0 0 0 1 1 1 0 1 0 1 1 1 1 1 0 0 0 1 1 1 0 0 0 1 1 1 1 1 1 1 0 1 0 0 0 1 1 1 0 0 1 1 1 1 1 1 1 1 1 1 0 1 0 1 1	32 74 1.4982E-22 C 5730 nucleolus 126 43 annotated: 0 0 0 1 1 0 0 0 1 0 0 1 1 0 1 1 0 0 0 0 0 0 1 1 1 0 1 0 1 1 1 1 1 0 0 0 1 1 1 0 0 0 1 1 1 1 1 1 1 0 1 0 0 0 1 1 1 0 0 1 1 1 1 1 1 1 1 1 1 0 1 0 1 1	32 74 1.4982E-22 C 5730 nucleolus 126 43 annotated: 0 0 0 1 1 0 0 0 1 0 0 1 1 0 1 1 0 0 0 0 0 0 1 1 1 0 1 0 1 1 1 1 1 0 0 0 1 1 1 0 0 0 1 1 1 1 1 1 1 0 1 0 0 0 1 1 1 0 0 1 1 1 1 1 1 1 1 1 1 0 1 0 1 1
30 58 clusters: 28 28 28 28 28 28 28 28 28 28 28 28 28 28 28;32 28 28 28 28	30 50 0.00000018174 C 22625 cytosolic large ribosomal subunit 28 12 annotated: 0 1 0 0 0 1 1 0 0 0 0 1 0 0 1 0 0 0 1 0 0 0 0 0 0 0 0 0 0 0 1 0 1 0 0 0 0 0 1 0 1 1 0 0 0 0 1 0 0 0	32 74 4.16599E-19 C 31981 nuclear lumen 166 45 annotated: 0 0 0 1 1 1 0 0 1 0 0 1 1 0 1 1 0 0 1 0 0 0 1 1 1 0 1 0 1 1 1 1 1 0 0 0 1 1 1 0 0 0 1 1 1 1 1 1 1 0 1 0 0 0 1 1 1 0 0 1 1 1 1 1 1 1 1 1 1 0 1 0 1 1	32 74 1.1573E-15 C 70013 intracellular organelle lumen 207 46 annotated: 0 0 0 1 1 1 0 0 1 0 0 1 1 0 1 1 0 0 1 0 0 1 1 1 1 0 1 0 1 1 1 1 1 0 0 0 1 1 1 0 0 0 1 1 1 1 1 1 1 0 1 0 0 0 1 1 1 0 0 1 1 1 1 1 1 1 1 1 1 0 1 0 1 1	32 74 1.1573E-15 C 70013 intracellular organelle lumen 207 46 annotated: 0 0 0 1 1 1 0 0 1 0 0 1 1 0 1 1 0 0 1 0 0 1 1 1 1 0 1 0 1 1 1 1 1 0 0 0 1 1 1 0 0 0 1 1 1 1 1 1 1 0 1 0 0 0 1 1 1 0 0 1 1 1 1 1 1 1 1 1 1 0 1 0 1 1	32 74 4.16599E-19 C 31981 nuclear lumen 166 45 annotated: 0 0 0 1 1 1 0 0 1 0 0 1 1 0 1 1 0 0 1 0 0 0 1 1 1 0 1 0 1 1 1 1 1 0 0 0 1 1 1 0 0 0 1 1 1 1 1 1 1 0 1 0 0 0 1 1 1 0 0 1 1 1 1 1 1 1 1 1 1 0 1 0 1 1	32 74 4.16599E-19 C 31981 nuclear lumen 166 45 annotated: 0 0 0 1 1 1 0 0 1 0 0 1 1 0 1 1 0 0 1 0 0 0 1 1 1 0 1 0 1 1 1 1 1 0 0 0 1 1 1 0 0 0 1 1 1 1 1 1 1 0 1 0 0 0 1 1 1 0 0 1 1 1 1 1 1 1 1 1 1 0 1 0 1 1	32 74 4.16599E-19 C 31981 nuclear lumen 166 45 annotated: 0 0 0 1 1 1 0 0 1 0 0 1 1 0 1 1 0 0 1 0 0 0 1 1 1 0 1 0 1 1 1 1 1 0 0 0 1 1 1 0 0 0 1 1 1 1 1 1 1 0 1 0 0 0 1 1 1 0 0 1 1 1 1 1 1 1 1 1 1 0 1 0 1 1	32 74 4.16599E-19 C 31981 nuclear lumen 166 45 annotated: 0 0 0 1 1 1 0 0 1 0 0 1 1 0 1 1 0 0 1 0 0 0 1 1 1 0 1 0 1 1 1 1 1 0 0 0 1 1 1 0 0 0 1 1 1 1 1 1 1 0 1 0 0 0 1 1 1 0 0 1 1 1 1 1 1 1 1 1 1 0 1 0 1 1
30 58 0.00000000000410442 F 3735 structural constituent of ribosome 38 18 annotated: 0 1 0 1 0 0 1 1 0 0 1 1 0 0 1 0 0 0 1 0 1 0 1 0 0 0 0 0 0 0 0 0 0 0 0 0 0 1 0 1 0 1 0 0 0 1 1 1 1 0 0 0 0 0 1 0 0 0	30 50 0.000000300384 C 15934 large ribosomal subunit 29 12 annotated: 0 1 0 0 0 1 1 0 0 0 0 1 0 0 1 0 0 0 1 0 0 0 0 0 0 0 0 0 0 0 1 0 1 0 0 0 0 0 1 0 1 1 0 0 0 0 1 0 0 0	32 74 1.74818E-16 C 44428 nuclear part 189 45 annotated: 0 0 0 1 1 1 0 0 1 0 0 1 1 0 1 1 0 0 1 0 0 0 1 1 1 0 1 0 1 1 1 1 1 0 0 0 1 1 1 0 0 0 1 1 1 1 1 1 1 0 1 0 0 0 1 1 1 0 0 1 1 1 1 1 1 1 1 1 1 0 1 0 1 1	32 74 1.21766E-14 C 31974 membrane-enclosed lumen 218 46 annotated: 0 0 0 1 1 1 0 0 1 0 0 1 1 0 1 1 0 0 1 0 0 1 1 1 1 0 1 0 1 1 1 1 1 0 0 0 1 1 1 0 0 0 1 1 1 1 1 1 1 0 1 0 0 0 1 1 1 0 0 1 1 1 1 1 1 1 1 1 1 0 1 0 1 1	32 74 1.21766E-14 C 31974 membrane-enclosed lumen 218 46 annotated: 0 0 0 1 1 1 0 0 1 0 0 1 1 0 1 1 0 0 1 0 0 1 1 1 1 0 1 0 1 1 1 1 1 0 0 0 1 1 1 0 0 0 1 1 1 1 1 1 1 0 1 0 0 0 1 1 1 0 0 1 1 1 1 1 1 1 1 1 1 0 1 0 1 1	32 74 1.74818E-16 C 44428 nuclear part 189 45 annotated: 0 0 0 1 1 1 0 0 1 0 0 1 1 0 1 1 0 0 1 0 0 0 1 1 1 0 1 0 1 1 1 1 1 0 0 0 1 1 1 0 0 0 1 1 1 1 1 1 1 0 1 0 0 0 1 1 1 0 0 1 1 1 1 1 1 1 1 1 1 0 1 0 1 1	32 74 1.74818E-16 C 44428 nuclear part 189 45 annotated: 0 0 0 1 1 1 0 0 1 0 0 1 1 0 1 1 0 0 1 0 0 0 1 1 1 0 1 0 1 1 1 1 1 0 0 0 1 1 1 0 0 0 1 1 1 1 1 1 1 0 1 0 0 0 1 1 1 0 0 1 1 1 1 1 1 1 1 1 1 0 1 0 1 1	32 74 1.74818E-16 C 44428 nuclear part 189 45 annotated: 0 0 0 1 1 1 0 0 1 0 0 1 1 0 1 1 0 0 1 0 0 0 1 1 1 0 1 0 1 1 1 1 1 0 0 0 1 1 1 0 0 0 1 1 1 1 1 1 1 0 1 0 0 0 1 1 1 0 0 1 1 1 1 1 1 1 1 1 1 0 1 0 1 1	32 74 1.74818E-16 C 44428 nuclear part 189 45 annotated: 0 0 0 1 1 1 0 0 1 0 0 1 1 0 1 1 0 0 1 0 0 0 1 1 1 0 1 0 1 1 1 1 1 0 0 0 1 1 1 0 0 0 1 1 1 1 1 1 1 0 1 0 0 0 1 1 1 0 0 1 1 1 1 1 1 1 1 1 1 0 1 0 1 1
30 58 0.00000000000871647 C 44391 ribosomal subunit 45 19 annotated: 0 1 0 1 0 0 1 1 0 0 1 1 0 0 1 0 0 0 1 0 1 0 1 0 0 0 0 0 0 0 0 0 0 0 0 0 0 1 0 1 0 1 0 0 0 1 1 1 1 1 0 0 0 0 1 0 0 0	30 50 0.00000111699 C 5840 ribosome 83 18 annotated: 0 1 0 1 0 1 1 0 0 0 0 1 0 0 1 0 1 0 1 0 0 0 0 0 1 0 0 0 0 0 1 0 1 0 1 0 0 1 1 1 1 1 0 0 0 0 1 0 0 0	32 74 1.1573E-15 C 43233 organelle lumen 207 46 annotated: 0 0 0 1 1 1 0 0 1 0 0 1 1 0 1 1 0 0 1 0 0 1 1 1 1 0 1 0 1 1 1 1 1 0 0 0 1 1 1 0 0 0 1 1 1 1 1 1 1 0 1 0 0 0 1 1 1 0 0 1 1 1 1 1 1 1 1 1 1 0 1 0 1 1	32 74 5.03967E-14 P 42254 ribosome biogenesis 157 39 annotated: 0 0 0 1 0 0 0 0 1 0 0 1 1 0 1 1 0 0 0 0 0 0 1 1 1 0 0 0 1 1 1 1 1 0 0 0 1 1 1 0 0 0 1 1 1 1 0 1 1 0 1 0 1 0 1 1 1 0 0 1 1 0 1 0 1 1 1 1 1 0 1 0 1 1	32 74 5.03967E-14 P 42254 ribosome biogenesis 157 39 annotated: 0 0 0 1 0 0 0 0 1 0 0 1 1 0 1 1 0 0 0 0 0 0 1 1 1 0 0 0 1 1 1 1 1 0 0 0 1 1 1 0 0 0 1 1 1 1 0 1 1 0 1 0 1 0 1 1 1 0 0 1 1 0 1 0 1 1 1 1 1 0 1 0 1 1	32 74 1.1573E-15 C 43233 organelle lumen 207 46 annotated: 0 0 0 1 1 1 0 0 1 0 0 1 1 0 1 1 0 0 1 0 0 1 1 1 1 0 1 0 1 1 1 1 1 0 0 0 1 1 1 0 0 0 1 1 1 1 1 1 1 0 1 0 0 0 1 1 1 0 0 1 1 1 1 1 1 1 1 1 1 0 1 0 1 1	32 74 1.1573E-15 C 43233 organelle lumen 207 46 annotated: 0 0 0 1 1 1 0 0 1 0 0 1 1 0 1 1 0 0 1 0 0 1 1 1 1 0 1 0 1 1 1 1 1 0 0 0 1 1 1 0 0 0 1 1 1 1 1 1 1 0 1 0 0 0 1 1 1 0 0 1 1 1 1 1 1 1 1 1 1 0 1 0 1 1	32 74 1.1573E-15 C 43233 organelle lumen 207 46 annotated: 0 0 0 1 1 1 0 0 1 0 0 1 1 0 1 1 0 0 1 0 0 1 1 1 1 0 1 0 1 1 1 1 1 0 0 0 1 1 1 0 0 0 1 1 1 1 1 1 1 0 1 0 0 0 1 1 1 0 0 1 1 1 1 1 1 1 1 1 1 0 1 0 1 1	32 74 1.1573E-15 C 43233 organelle lumen 207 46 annotated: 0 0 0 1 1 1 0 0 1 0 0 1 1 0 1 1 0 0 1 0 0 1 1 1 1 0 1 0 1 1 1 1 1 0 0 0 1 1 1 0 0 0 1 1 1 1 1 1 1 0 1 0 0 0 1 1 1 0 0 1 1 1 1 1 1 1 1 1 1 0 1 0 1 1
30 58 0.0000000000372606 C 22626 cytosolic ribosome 48 19 annotated: 0 1 0 1 0 0 1 1 0 0 1 1 0 0 1 0 0 0 1 0 1 0 1 0 0 0 0 0 0 0 0 0 0 0 0 0 0 1 0 1 0 1 0 0 0 1 1 1 1 1 0 0 0 0 1 0 0 0	30 50 0.00000647073 P 6412 translation 81 17 annotated: 0 1 0 1 0 1 1 0 0 0 0 1 0 0 1 0 1 0 1 0 0 0 0 0 1 0 0 0 0 0 1 0 1 0 1 0 0 1 1 1 1 0 0 0 0 0 1 0 0 0	32 74 1.1573E-15 C 70013 intracellular organelle lumen 207 46 annotated: 0 0 0 1 1 1 0 0 1 0 0 1 1 0 1 1 0 0 1 0 0 1 1 1 1 0 1 0 1 1 1 1 1 0 0 0 1 1 1 0 0 0 1 1 1 1 1 1 1 0 1 0 0 0 1 1 1 0 0 1 1 1 1 1 1 1 1 1 1 0 1 0 1 1	32 74 6.47724E-14 P 22613 ribonucleoprotein complex biogenesis 167 40 annotated: 0 0 0 1 0 0 0 0 1 0 0 1 1 0 1 1 0 0 0 0 0 0 1 1 1 0 0 0 1 1 1 1 1 0 0 0 1 1 1 0 0 0 1 1 1 1 0 1 1 0 1 0 1 0 1 1 1 1 0 1 1 0 1 0 1 1 1 1 1 0 1 0 1 1	32 74 6.47724E-14 P 22613 ribonucleoprotein complex biogenesis 167 40 annotated: 0 0 0 1 0 0 0 0 1 0 0 1 1 0 1 1 0 0 0 0 0 0 1 1 1 0 0 0 1 1 1 1 1 0 0 0 1 1 1 0 0 0 1 1 1 1 0 1 1 0 1 0 1 0 1 1 1 1 0 1 1 0 1 0 1 1 1 1 1 0 1 0 1 1	32 74 1.1573E-15 C 70013 intracellular organelle lumen 207 46 annotated: 0 0 0 1 1 1 0 0 1 0 0 1 1 0 1 1 0 0 1 0 0 1 1 1 1 0 1 0 1 1 1 1 1 0 0 0 1 1 1 0 0 0 1 1 1 1 1 1 1 0 1 0 0 0 1 1 1 0 0 1 1 1 1 1 1 1 1 1 1 0 1 0 1 1	32 74 1.1573E-15 C 70013 intracellular organelle lumen 207 46 annotated: 0 0 0 1 1 1 0 0 1 0 0 1 1 0 1 1 0 0 1 0 0 1 1 1 1 0 1 0 1 1 1 1 1 0 0 0 1 1 1 0 0 0 1 1 1 1 1 1 1 0 1 0 0 0 1 1 1 0 0 1 1 1 1 1 1 1 1 1 1 0 1 0 1 1	32 74 1.1573E-15 C 70013 intracellular organelle lumen 207 46 annotated: 0 0 0 1 1 1 0 0 1 0 0 1 1 0 1 1 0 0 1 0 0 1 1 1 1 0 1 0 1 1 1 1 1 0 0 0 1 1 1 0 0 0 1 1 1 1 1 1 1 0 1 0 0 0 1 1 1 0 0 1 1 1 1 1 1 1 1 1 1 0 1 0 1 1	32 74 1.1573E-15 C 70013 intracellular organelle lumen 207 46 annotated: 0 0 0 1 1 1 0 0 1 0 0 1 1 0 1 1 0 0 1 0 0 1 1 1 1 0 1 0 1 1 1 1 1 0 0 0 1 1 1 0 0 0 1 1 1 1 1 1 1 0 1 0 0 0 1 1 1 0 0 1 1 1 1 1 1 1 1 1 1 0 1 0 1 1
30 58 0.0000000000588228 F 5198 structural molecule activity 49 19 annotated: 0 1 0 1 0 0 1 1 0 0 1 1 0 0 1 0 0 0 1 0 1 0 1 0 0 0 0 0 0 0 0 0 0 1 0 0 0 1 0 1 0 1 0 0 0 1 1 1 1 0 0 0 0 0 1 0 0 0	30 50 0.00638714 P 44249 cellular biosynthetic process 308 28 annotated: 0 1 1 1 1 1 1 0 0 0 0 1 1 1 1 1 1 0 1 0 0 0 1 0 1 0 1 0 0 0 1 0 1 0 1 1 0 1 1 1 1 0 0 1 1 0 1 1 0 0	32 74 1.21766E-14 C 31974 membrane-enclosed lumen 218 46 annotated: 0 0 0 1 1 1 0 0 1 0 0 1 1 0 1 1 0 0 1 0 0 1 1 1 1 0 1 0 1 1 1 1 1 0 0 0 1 1 1 0 0 0 1 1 1 1 1 1 1 0 1 0 0 0 1 1 1 0 0 1 1 1 1 1 1 1 1 1 1 0 1 0 1 1	32 74 0.00000000000124232 P 16070 RNA metabolic process 231 45 annotated: 0 1 0 1 0 0 1 0 1 0 0 0 1 0 1 1 0 0 1 0 1 0 1 1 1 0 1 0 1 1 1 1 1 0 0 0 1 1 1 0 1 0 1 1 1 1 0 1 1 0 1 1 1 0 1 1 0 0 0 1 1 0 1 1 1 1 1 0 1 1 1 0 1 1	32 74 0.00000000000124232 P 16070 RNA metabolic process 231 45 annotated: 0 1 0 1 0 0 1 0 1 0 0 0 1 0 1 1 0 0 1 0 1 0 1 1 1 0 1 0 1 1 1 1 1 0 0 0 1 1 1 0 1 0 1 1 1 1 0 1 1 0 1 1 1 0 1 1 0 0 0 1 1 0 1 1 1 1 1 0 1 1 1 0 1 1	32 74 1.21766E-14 C 31974 membrane-enclosed lumen 218 46 annotated: 0 0 0 1 1 1 0 0 1 0 0 1 1 0 1 1 0 0 1 0 0 1 1 1 1 0 1 0 1 1 1 1 1 0 0 0 1 1 1 0 0 0 1 1 1 1 1 1 1 0 1 0 0 0 1 1 1 0 0 1 1 1 1 1 1 1 1 1 1 0 1 0 1 1	32 74 1.21766E-14 C 31974 membrane-enclosed lumen 218 46 annotated: 0 0 0 1 1 1 0 0 1 0 0 1 1 0 1 1 0 0 1 0 0 1 1 1 1 0 1 0 1 1 1 1 1 0 0 0 1 1 1 0 0 0 1 1 1 1 1 1 1 0 1 0 0 0 1 1 1 0 0 1 1 1 1 1 1 1 1 1 1 0 1 0 1 1	32 74 1.21766E-14 C 31974 membrane-enclosed lumen 218 46 annotated: 0 0 0 1 1 1 0 0 1 0 0 1 1 0 1 1 0 0 1 0 0 1 1 1 1 0 1 0 1 1 1 1 1 0 0 0 1 1 1 0 0 0 1 1 1 1 1 1 1 0 1 0 0 0 1 1 1 0 0 1 1 1 1 1 1 1 1 1 1 0 1 0 1 1	32 74 1.21766E-14 C 31974 membrane-enclosed lumen 218 46 annotated: 0 0 0 1 1 1 0 0 1 0 0 1 1 0 1 1 0 0 1 0 0 1 1 1 1 0 1 0 1 1 1 1 1 0 0 0 1 1 1 0 0 0 1 1 1 1 1 1 1 0 1 0 0 0 1 1 1 0 0 1 1 1 1 1 1 1 1 1 1 0 1 0 1 1
30 58 0.00000000614737 C 44445 cytosolic part 61 19 annotated: 0 1 0 1 0 0 1 1 0 0 1 1 0 0 1 0 0 0 1 0 1 0 1 0 0 0 0 0 0 0 0 0 0 0 0 0 0 1 0 1 0 1 0 0 0 1 1 1 1 1 0 0 0 0 1 0 0 0	30 50 0.00683099 C 5829 cytosol 127 17 annotated: 0 1 0 1 0 1 1 0 0 0 0 1 0 0 1 0 1 0 1 0 0 0 0 0 0 0 0 0 0 0 1 0 1 0 1 0 0 1 1 1 1 1 0 0 0 0 1 0 0 0	32 74 5.03967E-14 P 42254 ribosome biogenesis 157 39 annotated: 0 0 0 1 0 0 0 0 1 0 0 1 1 0 1 1 0 0 0 0 0 0 1 1 1 0 0 0 1 1 1 1 1 0 0 0 1 1 1 0 0 0 1 1 1 1 0 1 1 0 1 0 1 0 1 1 1 0 0 1 1 0 1 0 1 1 1 1 1 0 1 0 1 1	32 74 0.00000000000359131 P 6396 RNA processing 131 34 annotated: 0 0 0 0 0 0 0 0 1 0 0 0 1 0 1 1 0 0 1 0 0 0 1 1 1 0 0 0 1 1 1 1 1 0 0 0 0 1 1 0 1 0 1 0 1 1 0 1 1 0 1 1 1 0 1 1 0 0 0 1 1 0 0 1 1 1 1 0 0 0 1 0 0 1	32 74 0.00000000000359131 P 6396 RNA processing 131 34 annotated: 0 0 0 0 0 0 0 0 1 0 0 0 1 0 1 1 0 0 1 0 0 0 1 1 1 0 0 0 1 1 1 1 1 0 0 0 0 1 1 0 1 0 1 0 1 1 0 1 1 0 1 1 1 0 1 1 0 0 0 1 1 0 0 1 1 1 1 0 0 0 1 0 0 1	32 74 5.03967E-14 P 42254 ribosome biogenesis 157 39 annotated: 0 0 0 1 0 0 0 0 1 0 0 1 1 0 1 1 0 0 0 0 0 0 1 1 1 0 0 0 1 1 1 1 1 0 0 0 1 1 1 0 0 0 1 1 1 1 0 1 1 0 1 0 1 0 1 1 1 0 0 1 1 0 1 0 1 1 1 1 1 0 1 0 1 1	32 74 5.03967E-14 P 42254 ribosome biogenesis 157 39 annotated: 0 0 0 1 0 0 0 0 1 0 0 1 1 0 1 1 0 0 0 0 0 0 1 1 1 0 0 0 1 1 1 1 1 0 0 0 1 1 1 0 0 0 1 1 1 1 0 1 1 0 1 0 1 0 1 1 1 0 0 1 1 0 1 0 1 1 1 1 1 0 1 0 1 1	32 74 5.03967E-14 P 42254 ribosome biogenesis 157 39 annotated: 0 0 0 1 0 0 0 0 1 0 0 1 1 0 1 1 0 0 0 0 0 0 1 1 1 0 0 0 1 1 1 1 1 0 0 0 1 1 1 0 0 0 1 1 1 1 0 1 1 0 1 0 1 0 1 1 1 0 0 1 1 0 1 0 1 1 1 1 1 0 1 0 1 1	32 74 5.03967E-14 P 42254 ribosome biogenesis 157 39 annotated: 0 0 0 1 0 0 0 0 1 0 0 1 1 0 1 1 0 0 0 0 0 0 1 1 1 0 0 0 1 1 1 1 1 0 0 0 1 1 1 0 0 0 1 1 1 1 0 1 1 0 1 0 1 0 1 1 1 0 0 1 1 0 1 0 1 1 1 1 1 0 1 0 1 1
30 58 0.0000000666974 C 22625 cytosolic large ribosomal subunit 28 13 annotated: 0 1 0 0 0 0 1 1 0 0 1 0 0 0 1 0 0 0 1 0 0 0 1 0 0 0 0 0 0 0 0 0 0 0 0 0 0 1 0 1 0 0 0 0 0 0 1 0 1 1 0 0 0 0 1 0 0 0		32 74 6.47724E-14 P 22613 ribonucleoprotein complex biogenesis 167 40 annotated: 0 0 0 1 0 0 0 0 1 0 0 1 1 0 1 1 0 0 0 0 0 0 1 1 1 0 0 0 1 1 1 1 1 0 0 0 1 1 1 0 0 0 1 1 1 1 0 1 1 0 1 0 1 0 1 1 1 1 0 1 1 0 1 0 1 1 1 1 1 0 1 0 1 1	32 74 0.0000000000141482 P 16072 rRNA metabolic process 112 31 annotated: 0 0 0 0 0 0 0 0 1 0 0 0 1 0 1 1 0 0 0 0 0 0 1 1 1 0 0 0 1 1 1 1 1 0 0 0 0 1 1 0 0 0 1 0 1 1 0 1 1 0 1 0 1 0 1 1 0 0 0 1 1 0 0 1 1 1 1 0 0 0 1 0 0 1	32 74 0.0000000000141482 P 16072 rRNA metabolic process 112 31 annotated: 0 0 0 0 0 0 0 0 1 0 0 0 1 0 1 1 0 0 0 0 0 0 1 1 1 0 0 0 1 1 1 1 1 0 0 0 0 1 1 0 0 0 1 0 1 1 0 1 1 0 1 0 1 0 1 1 0 0 0 1 1 0 0 1 1 1 1 0 0 0 1 0 0 1	32 74 6.47724E-14 P 22613 ribonucleoprotein complex biogenesis 167 40 annotated: 0 0 0 1 0 0 0 0 1 0 0 1 1 0 1 1 0 0 0 0 0 0 1 1 1 0 0 0 1 1 1 1 1 0 0 0 1 1 1 0 0 0 1 1 1 1 0 1 1 0 1 0 1 0 1 1 1 1 0 1 1 0 1 0 1 1 1 1 1 0 1 0 1 1	32 74 6.47724E-14 P 22613 ribonucleoprotein complex biogenesis 167 40 annotated: 0 0 0 1 0 0 0 0 1 0 0 1 1 0 1 1 0 0 0 0 0 0 1 1 1 0 0 0 1 1 1 1 1 0 0 0 1 1 1 0 0 0 1 1 1 1 0 1 1 0 1 0 1 0 1 1 1 1 0 1 1 0 1 0 1 1 1 1 1 0 1 0 1 1	32 74 6.47724E-14 P 22613 ribonucleoprotein complex biogenesis 167 40 annotated: 0 0 0 1 0 0 0 0 1 0 0 1 1 0 1 1 0 0 0 0 0 0 1 1 1 0 0 0 1 1 1 1 1 0 0 0 1 1 1 0 0 0 1 1 1 1 0 1 1 0 1 0 1 0 1 1 1 1 0 1 1 0 1 0 1 1 1 1 1 0 1 0 1 1	32 74 6.47724E-14 P 22613 ribonucleoprotein complex biogenesis 167 40 annotated: 0 0 0 1 0 0 0 0 1 0 0 1 1 0 1 1 0 0 0 0 0 0 1 1 1 0 0 0 1 1 1 1 1 0 0 0 1 1 1 0 0 0 1 1 1 1 0 1 1 0 1 0 1 0 1 1 1 1 0 1 1 0 1 0 1 1 1 1 1 0 1 0 1 1
30 58 0.000000116409 C 15934 large ribosomal subunit 29 13 annotated: 0 1 0 0 0 0 1 1 0 0 1 0 0 0 1 0 0 0 1 0 0 0 1 0 0 0 0 0 0 0 0 0 0 0 0 0 0 1 0 1 0 0 0 0 0 0 1 0 1 1 0 0 0 0 1 0 0 0	31 50 index: 53 59 67 68 69 91 97 100 112 118 121 122 131 132 136 142 145 149 161 166 169 172 174 182 192 200 208 213 215 228 229 230 233 236 244 245 251 254 260 278 286 291 293 296 297 298 300 307 308 310	32 74 0.00000000000124232 P 16070 RNA metabolic process 231 45 annotated: 0 1 0 1 0 0 1 0 1 0 0 0 1 0 1 1 0 0 1 0 1 0 1 1 1 0 1 0 1 1 1 1 1 0 0 0 1 1 1 0 1 0 1 1 1 1 0 1 1 0 1 1 1 0 1 1 0 0 0 1 1 0 1 1 1 1 1 0 1 1 1 0 1 1	32 74 0.0000000000152613 P 10467 gene expression 280 48 annotated: 0 1 0 1 0 0 1 0 1 0 0 0 1 1 1 1 0 0 1 0 1 0 1 1 1 0 1 0 1 1 1 1 1 0 0 0 1 1 1 0 1 0 1 1 1 1 0 1 1 0 1 1 1 1 1 1 0 1 0 1 1 0 1 1 1 1 1 0 1 1 1 0 1 1	32 74 0.0000000000152613 P 10467 gene expression 280 48 annotated: 0 1 0 1 0 0 1 0 1 0 0 0 1 1 1 1 0 0 1 0 1 0 1 1 1 0 1 0 1 1 1 1 1 0 0 0 1 1 1 0 1 0 1 1 1 1 0 1 1 0 1 1 1 1 1 1 0 1 0 1 1 0 1 1 1 1 1 0 1 1 1 0 1 1	32 74 0.00000000000124232 P 16070 RNA metabolic process 231 45 annotated: 0 1 0 1 0 0 1 0 1 0 0 0 1 0 1 1 0 0 1 0 1 0 1 1 1 0 1 0 1 1 1 1 1 0 0 0 1 1 1 0 1 0 1 1 1 1 0 1 1 0 1 1 1 0 1 1 0 0 0 1 1 0 1 1 1 1 1 0 1 1 1 0 1 1	32 74 0.00000000000124232 P 16070 RNA metabolic process 231 45 annotated: 0 1 0 1 0 0 1 0 1 0 0 0 1 0 1 1 0 0 1 0 1 0 1 1 1 0 1 0 1 1 1 1 1 0 0 0 1 1 1 0 1 0 1 1 1 1 0 1 1 0 1 1 1 0 1 1 0 0 0 1 1 0 1 1 1 1 1 0 1 1 1 0 1 1	32 74 0.00000000000124232 P 16070 RNA metabolic process 231 45 annotated: 0 1 0 1 0 0 1 0 1 0 0 0 1 0 1 1 0 0 1 0 1 0 1 1 1 0 1 0 1 1 1 1 1 0 0 0 1 1 1 0 1 0 1 1 1 1 0 1 1 0 1 1 1 0 1 1 0 0 0 1 1 0 1 1 1 1 1 0 1 1 1 0 1 1	32 74 0.00000000000124232 P 16070 RNA metabolic process 231 45 annotated: 0 1 0 1 0 0 1 0 1 0 0 0 1 0 1 1 0 0 1 0 1 0 1 1 1 0 1 0 1 1 1 1 1 0 0 0 1 1 1 0 1 0 1 1 1 1 0 1 1 0 1 1 1 0 1 1 0 0 0 1 1 0 1 1 1 1 1 0 1 1 1 0 1 1
30 58 0.000000295638 C 5840 ribosome 83 20 annotated: 0 1 0 1 0 0 1 1 0 0 1 1 0 0 1 0 0 0 1 0 1 0 1 0 0 0 0 0 0 0 1 0 0 0 0 0 0 1 0 1 0 1 0 0 0 1 1 1 1 1 0 0 0 0 1 0 0 0	31 50 sysname: YAL023C YAR003W YBL106C YBL109W YBL112C YBR294W YCL041C YCL045C YCR047C YDL123W YDL180W YDL206W YDR085C YDR127W YDR156W YDR388W YDR453C YEL077C YFL057C YFR024C-A YGL126W YGL207W YGR014W YHL008C YIL034C YJL002C YJL055W YJR074W YJR104C YKR002W YKR007W YKR067W YLR043C YLR092W YLR278C YLR325C YLR463C YML075C YMR120C YNL135C YOR018W YOR132W YOR181W YOR285W YOR290C YOR315W YOR321W YPR024…	32 74 0.00000000000359131 P 6396 RNA processing 131 34 annotated: 0 0 0 0 0 0 0 0 1 0 0 0 1 0 1 1 0 0 1 0 0 0 1 1 1 0 0 0 1 1 1 1 1 0 0 0 0 1 1 0 1 0 1 0 1 1 0 1 1 0 1 1 1 0 1 1 0 0 0 1 1 0 0 1 1 1 1 0 0 0 1 0 0 1	32 74 0.0000000000300338 P 34660 ncRNA metabolic process 131 33 annotated: 0 1 0 0 0 0 0 0 1 0 0 0 1 0 1 1 0 0 0 0 0 0 1 1 1 0 0 0 1 1 1 1 1 0 0 0 0 1 1 0 0 0 1 0 1 1 0 1 1 0 1 0 1 0 1 1 0 0 0 1 1 0 0 1 1 1 1 0 0 1 1 0 0 1	32 74 0.0000000000300338 P 34660 ncRNA metabolic process 131 33 annotated: 0 1 0 0 0 0 0 0 1 0 0 0 1 0 1 1 0 0 0 0 0 0 1 1 1 0 0 0 1 1 1 1 1 0 0 0 0 1 1 0 0 0 1 0 1 1 0 1 1 0 1 0 1 0 1 1 0 0 0 1 1 0 0 1 1 1 1 0 0 1 1 0 0 1	32 74 0.00000000000359131 P 6396 RNA processing 131 34 annotated: 0 0 0 0 0 0 0 0 1 0 0 0 1 0 1 1 0 0 1 0 0 0 1 1 1 0 0 0 1 1 1 1 1 0 0 0 0 1 1 0 1 0 1 0 1 1 0 1 1 0 1 1 1 0 1 1 0 0 0 1 1 0 0 1 1 1 1 0 0 0 1 0 0 1	32 74 0.00000000000359131 P 6396 RNA processing 131 34 annotated: 0 0 0 0 0 0 0 0 1 0 0 0 1 0 1 1 0 0 1 0 0 0 1 1 1 0 0 0 1 1 1 1 1 0 0 0 0 1 1 0 1 0 1 0 1 1 0 1 1 0 1 1 1 0 1 1 0 0 0 1 1 0 0 1 1 1 1 0 0 0 1 0 0 1	32 74 0.00000000000359131 P 6396 RNA processing 131 34 annotated: 0 0 0 0 0 0 0 0 1 0 0 0 1 0 1 1 0 0 1 0 0 0 1 1 1 0 0 0 1 1 1 1 1 0 0 0 0 1 1 0 1 0 1 0 1 1 0 1 1 0 1 1 1 0 1 1 0 0 0 1 1 0 0 1 1 1 1 0 0 0 1 0 0 1	32 74 0.00000000000359131 P 6396 RNA processing 131 34 annotated: 0 0 0 0 0 0 0 0 1 0 0 0 1 0 1 1 0 0 1 0 0 0 1 1 1 0 0 0 1 1 1 1 1 0 0 0 0 1 1 0 1 0 1 0 1 1 0 1 1 0 1 1 1 0 1 1 0 0 0 1 1 0 0 1 1 1 1 0 0 0 1 0 0 1
30 58 0.00000156824 P 6412 translation 81 19 annotated: 0 1 0 1 0 0 1 1 0 0 1 1 0 0 1 0 0 0 1 0 1 0 1 0 0 0 0 0 0 0 1 0 0 0 0 0 0 1 0 1 0 1 0 0 0 1 1 1 1 0 0 0 0 0 1 0 0 0	31 50 clusters: 29 18 36 36 36 23 18 36	32 74 0.0000000000141482 P 16072 rRNA metabolic process 112 31 annotated: 0 0 0 0 0 0 0 0 1 0 0 0 1 0 1 1 0 0 0 0 0 0 1 1 1 0 0 0 1 1 1 1 1 0 0 0 0 1 1 0 0 0 1 0 1 1 0 1 1 0 1 0 1 0 1 1 0 0 0 1 1 0 0 1 1 1 1 0 0 0 1 0 0 1	32 74 0.0000000000405909 P 6364 rRNA processing 108 30 annotated: 0 0 0 0 0 0 0 0 1 0 0 0 1 0 1 1 0 0 0 0 0 0 1 1 1 0 0 0 1 1 1 1 1 0 0 0 0 1 1 0 0 0 1 0 1 1 0 1 1 0 1 0 1 0 1 1 0 0 0 1 1 0 0 0 1 1 1 0 0 0 1 0 0 1	32 74 0.0000000000405909 P 6364 rRNA processing 108 30 annotated: 0 0 0 0 0 0 0 0 1 0 0 0 1 0 1 1 0 0 0 0 0 0 1 1 1 0 0 0 1 1 1 1 1 0 0 0 0 1 1 0 0 0 1 0 1 1 0 1 1 0 1 0 1 0 1 1 0 0 0 1 1 0 0 0 1 1 1 0 0 0 1 0 0 1	32 74 0.0000000000141482 P 16072 rRNA metabolic process 112 31 annotated: 0 0 0 0 0 0 0 0 1 0 0 0 1 0 1 1 0 0 0 0 0 0 1 1 1 0 0 0 1 1 1 1 1 0 0 0 0 1 1 0 0 0 1 0 1 1 0 1 1 0 1 0 1 0 1 1 0 0 0 1 1 0 0 1 1 1 1 0 0 0 1 0 0 1	32 74 0.0000000000141482 P 16072 rRNA metabolic process 112 31 annotated: 0 0 0 0 0 0 0 0 1 0 0 0 1 0 1 1 0 0 0 0 0 0 1 1 1 0 0 0 1 1 1 1 1 0 0 0 0 1 1 0 0 0 1 0 1 1 0 1 1 0 1 0 1 0 1 1 0 0 0 1 1 0 0 1 1 1 1 0 0 0 1 0 0 1	32 74 0.0000000000141482 P 16072 rRNA metabolic process 112 31 annotated: 0 0 0 0 0 0 0 0 1 0 0 0 1 0 1 1 0 0 0 0 0 0 1 1 1 0 0 0 1 1 1 1 1 0 0 0 0 1 1 0 0 0 1 0 1 1 0 1 1 0 1 0 1 0 1 1 0 0 0 1 1 0 0 1 1 1 1 0 0 0 1 0 0 1	32 74 0.0000000000141482 P 16072 rRNA metabolic process 112 31 annotated: 0 0 0 0 0 0 0 0 1 0 0 0 1 0 1 1 0 0 0 0 0 0 1 1 1 0 0 0 1 1 1 1 1 0 0 0 0 1 1 0 0 0 1 0 1 1 0 1 1 0 1 0 1 0 1 1 0 0 0 1 1 0 0 1 1 1 1 0 0 0 1 0 0 1
30 58 0.00221788 P 44249 cellular biosynthetic process 308 32 annotated: 0 1 1 1 1 1 1 1 0 0 1 1 0 0 1 0 1 1 1 1 1 0 1 0 1 0 0 1 0 0 1 0 1 0 0 0 0 1 0 1 0 1 1 0 0 1 1 1 1 0 0 1 1 0 1 1 0 0		32 74 0.0000000000152613 P 10467 gene expression 280 48 annotated: 0 1 0 1 0 0 1 0 1 0 0 0 1 1 1 1 0 0 1 0 1 0 1 1 1 0 1 0 1 1 1 1 1 0 0 0 1 1 1 0 1 0 1 1 1 1 0 1 1 0 1 1 1 1 1 1 0 1 0 1 1 0 1 1 1 1 1 0 1 1 1 0 1 1	32 74 0.0000000000938517 P 34470 ncRNA processing 119 31 annotated: 0 0 0 0 0 0 0 0 1 0 0 0 1 0 1 1 0 0 0 0 0 0 1 1 1 0 0 0 1 1 1 1 1 0 0 0 0 1 1 0 0 0 1 0 1 1 0 1 1 0 1 0 1 0 1 1 0 0 0 1 1 0 0 1 1 1 1 0 0 0 1 0 0 1	32 74 0.0000000000938517 P 34470 ncRNA processing 119 31 annotated: 0 0 0 0 0 0 0 0 1 0 0 0 1 0 1 1 0 0 0 0 0 0 1 1 1 0 0 0 1 1 1 1 1 0 0 0 0 1 1 0 0 0 1 0 1 1 0 1 1 0 1 0 1 0 1 1 0 0 0 1 1 0 0 1 1 1 1 0 0 0 1 0 0 1	32 74 0.0000000000152613 P 10467 gene expression 280 48 annotated: 0 1 0 1 0 0 1 0 1 0 0 0 1 1 1 1 0 0 1 0 1 0 1 1 1 0 1 0 1 1 1 1 1 0 0 0 1 1 1 0 1 0 1 1 1 1 0 1 1 0 1 1 1 1 1 1 0 1 0 1 1 0 1 1 1 1 1 0 1 1 1 0 1 1	32 74 0.0000000000152613 P 10467 gene expression 280 48 annotated: 0 1 0 1 0 0 1 0 1 0 0 0 1 1 1 1 0 0 1 0 1 0 1 1 1 0 1 0 1 1 1 1 1 0 0 0 1 1 1 0 1 0 1 1 1 1 0 1 1 0 1 1 1 1 1 1 0 1 0 1 1 0 1 1 1 1 1 0 1 1 1 0 1 1	32 74 0.0000000000152613 P 10467 gene expression 280 48 annotated: 0 1 0 1 0 0 1 0 1 0 0 0 1 1 1 1 0 0 1 0 1 0 1 1 1 0 1 0 1 1 1 1 1 0 0 0 1 1 1 0 1 0 1 1 1 1 0 1 1 0 1 1 1 1 1 1 0 1 0 1 1 0 1 1 1 1 1 0 1 1 1 0 1 1	32 74 0.0000000000152613 P 10467 gene expression 280 48 annotated: 0 1 0 1 0 0 1 0 1 0 0 0 1 1 1 1 0 0 1 0 1 0 1 1 1 0 1 0 1 1 1 1 1 0 0 0 1 1 1 0 1 0 1 1 1 1 0 1 1 0 1 1 1 1 1 1 0 1 0 1 1 0 1 1 1 1 1 0 1 1 1 0 1 1
30 58 0.00377826 C 5829 cytosol 127 19 annotated: 0 1 0 1 0 0 1 1 0 0 1 1 0 0 1 0 0 0 1 0 1 0 1 0 0 0 0 0 0 0 0 0 0 0 0 0 0 1 0 1 0 1 0 0 0 1 1 1 1 1 0 0 0 0 1 0 0 0	32 74 index: 362 393 399 402 572 574 576 580 582 585 586 587 593 594 597 598 600 602 603 604 605 606 613 614 615 616 618 622 624 625 627 634 636 642 649 652 657 658 667 668 670 673 675 676 681 683 685 686 689 692 695 699 700 701 703 704 709 710 713 714 715 722 724 725 726 728 732 738 739 746 749 750 756 758	32 74 0.0000000000300338 P 34660 ncRNA metabolic process 131 33 annotated: 0 1 0 0 0 0 0 0 1 0 0 0 1 0 1 1 0 0 0 0 0 0 1 1 1 0 0 0 1 1 1 1 1 0 0 0 0 1 1 0 0 0 1 0 1 1 0 1 1 0 1 0 1 0 1 1 0 0 0 1 1 0 0 1 1 1 1 0 0 1 1 0 0 1	32 74 0.0000000000982862 P 90304 nucleic acid metabolic process 268 46 annotated: 0 1 0 1 0 0 1 0 1 0 0 0 1 1 1 1 0 0 1 0 1 0 1 1 1 0 1 0 1 1 1 1 1 0 0 0 1 1 1 0 1 0 1 1 1 1 0 1 1 0 1 1 1 0 1 1 0 0 0 1 1 0 1 1 1 1 1 0 1 1 1 0 1 1	32 74 0.0000000000982862 P 90304 nucleic acid metabolic process 268 46 annotated: 0 1 0 1 0 0 1 0 1 0 0 0 1 1 1 1 0 0 1 0 1 0 1 1 1 0 1 0 1 1 1 1 1 0 0 0 1 1 1 0 1 0 1 1 1 1 0 1 1 0 1 1 1 0 1 1 0 0 0 1 1 0 1 1 1 1 1 0 1 1 1 0 1 1	32 74 0.0000000000300338 P 34660 ncRNA metabolic process 131 33 annotated: 0 1 0 0 0 0 0 0 1 0 0 0 1 0 1 1 0 0 0 0 0 0 1 1 1 0 0 0 1 1 1 1 1 0 0 0 0 1 1 0 0 0 1 0 1 1 0 1 1 0 1 0 1 0 1 1 0 0 0 1 1 0 0 1 1 1 1 0 0 1 1 0 0 1	32 74 0.0000000000300338 P 34660 ncRNA metabolic process 131 33 annotated: 0 1 0 0 0 0 0 0 1 0 0 0 1 0 1 1 0 0 0 0 0 0 1 1 1 0 0 0 1 1 1 1 1 0 0 0 0 1 1 0 0 0 1 0 1 1 0 1 1 0 1 0 1 0 1 1 0 0 0 1 1 0 0 1 1 1 1 0 0 1 1 0 0 1	32 74 0.0000000000300338 P 34660 ncRNA metabolic process 131 33 annotated: 0 1 0 0 0 0 0 0 1 0 0 0 1 0 1 1 0 0 0 0 0 0 1 1 1 0 0 0 1 1 1 1 1 0 0 0 0 1 1 0 0 0 1 0 1 1 0 1 1 0 1 0 1 0 1 1 0 0 0 1 1 0 0 1 1 1 1 0 0 1 1 0 0 1	32 74 0.0000000000300338 P 34660 ncRNA metabolic process 131 33 annotated: 0 1 0 0 0 0 0 0 1 0 0 0 1 0 1 1 0 0 0 0 0 0 1 1 1 0 0 0 1 1 1 1 1 0 0 0 0 1 1 0 0 0 1 0 1 1 0 1 1 0 1 0 1 0 1 1 0 0 0 1 1 0 0 1 1 1 1 0 0 1 1 0 0 1
	32 74 sysname: YKL044W YNL247W YOR021C YOR224C YBL028C YBL054W YBR033W YBR162W-A YCL059C YCR055C YCR058C YCR072C YDL208W YDL227C YDR083W YDR087C YDR171W YDR204W YDR228C YDR251W YDR252W YDR256C YDR365C YDR412W YDR449C YDR465C YEL055C YGL012W YGL029W YGL078C YGL111W YGR103W YGR128C YGR187C YHL011C YHR068W YHR143W-A YHR148W YJL069C YJL108C YJL133W YJL206C-A YJR041C YJR063W YKL099C YKL172W YKR092C YL…	32 74 0.0000000000405909 P 6364 rRNA processing 108 30 annotated: 0 0 0 0 0 0 0 0 1 0 0 0 1 0 1 1 0 0 0 0 0 0 1 1 1 0 0 0 1 1 1 1 1 0 0 0 0 1 1 0 0 0 1 0 1 1 0 1 1 0 1 0 1 0 1 1 0 0 0 1 1 0 0 0 1 1 1 0 0 0 1 0 0 1	32 74 0.000000000442469 C 43228 non-membrane-bounded organelle 290 47 annotated: 0 1 0 1 1 1 0 0 1 0 0 1 1 0 1 1 1 0 0 0 0 0 1 1 1 0 1 0 1 1 1 1 1 0 0 0 1 1 1 0 0 0 1 1 1 1 1 1 1 0 1 0 0 0 1 1 1 1 0 1 1 1 1 1 1 1 1 1 1 0 1 0 1 1	32 74 0.000000000442469 C 43228 non-membrane-bounded organelle 290 47 annotated: 0 1 0 1 1 1 0 0 1 0 0 1 1 0 1 1 1 0 0 0 0 0 1 1 1 0 1 0 1 1 1 1 1 0 0 0 1 1 1 0 0 0 1 1 1 1 1 1 1 0 1 0 0 0 1 1 1 1 0 1 1 1 1 1 1 1 1 1 1 0 1 0 1 1	32 74 0.0000000000405909 P 6364 rRNA processing 108 30 annotated: 0 0 0 0 0 0 0 0 1 0 0 0 1 0 1 1 0 0 0 0 0 0 1 1 1 0 0 0 1 1 1 1 1 0 0 0 0 1 1 0 0 0 1 0 1 1 0 1 1 0 1 0 1 0 1 1 0 0 0 1 1 0 0 0 1 1 1 0 0 0 1 0 0 1	32 74 0.0000000000405909 P 6364 rRNA processing 108 30 annotated: 0 0 0 0 0 0 0 0 1 0 0 0 1 0 1 1 0 0 0 0 0 0 1 1 1 0 0 0 1 1 1 1 1 0 0 0 0 1 1 0 0 0 1 0 1 1 0 1 1 0 1 0 1 0 1 1 0 0 0 1 1 0 0 0 1 1 1 0 0 0 1 0 0 1	32 74 0.0000000000405909 P 6364 rRNA processing 108 30 annotated: 0 0 0 0 0 0 0 0 1 0 0 0 1 0 1 1 0 0 0 0 0 0 1 1 1 0 0 0 1 1 1 1 1 0 0 0 0 1 1 0 0 0 1 0 1 1 0 1 1 0 1 0 1 0 1 1 0 0 0 1 1 0 0 0 1 1 1 0 0 0 1 0 0 1	32 74 0.0000000000405909 P 6364 rRNA processing 108 30 annotated: 0 0 0 0 0 0 0 0 1 0 0 0 1 0 1 1 0 0 0 0 0 0 1 1 1 0 0 0 1 1 1 1 1 0 0 0 0 1 1 0 0 0 1 0 1 1 0 1 1 0 1 0 1 0 1 1 0 0 0 1 1 0 0 0 1 1 1 0 0 0 1 0 0 1
31 61 index: 53 59 67 68 69 73 75 91 97 100 112 118 121 122 126 127 131 132 136 142 145 149 161 162 166 169 172 174 182 183 192 198 200 208 212 213 215 221 228 229 230 233 236 244 245 251 254 260 276 278 286 291 293 296 297 298 300 307 308 310 848	32 74 clusters: 33 33 33 33 33	32 74 0.0000000000938517 P 34470 ncRNA processing 119 31 annotated: 0 0 0 0 0 0 0 0 1 0 0 0 1 0 1 1 0 0 0 0 0 0 1 1 1 0 0 0 1 1 1 1 1 0 0 0 0 1 1 0 0 0 1 0 1 1 0 1 1 0 1 0 1 0 1 1 0 0 0 1 1 0 0 1 1 1 1 0 0 0 1 0 0 1	32 74 0.000000000442469 C 43232 intracellular non-membrane-bounded organelle 290 47 annotated: 0 1 0 1 1 1 0 0 1 0 0 1 1 0 1 1 1 0 0 0 0 0 1 1 1 0 1 0 1 1 1 1 1 0 0 0 1 1 1 0 0 0 1 1 1 1 1 1 1 0 1 0 0 0 1 1 1 1 0 1 1 1 1 1 1 1 1 1 1 0 1 0 1 1	32 74 0.000000000442469 C 43232 intracellular non-membrane-bounded organelle 290 47 annotated: 0 1 0 1 1 1 0 0 1 0 0 1 1 0 1 1 1 0 0 0 0 0 1 1 1 0 1 0 1 1 1 1 1 0 0 0 1 1 1 0 0 0 1 1 1 1 1 1 1 0 1 0 0 0 1 1 1 1 0 1 1 1 1 1 1 1 1 1 1 0 1 0 1 1	32 74 0.0000000000938517 P 34470 ncRNA processing 119 31 annotated: 0 0 0 0 0 0 0 0 1 0 0 0 1 0 1 1 0 0 0 0 0 0 1 1 1 0 0 0 1 1 1 1 1 0 0 0 0 1 1 0 0 0 1 0 1 1 0 1 1 0 1 0 1 0 1 1 0 0 0 1 1 0 0 1 1 1 1 0 0 0 1 0 0 1	32 74 0.0000000000938517 P 34470 ncRNA processing 119 31 annotated: 0 0 0 0 0 0 0 0 1 0 0 0 1 0 1 1 0 0 0 0 0 0 1 1 1 0 0 0 1 1 1 1 1 0 0 0 0 1 1 0 0 0 1 0 1 1 0 1 1 0 1 0 1 0 1 1 0 0 0 1 1 0 0 1 1 1 1 0 0 0 1 0 0 1	32 74 0.0000000000938517 P 34470 ncRNA processing 119 31 annotated: 0 0 0 0 0 0 0 0 1 0 0 0 1 0 1 1 0 0 0 0 0 0 1 1 1 0 0 0 1 1 1 1 1 0 0 0 0 1 1 0 0 0 1 0 1 1 0 1 1 0 1 0 1 0 1 1 0 0 0 1 1 0 0 1 1 1 1 0 0 0 1 0 0 1	32 74 0.0000000000938517 P 34470 ncRNA processing 119 31 annotated: 0 0 0 0 0 0 0 0 1 0 0 0 1 0 1 1 0 0 0 0 0 0 1 1 1 0 0 0 1 1 1 1 1 0 0 0 0 1 1 0 0 0 1 0 1 1 0 1 1 0 1 0 1 0 1 1 0 0 0 1 1 0 0 1 1 1 1 0 0 0 1 0 0 1
31 61 sysname: YAL023C YAR003W YBL106C YBL109W YBL112C YBR028C YBR059C YBR294W YCL041C YCL045C YCR047C YDL123W YDL180W YDL206W YDR027C YDR030C YDR085C YDR127W YDR156W YDR388W YDR453C YEL077C YFL057C YFL066C YFR024C-A YGL126W YGL207W YGR014W YHL008C YHL050C YIL034C YIL169C YJL002C YJL055W YJR073C YJR074W YJR104C YKL100C YKR002W YKR007W YKR067W YLR043C YLR092W YLR278C YLR325C YLR463C YML075C YMR120…	32 74 1.4982E-22 C 5730 nucleolus 126 43 annotated: 0 0 0 1 1 0 0 0 1 0 0 1 1 0 1 1 0 0 0 0 0 0 1 1 1 0 1 0 1 1 1 1 1 0 0 0 1 1 1 0 0 0 1 1 1 1 1 1 1 0 1 0 0 0 1 1 1 0 0 1 1 1 1 1 1 1 1 1 1 0 1 0 1 1	32 74 0.0000000000982862 P 90304 nucleic acid metabolic process 268 46 annotated: 0 1 0 1 0 0 1 0 1 0 0 0 1 1 1 1 0 0 1 0 1 0 1 1 1 0 1 0 1 1 1 1 1 0 0 0 1 1 1 0 1 0 1 1 1 1 0 1 1 0 1 1 1 0 1 1 0 0 0 1 1 0 1 1 1 1 1 0 1 1 1 0 1 1	32 74 0.00000000140088 C 30684 preribosome 83 25 annotated: 0 0 0 0 1 0 0 0 1 0 0 0 0 0 0 1 0 0 0 0 0 0 0 0 1 0 0 0 1 1 1 1 1 0 0 0 0 1 1 0 0 0 0 0 1 1 0 1 0 0 0 0 0 0 1 1 0 0 0 1 1 1 0 0 1 1 1 1 0 0 1 0 0 1	32 74 0.00000000140088 C 30684 preribosome 83 25 annotated: 0 0 0 0 1 0 0 0 1 0 0 0 0 0 0 1 0 0 0 0 0 0 0 0 1 0 0 0 1 1 1 1 1 0 0 0 0 1 1 0 0 0 0 0 1 1 0 1 0 0 0 0 0 0 1 1 0 0 0 1 1 1 0 0 1 1 1 1 0 0 1 0 0 1	32 74 0.0000000000982862 P 90304 nucleic acid metabolic process 268 46 annotated: 0 1 0 1 0 0 1 0 1 0 0 0 1 1 1 1 0 0 1 0 1 0 1 1 1 0 1 0 1 1 1 1 1 0 0 0 1 1 1 0 1 0 1 1 1 1 0 1 1 0 1 1 1 0 1 1 0 0 0 1 1 0 1 1 1 1 1 0 1 1 1 0 1 1	32 74 0.0000000000982862 P 90304 nucleic acid metabolic process 268 46 annotated: 0 1 0 1 0 0 1 0 1 0 0 0 1 1 1 1 0 0 1 0 1 0 1 1 1 0 1 0 1 1 1 1 1 0 0 0 1 1 1 0 1 0 1 1 1 1 0 1 1 0 1 1 1 0 1 1 0 0 0 1 1 0 1 1 1 1 1 0 1 1 1 0 1 1	32 74 0.0000000000982862 P 90304 nucleic acid metabolic process 268 46 annotated: 0 1 0 1 0 0 1 0 1 0 0 0 1 1 1 1 0 0 1 0 1 0 1 1 1 0 1 0 1 1 1 1 1 0 0 0 1 1 1 0 1 0 1 1 1 1 0 1 1 0 1 1 1 0 1 1 0 0 0 1 1 0 1 1 1 1 1 0 1 1 1 0 1 1	32 74 0.0000000000982862 P 90304 nucleic acid metabolic process 268 46 annotated: 0 1 0 1 0 0 1 0 1 0 0 0 1 1 1 1 0 0 1 0 1 0 1 1 1 0 1 0 1 1 1 1 1 0 0 0 1 1 1 0 1 0 1 1 1 1 0 1 1 0 1 1 1 0 1 1 0 0 0 1 1 0 1 1 1 1 1 0 1 1 1 0 1 1
31 61 clusters: 38 38 29 36 36 36 29 37;38 36 18 18 36 36 36 36 36 23 36;38 37;38 36 36;37;38 38 18 38 38 37;38 29 36 29 36;37;38	32 74 4.16599E-19 C 31981 nuclear lumen 166 45 annotated: 0 0 0 1 1 1 0 0 1 0 0 1 1 0 1 1 0 0 1 0 0 0 1 1 1 0 1 0 1 1 1 1 1 0 0 0 1 1 1 0 0 0 1 1 1 1 1 1 1 0 1 0 0 0 1 1 1 0 0 1 1 1 1 1 1 1 1 1 1 0 1 0 1 1	32 74 0.000000000442469 C 43228 non-membrane-bounded organelle 290 47 annotated: 0 1 0 1 1 1 0 0 1 0 0 1 1 0 1 1 1 0 0 0 0 0 1 1 1 0 1 0 1 1 1 1 1 0 0 0 1 1 1 0 0 0 1 1 1 1 1 1 1 0 1 0 0 0 1 1 1 1 0 1 1 1 1 1 1 1 1 1 1 0 1 0 1 1	32 74 0.00000000377002 P 44085 cellular component biogenesis 223 40 annotated: 0 0 0 1 0 0 0 0 1 0 0 1 1 0 1 1 0 0 0 0 0 0 1 1 1 0 0 0 1 1 1 1 1 0 0 0 1 1 1 0 0 0 1 1 1 1 0 1 1 0 1 0 1 0 1 1 1 1 0 1 1 0 1 0 1 1 1 1 1 0 1 0 1 1	32 74 0.00000000377002 P 44085 cellular component biogenesis 223 40 annotated: 0 0 0 1 0 0 0 0 1 0 0 1 1 0 1 1 0 0 0 0 0 0 1 1 1 0 0 0 1 1 1 1 1 0 0 0 1 1 1 0 0 0 1 1 1 1 0 1 1 0 1 0 1 0 1 1 1 1 0 1 1 0 1 0 1 1 1 1 1 0 1 0 1 1	32 74 0.000000000442469 C 43228 non-membrane-bounded organelle 290 47 annotated: 0 1 0 1 1 1 0 0 1 0 0 1 1 0 1 1 1 0 0 0 0 0 1 1 1 0 1 0 1 1 1 1 1 0 0 0 1 1 1 0 0 0 1 1 1 1 1 1 1 0 1 0 0 0 1 1 1 1 0 1 1 1 1 1 1 1 1 1 1 0 1 0 1 1	32 74 0.000000000442469 C 43228 non-membrane-bounded organelle 290 47 annotated: 0 1 0 1 1 1 0 0 1 0 0 1 1 0 1 1 1 0 0 0 0 0 1 1 1 0 1 0 1 1 1 1 1 0 0 0 1 1 1 0 0 0 1 1 1 1 1 1 1 0 1 0 0 0 1 1 1 1 0 1 1 1 1 1 1 1 1 1 1 0 1 0 1 1	32 74 0.000000000442469 C 43228 non-membrane-bounded organelle 290 47 annotated: 0 1 0 1 1 1 0 0 1 0 0 1 1 0 1 1 1 0 0 0 0 0 1 1 1 0 1 0 1 1 1 1 1 0 0 0 1 1 1 0 0 0 1 1 1 1 1 1 1 0 1 0 0 0 1 1 1 1 0 1 1 1 1 1 1 1 1 1 1 0 1 0 1 1	32 74 0.000000000442469 C 43228 non-membrane-bounded organelle 290 47 annotated: 0 1 0 1 1 1 0 0 1 0 0 1 1 0 1 1 1 0 0 0 0 0 1 1 1 0 1 0 1 1 1 1 1 0 0 0 1 1 1 0 0 0 1 1 1 1 1 1 1 0 1 0 0 0 1 1 1 1 0 1 1 1 1 1 1 1 1 1 1 0 1 0 1 1
	32 74 1.74818E-16 C 44428 nuclear part 189 45 annotated: 0 0 0 1 1 1 0 0 1 0 0 1 1 0 1 1 0 0 1 0 0 0 1 1 1 0 1 0 1 1 1 1 1 0 0 0 1 1 1 0 0 0 1 1 1 1 1 1 1 0 1 0 0 0 1 1 1 0 0 1 1 1 1 1 1 1 1 1 1 0 1 0 1 1	32 74 0.000000000442469 C 43232 intracellular non-membrane-bounded organelle 290 47 annotated: 0 1 0 1 1 1 0 0 1 0 0 1 1 0 1 1 1 0 0 0 0 0 1 1 1 0 1 0 1 1 1 1 1 0 0 0 1 1 1 0 0 0 1 1 1 1 1 1 1 0 1 0 0 0 1 1 1 1 0 1 1 1 1 1 1 1 1 1 1 0 1 0 1 1	32 74 0.00000167094 C 5634 nucleus 412 51 annotated: 0 0 0 1 1 1 1 0 1 0 0 1 1 1 1 1 0 0 1 0 1 0 1 1 1 1 1 0 1 1 1 1 1 1 0 0 1 1 1 0 0 0 1 1 1 1 1 1 1 0 1 0 1 0 1 1 1 0 0 1 1 1 1 1 1 1 1 1 1 0 1 0 1 1	32 74 0.00000167094 C 5634 nucleus 412 51 annotated: 0 0 0 1 1 1 1 0 1 0 0 1 1 1 1 1 0 0 1 0 1 0 1 1 1 1 1 0 1 1 1 1 1 1 0 0 1 1 1 0 0 0 1 1 1 1 1 1 1 0 1 0 1 0 1 1 1 0 0 1 1 1 1 1 1 1 1 1 1 0 1 0 1 1	32 74 0.000000000442469 C 43232 intracellular non-membrane-bounded organelle 290 47 annotated: 0 1 0 1 1 1 0 0 1 0 0 1 1 0 1 1 1 0 0 0 0 0 1 1 1 0 1 0 1 1 1 1 1 0 0 0 1 1 1 0 0 0 1 1 1 1 1 1 1 0 1 0 0 0 1 1 1 1 0 1 1 1 1 1 1 1 1 1 1 0 1 0 1 1	32 74 0.000000000442469 C 43232 intracellular non-membrane-bounded organelle 290 47 annotated: 0 1 0 1 1 1 0 0 1 0 0 1 1 0 1 1 1 0 0 0 0 0 1 1 1 0 1 0 1 1 1 1 1 0 0 0 1 1 1 0 0 0 1 1 1 1 1 1 1 0 1 0 0 0 1 1 1 1 0 1 1 1 1 1 1 1 1 1 1 0 1 0 1 1	32 74 0.000000000442469 C 43232 intracellular non-membrane-bounded organelle 290 47 annotated: 0 1 0 1 1 1 0 0 1 0 0 1 1 0 1 1 1 0 0 0 0 0 1 1 1 0 1 0 1 1 1 1 1 0 0 0 1 1 1 0 0 0 1 1 1 1 1 1 1 0 1 0 0 0 1 1 1 1 0 1 1 1 1 1 1 1 1 1 1 0 1 0 1 1	32 74 0.000000000442469 C 43232 intracellular non-membrane-bounded organelle 290 47 annotated: 0 1 0 1 1 1 0 0 1 0 0 1 1 0 1 1 1 0 0 0 0 0 1 1 1 0 1 0 1 1 1 1 1 0 0 0 1 1 1 0 0 0 1 1 1 1 1 1 1 0 1 0 0 0 1 1 1 1 0 1 1 1 1 1 1 1 1 1 1 0 1 0 1 1
32 77 index: 362 377 393 399 402 572 574 576 580 582 585 586 587 593 594 597 598 600 602 603 604 605 606 613 614 615 616 618 622 624 625 627 634 636 642 649 652 657 658 664 667 668 670 673 675 676 681 683 685 686 689 692 694 695 699 700 701 703 704 709 710 713 714 715 722 724 725 726 728 732 738 739 746 749 750 756 758	32 74 1.1573E-15 C 43233 organelle lumen 207 46 annotated: 0 0 0 1 1 1 0 0 1 0 0 1 1 0 1 1 0 0 1 0 0 1 1 1 1 0 1 0 1 1 1 1 1 0 0 0 1 1 1 0 0 0 1 1 1 1 1 1 1 0 1 0 0 0 1 1 1 0 0 1 1 1 1 1 1 1 1 1 1 0 1 0 1 1	32 74 0.00000000140088 C 30684 preribosome 83 25 annotated: 0 0 0 0 1 0 0 0 1 0 0 0 0 0 0 1 0 0 0 0 0 0 0 0 1 0 0 0 1 1 1 1 1 0 0 0 0 1 1 0 0 0 0 0 1 1 0 1 0 0 0 0 0 0 1 1 0 0 0 1 1 1 0 0 1 1 1 1 0 0 1 0 0 1	32 74 0.00000235922 C 44452 nucleolar part 34 14 annotated: 0 0 0 1 0 0 0 0 0 0 0 0 1 0 0 0 0 0 0 0 0 0 0 0 1 0 0 0 0 0 0 1 1 0 0 0 1 1 1 0 0 0 0 1 0 0 0 0 0 0 0 0 0 0 0 1 0 0 0 0 1 0 1 0 0 0 0 0 1 0 0 0 1 0	32 74 0.00000235922 C 44452 nucleolar part 34 14 annotated: 0 0 0 1 0 0 0 0 0 0 0 0 1 0 0 0 0 0 0 0 0 0 0 0 1 0 0 0 0 0 0 1 1 0 0 0 1 1 1 0 0 0 0 1 0 0 0 0 0 0 0 0 0 0 0 1 0 0 0 0 1 0 1 0 0 0 0 0 1 0 0 0 1 0	32 74 0.00000000140088 C 30684 preribosome 83 25 annotated: 0 0 0 0 1 0 0 0 1 0 0 0 0 0 0 1 0 0 0 0 0 0 0 0 1 0 0 0 1 1 1 1 1 0 0 0 0 1 1 0 0 0 0 0 1 1 0 1 0 0 0 0 0 0 1 1 0 0 0 1 1 1 0 0 1 1 1 1 0 0 1 0 0 1	32 74 0.00000000140088 C 30684 preribosome 83 25 annotated: 0 0 0 0 1 0 0 0 1 0 0 0 0 0 0 1 0 0 0 0 0 0 0 0 1 0 0 0 1 1 1 1 1 0 0 0 0 1 1 0 0 0 0 0 1 1 0 1 0 0 0 0 0 0 1 1 0 0 0 1 1 1 0 0 1 1 1 1 0 0 1 0 0 1	32 74 0.00000000140088 C 30684 preribosome 83 25 annotated: 0 0 0 0 1 0 0 0 1 0 0 0 0 0 0 1 0 0 0 0 0 0 0 0 1 0 0 0 1 1 1 1 1 0 0 0 0 1 1 0 0 0 0 0 1 1 0 1 0 0 0 0 0 0 1 1 0 0 0 1 1 1 0 0 1 1 1 1 0 0 1 0 0 1	32 74 0.00000000140088 C 30684 preribosome 83 25 annotated: 0 0 0 0 1 0 0 0 1 0 0 0 0 0 0 1 0 0 0 0 0 0 0 0 1 0 0 0 1 1 1 1 1 0 0 0 0 1 1 0 0 0 0 0 1 1 0 1 0 0 0 0 0 0 1 1 0 0 0 1 1 1 0 0 1 1 1 1 0 0 1 0 0 1
32 77 sysname: YKL044W YLR414C YNL247W YOR021C YOR224C YBL028C YBL054W YBR033W YBR162W-A YCL059C YCR055C YCR058C YCR072C YDL208W YDL227C YDR083W YDR087C YDR171W YDR204W YDR228C YDR251W YDR252W YDR256C YDR365C YDR412W YDR449C YDR465C YEL055C YGL012W YGL029W YGL078C YGL111W YGR103W YGR128C YGR187C YHL011C YHR068W YHR143W-A YHR148W YIR012W YJL069C YJL108C YJL133W YJL206C-A YJR041C YJR063W YKL099C YK…	32 74 1.1573E-15 C 70013 intracellular organelle lumen 207 46 annotated: 0 0 0 1 1 1 0 0 1 0 0 1 1 0 1 1 0 0 1 0 0 1 1 1 1 0 1 0 1 1 1 1 1 0 0 0 1 1 1 0 0 0 1 1 1 1 1 1 1 0 1 0 0 0 1 1 1 0 0 1 1 1 1 1 1 1 1 1 1 0 1 0 1 1	32 74 0.00000000377002 P 44085 cellular component biogenesis 223 40 annotated: 0 0 0 1 0 0 0 0 1 0 0 1 1 0 1 1 0 0 0 0 0 0 1 1 1 0 0 0 1 1 1 1 1 0 0 0 1 1 1 0 0 0 1 1 1 1 0 1 1 0 1 0 1 0 1 1 1 1 0 1 1 0 1 0 1 1 1 1 1 0 1 0 1 1	32 74 0.00000458144 P 6139 nucleobase-containing compound metabolic process 365 47 annotated: 0 1 0 1 0 0 1 0 1 0 0 0 1 1 1 1 0 0 1 0 1 0 1 1 1 0 1 0 1 1 1 1 1 0 1 0 1 1 1 0 1 0 1 1 1 1 0 1 1 0 1 1 1 0 1 1 0 0 0 1 1 0 1 1 1 1 1 0 1 1 1 0 1 1	32 74 0.00000458144 P 6139 nucleobase-containing compound metabolic process 365 47 annotated: 0 1 0 1 0 0 1 0 1 0 0 0 1 1 1 1 0 0 1 0 1 0 1 1 1 0 1 0 1 1 1 1 1 0 1 0 1 1 1 0 1 0 1 1 1 1 0 1 1 0 1 1 1 0 1 1 0 0 0 1 1 0 1 1 1 1 1 0 1 1 1 0 1 1	32 74 0.00000000377002 P 44085 cellular component biogenesis 223 40 annotated: 0 0 0 1 0 0 0 0 1 0 0 1 1 0 1 1 0 0 0 0 0 0 1 1 1 0 0 0 1 1 1 1 1 0 0 0 1 1 1 0 0 0 1 1 1 1 0 1 1 0 1 0 1 0 1 1 1 1 0 1 1 0 1 0 1 1 1 1 1 0 1 0 1 1	32 74 0.00000000377002 P 44085 cellular component biogenesis 223 40 annotated: 0 0 0 1 0 0 0 0 1 0 0 1 1 0 1 1 0 0 0 0 0 0 1 1 1 0 0 0 1 1 1 1 1 0 0 0 1 1 1 0 0 0 1 1 1 1 0 1 1 0 1 0 1 0 1 1 1 1 0 1 1 0 1 0 1 1 1 1 1 0 1 0 1 1	32 74 0.00000000377002 P 44085 cellular component biogenesis 223 40 annotated: 0 0 0 1 0 0 0 0 1 0 0 1 1 0 1 1 0 0 0 0 0 0 1 1 1 0 0 0 1 1 1 1 1 0 0 0 1 1 1 0 0 0 1 1 1 1 0 1 1 0 1 0 1 0 1 1 1 1 0 1 1 0 1 0 1 1 1 1 1 0 1 0 1 1	32 74 0.00000000377002 P 44085 cellular component biogenesis 223 40 annotated: 0 0 0 1 0 0 0 0 1 0 0 1 1 0 1 1 0 0 0 0 0 0 1 1 1 0 0 0 1 1 1 1 1 0 0 0 1 1 1 0 0 0 1 1 1 1 0 1 1 0 1 0 1 0 1 1 1 1 0 1 1 0 1 0 1 1 1 1 1 0 1 0 1 1
32 77 clusters: 28;30 28 28 26 33 33 33 22 33 28 33 22;35 33 33 33 33 33 33	32 74 1.21766E-14 C 31974 membrane-enclosed lumen 218 46 annotated: 0 0 0 1 1 1 0 0 1 0 0 1 1 0 1 1 0 0 1 0 0 1 1 1 1 0 1 0 1 1 1 1 1 0 0 0 1 1 1 0 0 0 1 1 1 1 1 1 1 0 1 0 0 0 1 1 1 0 0 1 1 1 1 1 1 1 1 1 1 0 1 0 1 1	32 74 0.00000167094 C 5634 nucleus 412 51 annotated: 0 0 0 1 1 1 1 0 1 0 0 1 1 1 1 1 0 0 1 0 1 0 1 1 1 1 1 0 1 1 1 1 1 1 0 0 1 1 1 0 0 0 1 1 1 1 1 1 1 0 1 0 1 0 1 1 1 0 0 1 1 1 1 1 1 1 1 1 1 0 1 0 1 1	32 74 0.0000100669 P 34641 cellular nitrogen compound metabolic process 401 49 annotated: 0 1 0 1 0 0 1 0 1 0 0 0 1 1 1 1 0 0 1 0 1 0 1 1 1 0 1 0 1 1 1 1 1 0 1 1 1 1 1 0 1 0 1 1 1 1 0 1 1 0 1 1 1 1 1 1 0 0 0 1 1 0 1 1 1 1 1 0 1 1 1 0 1 1	32 74 0.0000100669 P 34641 cellular nitrogen compound metabolic process 401 49 annotated: 0 1 0 1 0 0 1 0 1 0 0 0 1 1 1 1 0 0 1 0 1 0 1 1 1 0 1 0 1 1 1 1 1 0 1 1 1 1 1 0 1 0 1 1 1 1 0 1 1 0 1 1 1 1 1 1 0 0 0 1 1 0 1 1 1 1 1 0 1 1 1 0 1 1	32 74 0.00000167094 C 5634 nucleus 412 51 annotated: 0 0 0 1 1 1 1 0 1 0 0 1 1 1 1 1 0 0 1 0 1 0 1 1 1 1 1 0 1 1 1 1 1 1 0 0 1 1 1 0 0 0 1 1 1 1 1 1 1 0 1 0 1 0 1 1 1 0 0 1 1 1 1 1 1 1 1 1 1 0 1 0 1 1	32 74 0.00000167094 C 5634 nucleus 412 51 annotated: 0 0 0 1 1 1 1 0 1 0 0 1 1 1 1 1 0 0 1 0 1 0 1 1 1 1 1 0 1 1 1 1 1 1 0 0 1 1 1 0 0 0 1 1 1 1 1 1 1 0 1 0 1 0 1 1 1 0 0 1 1 1 1 1 1 1 1 1 1 0 1 0 1 1	32 74 0.00000167094 C 5634 nucleus 412 51 annotated: 0 0 0 1 1 1 1 0 1 0 0 1 1 1 1 1 0 0 1 0 1 0 1 1 1 1 1 0 1 1 1 1 1 1 0 0 1 1 1 0 0 0 1 1 1 1 1 1 1 0 1 0 1 0 1 1 1 0 0 1 1 1 1 1 1 1 1 1 1 0 1 0 1 1	32 74 0.00000167094 C 5634 nucleus 412 51 annotated: 0 0 0 1 1 1 1 0 1 0 0 1 1 1 1 1 0 0 1 0 1 0 1 1 1 1 1 0 1 1 1 1 1 1 0 0 1 1 1 0 0 0 1 1 1 1 1 1 1 0 1 0 1 0 1 1 1 0 0 1 1 1 1 1 1 1 1 1 1 0 1 0 1 1
32 77 9.44401E-23 C 5730 nucleolus 126 44 annotated: 0 0 0 0 1 1 0 0 0 1 0 0 1 1 0 1 1 0 0 0 0 0 0 1 1 1 0 1 0 1 1 1 1 1 0 0 0 1 1 0 1 0 0 0 1 1 1 1 1 1 1 0 1 1 0 0 0 1 1 1 0 0 1 1 1 1 1 1 1 1 1 1 0 1 0 1 1	32 74 5.03967E-14 P 42254 ribosome biogenesis 157 39 annotated: 0 0 0 1 0 0 0 0 1 0 0 1 1 0 1 1 0 0 0 0 0 0 1 1 1 0 0 0 1 1 1 1 1 0 0 0 1 1 1 0 0 0 1 1 1 1 0 1 1 0 1 0 1 0 1 1 1 0 0 1 1 0 1 0 1 1 1 1 1 0 1 0 1 1	32 74 0.00000235922 C 44452 nucleolar part 34 14 annotated: 0 0 0 1 0 0 0 0 0 0 0 0 1 0 0 0 0 0 0 0 0 0 0 0 1 0 0 0 0 0 0 1 1 0 0 0 1 1 1 0 0 0 0 1 0 0 0 0 0 0 0 0 0 0 0 1 0 0 0 0 1 0 1 0 0 0 0 0 1 0 0 0 1 0	32 74 0.0000170749 P 71840 cellular component organization or biogenesis 378 47 annotated: 0 0 0 1 0 0 0 0 1 0 0 1 1 0 1 1 1 0 0 0 1 0 1 1 1 0 0 0 1 1 1 1 1 0 1 0 1 1 1 0 0 0 1 1 1 1 0 1 1 1 1 1 1 0 1 1 1 1 0 1 1 0 1 1 1 1 1 1 1 1 1 0 1 1	32 74 0.0000170749 P 71840 cellular component organization or biogenesis 378 47 annotated: 0 0 0 1 0 0 0 0 1 0 0 1 1 0 1 1 1 0 0 0 1 0 1 1 1 0 0 0 1 1 1 1 1 0 1 0 1 1 1 0 0 0 1 1 1 1 0 1 1 1 1 1 1 0 1 1 1 1 0 1 1 0 1 1 1 1 1 1 1 1 1 0 1 1	32 74 0.00000235922 C 44452 nucleolar part 34 14 annotated: 0 0 0 1 0 0 0 0 0 0 0 0 1 0 0 0 0 0 0 0 0 0 0 0 1 0 0 0 0 0 0 1 1 0 0 0 1 1 1 0 0 0 0 1 0 0 0 0 0 0 0 0 0 0 0 1 0 0 0 0 1 0 1 0 0 0 0 0 1 0 0 0 1 0	32 74 0.00000235922 C 44452 nucleolar part 34 14 annotated: 0 0 0 1 0 0 0 0 0 0 0 0 1 0 0 0 0 0 0 0 0 0 0 0 1 0 0 0 0 0 0 1 1 0 0 0 1 1 1 0 0 0 0 1 0 0 0 0 0 0 0 0 0 0 0 1 0 0 0 0 1 0 1 0 0 0 0 0 1 0 0 0 1 0	32 74 0.00000235922 C 44452 nucleolar part 34 14 annotated: 0 0 0 1 0 0 0 0 0 0 0 0 1 0 0 0 0 0 0 0 0 0 0 0 1 0 0 0 0 0 0 1 1 0 0 0 1 1 1 0 0 0 0 1 0 0 0 0 0 0 0 0 0 0 0 1 0 0 0 0 1 0 1 0 0 0 0 0 1 0 0 0 1 0	32 74 0.00000235922 C 44452 nucleolar part 34 14 annotated: 0 0 0 1 0 0 0 0 0 0 0 0 1 0 0 0 0 0 0 0 0 0 0 0 1 0 0 0 0 0 0 1 1 0 0 0 1 1 1 0 0 0 0 1 0 0 0 0 0 0 0 0 0 0 0 1 0 0 0 0 1 0 1 0 0 0 0 0 1 0 0 0 1 0
32 77 3.85196E-19 C 31981 nuclear lumen 166 46 annotated: 0 0 0 0 1 1 1 0 0 1 0 0 1 1 0 1 1 0 0 1 0 0 0 1 1 1 0 1 0 1 1 1 1 1 0 0 0 1 1 0 1 0 0 0 1 1 1 1 1 1 1 0 1 1 0 0 0 1 1 1 0 0 1 1 1 1 1 1 1 1 1 1 0 1 0 1 1	32 74 6.47724E-14 P 22613 ribonucleoprotein complex biogenesis 167 40 annotated: 0 0 0 1 0 0 0 0 1 0 0 1 1 0 1 1 0 0 0 0 0 0 1 1 1 0 0 0 1 1 1 1 1 0 0 0 1 1 1 0 0 0 1 1 1 1 0 1 1 0 1 0 1 0 1 1 1 1 0 1 1 0 1 0 1 1 1 1 1 0 1 0 1 1	32 74 0.00000458144 P 6139 nucleobase-containing compound metabolic process 365 47 annotated: 0 1 0 1 0 0 1 0 1 0 0 0 1 1 1 1 0 0 1 0 1 0 1 1 1 0 1 0 1 1 1 1 1 0 1 0 1 1 1 0 1 0 1 1 1 1 0 1 1 0 1 1 1 0 1 1 0 0 0 1 1 0 1 1 1 1 1 0 1 1 1 0 1 1	32 74 0.0000204781 P 1901360 organic cyclic compound metabolic process 394 48 annotated: 0 1 0 1 0 0 1 0 1 0 0 0 1 1 1 1 0 0 1 0 1 0 1 1 1 0 1 1 1 1 1 1 1 0 1 0 1 1 1 0 1 0 1 1 1 1 0 1 1 0 1 1 1 0 1 1 0 0 0 1 1 0 1 1 1 1 1 0 1 1 1 0 1 1	32 74 0.0000204781 P 1901360 organic cyclic compound metabolic process 394 48 annotated: 0 1 0 1 0 0 1 0 1 0 0 0 1 1 1 1 0 0 1 0 1 0 1 1 1 0 1 1 1 1 1 1 1 0 1 0 1 1 1 0 1 0 1 1 1 1 0 1 1 0 1 1 1 0 1 1 0 0 0 1 1 0 1 1 1 1 1 0 1 1 1 0 1 1	32 74 0.00000458144 P 6139 nucleobase-containing compound metabolic process 365 47 annotated: 0 1 0 1 0 0 1 0 1 0 0 0 1 1 1 1 0 0 1 0 1 0 1 1 1 0 1 0 1 1 1 1 1 0 1 0 1 1 1 0 1 0 1 1 1 1 0 1 1 0 1 1 1 0 1 1 0 0 0 1 1 0 1 1 1 1 1 0 1 1 1 0 1 1	32 74 0.00000458144 P 6139 nucleobase-containing compound metabolic process 365 47 annotated: 0 1 0 1 0 0 1 0 1 0 0 0 1 1 1 1 0 0 1 0 1 0 1 1 1 0 1 0 1 1 1 1 1 0 1 0 1 1 1 0 1 0 1 1 1 1 0 1 1 0 1 1 1 0 1 1 0 0 0 1 1 0 1 1 1 1 1 0 1 1 1 0 1 1	32 74 0.00000458144 P 6139 nucleobase-containing compound metabolic process 365 47 annotated: 0 1 0 1 0 0 1 0 1 0 0 0 1 1 1 1 0 0 1 0 1 0 1 1 1 0 1 0 1 1 1 1 1 0 1 0 1 1 1 0 1 0 1 1 1 1 0 1 1 0 1 1 1 0 1 1 0 0 0 1 1 0 1 1 1 1 1 0 1 1 1 0 1 1	32 74 0.00000458144 P 6139 nucleobase-containing compound metabolic process 365 47 annotated: 0 1 0 1 0 0 1 0 1 0 0 0 1 1 1 1 0 0 1 0 1 0 1 1 1 0 1 0 1 1 1 1 1 0 1 0 1 1 1 0 1 0 1 1 1 1 0 1 1 0 1 1 1 0 1 1 0 0 0 1 1 0 1 1 1 1 1 0 1 1 1 0 1 1
32 77 1.83396E-16 C 44428 nuclear part 189 46 annotated: 0 0 0 0 1 1 1 0 0 1 0 0 1 1 0 1 1 0 0 1 0 0 0 1 1 1 0 1 0 1 1 1 1 1 0 0 0 1 1 0 1 0 0 0 1 1 1 1 1 1 1 0 1 1 0 0 0 1 1 1 0 0 1 1 1 1 1 1 1 1 1 1 0 1 0 1 1	32 74 0.00000000000124232 P 16070 RNA metabolic process 231 45 annotated: 0 1 0 1 0 0 1 0 1 0 0 0 1 0 1 1 0 0 1 0 1 0 1 1 1 0 1 0 1 1 1 1 1 0 0 0 1 1 1 0 1 0 1 1 1 1 0 1 1 0 1 1 1 0 1 1 0 0 0 1 1 0 1 1 1 1 1 0 1 1 1 0 1 1	32 74 0.0000100669 P 34641 cellular nitrogen compound metabolic process 401 49 annotated: 0 1 0 1 0 0 1 0 1 0 0 0 1 1 1 1 0 0 1 0 1 0 1 1 1 0 1 0 1 1 1 1 1 0 1 1 1 1 1 0 1 0 1 1 1 1 0 1 1 0 1 1 1 1 1 1 0 0 0 1 1 0 1 1 1 1 1 0 1 1 1 0 1 1	32 74 0.0000207729 P 6725 cellular aromatic compound metabolic process 380 47 annotated: 0 1 0 1 0 0 1 0 1 0 0 0 1 1 1 1 0 0 1 0 1 0 1 1 1 0 1 0 1 1 1 1 1 0 1 0 1 1 1 0 1 0 1 1 1 1 0 1 1 0 1 1 1 0 1 1 0 0 0 1 1 0 1 1 1 1 1 0 1 1 1 0 1 1	32 74 0.0000207729 P 6725 cellular aromatic compound metabolic process 380 47 annotated: 0 1 0 1 0 0 1 0 1 0 0 0 1 1 1 1 0 0 1 0 1 0 1 1 1 0 1 0 1 1 1 1 1 0 1 0 1 1 1 0 1 0 1 1 1 1 0 1 1 0 1 1 1 0 1 1 0 0 0 1 1 0 1 1 1 1 1 0 1 1 1 0 1 1	32 74 0.0000100669 P 34641 cellular nitrogen compound metabolic process 401 49 annotated: 0 1 0 1 0 0 1 0 1 0 0 0 1 1 1 1 0 0 1 0 1 0 1 1 1 0 1 0 1 1 1 1 1 0 1 1 1 1 1 0 1 0 1 1 1 1 0 1 1 0 1 1 1 1 1 1 0 0 0 1 1 0 1 1 1 1 1 0 1 1 1 0 1 1	32 74 0.0000100669 P 34641 cellular nitrogen compound metabolic process 401 49 annotated: 0 1 0 1 0 0 1 0 1 0 0 0 1 1 1 1 0 0 1 0 1 0 1 1 1 0 1 0 1 1 1 1 1 0 1 1 1 1 1 0 1 0 1 1 1 1 0 1 1 0 1 1 1 1 1 1 0 0 0 1 1 0 1 1 1 1 1 0 1 1 1 0 1 1	32 74 0.0000100669 P 34641 cellular nitrogen compound metabolic process 401 49 annotated: 0 1 0 1 0 0 1 0 1 0 0 0 1 1 1 1 0 0 1 0 1 0 1 1 1 0 1 0 1 1 1 1 1 0 1 1 1 1 1 0 1 0 1 1 1 1 0 1 1 0 1 1 1 1 1 1 0 0 0 1 1 0 1 1 1 1 1 0 1 1 1 0 1 1	32 74 0.0000100669 P 34641 cellular nitrogen compound metabolic process 401 49 annotated: 0 1 0 1 0 0 1 0 1 0 0 0 1 1 1 1 0 0 1 0 1 0 1 1 1 0 1 0 1 1 1 1 1 0 1 1 1 1 1 0 1 0 1 1 1 1 0 1 1 0 1 1 1 1 1 1 0 0 0 1 1 0 1 1 1 1 1 0 1 1 1 0 1 1
32 77 1.36994E-15 C 43233 organelle lumen 207 47 annotated: 0 0 0 0 1 1 1 0 0 1 0 0 1 1 0 1 1 0 0 1 0 0 1 1 1 1 0 1 0 1 1 1 1 1 0 0 0 1 1 0 1 0 0 0 1 1 1 1 1 1 1 0 1 1 0 0 0 1 1 1 0 0 1 1 1 1 1 1 1 1 1 1 0 1 0 1 1	32 74 0.00000000000359131 P 6396 RNA processing 131 34 annotated: 0 0 0 0 0 0 0 0 1 0 0 0 1 0 1 1 0 0 1 0 0 0 1 1 1 0 0 0 1 1 1 1 1 0 0 0 0 1 1 0 1 0 1 0 1 1 0 1 1 0 1 1 1 0 1 1 0 0 0 1 1 0 0 1 1 1 1 0 0 0 1 0 0 1	32 74 0.0000170749 P 71840 cellular component organization or biogenesis 378 47 annotated: 0 0 0 1 0 0 0 0 1 0 0 1 1 0 1 1 1 0 0 0 1 0 1 1 1 0 0 0 1 1 1 1 1 0 1 0 1 1 1 0 0 0 1 1 1 1 0 1 1 1 1 1 1 0 1 1 1 1 0 1 1 0 1 1 1 1 1 1 1 1 1 0 1 1	32 74 0.0000278453 C 30529 ribonucleoprotein complex 175 30 annotated: 0 1 0 0 1 0 0 0 1 0 0 1 1 0 0 1 0 0 0 0 0 0 0 0 1 0 0 0 1 1 1 1 1 0 0 0 0 1 1 0 0 0 0 0 1 1 0 1 0 0 0 0 0 0 1 1 1 1 0 1 1 1 0 0 1 1 1 1 0 0 1 0 0 1	32 74 0.0000278453 C 30529 ribonucleoprotein complex 175 30 annotated: 0 1 0 0 1 0 0 0 1 0 0 1 1 0 0 1 0 0 0 0 0 0 0 0 1 0 0 0 1 1 1 1 1 0 0 0 0 1 1 0 0 0 0 0 1 1 0 1 0 0 0 0 0 0 1 1 1 1 0 1 1 1 0 0 1 1 1 1 0 0 1 0 0 1	32 74 0.0000170749 P 71840 cellular component organization or biogenesis 378 47 annotated: 0 0 0 1 0 0 0 0 1 0 0 1 1 0 1 1 1 0 0 0 1 0 1 1 1 0 0 0 1 1 1 1 1 0 1 0 1 1 1 0 0 0 1 1 1 1 0 1 1 1 1 1 1 0 1 1 1 1 0 1 1 0 1 1 1 1 1 1 1 1 1 0 1 1	32 74 0.0000170749 P 71840 cellular component organization or biogenesis 378 47 annotated: 0 0 0 1 0 0 0 0 1 0 0 1 1 0 1 1 1 0 0 0 1 0 1 1 1 0 0 0 1 1 1 1 1 0 1 0 1 1 1 0 0 0 1 1 1 1 0 1 1 1 1 1 1 0 1 1 1 1 0 1 1 0 1 1 1 1 1 1 1 1 1 0 1 1	32 74 0.0000170749 P 71840 cellular component organization or biogenesis 378 47 annotated: 0 0 0 1 0 0 0 0 1 0 0 1 1 0 1 1 1 0 0 0 1 0 1 1 1 0 0 0 1 1 1 1 1 0 1 0 1 1 1 0 0 0 1 1 1 1 0 1 1 1 1 1 1 0 1 1 1 1 0 1 1 0 1 1 1 1 1 1 1 1 1 0 1 1	32 74 0.0000170749 P 71840 cellular component organization or biogenesis 378 47 annotated: 0 0 0 1 0 0 0 0 1 0 0 1 1 0 1 1 1 0 0 0 1 0 1 1 1 0 0 0 1 1 1 1 1 0 1 0 1 1 1 0 0 0 1 1 1 1 0 1 1 1 1 1 1 0 1 1 1 1 0 1 1 0 1 1 1 1 1 1 1 1 1 0 1 1
32 77 1.36994E-15 C 70013 intracellular organelle lumen 207 47 annotated: 0 0 0 0 1 1 1 0 0 1 0 0 1 1 0 1 1 0 0 1 0 0 1 1 1 1 0 1 0 1 1 1 1 1 0 0 0 1 1 0 1 0 0 0 1 1 1 1 1 1 1 0 1 1 0 0 0 1 1 1 0 0 1 1 1 1 1 1 1 1 1 1 0 1 0 1 1	32 74 0.0000000000141482 P 16072 rRNA metabolic process 112 31 annotated: 0 0 0 0 0 0 0 0 1 0 0 0 1 0 1 1 0 0 0 0 0 0 1 1 1 0 0 0 1 1 1 1 1 0 0 0 0 1 1 0 0 0 1 0 1 1 0 1 1 0 1 0 1 0 1 1 0 0 0 1 1 0 0 1 1 1 1 0 0 0 1 0 0 1	32 74 0.0000204781 P 1901360 organic cyclic compound metabolic process 394 48 annotated: 0 1 0 1 0 0 1 0 1 0 0 0 1 1 1 1 0 0 1 0 1 0 1 1 1 0 1 1 1 1 1 1 1 0 1 0 1 1 1 0 1 0 1 1 1 1 0 1 1 0 1 1 1 0 1 1 0 0 0 1 1 0 1 1 1 1 1 0 1 1 1 0 1 1	32 74 0.0000336691 P 46483 heterocycle metabolic process 385 47 annotated: 0 1 0 1 0 0 1 0 1 0 0 0 1 1 1 1 0 0 1 0 1 0 1 1 1 0 1 0 1 1 1 1 1 0 1 0 1 1 1 0 1 0 1 1 1 1 0 1 1 0 1 1 1 0 1 1 0 0 0 1 1 0 1 1 1 1 1 0 1 1 1 0 1 1	32 74 0.0000336691 P 46483 heterocycle metabolic process 385 47 annotated: 0 1 0 1 0 0 1 0 1 0 0 0 1 1 1 1 0 0 1 0 1 0 1 1 1 0 1 0 1 1 1 1 1 0 1 0 1 1 1 0 1 0 1 1 1 1 0 1 1 0 1 1 1 0 1 1 0 0 0 1 1 0 1 1 1 1 1 0 1 1 1 0 1 1	32 74 0.0000204781 P 1901360 organic cyclic compound metabolic process 394 48 annotated: 0 1 0 1 0 0 1 0 1 0 0 0 1 1 1 1 0 0 1 0 1 0 1 1 1 0 1 1 1 1 1 1 1 0 1 0 1 1 1 0 1 0 1 1 1 1 0 1 1 0 1 1 1 0 1 1 0 0 0 1 1 0 1 1 1 1 1 0 1 1 1 0 1 1	32 74 0.0000204781 P 1901360 organic cyclic compound metabolic process 394 48 annotated: 0 1 0 1 0 0 1 0 1 0 0 0 1 1 1 1 0 0 1 0 1 0 1 1 1 0 1 1 1 1 1 1 1 0 1 0 1 1 1 0 1 0 1 1 1 1 0 1 1 0 1 1 1 0 1 1 0 0 0 1 1 0 1 1 1 1 1 0 1 1 1 0 1 1	32 74 0.0000204781 P 1901360 organic cyclic compound metabolic process 394 48 annotated: 0 1 0 1 0 0 1 0 1 0 0 0 1 1 1 1 0 0 1 0 1 0 1 1 1 0 1 1 1 1 1 1 1 0 1 0 1 1 1 0 1 0 1 1 1 1 0 1 1 0 1 1 1 0 1 1 0 0 0 1 1 0 1 1 1 1 1 0 1 1 1 0 1 1	32 74 0.0000204781 P 1901360 organic cyclic compound metabolic process 394 48 annotated: 0 1 0 1 0 0 1 0 1 0 0 0 1 1 1 1 0 0 1 0 1 0 1 1 1 0 1 1 1 1 1 1 1 0 1 0 1 1 1 0 1 0 1 1 1 1 0 1 1 0 1 1 1 0 1 1 0 0 0 1 1 0 1 1 1 1 1 0 1 1 1 0 1 1
32 77 4.01578E-15 P 42254 ribosome biogenesis 157 41 annotated: 0 0 0 0 1 0 0 0 0 1 0 0 1 1 0 1 1 0 0 0 0 0 0 1 1 1 0 0 0 1 1 1 1 1 0 0 0 1 1 1 1 0 0 0 1 1 1 1 0 1 1 0 1 1 0 1 0 1 1 1 0 0 1 1 0 1 0 1 1 1 1 1 0 1 0 1 1	32 74 0.0000000000152613 P 10467 gene expression 280 48 annotated: 0 1 0 1 0 0 1 0 1 0 0 0 1 1 1 1 0 0 1 0 1 0 1 1 1 0 1 0 1 1 1 1 1 0 0 0 1 1 1 0 1 0 1 1 1 1 0 1 1 0 1 1 1 1 1 1 0 1 0 1 1 0 1 1 1 1 1 0 1 1 1 0 1 1	32 74 0.0000207729 P 6725 cellular aromatic compound metabolic process 380 47 annotated: 0 1 0 1 0 0 1 0 1 0 0 0 1 1 1 1 0 0 1 0 1 0 1 1 1 0 1 0 1 1 1 1 1 0 1 0 1 1 1 0 1 0 1 1 1 1 0 1 1 0 1 1 1 0 1 1 0 0 0 1 1 0 1 1 1 1 1 0 1 1 1 0 1 1	32 74 0.0000406358 P 42274 ribosomal small subunit biogenesis 54 16 annotated: 0 0 0 0 0 0 0 0 1 0 0 0 0 0 0 0 0 0 0 0 0 0 0 0 1 0 0 0 0 0 0 1 1 0 0 0 0 1 1 0 0 0 0 0 1 0 0 1 1 0 0 0 1 0 1 0 1 0 0 0 1 0 0 0 1 1 1 0 0 0 0 0 0 0	32 74 0.0000406358 P 42274 ribosomal small subunit biogenesis 54 16 annotated: 0 0 0 0 0 0 0 0 1 0 0 0 0 0 0 0 0 0 0 0 0 0 0 0 1 0 0 0 0 0 0 1 1 0 0 0 0 1 1 0 0 0 0 0 1 0 0 1 1 0 0 0 1 0 1 0 1 0 0 0 1 0 0 0 1 1 1 0 0 0 0 0 0 0	32 74 0.0000207729 P 6725 cellular aromatic compound metabolic process 380 47 annotated: 0 1 0 1 0 0 1 0 1 0 0 0 1 1 1 1 0 0 1 0 1 0 1 1 1 0 1 0 1 1 1 1 1 0 1 0 1 1 1 0 1 0 1 1 1 1 0 1 1 0 1 1 1 0 1 1 0 0 0 1 1 0 1 1 1 1 1 0 1 1 1 0 1 1	32 74 0.0000207729 P 6725 cellular aromatic compound metabolic process 380 47 annotated: 0 1 0 1 0 0 1 0 1 0 0 0 1 1 1 1 0 0 1 0 1 0 1 1 1 0 1 0 1 1 1 1 1 0 1 0 1 1 1 0 1 0 1 1 1 1 0 1 1 0 1 1 1 0 1 1 0 0 0 1 1 0 1 1 1 1 1 0 1 1 1 0 1 1	32 74 0.0000207729 P 6725 cellular aromatic compound metabolic process 380 47 annotated: 0 1 0 1 0 0 1 0 1 0 0 0 1 1 1 1 0 0 1 0 1 0 1 1 1 0 1 0 1 1 1 1 1 0 1 0 1 1 1 0 1 0 1 1 1 1 0 1 1 0 1 1 1 0 1 1 0 0 0 1 1 0 1 1 1 1 1 0 1 1 1 0 1 1	32 74 0.0000207729 P 6725 cellular aromatic compound metabolic process 380 47 annotated: 0 1 0 1 0 0 1 0 1 0 0 0 1 1 1 1 0 0 1 0 1 0 1 1 1 0 1 0 1 1 1 1 1 0 1 0 1 1 1 0 1 0 1 1 1 1 0 1 1 0 1 1 1 0 1 1 0 0 0 1 1 0 1 1 1 1 1 0 1 1 1 0 1 1
32 77 5.80655E-15 P 22613 ribonucleoprotein complex biogenesis 167 42 annotated: 0 0 0 0 1 0 0 0 0 1 0 0 1 1 0 1 1 0 0 0 0 0 0 1 1 1 0 0 0 1 1 1 1 1 0 0 0 1 1 1 1 0 0 0 1 1 1 1 0 1 1 0 1 1 0 1 0 1 1 1 1 0 1 1 0 1 0 1 1 1 1 1 0 1 0 1 1	32 74 0.0000000000300338 P 34660 ncRNA metabolic process 131 33 annotated: 0 1 0 0 0 0 0 0 1 0 0 0 1 0 1 1 0 0 0 0 0 0 1 1 1 0 0 0 1 1 1 1 1 0 0 0 0 1 1 0 0 0 1 0 1 1 0 1 1 0 1 0 1 0 1 1 0 0 0 1 1 0 0 1 1 1 1 0 0 1 1 0 0 1	32 74 0.0000278453 C 30529 ribonucleoprotein complex 175 30 annotated: 0 1 0 0 1 0 0 0 1 0 0 1 1 0 0 1 0 0 0 0 0 0 0 0 1 0 0 0 1 1 1 1 1 0 0 0 0 1 1 0 0 0 0 0 1 1 0 1 0 0 0 0 0 0 1 1 1 1 0 1 1 1 0 0 1 1 1 1 0 0 1 0 0 1	32 74 0.0000726548 P 44260 cellular macromolecule metabolic process 452 51 annotated: 0 1 1 1 0 0 1 0 1 0 0 0 1 1 1 1 0 0 1 0 1 0 1 1 1 1 1 0 1 1 1 1 1 0 0 1 1 1 1 0 1 0 1 1 1 1 0 1 1 0 1 1 1 1 1 1 0 1 0 1 1 0 1 1 1 1 1 0 1 1 1 0 1 1	32 74 0.0000726548 P 44260 cellular macromolecule metabolic process 452 51 annotated: 0 1 1 1 0 0 1 0 1 0 0 0 1 1 1 1 0 0 1 0 1 0 1 1 1 1 1 0 1 1 1 1 1 0 0 1 1 1 1 0 1 0 1 1 1 1 0 1 1 0 1 1 1 1 1 1 0 1 0 1 1 0 1 1 1 1 1 0 1 1 1 0 1 1	32 74 0.0000278453 C 30529 ribonucleoprotein complex 175 30 annotated: 0 1 0 0 1 0 0 0 1 0 0 1 1 0 0 1 0 0 0 0 0 0 0 0 1 0 0 0 1 1 1 1 1 0 0 0 0 1 1 0 0 0 0 0 1 1 0 1 0 0 0 0 0 0 1 1 1 1 0 1 1 1 0 0 1 1 1 1 0 0 1 0 0 1	32 74 0.0000278453 C 30529 ribonucleoprotein complex 175 30 annotated: 0 1 0 0 1 0 0 0 1 0 0 1 1 0 0 1 0 0 0 0 0 0 0 0 1 0 0 0 1 1 1 1 1 0 0 0 0 1 1 0 0 0 0 0 1 1 0 1 0 0 0 0 0 0 1 1 1 1 0 1 1 1 0 0 1 1 1 1 0 0 1 0 0 1	32 74 0.0000278453 C 30529 ribonucleoprotein complex 175 30 annotated: 0 1 0 0 1 0 0 0 1 0 0 1 1 0 0 1 0 0 0 0 0 0 0 0 1 0 0 0 1 1 1 1 1 0 0 0 0 1 1 0 0 0 0 0 1 1 0 1 0 0 0 0 0 0 1 1 1 1 0 1 1 1 0 0 1 1 1 1 0 0 1 0 0 1	32 74 0.0000278453 C 30529 ribonucleoprotein complex 175 30 annotated: 0 1 0 0 1 0 0 0 1 0 0 1 1 0 0 1 0 0 0 0 0 0 0 0 1 0 0 0 1 1 1 1 1 0 0 0 0 1 1 0 0 0 0 0 1 1 0 1 0 0 0 0 0 0 1 1 1 1 0 1 1 1 0 0 1 1 1 1 0 0 1 0 0 1
32 77 1.50389E-14 C 31974 membrane-enclosed lumen 218 47 annotated: 0 0 0 0 1 1 1 0 0 1 0 0 1 1 0 1 1 0 0 1 0 0 1 1 1 1 0 1 0 1 1 1 1 1 0 0 0 1 1 0 1 0 0 0 1 1 1 1 1 1 1 0 1 1 0 0 0 1 1 1 0 0 1 1 1 1 1 1 1 1 1 1 0 1 0 1 1	32 74 0.0000000000405909 P 6364 rRNA processing 108 30 annotated: 0 0 0 0 0 0 0 0 1 0 0 0 1 0 1 1 0 0 0 0 0 0 1 1 1 0 0 0 1 1 1 1 1 0 0 0 0 1 1 0 0 0 1 0 1 1 0 1 1 0 1 0 1 0 1 1 0 0 0 1 1 0 0 0 1 1 1 0 0 0 1 0 0 1	32 74 0.0000336691 P 46483 heterocycle metabolic process 385 47 annotated: 0 1 0 1 0 0 1 0 1 0 0 0 1 1 1 1 0 0 1 0 1 0 1 1 1 0 1 0 1 1 1 1 1 0 1 0 1 1 1 0 1 0 1 1 1 1 0 1 1 0 1 1 1 0 1 1 0 0 0 1 1 0 1 1 1 1 1 0 1 1 1 0 1 1	32 74 0.0000943207 C 44446 intracellular organelle part 455 51 annotated: 0 0 0 1 1 1 0 1 1 0 0 1 1 0 1 1 0 1 1 0 0 1 1 1 1 0 1 0 1 1 1 1 1 0 0 0 1 1 1 0 1 0 1 1 1 1 1 1 1 0 1 0 0 1 1 1 1 0 1 1 1 1 1 1 1 1 1 1 1 0 1 0 1 1	32 74 0.0000943207 C 44446 intracellular organelle part 455 51 annotated: 0 0 0 1 1 1 0 1 1 0 0 1 1 0 1 1 0 1 1 0 0 1 1 1 1 0 1 0 1 1 1 1 1 0 0 0 1 1 1 0 1 0 1 1 1 1 1 1 1 0 1 0 0 1 1 1 1 0 1 1 1 1 1 1 1 1 1 1 1 0 1 0 1 1	32 74 0.0000336691 P 46483 heterocycle metabolic process 385 47 annotated: 0 1 0 1 0 0 1 0 1 0 0 0 1 1 1 1 0 0 1 0 1 0 1 1 1 0 1 0 1 1 1 1 1 0 1 0 1 1 1 0 1 0 1 1 1 1 0 1 1 0 1 1 1 0 1 1 0 0 0 1 1 0 1 1 1 1 1 0 1 1 1 0 1 1	32 74 0.0000336691 P 46483 heterocycle metabolic process 385 47 annotated: 0 1 0 1 0 0 1 0 1 0 0 0 1 1 1 1 0 0 1 0 1 0 1 1 1 0 1 0 1 1 1 1 1 0 1 0 1 1 1 0 1 0 1 1 1 1 0 1 1 0 1 1 1 0 1 1 0 0 0 1 1 0 1 1 1 1 1 0 1 1 1 0 1 1	32 74 0.0000336691 P 46483 heterocycle metabolic process 385 47 annotated: 0 1 0 1 0 0 1 0 1 0 0 0 1 1 1 1 0 0 1 0 1 0 1 1 1 0 1 0 1 1 1 1 1 0 1 0 1 1 1 0 1 0 1 1 1 1 0 1 1 0 1 1 1 0 1 1 0 0 0 1 1 0 1 1 1 1 1 0 1 1 1 0 1 1	32 74 0.0000336691 P 46483 heterocycle metabolic process 385 47 annotated: 0 1 0 1 0 0 1 0 1 0 0 0 1 1 1 1 0 0 1 0 1 0 1 1 1 0 1 0 1 1 1 1 1 0 1 0 1 1 1 0 1 0 1 1 1 1 0 1 1 0 1 1 1 0 1 1 0 0 0 1 1 0 1 1 1 1 1 0 1 1 1 0 1 1
32 77 0.0000000000015383 P 16070 RNA metabolic process 231 46 annotated: 0 0 1 0 1 0 0 1 0 1 0 0 0 1 0 1 1 0 0 1 0 1 0 1 1 1 0 1 0 1 1 1 1 1 0 0 0 1 1 0 1 0 1 0 1 1 1 1 0 1 1 0 1 1 1 1 0 1 1 0 0 0 1 1 0 1 1 1 1 1 0 1 1 1 0 1 1	32 74 0.0000000000938517 P 34470 ncRNA processing 119 31 annotated: 0 0 0 0 0 0 0 0 1 0 0 0 1 0 1 1 0 0 0 0 0 0 1 1 1 0 0 0 1 1 1 1 1 0 0 0 0 1 1 0 0 0 1 0 1 1 0 1 1 0 1 0 1 0 1 1 0 0 0 1 1 0 0 1 1 1 1 0 0 0 1 0 0 1	32 74 0.0000406358 P 42274 ribosomal small subunit biogenesis 54 16 annotated: 0 0 0 0 0 0 0 0 1 0 0 0 0 0 0 0 0 0 0 0 0 0 0 0 1 0 0 0 0 0 0 1 1 0 0 0 0 1 1 0 0 0 0 0 1 0 0 1 1 0 0 0 1 0 1 0 1 0 0 0 1 0 0 0 1 1 1 0 0 0 0 0 0 0	32 74 0.00010854 P 43170 macromolecule metabolic process 472 52 annotated: 0 1 1 1 0 0 1 0 1 0 0 0 1 1 1 1 0 0 1 0 1 0 1 1 1 1 1 0 1 1 1 1 1 0 0 1 1 1 1 0 1 0 1 1 1 1 0 1 1 1 1 1 1 1 1 1 0 1 0 1 1 0 1 1 1 1 1 0 1 1 1 0 1 1	32 74 0.00010854 P 43170 macromolecule metabolic process 472 52 annotated: 0 1 1 1 0 0 1 0 1 0 0 0 1 1 1 1 0 0 1 0 1 0 1 1 1 1 1 0 1 1 1 1 1 0 0 1 1 1 1 0 1 0 1 1 1 1 0 1 1 1 1 1 1 1 1 1 0 1 0 1 1 0 1 1 1 1 1 0 1 1 1 0 1 1	32 74 0.0000406358 P 42274 ribosomal small subunit biogenesis 54 16 annotated: 0 0 0 0 0 0 0 0 1 0 0 0 0 0 0 0 0 0 0 0 0 0 0 0 1 0 0 0 0 0 0 1 1 0 0 0 0 1 1 0 0 0 0 0 1 0 0 1 1 0 0 0 1 0 1 0 1 0 0 0 1 0 0 0 1 1 1 0 0 0 0 0 0 0	32 74 0.0000406358 P 42274 ribosomal small subunit biogenesis 54 16 annotated: 0 0 0 0 0 0 0 0 1 0 0 0 0 0 0 0 0 0 0 0 0 0 0 0 1 0 0 0 0 0 0 1 1 0 0 0 0 1 1 0 0 0 0 0 1 0 0 1 1 0 0 0 1 0 1 0 1 0 0 0 1 0 0 0 1 1 1 0 0 0 0 0 0 0	32 74 0.0000406358 P 42274 ribosomal small subunit biogenesis 54 16 annotated: 0 0 0 0 0 0 0 0 1 0 0 0 0 0 0 0 0 0 0 0 0 0 0 0 1 0 0 0 0 0 0 1 1 0 0 0 0 1 1 0 0 0 0 0 1 0 0 1 1 0 0 0 1 0 1 0 1 0 0 0 1 0 0 0 1 1 1 0 0 0 0 0 0 0	32 74 0.0000406358 P 42274 ribosomal small subunit biogenesis 54 16 annotated: 0 0 0 0 0 0 0 0 1 0 0 0 0 0 0 0 0 0 0 0 0 0 0 0 1 0 0 0 0 0 0 1 1 0 0 0 0 1 1 0 0 0 0 0 1 0 0 1 1 0 0 0 1 0 1 0 1 0 0 0 1 0 0 0 1 1 1 0 0 0 0 0 0 0
32 77 0.00000000000198192 P 6396 RNA processing 131 35 annotated: 0 0 0 0 0 0 0 0 0 1 0 0 0 1 0 1 1 0 0 1 0 0 0 1 1 1 0 0 0 1 1 1 1 1 0 0 0 0 1 0 1 0 1 0 1 0 1 1 0 1 1 0 1 1 1 1 0 1 1 0 0 0 1 1 0 0 1 1 1 1 0 0 0 1 0 0 1	32 74 0.0000000000982862 P 90304 nucleic acid metabolic process 268 46 annotated: 0 1 0 1 0 0 1 0 1 0 0 0 1 1 1 1 0 0 1 0 1 0 1 1 1 0 1 0 1 1 1 1 1 0 0 0 1 1 1 0 1 0 1 1 1 1 0 1 1 0 1 1 1 0 1 1 0 0 0 1 1 0 1 1 1 1 1 0 1 1 1 0 1 1	32 74 0.0000726548 P 44260 cellular macromolecule metabolic process 452 51 annotated: 0 1 1 1 0 0 1 0 1 0 0 0 1 1 1 1 0 0 1 0 1 0 1 1 1 1 1 0 1 1 1 1 1 0 0 1 1 1 1 0 1 0 1 1 1 1 0 1 1 0 1 1 1 1 1 1 0 1 0 1 1 0 1 1 1 1 1 0 1 1 1 0 1 1	32 74 0.000112066 C 44422 organelle part 457 51 annotated: 0 0 0 1 1 1 0 1 1 0 0 1 1 0 1 1 0 1 1 0 0 1 1 1 1 0 1 0 1 1 1 1 1 0 0 0 1 1 1 0 1 0 1 1 1 1 1 1 1 0 1 0 0 1 1 1 1 0 1 1 1 1 1 1 1 1 1 1 1 0 1 0 1 1	32 74 0.000112066 C 44422 organelle part 457 51 annotated: 0 0 0 1 1 1 0 1 1 0 0 1 1 0 1 1 0 1 1 0 0 1 1 1 1 0 1 0 1 1 1 1 1 0 0 0 1 1 1 0 1 0 1 1 1 1 1 1 1 0 1 0 0 1 1 1 1 0 1 1 1 1 1 1 1 1 1 1 1 0 1 0 1 1	32 74 0.0000726548 P 44260 cellular macromolecule metabolic process 452 51 annotated: 0 1 1 1 0 0 1 0 1 0 0 0 1 1 1 1 0 0 1 0 1 0 1 1 1 1 1 0 1 1 1 1 1 0 0 1 1 1 1 0 1 0 1 1 1 1 0 1 1 0 1 1 1 1 1 1 0 1 0 1 1 0 1 1 1 1 1 0 1 1 1 0 1 1	32 74 0.0000726548 P 44260 cellular macromolecule metabolic process 452 51 annotated: 0 1 1 1 0 0 1 0 1 0 0 0 1 1 1 1 0 0 1 0 1 0 1 1 1 1 1 0 1 1 1 1 1 0 0 1 1 1 1 0 1 0 1 1 1 1 0 1 1 0 1 1 1 1 1 1 0 1 0 1 1 0 1 1 1 1 1 0 1 1 1 0 1 1	32 74 0.0000726548 P 44260 cellular macromolecule metabolic process 452 51 annotated: 0 1 1 1 0 0 1 0 1 0 0 0 1 1 1 1 0 0 1 0 1 0 1 1 1 1 1 0 1 1 1 1 1 0 0 1 1 1 1 0 1 0 1 1 1 1 0 1 1 0 1 1 1 1 1 1 0 1 0 1 1 0 1 1 1 1 1 0 1 1 1 0 1 1	32 74 0.0000726548 P 44260 cellular macromolecule metabolic process 452 51 annotated: 0 1 1 1 0 0 1 0 1 0 0 0 1 1 1 1 0 0 1 0 1 0 1 1 1 1 1 0 1 1 1 1 1 0 0 1 1 1 1 0 1 0 1 1 1 1 0 1 1 0 1 1 1 1 1 1 0 1 0 1 1 0 1 1 1 1 1 0 1 1 1 0 1 1
32 77 0.00000000000639965 P 16072 rRNA metabolic process 112 32 annotated: 0 0 0 0 0 0 0 0 0 1 0 0 0 1 0 1 1 0 0 0 0 0 0 1 1 1 0 0 0 1 1 1 1 1 0 0 0 0 1 0 1 0 0 0 1 0 1 1 0 1 1 0 1 1 0 1 0 1 1 0 0 0 1 1 0 0 1 1 1 1 0 0 0 1 0 0 1	32 74 0.000000000442469 C 43228 non-membrane-bounded organelle 290 47 annotated: 0 1 0 1 1 1 0 0 1 0 0 1 1 0 1 1 1 0 0 0 0 0 1 1 1 0 1 0 1 1 1 1 1 0 0 0 1 1 1 0 0 0 1 1 1 1 1 1 1 0 1 0 0 0 1 1 1 1 0 1 1 1 1 1 1 1 1 1 1 0 1 0 1 1	32 74 0.0000943207 C 44446 intracellular organelle part 455 51 annotated: 0 0 0 1 1 1 0 1 1 0 0 1 1 0 1 1 0 1 1 0 0 1 1 1 1 0 1 0 1 1 1 1 1 0 0 0 1 1 1 0 1 0 1 1 1 1 1 1 1 0 1 0 0 1 1 1 1 0 1 1 1 1 1 1 1 1 1 1 1 0 1 0 1 1	32 74 0.000244303 P 6807 nitrogen compound metabolic process 436 49 annotated: 0 1 0 1 0 0 1 0 1 0 0 0 1 1 1 1 0 0 1 0 1 0 1 1 1 0 1 0 1 1 1 1 1 0 1 1 1 1 1 0 1 0 1 1 1 1 0 1 1 0 1 1 1 1 1 1 0 0 0 1 1 0 1 1 1 1 1 0 1 1 1 0 1 1	32 74 0.000244303 P 6807 nitrogen compound metabolic process 436 49 annotated: 0 1 0 1 0 0 1 0 1 0 0 0 1 1 1 1 0 0 1 0 1 0 1 1 1 0 1 0 1 1 1 1 1 0 1 1 1 1 1 0 1 0 1 1 1 1 0 1 1 0 1 1 1 1 1 1 0 0 0 1 1 0 1 1 1 1 1 0 1 1 1 0 1 1	32 74 0.0000943207 C 44446 intracellular organelle part 455 51 annotated: 0 0 0 1 1 1 0 1 1 0 0 1 1 0 1 1 0 1 1 0 0 1 1 1 1 0 1 0 1 1 1 1 1 0 0 0 1 1 1 0 1 0 1 1 1 1 1 1 1 0 1 0 0 1 1 1 1 0 1 1 1 1 1 1 1 1 1 1 1 0 1 0 1 1	32 74 0.0000943207 C 44446 intracellular organelle part 455 51 annotated: 0 0 0 1 1 1 0 1 1 0 0 1 1 0 1 1 0 1 1 0 0 1 1 1 1 0 1 0 1 1 1 1 1 0 0 0 1 1 1 0 1 0 1 1 1 1 1 1 1 0 1 0 0 1 1 1 1 0 1 1 1 1 1 1 1 1 1 1 1 0 1 0 1 1	32 74 0.0000943207 C 44446 intracellular organelle part 455 51 annotated: 0 0 0 1 1 1 0 1 1 0 0 1 1 0 1 1 0 1 1 0 0 1 1 1 1 0 1 0 1 1 1 1 1 0 0 0 1 1 1 0 1 0 1 1 1 1 1 1 1 0 1 0 0 1 1 1 1 0 1 1 1 1 1 1 1 1 1 1 1 0 1 0 1 1	32 74 0.0000943207 C 44446 intracellular organelle part 455 51 annotated: 0 0 0 1 1 1 0 1 1 0 0 1 1 0 1 1 0 1 1 0 0 1 1 1 1 0 1 0 1 1 1 1 1 0 0 0 1 1 1 0 1 0 1 1 1 1 1 1 1 0 1 0 0 1 1 1 1 0 1 1 1 1 1 1 1 1 1 1 1 0 1 0 1 1
32 77 0.0000000000164005 P 34660 ncRNA metabolic process 131 34 annotated: 0 0 1 0 0 0 0 0 0 1 0 0 0 1 0 1 1 0 0 0 0 0 0 1 1 1 0 0 0 1 1 1 1 1 0 0 0 0 1 0 1 0 0 0 1 0 1 1 0 1 1 0 1 1 0 1 0 1 1 0 0 0 1 1 0 0 1 1 1 1 0 0 1 1 0 0 1	32 74 0.000000000442469 C 43232 intracellular non-membrane-bounded organelle 290 47 annotated: 0 1 0 1 1 1 0 0 1 0 0 1 1 0 1 1 1 0 0 0 0 0 1 1 1 0 1 0 1 1 1 1 1 0 0 0 1 1 1 0 0 0 1 1 1 1 1 1 1 0 1 0 0 0 1 1 1 1 0 1 1 1 1 1 1 1 1 1 1 0 1 0 1 1	32 74 0.00010854 P 43170 macromolecule metabolic process 472 52 annotated: 0 1 1 1 0 0 1 0 1 0 0 0 1 1 1 1 0 0 1 0 1 0 1 1 1 1 1 0 1 1 1 1 1 0 0 1 1 1 1 0 1 0 1 1 1 1 0 1 1 1 1 1 1 1 1 1 0 1 0 1 1 0 1 1 1 1 1 0 1 1 1 0 1 1	32 74 0.000364512 P 462 maturation of SSU-rRNA from tricistronic rRNA transcript (SSU-rRNA, 5.8S rRNA, LSU-rRNA) 41 13 annotated: 0 0 0 0 0 0 0 0 1 0 0 0 0 0 0 0 0 0 0 0 0 0 0 0 1 0 0 0 0 0 0 1 1 0 0 0 0 0 1 0 0 0 0 0 1 0 0 1 1 0 0 0 1 0 1 0 0 0 0 0 0 0 0 0 1 1 1 0 0 0 0 0 0 0	32 74 0.000364512 P 462 maturation of SSU-rRNA from tricistronic rRNA transcript (SSU-rRNA, 5.8S rRNA, LSU-rRNA) 41 13 annotated: 0 0 0 0 0 0 0 0 1 0 0 0 0 0 0 0 0 0 0 0 0 0 0 0 1 0 0 0 0 0 0 1 1 0 0 0 0 0 1 0 0 0 0 0 1 0 0 1 1 0 0 0 1 0 1 0 0 0 0 0 0 0 0 0 1 1 1 0 0 0 0 0 0 0	32 74 0.00010854 P 43170 macromolecule metabolic process 472 52 annotated: 0 1 1 1 0 0 1 0 1 0 0 0 1 1 1 1 0 0 1 0 1 0 1 1 1 1 1 0 1 1 1 1 1 0 0 1 1 1 1 0 1 0 1 1 1 1 0 1 1 1 1 1 1 1 1 1 0 1 0 1 1 0 1 1 1 1 1 0 1 1 1 0 1 1	32 74 0.00010854 P 43170 macromolecule metabolic process 472 52 annotated: 0 1 1 1 0 0 1 0 1 0 0 0 1 1 1 1 0 0 1 0 1 0 1 1 1 1 1 0 1 1 1 1 1 0 0 1 1 1 1 0 1 0 1 1 1 1 0 1 1 1 1 1 1 1 1 1 0 1 0 1 1 0 1 1 1 1 1 0 1 1 1 0 1 1	32 74 0.00010854 P 43170 macromolecule metabolic process 472 52 annotated: 0 1 1 1 0 0 1 0 1 0 0 0 1 1 1 1 0 0 1 0 1 0 1 1 1 1 1 0 1 1 1 1 1 0 0 1 1 1 1 0 1 0 1 1 1 1 0 1 1 1 1 1 1 1 1 1 0 1 0 1 1 0 1 1 1 1 1 0 1 1 1 0 1 1	32 74 0.00010854 P 43170 macromolecule metabolic process 472 52 annotated: 0 1 1 1 0 0 1 0 1 0 0 0 1 1 1 1 0 0 1 0 1 0 1 1 1 1 1 0 1 1 1 1 1 0 0 1 1 1 1 0 1 0 1 1 1 1 0 1 1 1 1 1 1 1 1 1 0 1 0 1 1 0 1 1 1 1 1 0 1 1 1 0 1 1
32 77 0.0000000000175575 P 6364 rRNA processing 108 31 annotated: 0 0 0 0 0 0 0 0 0 1 0 0 0 1 0 1 1 0 0 0 0 0 0 1 1 1 0 0 0 1 1 1 1 1 0 0 0 0 1 0 1 0 0 0 1 0 1 1 0 1 1 0 1 1 0 1 0 1 1 0 0 0 1 1 0 0 0 1 1 1 0 0 0 1 0 0 1	32 74 0.00000000140088 C 30684 preribosome 83 25 annotated: 0 0 0 0 1 0 0 0 1 0 0 0 0 0 0 1 0 0 0 0 0 0 0 0 1 0 0 0 1 1 1 1 1 0 0 0 0 1 1 0 0 0 0 0 1 1 0 1 0 0 0 0 0 0 1 1 0 0 0 1 1 1 0 0 1 1 1 1 0 0 1 0 0 1	32 74 0.000112066 C 44422 organelle part 457 51 annotated: 0 0 0 1 1 1 0 1 1 0 0 1 1 0 1 1 0 1 1 0 0 1 1 1 1 0 1 0 1 1 1 1 1 0 0 0 1 1 1 0 1 0 1 1 1 1 1 1 1 0 1 0 0 1 1 1 1 0 1 1 1 1 1 1 1 1 1 1 1 0 1 0 1 1	32 74 0.000487019 P 478 endonucleolytic cleavage involved in rRNA processing 24 10 annotated: 0 0 0 0 0 0 0 0 1 0 0 0 0 0 0 0 0 0 0 0 0 0 0 0 1 0 0 0 0 1 0 0 0 0 0 0 0 0 1 0 0 0 0 0 1 0 0 0 1 0 0 0 0 0 1 0 0 0 0 0 0 0 0 0 1 1 1 0 0 0 0 0 0 0	32 74 0.000487019 P 478 endonucleolytic cleavage involved in rRNA processing 24 10 annotated: 0 0 0 0 0 0 0 0 1 0 0 0 0 0 0 0 0 0 0 0 0 0 0 0 1 0 0 0 0 1 0 0 0 0 0 0 0 0 1 0 0 0 0 0 1 0 0 0 1 0 0 0 0 0 1 0 0 0 0 0 0 0 0 0 1 1 1 0 0 0 0 0 0 0	32 74 0.000112066 C 44422 organelle part 457 51 annotated: 0 0 0 1 1 1 0 1 1 0 0 1 1 0 1 1 0 1 1 0 0 1 1 1 1 0 1 0 1 1 1 1 1 0 0 0 1 1 1 0 1 0 1 1 1 1 1 1 1 0 1 0 0 1 1 1 1 0 1 1 1 1 1 1 1 1 1 1 1 0 1 0 1 1	32 74 0.000112066 C 44422 organelle part 457 51 annotated: 0 0 0 1 1 1 0 1 1 0 0 1 1 0 1 1 0 1 1 0 0 1 1 1 1 0 1 0 1 1 1 1 1 0 0 0 1 1 1 0 1 0 1 1 1 1 1 1 1 0 1 0 0 1 1 1 1 0 1 1 1 1 1 1 1 1 1 1 1 0 1 0 1 1	32 74 0.000112066 C 44422 organelle part 457 51 annotated: 0 0 0 1 1 1 0 1 1 0 0 1 1 0 1 1 0 1 1 0 0 1 1 1 1 0 1 0 1 1 1 1 1 0 0 0 1 1 1 0 1 0 1 1 1 1 1 1 1 0 1 0 0 1 1 1 1 0 1 1 1 1 1 1 1 1 1 1 1 0 1 0 1 1	32 74 0.000112066 C 44422 organelle part 457 51 annotated: 0 0 0 1 1 1 0 1 1 0 0 1 1 0 1 1 0 1 1 0 0 1 1 1 1 0 1 0 1 1 1 1 1 0 0 0 1 1 1 0 1 0 1 1 1 1 1 1 1 0 1 0 0 1 1 1 1 0 1 1 1 1 1 1 1 1 1 1 1 0 1 0 1 1
32 77 0.0000000000245434 P 10467 gene expression 280 49 annotated: 0 0 1 0 1 0 0 1 0 1 0 0 0 1 1 1 1 0 0 1 0 1 0 1 1 1 0 1 0 1 1 1 1 1 0 0 0 1 1 0 1 0 1 0 1 1 1 1 0 1 1 0 1 1 1 1 1 1 1 0 1 0 1 1 0 1 1 1 1 1 0 1 1 1 0 1 1	32 74 0.00000000377002 P 44085 cellular component biogenesis 223 40 annotated: 0 0 0 1 0 0 0 0 1 0 0 1 1 0 1 1 0 0 0 0 0 0 1 1 1 0 0 0 1 1 1 1 1 0 0 0 1 1 1 0 0 0 1 1 1 1 0 1 1 0 1 0 1 0 1 1 1 1 0 1 1 0 1 0 1 1 1 1 1 0 1 0 1 1	32 74 0.000244303 P 6807 nitrogen compound metabolic process 436 49 annotated: 0 1 0 1 0 0 1 0 1 0 0 0 1 1 1 1 0 0 1 0 1 0 1 1 1 0 1 0 1 1 1 1 1 0 1 1 1 1 1 0 1 0 1 1 1 1 0 1 1 0 1 1 1 1 1 1 0 0 0 1 1 0 1 1 1 1 1 0 1 1 1 0 1 1	32 74 0.000487019 P 479 endonucleolytic cleavage of tricistronic rRNA transcript (SSU-rRNA, 5.8S rRNA, LSU-rRNA) 24 10 annotated: 0 0 0 0 0 0 0 0 1 0 0 0 0 0 0 0 0 0 0 0 0 0 0 0 1 0 0 0 0 1 0 0 0 0 0 0 0 0 1 0 0 0 0 0 1 0 0 0 1 0 0 0 0 0 1 0 0 0 0 0 0 0 0 0 1 1 1 0 0 0 0 0 0 0	32 74 0.000487019 P 479 endonucleolytic cleavage of tricistronic rRNA transcript (SSU-rRNA, 5.8S rRNA, LSU-rRNA) 24 10 annotated: 0 0 0 0 0 0 0 0 1 0 0 0 0 0 0 0 0 0 0 0 0 0 0 0 1 0 0 0 0 1 0 0 0 0 0 0 0 0 1 0 0 0 0 0 1 0 0 0 1 0 0 0 0 0 1 0 0 0 0 0 0 0 0 0 1 1 1 0 0 0 0 0 0 0	32 74 0.000244303 P 6807 nitrogen compound metabolic process 436 49 annotated: 0 1 0 1 0 0 1 0 1 0 0 0 1 1 1 1 0 0 1 0 1 0 1 1 1 0 1 0 1 1 1 1 1 0 1 1 1 1 1 0 1 0 1 1 1 1 0 1 1 0 1 1 1 1 1 1 0 0 0 1 1 0 1 1 1 1 1 0 1 1 1 0 1 1	32 74 0.000244303 P 6807 nitrogen compound metabolic process 436 49 annotated: 0 1 0 1 0 0 1 0 1 0 0 0 1 1 1 1 0 0 1 0 1 0 1 1 1 0 1 0 1 1 1 1 1 0 1 1 1 1 1 0 1 0 1 1 1 1 0 1 1 0 1 1 1 1 1 1 0 0 0 1 1 0 1 1 1 1 1 0 1 1 1 0 1 1	32 74 0.000244303 P 6807 nitrogen compound metabolic process 436 49 annotated: 0 1 0 1 0 0 1 0 1 0 0 0 1 1 1 1 0 0 1 0 1 0 1 1 1 0 1 0 1 1 1 1 1 0 1 1 1 1 1 0 1 0 1 1 1 1 0 1 1 0 1 1 1 1 1 1 0 0 0 1 1 0 1 1 1 1 1 0 1 1 1 0 1 1	32 74 0.000244303 P 6807 nitrogen compound metabolic process 436 49 annotated: 0 1 0 1 0 0 1 0 1 0 0 0 1 1 1 1 0 0 1 0 1 0 1 1 1 0 1 0 1 1 1 1 1 0 1 1 1 1 1 0 1 0 1 1 1 1 0 1 1 0 1 1 1 1 1 1 0 0 0 1 1 0 1 1 1 1 1 0 1 1 1 0 1 1
32 77 0.0000000000454832 P 34470 ncRNA processing 119 32 annotated: 0 0 0 0 0 0 0 0 0 1 0 0 0 1 0 1 1 0 0 0 0 0 0 1 1 1 0 0 0 1 1 1 1 1 0 0 0 0 1 0 1 0 0 0 1 0 1 1 0 1 1 0 1 1 0 1 0 1 1 0 0 0 1 1 0 0 1 1 1 1 0 0 0 1 0 0 1	32 74 0.00000167094 C 5634 nucleus 412 51 annotated: 0 0 0 1 1 1 1 0 1 0 0 1 1 1 1 1 0 0 1 0 1 0 1 1 1 1 1 0 1 1 1 1 1 1 0 0 1 1 1 0 0 0 1 1 1 1 1 1 1 0 1 0 1 0 1 1 1 0 0 1 1 1 1 1 1 1 1 1 1 0 1 0 1 1	32 74 0.000364512 P 462 maturation of SSU-rRNA from tricistronic rRNA transcript (SSU-rRNA, 5.8S rRNA, LSU-rRNA) 41 13 annotated: 0 0 0 0 0 0 0 0 1 0 0 0 0 0 0 0 0 0 0 0 0 0 0 0 1 0 0 0 0 0 0 1 1 0 0 0 0 0 1 0 0 0 0 0 1 0 0 1 1 0 0 0 1 0 1 0 0 0 0 0 0 0 0 0 1 1 1 0 0 0 0 0 0 0	32 74 0.000501252 P 460 maturation of 5.8S rRNA 42 13 annotated: 0 0 0 0 0 0 0 0 1 0 0 0 0 0 0 0 0 0 0 0 0 0 0 0 1 0 0 0 0 1 0 1 0 0 0 0 0 0 1 0 0 0 0 0 1 0 0 0 1 0 0 0 0 0 1 1 0 0 0 0 0 0 0 0 1 1 1 0 0 0 0 0 0 1	32 74 0.000501252 P 460 maturation of 5.8S rRNA 42 13 annotated: 0 0 0 0 0 0 0 0 1 0 0 0 0 0 0 0 0 0 0 0 0 0 0 0 1 0 0 0 0 1 0 1 0 0 0 0 0 0 1 0 0 0 0 0 1 0 0 0 1 0 0 0 0 0 1 1 0 0 0 0 0 0 0 0 1 1 1 0 0 0 0 0 0 1	32 74 0.000364512 P 462 maturation of SSU-rRNA from tricistronic rRNA transcript (SSU-rRNA, 5.8S rRNA, LSU-rRNA) 41 13 annotated: 0 0 0 0 0 0 0 0 1 0 0 0 0 0 0 0 0 0 0 0 0 0 0 0 1 0 0 0 0 0 0 1 1 0 0 0 0 0 1 0 0 0 0 0 1 0 0 1 1 0 0 0 1 0 1 0 0 0 0 0 0 0 0 0 1 1 1 0 0 0 0 0 0 0	32 74 0.000364512 P 462 maturation of SSU-rRNA from tricistronic rRNA transcript (SSU-rRNA, 5.8S rRNA, LSU-rRNA) 41 13 annotated: 0 0 0 0 0 0 0 0 1 0 0 0 0 0 0 0 0 0 0 0 0 0 0 0 1 0 0 0 0 0 0 1 1 0 0 0 0 0 1 0 0 0 0 0 1 0 0 1 1 0 0 0 1 0 1 0 0 0 0 0 0 0 0 0 1 1 1 0 0 0 0 0 0 0	32 74 0.000364512 P 462 maturation of SSU-rRNA from tricistronic rRNA transcript (SSU-rRNA, 5.8S rRNA, LSU-rRNA) 41 13 annotated: 0 0 0 0 0 0 0 0 1 0 0 0 0 0 0 0 0 0 0 0 0 0 0 0 1 0 0 0 0 0 0 1 1 0 0 0 0 0 1 0 0 0 0 0 1 0 0 1 1 0 0 0 1 0 1 0 0 0 0 0 0 0 0 0 1 1 1 0 0 0 0 0 0 0	32 74 0.000364512 P 462 maturation of SSU-rRNA from tricistronic rRNA transcript (SSU-rRNA, 5.8S rRNA, LSU-rRNA) 41 13 annotated: 0 0 0 0 0 0 0 0 1 0 0 0 0 0 0 0 0 0 0 0 0 0 0 0 1 0 0 0 0 0 0 1 1 0 0 0 0 0 1 0 0 0 0 0 1 0 0 1 1 0 0 0 1 0 1 0 0 0 0 0 0 0 0 0 1 1 1 0 0 0 0 0 0 0
32 77 0.0000000000475072 C 30684 preribosome 83 27 annotated: 0 0 0 0 0 1 0 0 0 1 0 0 0 0 0 0 1 0 0 0 0 0 0 0 0 1 0 0 0 1 1 1 1 1 0 0 0 0 1 1 1 0 0 0 0 0 1 1 0 1 0 0 1 0 0 0 0 1 1 0 0 0 1 1 1 0 0 1 1 1 1 0 0 1 0 0 1	32 74 0.00000235922 C 44452 nucleolar part 34 14 annotated: 0 0 0 1 0 0 0 0 0 0 0 0 1 0 0 0 0 0 0 0 0 0 0 0 1 0 0 0 0 0 0 1 1 0 0 0 1 1 1 0 0 0 0 1 0 0 0 0 0 0 0 0 0 0 0 1 0 0 0 0 1 0 1 0 0 0 0 0 1 0 0 0 1 0	32 74 0.000487019 P 478 endonucleolytic cleavage involved in rRNA processing 24 10 annotated: 0 0 0 0 0 0 0 0 1 0 0 0 0 0 0 0 0 0 0 0 0 0 0 0 1 0 0 0 0 1 0 0 0 0 0 0 0 0 1 0 0 0 0 0 1 0 0 0 1 0 0 0 0 0 1 0 0 0 0 0 0 0 0 0 1 1 1 0 0 0 0 0 0 0	32 74 0.000501252 P 466 maturation of 5.8S rRNA from tricistronic rRNA transcript (SSU-rRNA, 5.8S rRNA, LSU-rRNA) 42 13 annotated: 0 0 0 0 0 0 0 0 1 0 0 0 0 0 0 0 0 0 0 0 0 0 0 0 1 0 0 0 0 1 0 1 0 0 0 0 0 0 1 0 0 0 0 0 1 0 0 0 1 0 0 0 0 0 1 1 0 0 0 0 0 0 0 0 1 1 1 0 0 0 0 0 0 1	32 74 0.000501252 P 466 maturation of 5.8S rRNA from tricistronic rRNA transcript (SSU-rRNA, 5.8S rRNA, LSU-rRNA) 42 13 annotated: 0 0 0 0 0 0 0 0 1 0 0 0 0 0 0 0 0 0 0 0 0 0 0 0 1 0 0 0 0 1 0 1 0 0 0 0 0 0 1 0 0 0 0 0 1 0 0 0 1 0 0 0 0 0 1 1 0 0 0 0 0 0 0 0 1 1 1 0 0 0 0 0 0 1	32 74 0.000487019 P 478 endonucleolytic cleavage involved in rRNA processing 24 10 annotated: 0 0 0 0 0 0 0 0 1 0 0 0 0 0 0 0 0 0 0 0 0 0 0 0 1 0 0 0 0 1 0 0 0 0 0 0 0 0 1 0 0 0 0 0 1 0 0 0 1 0 0 0 0 0 1 0 0 0 0 0 0 0 0 0 1 1 1 0 0 0 0 0 0 0	32 74 0.000487019 P 478 endonucleolytic cleavage involved in rRNA processing 24 10 annotated: 0 0 0 0 0 0 0 0 1 0 0 0 0 0 0 0 0 0 0 0 0 0 0 0 1 0 0 0 0 1 0 0 0 0 0 0 0 0 1 0 0 0 0 0 1 0 0 0 1 0 0 0 0 0 1 0 0 0 0 0 0 0 0 0 1 1 1 0 0 0 0 0 0 0	32 74 0.000487019 P 478 endonucleolytic cleavage involved in rRNA processing 24 10 annotated: 0 0 0 0 0 0 0 0 1 0 0 0 0 0 0 0 0 0 0 0 0 0 0 0 1 0 0 0 0 1 0 0 0 0 0 0 0 0 1 0 0 0 0 0 1 0 0 0 1 0 0 0 0 0 1 0 0 0 0 0 0 0 0 0 1 1 1 0 0 0 0 0 0 0	32 74 0.000487019 P 478 endonucleolytic cleavage involved in rRNA processing 24 10 annotated: 0 0 0 0 0 0 0 0 1 0 0 0 0 0 0 0 0 0 0 0 0 0 0 0 1 0 0 0 0 1 0 0 0 0 0 0 0 0 1 0 0 0 0 0 1 0 0 0 1 0 0 0 0 0 1 0 0 0 0 0 0 0 0 0 1 1 1 0 0 0 0 0 0 0
32 77 0.000000000107741 P 44085 cellular component biogenesis 223 43 annotated: 0 1 0 0 1 0 0 0 0 1 0 0 1 1 0 1 1 0 0 0 0 0 0 1 1 1 0 0 0 1 1 1 1 1 0 0 0 1 1 1 1 0 0 0 1 1 1 1 0 1 1 0 1 1 0 1 0 1 1 1 1 0 1 1 0 1 0 1 1 1 1 1 0 1 0 1 1	32 74 0.00000458144 P 6139 nucleobase-containing compound metabolic process 365 47 annotated: 0 1 0 1 0 0 1 0 1 0 0 0 1 1 1 1 0 0 1 0 1 0 1 1 1 0 1 0 1 1 1 1 1 0 1 0 1 1 1 0 1 0 1 1 1 1 0 1 1 0 1 1 1 0 1 1 0 0 0 1 1 0 1 1 1 1 1 0 1 1 1 0 1 1	32 74 0.000487019 P 479 endonucleolytic cleavage of tricistronic rRNA transcript (SSU-rRNA, 5.8S rRNA, LSU-rRNA) 24 10 annotated: 0 0 0 0 0 0 0 0 1 0 0 0 0 0 0 0 0 0 0 0 0 0 0 0 1 0 0 0 0 1 0 0 0 0 0 0 0 0 1 0 0 0 0 0 1 0 0 0 1 0 0 0 0 0 1 0 0 0 0 0 0 0 0 0 1 1 1 0 0 0 0 0 0 0	32 74 0.000501252 P 30490 maturation of SSU-rRNA 42 13 annotated: 0 0 0 0 0 0 0 0 1 0 0 0 0 0 0 0 0 0 0 0 0 0 0 0 1 0 0 0 0 0 0 1 1 0 0 0 0 0 1 0 0 0 0 0 1 0 0 1 1 0 0 0 1 0 1 0 0 0 0 0 0 0 0 0 1 1 1 0 0 0 0 0 0 0	32 74 0.000501252 P 30490 maturation of SSU-rRNA 42 13 annotated: 0 0 0 0 0 0 0 0 1 0 0 0 0 0 0 0 0 0 0 0 0 0 0 0 1 0 0 0 0 0 0 1 1 0 0 0 0 0 1 0 0 0 0 0 1 0 0 1 1 0 0 0 1 0 1 0 0 0 0 0 0 0 0 0 1 1 1 0 0 0 0 0 0 0	32 74 0.000487019 P 479 endonucleolytic cleavage of tricistronic rRNA transcript (SSU-rRNA, 5.8S rRNA, LSU-rRNA) 24 10 annotated: 0 0 0 0 0 0 0 0 1 0 0 0 0 0 0 0 0 0 0 0 0 0 0 0 1 0 0 0 0 1 0 0 0 0 0 0 0 0 1 0 0 0 0 0 1 0 0 0 1 0 0 0 0 0 1 0 0 0 0 0 0 0 0 0 1 1 1 0 0 0 0 0 0 0	32 74 0.000487019 P 479 endonucleolytic cleavage of tricistronic rRNA transcript (SSU-rRNA, 5.8S rRNA, LSU-rRNA) 24 10 annotated: 0 0 0 0 0 0 0 0 1 0 0 0 0 0 0 0 0 0 0 0 0 0 0 0 1 0 0 0 0 1 0 0 0 0 0 0 0 0 1 0 0 0 0 0 1 0 0 0 1 0 0 0 0 0 1 0 0 0 0 0 0 0 0 0 1 1 1 0 0 0 0 0 0 0	32 74 0.000487019 P 479 endonucleolytic cleavage of tricistronic rRNA transcript (SSU-rRNA, 5.8S rRNA, LSU-rRNA) 24 10 annotated: 0 0 0 0 0 0 0 0 1 0 0 0 0 0 0 0 0 0 0 0 0 0 0 0 1 0 0 0 0 1 0 0 0 0 0 0 0 0 1 0 0 0 0 0 1 0 0 0 1 0 0 0 0 0 1 0 0 0 0 0 0 0 0 0 1 1 1 0 0 0 0 0 0 0	32 74 0.000487019 P 479 endonucleolytic cleavage of tricistronic rRNA transcript (SSU-rRNA, 5.8S rRNA, LSU-rRNA) 24 10 annotated: 0 0 0 0 0 0 0 0 1 0 0 0 0 0 0 0 0 0 0 0 0 0 0 0 1 0 0 0 0 1 0 0 0 0 0 0 0 0 1 0 0 0 0 0 1 0 0 0 1 0 0 0 0 0 1 0 0 0 0 0 0 0 0 0 1 1 1 0 0 0 0 0 0 0
32 77 0.000000000117335 C 43228 non-membrane-bounded organelle 290 49 annotated: 0 0 1 0 1 1 1 0 0 1 0 0 1 1 0 1 1 1 0 0 0 0 0 1 1 1 0 1 0 1 1 1 1 1 0 0 0 1 1 1 1 0 0 0 1 1 1 1 1 1 1 0 1 1 0 0 0 1 1 1 1 0 1 1 1 1 1 1 1 1 1 1 0 1 0 1 1	32 74 0.0000100669 P 34641 cellular nitrogen compound metabolic process 401 49 annotated: 0 1 0 1 0 0 1 0 1 0 0 0 1 1 1 1 0 0 1 0 1 0 1 1 1 0 1 0 1 1 1 1 1 0 1 1 1 1 1 0 1 0 1 1 1 1 0 1 1 0 1 1 1 1 1 1 0 0 0 1 1 0 1 1 1 1 1 0 1 1 1 0 1 1	32 74 0.000501252 P 460 maturation of 5.8S rRNA 42 13 annotated: 0 0 0 0 0 0 0 0 1 0 0 0 0 0 0 0 0 0 0 0 0 0 0 0 1 0 0 0 0 1 0 1 0 0 0 0 0 0 1 0 0 0 0 0 1 0 0 0 1 0 0 0 0 0 1 1 0 0 0 0 0 0 0 0 1 1 1 0 0 0 0 0 0 1	32 74 0.00077012 C 32040 small-subunit processome 25 10 annotated: 0 0 0 0 0 0 0 0 1 0 0 0 0 0 0 0 0 0 0 0 0 0 0 0 1 0 0 0 0 0 0 0 1 0 0 0 0 1 1 0 0 0 0 0 1 0 0 1 0 0 0 0 0 0 1 0 0 0 0 0 1 0 0 0 0 0 1 0 0 0 0 0 0 0	32 74 0.00077012 C 32040 small-subunit processome 25 10 annotated: 0 0 0 0 0 0 0 0 1 0 0 0 0 0 0 0 0 0 0 0 0 0 0 0 1 0 0 0 0 0 0 0 1 0 0 0 0 1 1 0 0 0 0 0 1 0 0 1 0 0 0 0 0 0 1 0 0 0 0 0 1 0 0 0 0 0 1 0 0 0 0 0 0 0	32 74 0.000501252 P 460 maturation of 5.8S rRNA 42 13 annotated: 0 0 0 0 0 0 0 0 1 0 0 0 0 0 0 0 0 0 0 0 0 0 0 0 1 0 0 0 0 1 0 1 0 0 0 0 0 0 1 0 0 0 0 0 1 0 0 0 1 0 0 0 0 0 1 1 0 0 0 0 0 0 0 0 1 1 1 0 0 0 0 0 0 1	32 74 0.000501252 P 460 maturation of 5.8S rRNA 42 13 annotated: 0 0 0 0 0 0 0 0 1 0 0 0 0 0 0 0 0 0 0 0 0 0 0 0 1 0 0 0 0 1 0 1 0 0 0 0 0 0 1 0 0 0 0 0 1 0 0 0 1 0 0 0 0 0 1 1 0 0 0 0 0 0 0 0 1 1 1 0 0 0 0 0 0 1	32 74 0.000501252 P 460 maturation of 5.8S rRNA 42 13 annotated: 0 0 0 0 0 0 0 0 1 0 0 0 0 0 0 0 0 0 0 0 0 0 0 0 1 0 0 0 0 1 0 1 0 0 0 0 0 0 1 0 0 0 0 0 1 0 0 0 1 0 0 0 0 0 1 1 0 0 0 0 0 0 0 0 1 1 1 0 0 0 0 0 0 1	32 74 0.000501252 P 460 maturation of 5.8S rRNA 42 13 annotated: 0 0 0 0 0 0 0 0 1 0 0 0 0 0 0 0 0 0 0 0 0 0 0 0 1 0 0 0 0 1 0 1 0 0 0 0 0 0 1 0 0 0 0 0 1 0 0 0 1 0 0 0 0 0 1 1 0 0 0 0 0 0 0 0 1 1 1 0 0 0 0 0 0 1
32 77 0.000000000117335 C 43232 intracellular non-membrane-bounded organelle 290 49 annotated: 0 0 1 0 1 1 1 0 0 1 0 0 1 1 0 1 1 1 0 0 0 0 0 1 1 1 0 1 0 1 1 1 1 1 0 0 0 1 1 1 1 0 0 0 1 1 1 1 1 1 1 0 1 1 0 0 0 1 1 1 1 0 1 1 1 1 1 1 1 1 1 1 0 1 0 1 1	32 74 0.0000170749 P 71840 cellular component organization or biogenesis 378 47 annotated: 0 0 0 1 0 0 0 0 1 0 0 1 1 0 1 1 1 0 0 0 1 0 1 1 1 0 0 0 1 1 1 1 1 0 1 0 1 1 1 0 0 0 1 1 1 1 0 1 1 1 1 1 1 0 1 1 1 1 0 1 1 0 1 1 1 1 1 1 1 1 1 0 1 1	32 74 0.000501252 P 466 maturation of 5.8S rRNA from tricistronic rRNA transcript (SSU-rRNA, 5.8S rRNA, LSU-rRNA) 42 13 annotated: 0 0 0 0 0 0 0 0 1 0 0 0 0 0 0 0 0 0 0 0 0 0 0 0 1 0 0 0 0 1 0 1 0 0 0 0 0 0 1 0 0 0 0 0 1 0 0 0 1 0 0 0 0 0 1 1 0 0 0 0 0 0 0 0 1 1 1 0 0 0 0 0 0 1	32 74 0.00112759 C 30686 90S preribosome 38 12 annotated: 0 0 0 0 0 0 0 0 1 0 0 0 0 0 0 0 0 0 0 0 0 0 0 0 1 0 0 0 0 0 0 1 1 0 0 0 0 1 1 0 0 0 0 0 0 0 0 1 0 0 0 0 0 0 0 1 0 0 0 0 1 0 0 0 1 1 0 1 0 0 0 0 0 0	32 74 0.00112759 C 30686 90S preribosome 38 12 annotated: 0 0 0 0 0 0 0 0 1 0 0 0 0 0 0 0 0 0 0 0 0 0 0 0 1 0 0 0 0 0 0 1 1 0 0 0 0 1 1 0 0 0 0 0 0 0 0 1 0 0 0 0 0 0 0 1 0 0 0 0 1 0 0 0 1 1 0 1 0 0 0 0 0 0	32 74 0.000501252 P 466 maturation of 5.8S rRNA from tricistronic rRNA transcript (SSU-rRNA, 5.8S rRNA, LSU-rRNA) 42 13 annotated: 0 0 0 0 0 0 0 0 1 0 0 0 0 0 0 0 0 0 0 0 0 0 0 0 1 0 0 0 0 1 0 1 0 0 0 0 0 0 1 0 0 0 0 0 1 0 0 0 1 0 0 0 0 0 1 1 0 0 0 0 0 0 0 0 1 1 1 0 0 0 0 0 0 1	32 74 0.000501252 P 466 maturation of 5.8S rRNA from tricistronic rRNA transcript (SSU-rRNA, 5.8S rRNA, LSU-rRNA) 42 13 annotated: 0 0 0 0 0 0 0 0 1 0 0 0 0 0 0 0 0 0 0 0 0 0 0 0 1 0 0 0 0 1 0 1 0 0 0 0 0 0 1 0 0 0 0 0 1 0 0 0 1 0 0 0 0 0 1 1 0 0 0 0 0 0 0 0 1 1 1 0 0 0 0 0 0 1	32 74 0.000501252 P 466 maturation of 5.8S rRNA from tricistronic rRNA transcript (SSU-rRNA, 5.8S rRNA, LSU-rRNA) 42 13 annotated: 0 0 0 0 0 0 0 0 1 0 0 0 0 0 0 0 0 0 0 0 0 0 0 0 1 0 0 0 0 1 0 1 0 0 0 0 0 0 1 0 0 0 0 0 1 0 0 0 1 0 0 0 0 0 1 1 0 0 0 0 0 0 0 0 1 1 1 0 0 0 0 0 0 1	32 74 0.000501252 P 466 maturation of 5.8S rRNA from tricistronic rRNA transcript (SSU-rRNA, 5.8S rRNA, LSU-rRNA) 42 13 annotated: 0 0 0 0 0 0 0 0 1 0 0 0 0 0 0 0 0 0 0 0 0 0 0 0 1 0 0 0 0 1 0 1 0 0 0 0 0 0 1 0 0 0 0 0 1 0 0 0 1 0 0 0 0 0 1 1 0 0 0 0 0 0 0 0 1 1 1 0 0 0 0 0 0 1
32 77 0.000000000140216 P 90304 nucleic acid metabolic process 268 47 annotated: 0 0 1 0 1 0 0 1 0 1 0 0 0 1 1 1 1 0 0 1 0 1 0 1 1 1 0 1 0 1 1 1 1 1 0 0 0 1 1 0 1 0 1 0 1 1 1 1 0 1 1 0 1 1 1 1 0 1 1 0 0 0 1 1 0 1 1 1 1 1 0 1 1 1 0 1 1	32 74 0.0000204781 P 1901360 organic cyclic compound metabolic process 394 48 annotated: 0 1 0 1 0 0 1 0 1 0 0 0 1 1 1 1 0 0 1 0 1 0 1 1 1 0 1 1 1 1 1 1 1 0 1 0 1 1 1 0 1 0 1 1 1 1 0 1 1 0 1 1 1 0 1 1 0 0 0 1 1 0 1 1 1 1 1 0 1 1 1 0 1 1	32 74 0.000501252 P 30490 maturation of SSU-rRNA 42 13 annotated: 0 0 0 0 0 0 0 0 1 0 0 0 0 0 0 0 0 0 0 0 0 0 0 0 1 0 0 0 0 0 0 1 1 0 0 0 0 0 1 0 0 0 0 0 1 0 0 1 1 0 0 0 1 0 1 0 0 0 0 0 0 0 0 0 1 1 1 0 0 0 0 0 0 0	32 74 0.00178114 P 469 cleavage involved in rRNA processing 33 11 annotated: 0 0 0 0 0 0 0 0 1 0 0 0 1 0 0 0 0 0 0 0 0 0 0 0 1 0 0 0 0 1 0 0 0 0 0 0 0 0 1 0 0 0 0 0 1 0 0 0 1 0 0 0 0 0 1 0 0 0 0 0 0 0 0 0 1 1 1 0 0 0 0 0 0 0	32 74 0.00178114 P 469 cleavage involved in rRNA processing 33 11 annotated: 0 0 0 0 0 0 0 0 1 0 0 0 1 0 0 0 0 0 0 0 0 0 0 0 1 0 0 0 0 1 0 0 0 0 0 0 0 0 1 0 0 0 0 0 1 0 0 0 1 0 0 0 0 0 1 0 0 0 0 0 0 0 0 0 1 1 1 0 0 0 0 0 0 0	32 74 0.000501252 P 30490 maturation of SSU-rRNA 42 13 annotated: 0 0 0 0 0 0 0 0 1 0 0 0 0 0 0 0 0 0 0 0 0 0 0 0 1 0 0 0 0 0 0 1 1 0 0 0 0 0 1 0 0 0 0 0 1 0 0 1 1 0 0 0 1 0 1 0 0 0 0 0 0 0 0 0 1 1 1 0 0 0 0 0 0 0	32 74 0.000501252 P 30490 maturation of SSU-rRNA 42 13 annotated: 0 0 0 0 0 0 0 0 1 0 0 0 0 0 0 0 0 0 0 0 0 0 0 0 1 0 0 0 0 0 0 1 1 0 0 0 0 0 1 0 0 0 0 0 1 0 0 1 1 0 0 0 1 0 1 0 0 0 0 0 0 0 0 0 1 1 1 0 0 0 0 0 0 0	32 74 0.000501252 P 30490 maturation of SSU-rRNA 42 13 annotated: 0 0 0 0 0 0 0 0 1 0 0 0 0 0 0 0 0 0 0 0 0 0 0 0 1 0 0 0 0 0 0 1 1 0 0 0 0 0 1 0 0 0 0 0 1 0 0 1 1 0 0 0 1 0 1 0 0 0 0 0 0 0 0 0 1 1 1 0 0 0 0 0 0 0	32 74 0.000501252 P 30490 maturation of SSU-rRNA 42 13 annotated: 0 0 0 0 0 0 0 0 1 0 0 0 0 0 0 0 0 0 0 0 0 0 0 0 1 0 0 0 0 0 0 1 1 0 0 0 0 0 1 0 0 0 0 0 1 0 0 1 1 0 0 0 1 0 1 0 0 0 0 0 0 0 0 0 1 1 1 0 0 0 0 0 0 0
32 77 0.00000182319 P 71840 cellular component organization or biogenesis 378 50 annotated: 0 1 0 0 1 0 0 0 0 1 0 0 1 1 0 1 1 1 0 0 0 1 0 1 1 1 0 0 0 1 1 1 1 1 0 1 0 1 1 1 1 0 0 0 1 1 1 1 0 1 1 1 1 1 1 1 0 1 1 1 1 0 1 1 0 1 1 1 1 1 1 1 1 1 0 1 1	32 74 0.0000207729 P 6725 cellular aromatic compound metabolic process 380 47 annotated: 0 1 0 1 0 0 1 0 1 0 0 0 1 1 1 1 0 0 1 0 1 0 1 1 1 0 1 0 1 1 1 1 1 0 1 0 1 1 1 0 1 0 1 1 1 1 0 1 1 0 1 1 1 0 1 1 0 0 0 1 1 0 1 1 1 1 1 0 1 1 1 0 1 1	32 74 0.00077012 C 32040 small-subunit processome 25 10 annotated: 0 0 0 0 0 0 0 0 1 0 0 0 0 0 0 0 0 0 0 0 0 0 0 0 1 0 0 0 0 0 0 0 1 0 0 0 0 1 1 0 0 0 0 0 1 0 0 1 0 0 0 0 0 0 1 0 0 0 0 0 1 0 0 0 0 0 1 0 0 0 0 0 0 0	32 74 0.00213166 P 90305 nucleic acid phosphodiester bond hydrolysis 47 13 annotated: 0 0 0 0 0 0 0 0 1 0 0 0 1 1 0 0 0 0 1 0 0 0 0 0 1 0 0 0 0 1 0 0 0 0 0 0 0 0 1 0 0 0 0 0 1 0 0 0 1 0 0 0 0 0 1 0 0 0 0 0 0 0 0 0 1 1 1 0 0 0 0 0 0 0	32 74 0.00213166 P 90305 nucleic acid phosphodiester bond hydrolysis 47 13 annotated: 0 0 0 0 0 0 0 0 1 0 0 0 1 1 0 0 0 0 1 0 0 0 0 0 1 0 0 0 0 1 0 0 0 0 0 0 0 0 1 0 0 0 0 0 1 0 0 0 1 0 0 0 0 0 1 0 0 0 0 0 0 0 0 0 1 1 1 0 0 0 0 0 0 0	32 74 0.00077012 C 32040 small-subunit processome 25 10 annotated: 0 0 0 0 0 0 0 0 1 0 0 0 0 0 0 0 0 0 0 0 0 0 0 0 1 0 0 0 0 0 0 0 1 0 0 0 0 1 1 0 0 0 0 0 1 0 0 1 0 0 0 0 0 0 1 0 0 0 0 0 1 0 0 0 0 0 1 0 0 0 0 0 0 0	32 74 0.00077012 C 32040 small-subunit processome 25 10 annotated: 0 0 0 0 0 0 0 0 1 0 0 0 0 0 0 0 0 0 0 0 0 0 0 0 1 0 0 0 0 0 0 0 1 0 0 0 0 1 1 0 0 0 0 0 1 0 0 1 0 0 0 0 0 0 1 0 0 0 0 0 1 0 0 0 0 0 1 0 0 0 0 0 0 0	32 74 0.00077012 C 32040 small-subunit processome 25 10 annotated: 0 0 0 0 0 0 0 0 1 0 0 0 0 0 0 0 0 0 0 0 0 0 0 0 1 0 0 0 0 0 0 0 1 0 0 0 0 1 1 0 0 0 0 0 1 0 0 1 0 0 0 0 0 0 1 0 0 0 0 0 1 0 0 0 0 0 1 0 0 0 0 0 0 0	32 74 0.00077012 C 32040 small-subunit processome 25 10 annotated: 0 0 0 0 0 0 0 0 1 0 0 0 0 0 0 0 0 0 0 0 0 0 0 0 1 0 0 0 0 0 0 0 1 0 0 0 0 1 1 0 0 0 0 0 1 0 0 1 0 0 0 0 0 0 1 0 0 0 0 0 1 0 0 0 0 0 1 0 0 0 0 0 0 0
32 77 0.00000359836 C 5634 nucleus 412 52 annotated: 0 0 0 0 1 1 1 1 0 1 0 0 1 1 1 1 1 0 0 1 0 1 0 1 1 1 1 1 0 1 1 1 1 1 1 0 0 1 1 0 1 0 0 0 1 1 1 1 1 1 1 0 1 1 0 1 0 1 1 1 0 0 1 1 1 1 1 1 1 1 1 1 0 1 0 1 1	32 74 0.0000278453 C 30529 ribonucleoprotein complex 175 30 annotated: 0 1 0 0 1 0 0 0 1 0 0 1 1 0 0 1 0 0 0 0 0 0 0 0 1 0 0 0 1 1 1 1 1 0 0 0 0 1 1 0 0 0 0 0 1 1 0 1 0 0 0 0 0 0 1 1 1 1 0 1 1 1 0 0 1 1 1 1 0 0 1 0 0 1	32 74 0.00112759 C 30686 90S preribosome 38 12 annotated: 0 0 0 0 0 0 0 0 1 0 0 0 0 0 0 0 0 0 0 0 0 0 0 0 1 0 0 0 0 0 0 1 1 0 0 0 0 1 1 0 0 0 0 0 0 0 0 1 0 0 0 0 0 0 0 1 0 0 0 0 1 0 0 0 1 1 0 1 0 0 0 0 0 0	32 74 0.00335522 C 32991 macromolecular complex 381 43 annotated: 0 1 0 1 1 1 0 0 1 0 0 1 1 0 0 1 1 0 1 0 1 0 0 0 1 0 0 0 1 1 1 1 1 0 1 0 1 1 1 0 0 0 0 1 1 1 0 1 0 0 0 0 0 1 1 1 1 1 0 1 1 1 1 1 1 1 1 1 1 0 1 0 1 1	32 74 0.00335522 C 32991 macromolecular complex 381 43 annotated: 0 1 0 1 1 1 0 0 1 0 0 1 1 0 0 1 1 0 1 0 1 0 0 0 1 0 0 0 1 1 1 1 1 0 1 0 1 1 1 0 0 0 0 1 1 1 0 1 0 0 0 0 0 1 1 1 1 1 0 1 1 1 1 1 1 1 1 1 1 0 1 0 1 1	32 74 0.00112759 C 30686 90S preribosome 38 12 annotated: 0 0 0 0 0 0 0 0 1 0 0 0 0 0 0 0 0 0 0 0 0 0 0 0 1 0 0 0 0 0 0 1 1 0 0 0 0 1 1 0 0 0 0 0 0 0 0 1 0 0 0 0 0 0 0 1 0 0 0 0 1 0 0 0 1 1 0 1 0 0 0 0 0 0	32 74 0.00112759 C 30686 90S preribosome 38 12 annotated: 0 0 0 0 0 0 0 0 1 0 0 0 0 0 0 0 0 0 0 0 0 0 0 0 1 0 0 0 0 0 0 1 1 0 0 0 0 1 1 0 0 0 0 0 0 0 0 1 0 0 0 0 0 0 0 1 0 0 0 0 1 0 0 0 1 1 0 1 0 0 0 0 0 0	32 74 0.00112759 C 30686 90S preribosome 38 12 annotated: 0 0 0 0 0 0 0 0 1 0 0 0 0 0 0 0 0 0 0 0 0 0 0 0 1 0 0 0 0 0 0 1 1 0 0 0 0 1 1 0 0 0 0 0 0 0 0 1 0 0 0 0 0 0 0 1 0 0 0 0 1 0 0 0 1 1 0 1 0 0 0 0 0 0	32 74 0.00112759 C 30686 90S preribosome 38 12 annotated: 0 0 0 0 0 0 0 0 1 0 0 0 0 0 0 0 0 0 0 0 0 0 0 0 1 0 0 0 0 0 0 1 1 0 0 0 0 1 1 0 0 0 0 0 0 0 0 1 0 0 0 0 0 0 0 1 0 0 0 0 1 0 0 0 1 1 0 1 0 0 0 0 0 0
32 77 0.00000417845 C 44452 nucleolar part 34 14 annotated: 0 0 0 0 1 0 0 0 0 0 0 0 0 1 0 0 0 0 0 0 0 0 0 0 0 1 0 0 0 0 0 0 1 1 0 0 0 1 1 0 1 0 0 0 0 1 0 0 0 0 0 0 0 0 0 0 0 0 1 0 0 0 0 1 0 1 0 0 0 0 0 1 0 0 0 1 0	32 74 0.0000336691 P 46483 heterocycle metabolic process 385 47 annotated: 0 1 0 1 0 0 1 0 1 0 0 0 1 1 1 1 0 0 1 0 1 0 1 1 1 0 1 0 1 1 1 1 1 0 1 0 1 1 1 0 1 0 1 1 1 1 0 1 1 0 1 1 1 0 1 1 0 0 0 1 1 0 1 1 1 1 1 0 1 1 1 0 1 1	32 74 0.00178114 P 469 cleavage involved in rRNA processing 33 11 annotated: 0 0 0 0 0 0 0 0 1 0 0 0 1 0 0 0 0 0 0 0 0 0 0 0 1 0 0 0 0 1 0 0 0 0 0 0 0 0 1 0 0 0 0 0 1 0 0 0 1 0 0 0 0 0 1 0 0 0 0 0 0 0 0 0 1 1 1 0 0 0 0 0 0 0	32 74 0.00355486 P 447 endonucleolytic cleavage in ITS1 to separate SSU-rRNA from 5.8S rRNA and LSU-rRNA from tricis 23 9 annotated: 0 0 0 0 0 0 0 0 1 0 0 0 0 0 0 0 0 0 0 0 0 0 0 0 1 0 0 0 0 0 0 0 0 0 0 0 0 0 1 0 0 0 0 0 1 0 0 0 1 0 0 0 0 0 1 0 0 0 0 0 0 0 0 0 1 1 1 0 0 0 0 0 0 0	32 74 0.00355486 P 447 endonucleolytic cleavage in ITS1 to separate SSU-rRNA from 5.8S rRNA and LSU-rRNA from tricis 23 9 annotated: 0 0 0 0 0 0 0 0 1 0 0 0 0 0 0 0 0 0 0 0 0 0 0 0 1 0 0 0 0 0 0 0 0 0 0 0 0 0 1 0 0 0 0 0 1 0 0 0 1 0 0 0 0 0 1 0 0 0 0 0 0 0 0 0 1 1 1 0 0 0 0 0 0 0	32 74 0.00178114 P 469 cleavage involved in rRNA processing 33 11 annotated: 0 0 0 0 0 0 0 0 1 0 0 0 1 0 0 0 0 0 0 0 0 0 0 0 1 0 0 0 0 1 0 0 0 0 0 0 0 0 1 0 0 0 0 0 1 0 0 0 1 0 0 0 0 0 1 0 0 0 0 0 0 0 0 0 1 1 1 0 0 0 0 0 0 0	32 74 0.00178114 P 469 cleavage involved in rRNA processing 33 11 annotated: 0 0 0 0 0 0 0 0 1 0 0 0 1 0 0 0 0 0 0 0 0 0 0 0 1 0 0 0 0 1 0 0 0 0 0 0 0 0 1 0 0 0 0 0 1 0 0 0 1 0 0 0 0 0 1 0 0 0 0 0 0 0 0 0 1 1 1 0 0 0 0 0 0 0	32 74 0.00178114 P 469 cleavage involved in rRNA processing 33 11 annotated: 0 0 0 0 0 0 0 0 1 0 0 0 1 0 0 0 0 0 0 0 0 0 0 0 1 0 0 0 0 1 0 0 0 0 0 0 0 0 1 0 0 0 0 0 1 0 0 0 1 0 0 0 0 0 1 0 0 0 0 0 0 0 0 0 1 1 1 0 0 0 0 0 0 0	32 74 0.00178114 P 469 cleavage involved in rRNA processing 33 11 annotated: 0 0 0 0 0 0 0 0 1 0 0 0 1 0 0 0 0 0 0 0 0 0 0 0 1 0 0 0 0 1 0 0 0 0 0 0 0 0 1 0 0 0 0 0 1 0 0 0 1 0 0 0 0 0 1 0 0 0 0 0 0 0 0 0 1 1 1 0 0 0 0 0 0 0
32 77 0.00000427231 C 30529 ribonucleoprotein complex 175 32 annotated: 0 0 1 0 0 1 0 0 0 1 0 0 1 1 0 0 1 0 0 0 0 0 0 0 0 1 0 0 0 1 1 1 1 1 0 0 0 0 1 1 1 0 0 0 0 0 1 1 0 1 0 0 1 0 0 0 0 1 1 1 1 0 1 1 1 0 0 1 1 1 1 0 0 1 0 0 1	32 74 0.0000406358 P 42274 ribosomal small subunit biogenesis 54 16 annotated: 0 0 0 0 0 0 0 0 1 0 0 0 0 0 0 0 0 0 0 0 0 0 0 0 1 0 0 0 0 0 0 1 1 0 0 0 0 1 1 0 0 0 0 0 1 0 0 1 1 0 0 0 1 0 1 0 1 0 0 0 1 0 0 0 1 1 1 0 0 0 0 0 0 0	32 74 0.00213166 P 90305 nucleic acid phosphodiester bond hydrolysis 47 13 annotated: 0 0 0 0 0 0 0 0 1 0 0 0 1 1 0 0 0 0 1 0 0 0 0 0 1 0 0 0 0 1 0 0 0 0 0 0 0 0 1 0 0 0 0 0 1 0 0 0 1 0 0 0 0 0 1 0 0 0 0 0 0 0 0 0 1 1 1 0 0 0 0 0 0 0	32 74 0.00382338 P 90502 RNA phosphodiester bond hydrolysis, endonucleolytic 29 10 annotated: 0 0 0 0 0 0 0 0 1 0 0 0 0 0 0 0 0 0 0 0 0 0 0 0 1 0 0 0 0 1 0 0 0 0 0 0 0 0 1 0 0 0 0 0 1 0 0 0 1 0 0 0 0 0 1 0 0 0 0 0 0 0 0 0 1 1 1 0 0 0 0 0 0 0	32 74 0.00382338 P 90502 RNA phosphodiester bond hydrolysis, endonucleolytic 29 10 annotated: 0 0 0 0 0 0 0 0 1 0 0 0 0 0 0 0 0 0 0 0 0 0 0 0 1 0 0 0 0 1 0 0 0 0 0 0 0 0 1 0 0 0 0 0 1 0 0 0 1 0 0 0 0 0 1 0 0 0 0 0 0 0 0 0 1 1 1 0 0 0 0 0 0 0	32 74 0.00213166 P 90305 nucleic acid phosphodiester bond hydrolysis 47 13 annotated: 0 0 0 0 0 0 0 0 1 0 0 0 1 1 0 0 0 0 1 0 0 0 0 0 1 0 0 0 0 1 0 0 0 0 0 0 0 0 1 0 0 0 0 0 1 0 0 0 1 0 0 0 0 0 1 0 0 0 0 0 0 0 0 0 1 1 1 0 0 0 0 0 0 0	32 74 0.00213166 P 90305 nucleic acid phosphodiester bond hydrolysis 47 13 annotated: 0 0 0 0 0 0 0 0 1 0 0 0 1 1 0 0 0 0 1 0 0 0 0 0 1 0 0 0 0 1 0 0 0 0 0 0 0 0 1 0 0 0 0 0 1 0 0 0 1 0 0 0 0 0 1 0 0 0 0 0 0 0 0 0 1 1 1 0 0 0 0 0 0 0	32 74 0.00213166 P 90305 nucleic acid phosphodiester bond hydrolysis 47 13 annotated: 0 0 0 0 0 0 0 0 1 0 0 0 1 1 0 0 0 0 1 0 0 0 0 0 1 0 0 0 0 1 0 0 0 0 0 0 0 0 1 0 0 0 0 0 1 0 0 0 1 0 0 0 0 0 1 0 0 0 0 0 0 0 0 0 1 1 1 0 0 0 0 0 0 0	32 74 0.00213166 P 90305 nucleic acid phosphodiester bond hydrolysis 47 13 annotated: 0 0 0 0 0 0 0 0 1 0 0 0 1 1 0 0 0 0 1 0 0 0 0 0 1 0 0 0 0 1 0 0 0 0 0 0 0 0 1 0 0 0 0 0 1 0 0 0 1 0 0 0 0 0 1 0 0 0 0 0 0 0 0 0 1 1 1 0 0 0 0 0 0 0
32 77 0.00000779407 P 6139 nucleobase-containing compound metabolic process 365 48 annotated: 0 0 1 0 1 0 0 1 0 1 0 0 0 1 1 1 1 0 0 1 0 1 0 1 1 1 0 1 0 1 1 1 1 1 0 1 0 1 1 0 1 0 1 0 1 1 1 1 0 1 1 0 1 1 1 1 0 1 1 0 0 0 1 1 0 1 1 1 1 1 0 1 1 1 0 1 1	32 74 0.0000726548 P 44260 cellular macromolecule metabolic process 452 51 annotated: 0 1 1 1 0 0 1 0 1 0 0 0 1 1 1 1 0 0 1 0 1 0 1 1 1 1 1 0 1 1 1 1 1 0 0 1 1 1 1 0 1 0 1 1 1 1 0 1 1 0 1 1 1 1 1 1 0 1 0 1 1 0 1 1 1 1 1 0 1 1 1 0 1 1	32 74 0.00335522 C 32991 macromolecular complex 381 43 annotated: 0 1 0 1 1 1 0 0 1 0 0 1 1 0 0 1 1 0 1 0 1 0 0 0 1 0 0 0 1 1 1 1 1 0 1 0 1 1 1 0 0 0 0 1 1 1 0 1 0 0 0 0 0 1 1 1 1 1 0 1 1 1 1 1 1 1 1 1 1 0 1 0 1 1	32 74 0.00641987 C 30687 preribosome, large subunit precursor 44 12 annotated: 0 0 0 0 1 0 0 0 0 0 0 0 0 0 0 1 0 0 0 0 0 0 0 0 0 0 0 0 1 1 1 1 0 0 0 0 0 0 0 0 0 0 0 0 0 1 0 0 0 0 0 0 0 0 0 1 0 0 0 1 0 0 0 0 0 0 0 1 0 0 1 0 0 1	32 74 0.00641987 C 30687 preribosome, large subunit precursor 44 12 annotated: 0 0 0 0 1 0 0 0 0 0 0 0 0 0 0 1 0 0 0 0 0 0 0 0 0 0 0 0 1 1 1 1 0 0 0 0 0 0 0 0 0 0 0 0 0 1 0 0 0 0 0 0 0 0 0 1 0 0 0 1 0 0 0 0 0 0 0 1 0 0 1 0 0 1	32 74 0.00335522 C 32991 macromolecular complex 381 43 annotated: 0 1 0 1 1 1 0 0 1 0 0 1 1 0 0 1 1 0 1 0 1 0 0 0 1 0 0 0 1 1 1 1 1 0 1 0 1 1 1 0 0 0 0 1 1 1 0 1 0 0 0 0 0 1 1 1 1 1 0 1 1 1 1 1 1 1 1 1 1 0 1 0 1 1	32 74 0.00335522 C 32991 macromolecular complex 381 43 annotated: 0 1 0 1 1 1 0 0 1 0 0 1 1 0 0 1 1 0 1 0 1 0 0 0 1 0 0 0 1 1 1 1 1 0 1 0 1 1 1 0 0 0 0 1 1 1 0 1 0 0 0 0 0 1 1 1 1 1 0 1 1 1 1 1 1 1 1 1 1 0 1 0 1 1	32 74 0.00335522 C 32991 macromolecular complex 381 43 annotated: 0 1 0 1 1 1 0 0 1 0 0 1 1 0 0 1 1 0 1 0 1 0 0 0 1 0 0 0 1 1 1 1 1 0 1 0 1 1 1 0 0 0 0 1 1 1 0 1 0 0 0 0 0 1 1 1 1 1 0 1 1 1 1 1 1 1 1 1 1 0 1 0 1 1	32 74 0.00335522 C 32991 macromolecular complex 381 43 annotated: 0 1 0 1 1 1 0 0 1 0 0 1 1 0 0 1 1 0 1 0 1 0 0 0 1 0 0 0 1 1 1 1 1 0 1 0 1 1 1 0 0 0 0 1 1 1 0 1 0 0 0 0 0 1 1 1 1 1 0 1 1 1 1 1 1 1 1 1 1 0 1 0 1 1
32 77 0.00000981149 P 42274 ribosomal small subunit biogenesis 54 17 annotated: 0 0 0 0 0 0 0 0 0 1 0 0 0 0 0 0 0 0 0 0 0 0 0 0 0 1 0 0 0 0 0 0 1 1 0 0 0 0 1 0 1 0 0 0 0 0 1 0 0 1 1 0 1 0 0 1 0 1 0 1 0 0 0 1 0 0 0 1 1 1 0 0 0 0 0 0 0	32 74 0.0000943207 C 44446 intracellular organelle part 455 51 annotated: 0 0 0 1 1 1 0 1 1 0 0 1 1 0 1 1 0 1 1 0 0 1 1 1 1 0 1 0 1 1 1 1 1 0 0 0 1 1 1 0 1 0 1 1 1 1 1 1 1 0 1 0 0 1 1 1 1 0 1 1 1 1 1 1 1 1 1 1 1 0 1 0 1 1	32 74 0.00355486 P 447 endonucleolytic cleavage in ITS1 to separate SSU-rRNA from 5.8S rRNA and LSU-rRNA from tricis 23 9 annotated: 0 0 0 0 0 0 0 0 1 0 0 0 0 0 0 0 0 0 0 0 0 0 0 0 1 0 0 0 0 0 0 0 0 0 0 0 0 0 1 0 0 0 0 0 1 0 0 0 1 0 0 0 0 0 1 0 0 0 0 0 0 0 0 0 1 1 1 0 0 0 0 0 0 0			32 74 0.00355486 P 447 endonucleolytic cleavage in ITS1 to separate SSU-rRNA from 5.8S rRNA and LSU-rRNA from tricis 23 9 annotated: 0 0 0 0 0 0 0 0 1 0 0 0 0 0 0 0 0 0 0 0 0 0 0 0 1 0 0 0 0 0 0 0 0 0 0 0 0 0 1 0 0 0 0 0 1 0 0 0 1 0 0 0 0 0 1 0 0 0 0 0 0 0 0 0 1 1 1 0 0 0 0 0 0 0	32 74 0.00355486 P 447 endonucleolytic cleavage in ITS1 to separate SSU-rRNA from 5.8S rRNA and LSU-rRNA from tricis 23 9 annotated: 0 0 0 0 0 0 0 0 1 0 0 0 0 0 0 0 0 0 0 0 0 0 0 0 1 0 0 0 0 0 0 0 0 0 0 0 0 0 1 0 0 0 0 0 1 0 0 0 1 0 0 0 0 0 1 0 0 0 0 0 0 0 0 0 1 1 1 0 0 0 0 0 0 0	32 74 0.00355486 P 447 endonucleolytic cleavage in ITS1 to separate SSU-rRNA from 5.8S rRNA and LSU-rRNA from tricis 23 9 annotated: 0 0 0 0 0 0 0 0 1 0 0 0 0 0 0 0 0 0 0 0 0 0 0 0 1 0 0 0 0 0 0 0 0 0 0 0 0 0 1 0 0 0 0 0 1 0 0 0 1 0 0 0 0 0 1 0 0 0 0 0 0 0 0 0 1 1 1 0 0 0 0 0 0 0	32 74 0.00355486 P 447 endonucleolytic cleavage in ITS1 to separate SSU-rRNA from 5.8S rRNA and LSU-rRNA from tricis 23 9 annotated: 0 0 0 0 0 0 0 0 1 0 0 0 0 0 0 0 0 0 0 0 0 0 0 0 1 0 0 0 0 0 0 0 0 0 0 0 0 0 1 0 0 0 0 0 1 0 0 0 1 0 0 0 0 0 1 0 0 0 0 0 0 0 0 0 1 1 1 0 0 0 0 0 0 0
32 77 0.0000192599 P 34641 cellular nitrogen compound metabolic process 401 50 annotated: 0 0 1 0 1 0 0 1 0 1 0 0 0 1 1 1 1 0 0 1 0 1 0 1 1 1 0 1 0 1 1 1 1 1 0 1 1 1 1 0 1 0 1 0 1 1 1 1 0 1 1 0 1 1 1 1 1 1 1 0 0 0 1 1 0 1 1 1 1 1 0 1 1 1 0 1 1	32 74 0.00010854 P 43170 macromolecule metabolic process 472 52 annotated: 0 1 1 1 0 0 1 0 1 0 0 0 1 1 1 1 0 0 1 0 1 0 1 1 1 1 1 0 1 1 1 1 1 0 0 1 1 1 1 0 1 0 1 1 1 1 0 1 1 1 1 1 1 1 1 1 0 1 0 1 1 0 1 1 1 1 1 0 1 1 1 0 1 1	32 74 0.00382338 P 90502 RNA phosphodiester bond hydrolysis, endonucleolytic 29 10 annotated: 0 0 0 0 0 0 0 0 1 0 0 0 0 0 0 0 0 0 0 0 0 0 0 0 1 0 0 0 0 1 0 0 0 0 0 0 0 0 1 0 0 0 0 0 1 0 0 0 1 0 0 0 0 0 1 0 0 0 0 0 0 0 0 0 1 1 1 0 0 0 0 0 0 0	33 57 index: 437 517 530 568 571 575 581 588 589 591 592 596 599 612 619 620 623 626 629 632 633 637 643 644 645 646 650 651 653 661 663 665 666 671 682 684 687 688 691 698 717 719 720 723 729 731 735 736 740 741 742 743 748 752 755 757 759	33 57 index: 437 517 530 568 571 575 581 588 589 591 592 596 599 612 619 620 623 626 629 632 633 637 643 644 645 646 650 651 653 661 663 665 666 671 682 684 687 688 691 698 717 719 720 723 729 731 735 736 740 741 742 743 748 752 755 757 759	32 74 0.00382338 P 90502 RNA phosphodiester bond hydrolysis, endonucleolytic 29 10 annotated: 0 0 0 0 0 0 0 0 1 0 0 0 0 0 0 0 0 0 0 0 0 0 0 0 1 0 0 0 0 1 0 0 0 0 0 0 0 0 1 0 0 0 0 0 1 0 0 0 1 0 0 0 0 0 1 0 0 0 0 0 0 0 0 0 1 1 1 0 0 0 0 0 0 0	32 74 0.00382338 P 90502 RNA phosphodiester bond hydrolysis, endonucleolytic 29 10 annotated: 0 0 0 0 0 0 0 0 1 0 0 0 0 0 0 0 0 0 0 0 0 0 0 0 1 0 0 0 0 1 0 0 0 0 0 0 0 0 1 0 0 0 0 0 1 0 0 0 1 0 0 0 0 0 1 0 0 0 0 0 0 0 0 0 1 1 1 0 0 0 0 0 0 0	32 74 0.00382338 P 90502 RNA phosphodiester bond hydrolysis, endonucleolytic 29 10 annotated: 0 0 0 0 0 0 0 0 1 0 0 0 0 0 0 0 0 0 0 0 0 0 0 0 1 0 0 0 0 1 0 0 0 0 0 0 0 0 1 0 0 0 0 0 1 0 0 0 1 0 0 0 0 0 1 0 0 0 0 0 0 0 0 0 1 1 1 0 0 0 0 0 0 0	32 74 0.00382338 P 90502 RNA phosphodiester bond hydrolysis, endonucleolytic 29 10 annotated: 0 0 0 0 0 0 0 0 1 0 0 0 0 0 0 0 0 0 0 0 0 0 0 0 1 0 0 0 0 1 0 0 0 0 0 0 0 0 1 0 0 0 0 0 1 0 0 0 1 0 0 0 0 0 1 0 0 0 0 0 0 0 0 0 1 1 1 0 0 0 0 0 0 0
32 77 0.0000356084 P 6725 cellular aromatic compound metabolic process 380 48 annotated: 0 0 1 0 1 0 0 1 0 1 0 0 0 1 1 1 1 0 0 1 0 1 0 1 1 1 0 1 0 1 1 1 1 1 0 1 0 1 1 0 1 0 1 0 1 1 1 1 0 1 1 0 1 1 1 1 0 1 1 0 0 0 1 1 0 1 1 1 1 1 0 1 1 1 0 1 1	32 74 0.000112066 C 44422 organelle part 457 51 annotated: 0 0 0 1 1 1 0 1 1 0 0 1 1 0 1 1 0 1 1 0 0 1 1 1 1 0 1 0 1 1 1 1 1 0 0 0 1 1 1 0 1 0 1 1 1 1 1 1 1 0 1 0 0 1 1 1 1 0 1 1 1 1 1 1 1 1 1 1 1 0 1 0 1 1	32 74 0.00641987 C 30687 preribosome, large subunit precursor 44 12 annotated: 0 0 0 0 1 0 0 0 0 0 0 0 0 0 0 1 0 0 0 0 0 0 0 0 0 0 0 0 1 1 1 1 0 0 0 0 0 0 0 0 0 0 0 0 0 1 0 0 0 0 0 0 0 0 0 1 0 0 0 1 0 0 0 0 0 0 0 1 0 0 1 0 0 1	33 57 sysname: YBR069C YML080W YNL163C YPR159W YBL005W YBR030W YBR201W YCR105W YDL031W YDL060W YDL111C YDR007W YDR101C YDR361C YER006W YER126C YGL026C YGL097W YGL171W YGR068C YGR092W YGR145W YGR228W YGR245C YGR260W YGR283C YHL013C YHR003C YHR071W YHR216W YIL127C YIR026C YIR032C YJL158C YKL114C YKL202W YLL034C YLR008C YLR099C YLR296W YNL113W YNL124W YNL132W YNL207W YOL041C YOL080C YOR146W YOR203W …	33 57 sysname: YBR069C YML080W YNL163C YPR159W YBL005W YBR030W YBR201W YCR105W YDL031W YDL060W YDL111C YDR007W YDR101C YDR361C YER006W YER126C YGL026C YGL097W YGL171W YGR068C YGR092W YGR145W YGR228W YGR245C YGR260W YGR283C YHL013C YHR003C YHR071W YHR216W YIL127C YIR026C YIR032C YJL158C YKL114C YKL202W YLL034C YLR008C YLR099C YLR296W YNL113W YNL124W YNL132W YNL207W YOL041C YOL080C YOR146W YOR203W …	32 74 0.00641987 C 30687 preribosome, large subunit precursor 44 12 annotated: 0 0 0 0 1 0 0 0 0 0 0 0 0 0 0 1 0 0 0 0 0 0 0 0 0 0 0 0 1 1 1 1 0 0 0 0 0 0 0 0 0 0 0 0 0 1 0 0 0 0 0 0 0 0 0 1 0 0 0 1 0 0 0 0 0 0 0 1 0 0 1 0 0 1	32 74 0.00641987 C 30687 preribosome, large subunit precursor 44 12 annotated: 0 0 0 0 1 0 0 0 0 0 0 0 0 0 0 1 0 0 0 0 0 0 0 0 0 0 0 0 1 1 1 1 0 0 0 0 0 0 0 0 0 0 0 0 0 1 0 0 0 0 0 0 0 0 0 1 0 0 0 1 0 0 0 0 0 0 0 1 0 0 1 0 0 1	32 74 0.00641987 C 30687 preribosome, large subunit precursor 44 12 annotated: 0 0 0 0 1 0 0 0 0 0 0 0 0 0 0 1 0 0 0 0 0 0 0 0 0 0 0 0 1 1 1 1 0 0 0 0 0 0 0 0 0 0 0 0 0 1 0 0 0 0 0 0 0 0 0 1 0 0 0 1 0 0 0 0 0 0 0 1 0 0 1 0 0 1	32 74 0.00641987 C 30687 preribosome, large subunit precursor 44 12 annotated: 0 0 0 0 1 0 0 0 0 0 0 0 0 0 0 1 0 0 0 0 0 0 0 0 0 0 0 0 1 1 1 1 0 0 0 0 0 0 0 0 0 0 0 0 0 1 0 0 0 0 0 0 0 0 0 1 0 0 0 1 0 0 0 0 0 0 0 1 0 0 1 0 0 1
32 77 0.0000370844 P 1901360 organic cyclic compound metabolic process 394 49 annotated: 0 0 1 0 1 0 0 1 0 1 0 0 0 1 1 1 1 0 0 1 0 1 0 1 1 1 0 1 1 1 1 1 1 1 0 1 0 1 1 0 1 0 1 0 1 1 1 1 0 1 1 0 1 1 1 1 0 1 1 0 0 0 1 1 0 1 1 1 1 1 0 1 1 1 0 1 1	32 74 0.000244303 P 6807 nitrogen compound metabolic process 436 49 annotated: 0 1 0 1 0 0 1 0 1 0 0 0 1 1 1 1 0 0 1 0 1 0 1 1 1 0 1 0 1 1 1 1 1 0 1 1 1 1 1 0 1 0 1 1 1 1 0 1 1 0 1 1 1 1 1 1 0 0 0 1 1 0 1 1 1 1 1 0 1 1 1 0 1 1		33 57 clusters:	33 57 clusters:
32 77 0.0000576428 P 478 endonucleolytic cleavage involved in rRNA processing 24 11 annotated: 0 0 0 0 0 0 0 0 0 1 0 0 0 0 0 0 0 0 0 0 0 0 0 0 0 1 0 0 0 0 1 0 0 0 0 0 0 0 0 0 1 0 0 0 0 0 1 0 0 0 1 0 1 0 0 0 0 1 0 0 0 0 0 0 0 0 0 1 1 1 0 0 0 0 0 0 0	32 74 0.000364512 P 462 maturation of SSU-rRNA from tricistronic rRNA transcript (SSU-rRNA, 5.8S rRNA, LSU-rRNA) 41 13 annotated: 0 0 0 0 0 0 0 0 1 0 0 0 0 0 0 0 0 0 0 0 0 0 0 0 1 0 0 0 0 0 0 1 1 0 0 0 0 0 1 0 0 0 0 0 1 0 0 1 1 0 0 0 1 0 1 0 0 0 0 0 0 0 0 0 1 1 1 0 0 0 0 0 0 0	33 58 index: 437 517 530 568 571 575 581 588 589 591 592 596 599 612 619 620 623 626 629 632 633 637 643 644 645 646 650 651 653 661 663 665 666 671 682 684 687 688 691 698 717 719 720 723 725 729 731 735 736 740 741 742 743 748 752 755 757 759	33 57 0.000161141 P 22613 ribonucleoprotein complex biogenesis 167 24 annotated: 0 0 1 0 0 0 0 0 1 1 1 0 1 1 1 1 0 1 1 0 0 1 0 1 0 0 0 0 0 0 0 1 0 0 0 0 1 0 0 0 1 1 1 1 1 1 0 0 0 0 1 0 1 0 0 1 1	33 57 0.000161141 P 22613 ribonucleoprotein complex biogenesis 167 24 annotated: 0 0 1 0 0 0 0 0 1 1 1 0 1 1 1 1 0 1 1 0 0 1 0 1 0 0 0 0 0 0 0 1 0 0 0 0 1 0 0 0 1 1 1 1 1 1 0 0 0 0 1 0 1 0 0 1 1	33 57 index: 437 517 530 568 571 575 581 588 589 591 592 596 599 612 619 620 623 626 629 632 633 637 643 644 645 646 650 651 653 661 663 665 666 671 682 684 687 688 691 698 717 719 720 723 729 731 735 736 740 741 742 743 748 752 755 757 759	33 57 index: 437 517 530 568 571 575 581 588 589 591 592 596 599 612 619 620 623 626 629 632 633 637 643 644 645 646 650 651 653 661 663 665 666 671 682 684 687 688 691 698 717 719 720 723 729 731 735 736 740 741 742 743 748 752 755 757 759	33 57 index: 437 517 530 568 571 575 581 588 589 591 592 596 599 612 619 620 623 626 629 632 633 637 643 644 645 646 650 651 653 661 663 665 666 671 682 684 687 688 691 698 717 719 720 723 729 731 735 736 740 741 742 743 748 752 755 757 759	33 57 index: 437 517 530 568 571 575 581 588 589 591 592 596 599 612 619 620 623 626 629 632 633 637 643 644 645 646 650 651 653 661 663 665 666 671 682 684 687 688 691 698 717 719 720 723 729 731 735 736 740 741 742 743 748 752 755 757 759
32 77 0.0000576428 P 479 endonucleolytic cleavage of tricistronic rRNA transcript (SSU-rRNA, 5.8S rRNA, LSU-rRNA) 24 11 annotated: 0 0 0 0 0 0 0 0 0 1 0 0 0 0 0 0 0 0 0 0 0 0 0 0 0 1 0 0 0 0 1 0 0 0 0 0 0 0 0 0 1 0 0 0 0 0 1 0 0 0 1 0 1 0 0 0 0 1 0 0 0 0 0 0 0 0 0 1 1 1 0 0 0 0 0 0 0	32 74 0.000487019 P 478 endonucleolytic cleavage involved in rRNA processing 24 10 annotated: 0 0 0 0 0 0 0 0 1 0 0 0 0 0 0 0 0 0 0 0 0 0 0 0 1 0 0 0 0 1 0 0 0 0 0 0 0 0 1 0 0 0 0 0 1 0 0 0 1 0 0 0 0 0 1 0 0 0 0 0 0 0 0 0 1 1 1 0 0 0 0 0 0 0	33 58 sysname: YBR069C YML080W YNL163C YPR159W YBL005W YBR030W YBR201W YCR105W YDL031W YDL060W YDL111C YDR007W YDR101C YDR361C YER006W YER126C YGL026C YGL097W YGL171W YGR068C YGR092W YGR145W YGR228W YGR245C YGR260W YGR283C YHL013C YHR003C YHR071W YHR216W YIL127C YIR026C YIR032C YJL158C YKL114C YKL202W YLL034C YLR008C YLR099C YLR296W YNL113W YNL124W YNL132W YNL207W YNL299W YOL041C YOL080C YOR146W …	33 57 0.000231296 P 42254 ribosome biogenesis 157 23 annotated: 0 0 1 0 0 0 0 0 1 1 1 0 1 1 1 1 0 1 1 0 0 1 0 1 0 0 0 0 0 0 0 1 0 0 0 0 1 0 0 0 1 1 1 1 1 1 0 0 0 0 1 0 1 0 0 1 0	33 57 0.000231296 P 42254 ribosome biogenesis 157 23 annotated: 0 0 1 0 0 0 0 0 1 1 1 0 1 1 1 1 0 1 1 0 0 1 0 1 0 0 0 0 0 0 0 1 0 0 0 0 1 0 0 0 1 1 1 1 1 1 0 0 0 0 1 0 1 0 0 1 0	33 57 sysname: YBR069C YML080W YNL163C YPR159W YBL005W YBR030W YBR201W YCR105W YDL031W YDL060W YDL111C YDR007W YDR101C YDR361C YER006W YER126C YGL026C YGL097W YGL171W YGR068C YGR092W YGR145W YGR228W YGR245C YGR260W YGR283C YHL013C YHR003C YHR071W YHR216W YIL127C YIR026C YIR032C YJL158C YKL114C YKL202W YLL034C YLR008C YLR099C YLR296W YNL113W YNL124W YNL132W YNL207W YOL041C YOL080C YOR146W YOR203W …	33 57 sysname: YBR069C YML080W YNL163C YPR159W YBL005W YBR030W YBR201W YCR105W YDL031W YDL060W YDL111C YDR007W YDR101C YDR361C YER006W YER126C YGL026C YGL097W YGL171W YGR068C YGR092W YGR145W YGR228W YGR245C YGR260W YGR283C YHL013C YHR003C YHR071W YHR216W YIL127C YIR026C YIR032C YJL158C YKL114C YKL202W YLL034C YLR008C YLR099C YLR296W YNL113W YNL124W YNL132W YNL207W YOL041C YOL080C YOR146W YOR203W …	33 57 sysname: YBR069C YML080W YNL163C YPR159W YBL005W YBR030W YBR201W YCR105W YDL031W YDL060W YDL111C YDR007W YDR101C YDR361C YER006W YER126C YGL026C YGL097W YGL171W YGR068C YGR092W YGR145W YGR228W YGR245C YGR260W YGR283C YHL013C YHR003C YHR071W YHR216W YIL127C YIR026C YIR032C YJL158C YKL114C YKL202W YLL034C YLR008C YLR099C YLR296W YNL113W YNL124W YNL132W YNL207W YOL041C YOL080C YOR146W YOR203W …	33 57 sysname: YBR069C YML080W YNL163C YPR159W YBL005W YBR030W YBR201W YCR105W YDL031W YDL060W YDL111C YDR007W YDR101C YDR361C YER006W YER126C YGL026C YGL097W YGL171W YGR068C YGR092W YGR145W YGR228W YGR245C YGR260W YGR283C YHL013C YHR003C YHR071W YHR216W YIL127C YIR026C YIR032C YJL158C YKL114C YKL202W YLL034C YLR008C YLR099C YLR296W YNL113W YNL124W YNL132W YNL207W YOL041C YOL080C YOR146W YOR203W …
32 77 0.0000578252 P 46483 heterocycle metabolic process 385 48 annotated: 0 0 1 0 1 0 0 1 0 1 0 0 0 1 1 1 1 0 0 1 0 1 0 1 1 1 0 1 0 1 1 1 1 1 0 1 0 1 1 0 1 0 1 0 1 1 1 1 0 1 1 0 1 1 1 1 0 1 1 0 0 0 1 1 0 1 1 1 1 1 0 1 1 1 0 1 1	32 74 0.000487019 P 479 endonucleolytic cleavage of tricistronic rRNA transcript (SSU-rRNA, 5.8S rRNA, LSU-rRNA) 24 10 annotated: 0 0 0 0 0 0 0 0 1 0 0 0 0 0 0 0 0 0 0 0 0 0 0 0 1 0 0 0 0 1 0 0 0 0 0 0 0 0 1 0 0 0 0 0 1 0 0 0 1 0 0 0 0 0 1 0 0 0 0 0 0 0 0 0 1 1 1 0 0 0 0 0 0 0	33 58 clusters: 32	33 57 0.00255119 C 5730 nucleolus 126 19 annotated: 0 0 0 0 0 0 0 0 1 1 1 0 1 0 1 1 0 0 1 0 0 1 0 1 0 1 0 0 0 0 1 0 0 0 0 0 1 0 0 0 1 0 1 0 1 1 0 0 0 0 1 0 1 0 0 1 0	33 57 0.00255119 C 5730 nucleolus 126 19 annotated: 0 0 0 0 0 0 0 0 1 1 1 0 1 0 1 1 0 0 1 0 0 1 0 1 0 1 0 0 0 0 1 0 0 0 0 0 1 0 0 0 1 0 1 0 1 1 0 0 0 0 1 0 1 0 0 1 0	33 57 clusters:	33 57 clusters:	33 57 clusters:	33 57 clusters:
32 77 0.0000725852 P 462 maturation of SSU-rRNA from tricistronic rRNA transcript (SSU-rRNA, 5.8S rRNA, LSU-rRNA) 41 14 annotated: 0 0 0 0 0 0 0 0 0 1 0 0 0 0 0 0 0 0 0 0 0 0 0 0 0 1 0 0 0 0 0 0 1 1 0 0 0 0 0 0 1 0 0 0 0 0 1 0 0 1 1 0 1 0 0 1 0 1 0 0 0 0 0 0 0 0 0 1 1 1 0 0 0 0 0 0 0	32 74 0.000501252 P 460 maturation of 5.8S rRNA 42 13 annotated: 0 0 0 0 0 0 0 0 1 0 0 0 0 0 0 0 0 0 0 0 0 0 0 0 1 0 0 0 0 1 0 1 0 0 0 0 0 0 1 0 0 0 0 0 1 0 0 0 1 0 0 0 0 0 1 1 0 0 0 0 0 0 0 0 1 1 1 0 0 0 0 0 0 1	33 58 0.000246035 P 22613 ribonucleoprotein complex biogenesis 167 24 annotated: 0 0 1 0 0 0 0 0 1 1 1 0 1 1 1 1 0 1 1 0 0 1 0 1 0 0 0 0 0 0 0 1 0 0 0 0 1 0 0 0 1 1 1 1 0 1 1 0 0 0 0 1 0 1 0 0 1 1			33 57 0.000161141 P 22613 ribonucleoprotein complex biogenesis 167 24 annotated: 0 0 1 0 0 0 0 0 1 1 1 0 1 1 1 1 0 1 1 0 0 1 0 1 0 0 0 0 0 0 0 1 0 0 0 0 1 0 0 0 1 1 1 1 1 1 0 0 0 0 1 0 1 0 0 1 1	33 57 0.000161141 P 22613 ribonucleoprotein complex biogenesis 167 24 annotated: 0 0 1 0 0 0 0 0 1 1 1 0 1 1 1 1 0 1 1 0 0 1 0 1 0 0 0 0 0 0 0 1 0 0 0 0 1 0 0 0 1 1 1 1 1 1 0 0 0 0 1 0 1 0 0 1 1	33 57 0.000161141 P 22613 ribonucleoprotein complex biogenesis 167 24 annotated: 0 0 1 0 0 0 0 0 1 1 1 0 1 1 1 1 0 1 1 0 0 1 0 1 0 0 0 0 0 0 0 1 0 0 0 0 1 0 0 0 1 1 1 1 1 1 0 0 0 0 1 0 1 0 0 1 1	33 57 0.000161141 P 22613 ribonucleoprotein complex biogenesis 167 24 annotated: 0 0 1 0 0 0 0 0 1 1 1 0 1 1 1 1 0 1 1 0 0 1 0 1 0 0 0 0 0 0 0 1 0 0 0 0 1 0 0 0 1 1 1 1 1 1 0 0 0 0 1 0 1 0 0 1 1
32 77 0.0000974429 C 32040 small-subunit processome 25 11 annotated: 0 0 0 0 0 0 0 0 0 1 0 0 0 0 0 0 0 0 0 0 0 0 0 0 0 1 0 0 0 0 0 0 0 1 0 0 0 0 1 0 1 0 0 0 0 0 1 0 0 1 0 0 1 0 0 0 0 1 0 0 0 0 0 1 0 0 0 0 0 1 0 0 0 0 0 0 0	32 74 0.000501252 P 466 maturation of 5.8S rRNA from tricistronic rRNA transcript (SSU-rRNA, 5.8S rRNA, LSU-rRNA) 42 13 annotated: 0 0 0 0 0 0 0 0 1 0 0 0 0 0 0 0 0 0 0 0 0 0 0 0 1 0 0 0 0 1 0 1 0 0 0 0 0 0 1 0 0 0 0 0 1 0 0 0 1 0 0 0 0 0 1 1 0 0 0 0 0 0 0 0 1 1 1 0 0 0 0 0 0 1	33 58 0.000346217 P 42254 ribosome biogenesis 157 23 annotated: 0 0 1 0 0 0 0 0 1 1 1 0 1 1 1 1 0 1 1 0 0 1 0 1 0 0 0 0 0 0 0 1 0 0 0 0 1 0 0 0 1 1 1 1 0 1 1 0 0 0 0 1 0 1 0 0 1 0	34 72 index: 64 92 103 137 188 189 237 269 290 299 763 769 772 774 775 782 784 787 791 794 798 801 831 834 838 844 849 853 867 876 879 880 881 882 886 888 896 904 912 913 924 937 939 941 942 944 949 954 960 971 978 983 985 998 999 1005 1006 1025 1027 1031 1033 1035 1043 1057 1073 1079 1082 1083 1088 1090 1092 1099	34 72 index: 64 92 103 137 188 189 237 269 290 299 763 769 772 774 775 782 784 787 791 794 798 801 831 834 838 844 849 853 867 876 879 880 881 882 886 888 896 904 912 913 924 937 939 941 942 944 949 954 960 971 978 983 985 998 999 1005 1006 1025 1027 1031 1033 1035 1043 1057 1073 1079 1082 1083 1088 1090 1092 1099	33 57 0.000231296 P 42254 ribosome biogenesis 157 23 annotated: 0 0 1 0 0 0 0 0 1 1 1 0 1 1 1 1 0 1 1 0 0 1 0 1 0 0 0 0 0 0 0 1 0 0 0 0 1 0 0 0 1 1 1 1 1 1 0 0 0 0 1 0 1 0 0 1 0	33 57 0.000231296 P 42254 ribosome biogenesis 157 23 annotated: 0 0 1 0 0 0 0 0 1 1 1 0 1 1 1 1 0 1 1 0 0 1 0 1 0 0 0 0 0 0 0 1 0 0 0 0 1 0 0 0 1 1 1 1 1 1 0 0 0 0 1 0 1 0 0 1 0	33 57 0.000231296 P 42254 ribosome biogenesis 157 23 annotated: 0 0 1 0 0 0 0 0 1 1 1 0 1 1 1 1 0 1 1 0 0 1 0 1 0 0 0 0 0 0 0 1 0 0 0 0 1 0 0 0 1 1 1 1 1 1 0 0 0 0 1 0 1 0 0 1 0	33 57 0.000231296 P 42254 ribosome biogenesis 157 23 annotated: 0 0 1 0 0 0 0 0 1 1 1 0 1 1 1 1 0 1 1 0 0 1 0 1 0 0 0 0 0 0 0 1 0 0 0 0 1 0 0 0 1 1 1 1 1 1 0 0 0 0 1 0 1 0 0 1 0
32 77 0.000103162 P 460 maturation of 5.8S rRNA 42 14 annotated: 0 0 0 0 0 0 0 0 0 1 0 0 0 0 0 0 0 0 0 0 0 0 0 0 0 1 0 0 0 0 1 0 1 0 0 0 0 0 0 0 1 0 0 0 0 0 1 0 0 0 1 0 1 0 0 0 0 1 1 0 0 0 0 0 0 0 0 1 1 1 0 0 0 0 0 0 1	32 74 0.000501252 P 30490 maturation of SSU-rRNA 42 13 annotated: 0 0 0 0 0 0 0 0 1 0 0 0 0 0 0 0 0 0 0 0 0 0 0 0 1 0 0 0 0 0 0 1 1 0 0 0 0 0 1 0 0 0 0 0 1 0 0 1 1 0 0 0 1 0 1 0 0 0 0 0 0 0 0 0 1 1 1 0 0 0 0 0 0 0	33 58 0.000729369 C 5730 nucleolus 126 20 annotated: 0 0 0 0 0 0 0 0 1 1 1 0 1 0 1 1 0 0 1 0 0 1 0 1 0 1 0 0 0 0 1 0 0 0 0 0 1 0 0 0 1 0 1 0 1 1 1 0 0 0 0 1 0 1 0 0 1 0	34 72 sysname: YBL015W YCL028W YCR011C YDR160W YHR173C YHR219W YLR093C YMR303C YOR065W YOR317W YAL016W YAL060W YAR009C YBL001C YBL002W YBL078C YBL113C YBR039W YBR079C YBR086C YBR095C YBR125C YDL021W YDL027C YDL085W YDL149W YDL197C YDL215C YDR177W YDR321W YDR356W YDR358W YDR380W YDR384C YDR516C YEL024W YER079W YFL054C YGL145W YGL191W YGR132C YHL032C YHR037W YHR053C YHR055C YHR087W YHR160C YIL036W …	34 72 sysname: YBL015W YCL028W YCR011C YDR160W YHR173C YHR219W YLR093C YMR303C YOR065W YOR317W YAL016W YAL060W YAR009C YBL001C YBL002W YBL078C YBL113C YBR039W YBR079C YBR086C YBR095C YBR125C YDL021W YDL027C YDL085W YDL149W YDL197C YDL215C YDR177W YDR321W YDR356W YDR358W YDR380W YDR384C YDR516C YEL024W YER079W YFL054C YGL145W YGL191W YGR132C YHL032C YHR037W YHR053C YHR055C YHR087W YHR160C YIL036W …	33 57 0.00255119 C 5730 nucleolus 126 19 annotated: 0 0 0 0 0 0 0 0 1 1 1 0 1 0 1 1 0 0 1 0 0 1 0 1 0 1 0 0 0 0 1 0 0 0 0 0 1 0 0 0 1 0 1 0 1 1 0 0 0 0 1 0 1 0 0 1 0	33 57 0.00255119 C 5730 nucleolus 126 19 annotated: 0 0 0 0 0 0 0 0 1 1 1 0 1 0 1 1 0 0 1 0 0 1 0 1 0 1 0 0 0 0 1 0 0 0 0 0 1 0 0 0 1 0 1 0 1 1 0 0 0 0 1 0 1 0 0 1 0	33 57 0.00255119 C 5730 nucleolus 126 19 annotated: 0 0 0 0 0 0 0 0 1 1 1 0 1 0 1 1 0 0 1 0 0 1 0 1 0 1 0 0 0 0 1 0 0 0 0 0 1 0 0 0 1 0 1 0 1 1 0 0 0 0 1 0 1 0 0 1 0	33 57 0.00255119 C 5730 nucleolus 126 19 annotated: 0 0 0 0 0 0 0 0 1 1 1 0 1 0 1 1 0 0 1 0 0 1 0 1 0 1 0 0 0 0 1 0 0 0 0 0 1 0 0 0 1 0 1 0 1 1 0 0 0 0 1 0 1 0 0 1 0
32 77 0.000103162 P 466 maturation of 5.8S rRNA from tricistronic rRNA transcript (SSU-rRNA, 5.8S rRNA, LSU-rRNA) 42 14 annotated: 0 0 0 0 0 0 0 0 0 1 0 0 0 0 0 0 0 0 0 0 0 0 0 0 0 1 0 0 0 0 1 0 1 0 0 0 0 0 0 0 1 0 0 0 0 0 1 0 0 0 1 0 1 0 0 0 0 1 1 0 0 0 0 0 0 0 0 1 1 1 0 0 0 0 0 0 1	32 74 0.00077012 C 32040 small-subunit processome 25 10 annotated: 0 0 0 0 0 0 0 0 1 0 0 0 0 0 0 0 0 0 0 0 0 0 0 0 1 0 0 0 0 0 0 0 1 0 0 0 0 1 1 0 0 0 0 0 1 0 0 1 0 0 0 0 0 0 1 0 0 0 0 0 1 0 0 0 0 0 1 0 0 0 0 0 0 0	33 58 0.00436487 C 31981 nuclear lumen 166 22 annotated: 0 0 0 0 0 0 0 0 1 1 1 0 1 0 1 1 0 1 1 0 0 1 0 1 0 1 0 0 0 0 1 0 0 0 0 0 1 0 0 0 1 1 1 0 1 1 1 0 0 0 0 1 0 1 0 0 1 0	34 72 clusters:	34 72 clusters:
32 77 0.000103162 P 30490 maturation of SSU-rRNA 42 14 annotated: 0 0 0 0 0 0 0 0 0 1 0 0 0 0 0 0 0 0 0 0 0 0 0 0 0 1 0 0 0 0 0 0 1 1 0 0 0 0 0 0 1 0 0 0 0 0 1 0 0 1 1 0 1 0 0 1 0 1 0 0 0 0 0 0 0 0 0 1 1 1 0 0 0 0 0 0 0	32 74 0.00112759 C 30686 90S preribosome 38 12 annotated: 0 0 0 0 0 0 0 0 1 0 0 0 0 0 0 0 0 0 0 0 0 0 0 0 1 0 0 0 0 0 0 1 1 0 0 0 0 1 1 0 0 0 0 0 0 0 0 1 0 0 0 0 0 0 0 1 0 0 0 0 1 0 0 0 1 1 0 1 0 0 0 0 0 0				34 72 index: 64 92 103 137 188 189 237 269 290 299 763 769 772 774 775 782 784 787 791 794 798 801 831 834 838 844 849 853 867 876 879 880 881 882 886 888 896 904 912 913 924 937 939 941 942 944 949 954 960 971 978 983 985 998 999 1005 1006 1025 1027 1031 1033 1035 1043 1057 1073 1079 1082 1083 1088 1090 1092 1099	34 72 index: 64 92 103 137 188 189 237 269 290 299 763 769 772 774 775 782 784 787 791 794 798 801 831 834 838 844 849 853 867 876 879 880 881 882 886 888 896 904 912 913 924 937 939 941 942 944 949 954 960 971 978 983 985 998 999 1005 1006 1025 1027 1031 1033 1035 1043 1057 1073 1079 1082 1083 1088 1090 1092 1099	34 72 index: 64 92 103 137 188 189 237 269 290 299 763 769 772 774 775 782 784 787 791 794 798 801 831 834 838 844 849 853 867 876 879 880 881 882 886 888 896 904 912 913 924 937 939 941 942 944 949 954 960 971 978 983 985 998 999 1005 1006 1025 1027 1031 1033 1035 1043 1057 1073 1079 1082 1083 1088 1090 1092 1099	34 72 index: 64 92 103 137 188 189 237 269 290 299 763 769 772 774 775 782 784 787 791 794 798 801 831 834 838 844 849 853 867 876 879 880 881 882 886 888 896 904 912 913 924 937 939 941 942 944 949 954 960 971 978 983 985 998 999 1005 1006 1025 1027 1031 1033 1035 1043 1057 1073 1079 1082 1083 1088 1090 1092 1099
32 77 0.000155602 P 44260 cellular macromolecule metabolic process 452 52 annotated: 0 0 1 1 1 0 0 1 0 1 0 0 0 1 1 1 1 0 0 1 0 1 0 1 1 1 1 1 0 1 1 1 1 1 0 0 1 1 1 0 1 0 1 0 1 1 1 1 0 1 1 0 1 1 1 1 1 1 1 0 1 0 1 1 0 1 1 1 1 1 0 1 1 1 0 1 1	32 74 0.00178114 P 469 cleavage involved in rRNA processing 33 11 annotated: 0 0 0 0 0 0 0 0 1 0 0 0 1 0 0 0 0 0 0 0 0 0 0 0 1 0 0 0 0 1 0 0 0 0 0 0 0 0 1 0 0 0 0 0 1 0 0 0 1 0 0 0 0 0 1 0 0 0 0 0 0 0 0 0 1 1 1 0 0 0 0 0 0 0	34 72 index: 64 92 103 137 188 189 237 269 290 299 763 769 772 774 775 782 784 787 791 794 798 801 831 834 838 844 849 853 867 876 879 880 881 882 886 888 896 904 912 913 924 937 939 941 942 944 949 954 960 971 978 983 985 998 999 1005 1006 1025 1027 1031 1033 1035 1043 1057 1073 1079 1082 1083 1088 1090 1092 1099	35 12 index: 313 323 325 329 355 398 400 647 672 696 697 760	35 12 index: 313 323 325 329 355 398 400 647 672 696 697 760	34 72 sysname: YBL015W YCL028W YCR011C YDR160W YHR173C YHR219W YLR093C YMR303C YOR065W YOR317W YAL016W YAL060W YAR009C YBL001C YBL002W YBL078C YBL113C YBR039W YBR079C YBR086C YBR095C YBR125C YDL021W YDL027C YDL085W YDL149W YDL197C YDL215C YDR177W YDR321W YDR356W YDR358W YDR380W YDR384C YDR516C YEL024W YER079W YFL054C YGL145W YGL191W YGR132C YHL032C YHR037W YHR053C YHR055C YHR087W YHR160C YIL036W …	34 72 sysname: YBL015W YCL028W YCR011C YDR160W YHR173C YHR219W YLR093C YMR303C YOR065W YOR317W YAL016W YAL060W YAR009C YBL001C YBL002W YBL078C YBL113C YBR039W YBR079C YBR086C YBR095C YBR125C YDL021W YDL027C YDL085W YDL149W YDL197C YDL215C YDR177W YDR321W YDR356W YDR358W YDR380W YDR384C YDR516C YEL024W YER079W YFL054C YGL145W YGL191W YGR132C YHL032C YHR037W YHR053C YHR055C YHR087W YHR160C YIL036W …	34 72 sysname: YBL015W YCL028W YCR011C YDR160W YHR173C YHR219W YLR093C YMR303C YOR065W YOR317W YAL016W YAL060W YAR009C YBL001C YBL002W YBL078C YBL113C YBR039W YBR079C YBR086C YBR095C YBR125C YDL021W YDL027C YDL085W YDL149W YDL197C YDL215C YDR177W YDR321W YDR356W YDR358W YDR380W YDR384C YDR516C YEL024W YER079W YFL054C YGL145W YGL191W YGR132C YHL032C YHR037W YHR053C YHR055C YHR087W YHR160C YIL036W …	34 72 sysname: YBL015W YCL028W YCR011C YDR160W YHR173C YHR219W YLR093C YMR303C YOR065W YOR317W YAL016W YAL060W YAR009C YBL001C YBL002W YBL078C YBL113C YBR039W YBR079C YBR086C YBR095C YBR125C YDL021W YDL027C YDL085W YDL149W YDL197C YDL215C YDR177W YDR321W YDR356W YDR358W YDR380W YDR384C YDR516C YEL024W YER079W YFL054C YGL145W YGL191W YGR132C YHL032C YHR037W YHR053C YHR055C YHR087W YHR160C YIL036W …
32 77 0.000201786 C 44446 intracellular organelle part 455 52 annotated: 0 0 0 0 1 1 1 0 1 1 0 0 1 1 0 1 1 0 1 1 0 0 1 1 1 1 0 1 0 1 1 1 1 1 0 0 0 1 1 0 1 0 1 0 1 1 1 1 1 1 1 0 1 1 0 0 1 1 1 1 0 1 1 1 1 1 1 1 1 1 1 1 0 1 0 1 1	32 74 0.00213166 P 90305 nucleic acid phosphodiester bond hydrolysis 47 13 annotated: 0 0 0 0 0 0 0 0 1 0 0 0 1 1 0 0 0 0 1 0 0 0 0 0 1 0 0 0 0 1 0 0 0 0 0 0 0 0 1 0 0 0 0 0 1 0 0 0 1 0 0 0 0 0 1 0 0 0 0 0 0 0 0 0 1 1 1 0 0 0 0 0 0 0	34 72 sysname: YBL015W YCL028W YCR011C YDR160W YHR173C YHR219W YLR093C YMR303C YOR065W YOR317W YAL016W YAL060W YAR009C YBL001C YBL002W YBL078C YBL113C YBR039W YBR079C YBR086C YBR095C YBR125C YDL021W YDL027C YDL085W YDL149W YDL197C YDL215C YDR177W YDR321W YDR356W YDR358W YDR380W YDR384C YDR516C YEL024W YER079W YFL054C YGL145W YGL191W YGR132C YHL032C YHR037W YHR053C YHR055C YHR087W YHR160C YIL036W …	35 12 sysname: YAL012W YDR064W YDR213W YDR454C YIL123W YOL127W YOR167C YGR285C YJL171C YLR197W YLR198C YPR187W	35 12 sysname: YAL012W YDR064W YDR213W YDR454C YIL123W YOL127W YOR167C YGR285C YJL171C YLR197W YLR198C YPR187W	34 72 clusters:	34 72 clusters:	34 72 clusters:	34 72 clusters:
32 77 0.000218105 C 30686 90S preribosome 38 13 annotated: 0 0 0 0 0 0 0 0 0 1 0 0 0 0 0 0 0 0 0 0 0 0 0 0 0 1 0 0 0 0 0 0 1 1 0 0 0 0 1 0 1 0 0 0 0 0 0 0 0 1 0 0 1 0 0 0 0 0 1 0 0 0 0 1 0 0 0 1 1 0 1 0 0 0 0 0 0	32 74 0.00335522 C 32991 macromolecular complex 381 43 annotated: 0 1 0 1 1 1 0 0 1 0 0 1 1 0 0 1 1 0 1 0 1 0 0 0 1 0 0 0 1 1 1 1 1 0 1 0 1 1 1 0 0 0 0 1 1 1 0 1 0 0 0 0 0 1 1 1 1 1 0 1 1 1 1 1 1 1 1 1 1 0 1 0 1 1	34 72 clusters: 39	35 12 clusters:	35 12 clusters:
32 77 0.000239565 C 44422 organelle part 457 52 annotated: 0 0 0 0 1 1 1 0 1 1 0 0 1 1 0 1 1 0 1 1 0 0 1 1 1 1 0 1 0 1 1 1 1 1 0 0 0 1 1 0 1 0 1 0 1 1 1 1 1 1 1 0 1 1 0 0 1 1 1 1 0 1 1 1 1 1 1 1 1 1 1 1 0 1 0 1 1	32 74 0.00355486 P 447 endonucleolytic cleavage in ITS1 to separate SSU-rRNA from 5.8S rRNA and LSU-rRNA from tricis 23 9 annotated: 0 0 0 0 0 0 0 0 1 0 0 0 0 0 0 0 0 0 0 0 0 0 0 0 1 0 0 0 0 0 0 0 0 0 0 0 0 0 1 0 0 0 0 0 1 0 0 0 1 0 0 0 0 0 1 0 0 0 0 0 0 0 0 0 1 1 1 0 0 0 0 0 0 0				35 12 index: 313 323 325 329 355 398 400 647 672 696 697 760	35 12 index: 313 323 325 329 355 398 400 647 672 696 697 760	35 12 index: 313 323 325 329 355 398 400 647 672 696 697 760	35 12 index: 313 323 325 329 355 398 400 647 672 696 697 760
32 77 0.000245715 P 43170 macromolecule metabolic process 472 53 annotated: 0 0 1 1 1 0 0 1 0 1 0 0 0 1 1 1 1 0 0 1 0 1 0 1 1 1 1 1 0 1 1 1 1 1 0 0 1 1 1 0 1 0 1 0 1 1 1 1 0 1 1 1 1 1 1 1 1 1 1 0 1 0 1 1 0 1 1 1 1 1 0 1 1 1 0 1 1	32 74 0.00382338 P 90502 RNA phosphodiester bond hydrolysis, endonucleolytic 29 10 annotated: 0 0 0 0 0 0 0 0 1 0 0 0 0 0 0 0 0 0 0 0 0 0 0 0 1 0 0 0 0 1 0 0 0 0 0 0 0 0 1 0 0 0 0 0 1 0 0 0 1 0 0 0 0 0 1 0 0 0 0 0 0 0 0 0 1 1 1 0 0 0 0 0 0 0	35 12 index: 313 323 325 329 355 398 400 647 672 696 697 760	36 103 index: 56 58 60 73 74 75 77 79 88 89 93 94 96 105 111 127 136 138 139 142 149 150 156 160 162 163 164 173 175 178 179 197 199 203 204 212 214 217 219 226 227 235 259 261 268 283 294 296 301 312 761 777 783 788 796 800 803 822 823 826 828 833 835 837 840 848 851 857 858 865 870 877 884 892 901 905 906 907 910 925 929 953 955 966 967 976 989 992 1010 1011 1015 1020 1021 1030 1045 1059 1067 1…	36 103 index: 56 58 60 73 74 75 77 79 88 89 93 94 96 105 111 127 136 138 139 142 149 150 156 160 162 163 164 173 175 178 179 197 199 203 204 212 214 217 219 226 227 235 259 261 268 283 294 296 301 312 761 777 783 788 796 800 803 822 823 826 828 833 835 837 840 848 851 857 858 865 870 877 884 892 901 905 906 907 910 925 929 953 955 966 967 976 989 992 1010 1011 1015 1020 1021 1030 1045 1059 1067 1…	35 12 sysname: YAL012W YDR064W YDR213W YDR454C YIL123W YOL127W YOR167C YGR285C YJL171C YLR197W YLR198C YPR187W	35 12 sysname: YAL012W YDR064W YDR213W YDR454C YIL123W YOL127W YOR167C YGR285C YJL171C YLR197W YLR198C YPR187W	35 12 sysname: YAL012W YDR064W YDR213W YDR454C YIL123W YOL127W YOR167C YGR285C YJL171C YLR197W YLR198C YPR187W	35 12 sysname: YAL012W YDR064W YDR213W YDR454C YIL123W YOL127W YOR167C YGR285C YJL171C YLR197W YLR198C YPR187W
32 77 0.000308211 P 469 cleavage involved in rRNA processing 33 12 annotated: 0 0 0 0 0 0 0 0 0 1 0 0 0 1 0 0 0 0 0 0 0 0 0 0 0 1 0 0 0 0 1 0 0 0 0 0 0 0 0 0 1 0 0 0 0 0 1 0 0 0 1 0 1 0 0 0 0 1 0 0 0 0 0 0 0 0 0 1 1 1 0 0 0 0 0 0 0	32 74 0.00641987 C 30687 preribosome, large subunit precursor 44 12 annotated: 0 0 0 0 1 0 0 0 0 0 0 0 0 0 0 1 0 0 0 0 0 0 0 0 0 0 0 0 1 1 1 1 0 0 0 0 0 0 0 0 0 0 0 0 0 1 0 0 0 0 0 0 0 0 0 1 0 0 0 1 0 0 0 0 0 0 0 1 0 0 1 0 0 1	35 12 sysname: YAL012W YDR064W YDR213W YDR454C YIL123W YOL127W YOR167C YGR285C YJL171C YLR197W YLR198C YPR187W	36 103 sysname: YAL051W YAL067C YAR018C YBR028C YBR053C YBR059C YBR093C YBR111C YBR204C YBR244W YCL032W YCL033C YCL039W YCR014C YCR046C YDR030C YDR156W YDR198C YDR208W YDR388W YEL077C YER004W YER178W YFL050C YFL066C YFL067W YFR013W YGR003W YGR026W YGR205W YGR209C YIL153W YJL001W YJL020C YJL048C YJR073C YJR085C YJR151C YKL035W YKL188C YKL193C YLR080W YMR090W YMR140W YMR302C YOL071W YOR184W YOR285W…	36 103 sysname: YAL051W YAL067C YAR018C YBR028C YBR053C YBR059C YBR093C YBR111C YBR204C YBR244W YCL032W YCL033C YCL039W YCR014C YCR046C YDR030C YDR156W YDR198C YDR208W YDR388W YEL077C YER004W YER178W YFL050C YFL066C YFL067W YFR013W YGR003W YGR026W YGR205W YGR209C YIL153W YJL001W YJL020C YJL048C YJR073C YJR085C YJR151C YKL035W YKL188C YKL193C YLR080W YMR090W YMR140W YMR302C YOL071W YOR184W YOR285W…	35 12 clusters:	35 12 clusters:	35 12 clusters:	35 12 clusters:
32 77 0.000448169 P 447 endonucleolytic cleavage in ITS1 to separate SSU-rRNA from 5.8S rRNA and LSU-rRNA from tricis 23 10 annotated: 0 0 0 0 0 0 0 0 0 1 0 0 0 0 0 0 0 0 0 0 0 0 0 0 0 1 0 0 0 0 0 0 0 0 0 0 0 0 0 0 1 0 0 0 0 0 1 0 0 0 1 0 1 0 0 0 0 1 0 0 0 0 0 0 0 0 0 1 1 1 0 0 0 0 0 0 0		35 12 clusters: 22	36 103 clusters:	36 103 clusters:
32 77 0.000467264 P 6807 nitrogen compound metabolic process 436 50 annotated: 0 0 1 0 1 0 0 1 0 1 0 0 0 1 1 1 1 0 0 1 0 1 0 1 1 1 0 1 0 1 1 1 1 1 0 1 1 1 1 0 1 0 1 0 1 1 1 1 0 1 1 0 1 1 1 1 1 1 1 0 0 0 1 1 0 1 1 1 1 1 0 1 1 1 0 1 1	33 62 index: 437 517 530 568 571 575 581 588 589 591 592 596 599 612 619 620 623 626 629 632 633 637 643 644 645 646 650 651 653 661 663 665 666 671 682 684 686 687 688 691 698 714 715 717 719 720 723 725 729 731 735 736 738 740 741 742 743 748 752 755 757 759				36 103 index: 56 58 60 73 74 75 77 79 88 89 93 94 96 105 111 127 136 138 139 142 149 150 156 160 162 163 164 173 175 178 179 197 199 203 204 212 214 217 219 226 227 235 259 261 268 283 294 296 301 312 761 777 783 788 796 800 803 822 823 826 828 833 835 837 840 848 851 857 858 865 870 877 884 892 901 905 906 907 910 925 929 953 955 966 967 976 989 992 1010 1011 1015 1020 1021 1030 1045 1059 1067 1…	36 103 index: 56 58 60 73 74 75 77 79 88 89 93 94 96 105 111 127 136 138 139 142 149 150 156 160 162 163 164 173 175 178 179 197 199 203 204 212 214 217 219 226 227 235 259 261 268 283 294 296 301 312 761 777 783 788 796 800 803 822 823 826 828 833 835 837 840 848 851 857 858 865 870 877 884 892 901 905 906 907 910 925 929 953 955 966 967 976 989 992 1010 1011 1015 1020 1021 1030 1045 1059 1067 1…	36 103 index: 56 58 60 73 74 75 77 79 88 89 93 94 96 105 111 127 136 138 139 142 149 150 156 160 162 163 164 173 175 178 179 197 199 203 204 212 214 217 219 226 227 235 259 261 268 283 294 296 301 312 761 777 783 788 796 800 803 822 823 826 828 833 835 837 840 848 851 857 858 865 870 877 884 892 901 905 906 907 910 925 929 953 955 966 967 976 989 992 1010 1011 1015 1020 1021 1030 1045 1059 1067 1…	36 103 index: 56 58 60 73 74 75 77 79 88 89 93 94 96 105 111 127 136 138 139 142 149 150 156 160 162 163 164 173 175 178 179 197 199 203 204 212 214 217 219 226 227 235 259 261 268 283 294 296 301 312 761 777 783 788 796 800 803 822 823 826 828 833 835 837 840 848 851 857 858 865 870 877 884 892 901 905 906 907 910 925 929 953 955 966 967 976 989 992 1010 1011 1015 1020 1021 1030 1045 1059 1067 1…
32 77 0.000508958 P 90305 nucleic acid phosphodiester bond hydrolysis 47 14 annotated: 0 0 0 0 0 0 0 0 0 1 0 0 0 1 1 0 0 0 0 1 0 0 0 0 0 1 0 0 0 0 1 0 0 0 0 0 0 0 0 0 1 0 0 0 0 0 1 0 0 0 1 0 1 0 0 0 0 1 0 0 0 0 0 0 0 0 0 1 1 1 0 0 0 0 0 0 0	33 62 sysname: YBR069C YML080W YNL163C YPR159W YBL005W YBR030W YBR201W YCR105W YDL031W YDL060W YDL111C YDR007W YDR101C YDR361C YER006W YER126C YGL026C YGL097W YGL171W YGR068C YGR092W YGR145W YGR228W YGR245C YGR260W YGR283C YHL013C YHR003C YHR071W YHR216W YIL127C YIR026C YIR032C YJL158C YKL114C YKL202W YLL011W YLL034C YLR008C YLR099C YLR296W YNL061W YNL075W YNL113W YNL124W YNL132W YNL207W YNL299W …	36 103 index: 56 58 60 73 74 75 77 79 88 89 93 94 96 105 111 127 136 138 139 142 149 150 156 160 162 163 164 173 175 178 179 197 199 203 204 212 214 217 219 226 227 235 259 261 268 283 294 296 301 312 761 777 783 788 796 800 803 822 823 826 828 833 835 837 840 848 851 857 858 865 870 877 884 892 901 905 906 907 910 925 929 953 955 966 967 976 989 992 1010 1011 1015 1020 1021 1030 1045 1059 1067 1…	37 26 index: 2 31 41 43 47 50 108 762 766 792 843 847 868 878 931 932 936 946 962 981 1004 1023 1036 1061 1069 1097	37 26 index: 2 31 41 43 47 50 108 762 766 792 843 847 868 878 931 932 936 946 962 981 1004 1023 1036 1061 1069 1097	36 103 sysname: YAL051W YAL067C YAR018C YBR028C YBR053C YBR059C YBR093C YBR111C YBR204C YBR244W YCL032W YCL033C YCL039W YCR014C YCR046C YDR030C YDR156W YDR198C YDR208W YDR388W YEL077C YER004W YER178W YFL050C YFL066C YFL067W YFR013W YGR003W YGR026W YGR205W YGR209C YIL153W YJL001W YJL020C YJL048C YJR073C YJR085C YJR151C YKL035W YKL188C YKL193C YLR080W YMR090W YMR140W YMR302C YOL071W YOR184W YOR285W…	36 103 sysname: YAL051W YAL067C YAR018C YBR028C YBR053C YBR059C YBR093C YBR111C YBR204C YBR244W YCL032W YCL033C YCL039W YCR014C YCR046C YDR030C YDR156W YDR198C YDR208W YDR388W YEL077C YER004W YER178W YFL050C YFL066C YFL067W YFR013W YGR003W YGR026W YGR205W YGR209C YIL153W YJL001W YJL020C YJL048C YJR073C YJR085C YJR151C YKL035W YKL188C YKL193C YLR080W YMR090W YMR140W YMR302C YOL071W YOR184W YOR285W…	36 103 sysname: YAL051W YAL067C YAR018C YBR028C YBR053C YBR059C YBR093C YBR111C YBR204C YBR244W YCL032W YCL033C YCL039W YCR014C YCR046C YDR030C YDR156W YDR198C YDR208W YDR388W YEL077C YER004W YER178W YFL050C YFL066C YFL067W YFR013W YGR003W YGR026W YGR205W YGR209C YIL153W YJL001W YJL020C YJL048C YJR073C YJR085C YJR151C YKL035W YKL188C YKL193C YLR080W YMR090W YMR140W YMR302C YOL071W YOR184W YOR285W…	36 103 sysname: YAL051W YAL067C YAR018C YBR028C YBR053C YBR059C YBR093C YBR111C YBR204C YBR244W YCL032W YCL033C YCL039W YCR014C YCR046C YDR030C YDR156W YDR198C YDR208W YDR388W YEL077C YER004W YER178W YFL050C YFL066C YFL067W YFR013W YGR003W YGR026W YGR205W YGR209C YIL153W YJL001W YJL020C YJL048C YJR073C YJR085C YJR151C YKL035W YKL188C YKL193C YLR080W YMR090W YMR140W YMR302C YOL071W YOR184W YOR285W…
32 77 0.00060729 P 90502 RNA phosphodiester bond hydrolysis, endonucleolytic 29 11 annotated: 0 0 0 0 0 0 0 0 0 1 0 0 0 0 0 0 0 0 0 0 0 0 0 0 0 1 0 0 0 0 1 0 0 0 0 0 0 0 0 0 1 0 0 0 0 0 1 0 0 0 1 0 1 0 0 0 0 1 0 0 0 0 0 0 0 0 0 1 1 1 0 0 0 0 0 0 0	33 62 clusters: 32 32 32 26 32 32	36 103 sysname: YAL051W YAL067C YAR018C YBR028C YBR053C YBR059C YBR093C YBR111C YBR204C YBR244W YCL032W YCL033C YCL039W YCR014C YCR046C YDR030C YDR156W YDR198C YDR208W YDR388W YEL077C YER004W YER178W YFL050C YFL066C YFL067W YFR013W YGR003W YGR026W YGR205W YGR209C YIL153W YJL001W YJL020C YJL048C YJR073C YJR085C YJR151C YKL035W YKL188C YKL193C YLR080W YMR090W YMR140W YMR302C YOL071W YOR184W YOR285W…	37 26 sysname: YAL063C YJL154C YMR097C YMR205C YOR054C YPL177C YCR038C YAL011W YAL035W YBR080C YDL126C YDL171C YDR180W YDR343C YGR243W YGR244C YGR287C YHR138C YIL111W YJL172W YKL157W YLR297W YMR072W YNL117W YNL305C YPL230W	37 26 sysname: YAL063C YJL154C YMR097C YMR205C YOR054C YPL177C YCR038C YAL011W YAL035W YBR080C YDL126C YDL171C YDR180W YDR343C YGR243W YGR244C YGR287C YHR138C YIL111W YJL172W YKL157W YLR297W YMR072W YNL117W YNL305C YPL230W	36 103 clusters:	36 103 clusters:	36 103 clusters:	36 103 clusters:
32 77 0.000973912 P 480 endonucleolytic cleavage in 5'-ETS of tricistronic rRNA transcript (SSU-rRNA, 5.8S rRNA, LSU- 15 8 annotated: 0 0 0 0 0 0 0 0 0 0 0 0 0 0 0 0 0 0 0 0 0 0 0 0 0 1 0 0 0 0 0 0 0 0 0 0 0 0 0 0 1 0 0 0 0 0 1 0 0 0 1 0 1 0 0 0 0 1 0 0 0 0 0 0 0 0 0 0 1 1 0 0 0 0 0 0 0	33 62 0.00000185032 P 22613 ribonucleoprotein complex biogenesis 167 28 annotated: 0 0 1 0 0 0 0 0 1 1 1 0 1 1 1 1 0 1 1 0 0 1 0 1 0 0 0 0 0 0 0 1 0 0 0 0 1 1 0 0 0 1 1 1 1 1 1 0 1 1 0 0 1 0 0 1 0 1 0 0 1 1	36 103 clusters: 31	37 26 clusters: 10;24 24	37 26 clusters: 10;24 24
32 77 0.00150871 C 30687 preribosome, large subunit precursor 44 13 annotated: 0 0 0 0 0 1 0 0 0 0 0 0 0 0 0 0 1 0 0 0 0 0 0 0 0 0 0 0 0 1 1 1 1 0 0 0 0 0 0 1 0 0 0 0 0 0 0 1 0 0 0 0 0 0 0 0 0 0 1 0 0 0 1 0 0 0 0 0 0 0 1 0 0 1 0 0 1	33 62 0.0000023325 P 42254 ribosome biogenesis 157 27 annotated: 0 0 1 0 0 0 0 0 1 1 1 0 1 1 1 1 0 1 1 0 0 1 0 1 0 0 0 0 0 0 0 1 0 0 0 0 1 1 0 0 0 1 1 1 1 1 1 0 1 1 0 0 1 0 0 1 0 1 0 0 1 0				37 26 index: 2 31 41 43 47 50 108 762 766 792 843 847 868 878 931 932 936 946 962 981 1004 1023 1036 1061 1069 1097	37 26 index: 2 31 41 43 47 50 108 762 766 792 843 847 868 878 931 932 936 946 962 981 1004 1023 1036 1061 1069 1097	37 26 index: 2 31 41 43 47 50 108 762 766 792 843 847 868 878 931 932 936 946 962 981 1004 1023 1036 1061 1069 1097	37 26 index: 2 31 41 43 47 50 108 762 766 792 843 847 868 878 931 932 936 946 962 981 1004 1023 1036 1061 1069 1097
32 77 0.00157919 C 32991 macromolecular complex 381 45 annotated: 0 0 1 0 1 1 1 0 0 1 0 0 1 1 0 0 1 1 0 1 0 1 0 0 0 1 0 0 0 1 1 1 1 1 0 1 0 1 1 1 1 0 0 0 0 1 1 1 0 1 0 0 1 0 0 0 1 1 1 1 1 0 1 1 1 1 1 1 1 1 1 1 0 1 0 1 1	33 62 0.00000313061 C 5730 nucleolus 126 24 annotated: 0 0 0 0 0 0 0 0 1 1 1 0 1 0 1 1 0 0 1 0 0 1 0 1 0 1 0 0 0 0 1 0 0 0 0 0 1 1 0 0 0 1 1 1 0 1 0 1 1 1 0 0 1 0 0 1 0 1 0 0 1 0	37 42 index: 2 31 41 43 47 50 61 108 180 255 762 766 792 813 839 842 843 847 859 868 878 897 931 932 936 940 946 952 957 962 981 984 993 1004 1022 1023 1036 1061 1069 1070 1091 1097	38 41 index: 54 61 126 152 154 168 180 183 198 202 216 220 221 255 276 281 302 309 776 778 813 815 827 839 842 850 859 869 873 891 897 940 952 957 959 984 988 993 1022 1070 1091	38 41 index: 54 61 126 152 154 168 180 183 198 202 216 220 221 255 276 281 302 309 776 778 813 815 827 839 842 850 859 869 873 891 897 940 952 957 959 984 988 993 1022 1070 1091	37 26 sysname: YAL063C YJL154C YMR097C YMR205C YOR054C YPL177C YCR038C YAL011W YAL035W YBR080C YDL126C YDL171C YDR180W YDR343C YGR243W YGR244C YGR287C YHR138C YIL111W YJL172W YKL157W YLR297W YMR072W YNL117W YNL305C YPL230W	37 26 sysname: YAL063C YJL154C YMR097C YMR205C YOR054C YPL177C YCR038C YAL011W YAL035W YBR080C YDL126C YDL171C YDR180W YDR343C YGR243W YGR244C YGR287C YHR138C YIL111W YJL172W YKL157W YLR297W YMR072W YNL117W YNL305C YPL230W	37 26 sysname: YAL063C YJL154C YMR097C YMR205C YOR054C YPL177C YCR038C YAL011W YAL035W YBR080C YDL126C YDL171C YDR180W YDR343C YGR243W YGR244C YGR287C YHR138C YIL111W YJL172W YKL157W YLR297W YMR072W YNL117W YNL305C YPL230W	37 26 sysname: YAL063C YJL154C YMR097C YMR205C YOR054C YPL177C YCR038C YAL011W YAL035W YBR080C YDL126C YDL171C YDR180W YDR343C YGR243W YGR244C YGR287C YHR138C YIL111W YJL172W YKL157W YLR297W YMR072W YNL117W YNL305C YPL230W
32 77 0.00184327 P 472 endonucleolytic cleavage to generate mature 5'-end of SSU-rRNA from (SSU-rRNA, 5.8S rRNA, LSU 16 8 annotated: 0 0 0 0 0 0 0 0 0 0 0 0 0 0 0 0 0 0 0 0 0 0 0 0 0 1 0 0 0 0 0 0 0 0 0 0 0 0 0 0 1 0 0 0 0 0 1 0 0 0 1 0 1 0 0 0 0 1 0 0 0 0 0 0 0 0 0 0 1 1 0 0 0 0 0 0 0	33 62 0.0000457718 C 31981 nuclear lumen 166 26 annotated: 0 0 0 0 0 0 0 0 1 1 1 0 1 0 1 1 0 1 1 0 0 1 0 1 0 1 0 0 0 0 1 0 0 0 0 0 1 1 0 0 0 1 1 1 1 1 0 1 1 1 0 0 1 0 0 1 0 1 0 0 1 0	37 42 sysname: YAL063C YJL154C YMR097C YMR205C YOR054C YPL177C YAR030C YCR038C YGR240C YML110C YAL011W YAL035W YBR080C YBR269C YDL086W YDL125C YDL126C YDL171C YDR019C YDR180W YDR343C YER080W YGR243W YGR244C YGR287C YHR051W YHR138C YHR185C YIL066C YIL111W YJL172W YJL221C YKL016C YKL157W YLR283W YLR297W YMR072W YNL117W YNL305C YNL321W YPL078C YPL230W	38 41 sysname: YAL031C YAR030C YDR027C YER091C YER143W YGL087C YGR240C YHL050C YIL169C YJL007C YJR120W YKL065C YKL100C YML110C YNL053W YNL194C YOR388C YPR115W YBL003C YBL049W YBR269C YCL008C YCR062W YDL086W YDL125C YDL199C YDR019C YDR210W YDR298C YER015W YER080W YHR051W YHR185C YIL066C YIL088C YJL221C YJR035W YKL016C YLR283W YNL321W YPL078C	38 41 sysname: YAL031C YAR030C YDR027C YER091C YER143W YGL087C YGR240C YHL050C YIL169C YJL007C YJR120W YKL065C YKL100C YML110C YNL053W YNL194C YOR388C YPR115W YBL003C YBL049W YBR269C YCL008C YCR062W YDL086W YDL125C YDL199C YDR019C YDR210W YDR298C YER015W YER080W YHR051W YHR185C YIL066C YIL088C YJL221C YJR035W YKL016C YLR283W YNL321W YPL078C	37 26 clusters: 10;24 24	37 26 clusters: 10;24	37 26 clusters: 10	37 26 clusters:
32 77 0.00244661 P 90501 RNA phosphodiester bond hydrolysis 39 12 annotated: 0 0 0 0 0 0 0 0 0 1 0 0 0 1 0 0 0 0 0 0 0 0 0 0 0 1 0 0 0 0 1 0 0 0 0 0 0 0 0 0 1 0 0 0 0 0 1 0 0 0 1 0 1 0 0 0 0 1 0 0 0 0 0 0 0 0 0 1 1 1 0 0 0 0 0 0 0	33 62 0.0000659913 C 30684 preribosome 83 18 annotated: 0 0 0 0 0 0 0 0 1 1 0 0 1 0 1 1 0 0 1 0 0 1 0 0 0 0 0 0 0 0 0 1 0 0 0 0 1 1 0 0 0 1 1 0 0 1 0 0 1 0 0 0 1 0 0 1 0 1 0 0 1 0	37 42 clusters: 38 38 38 10;24 38 38 38 38 38 38 24 38 38 38 38 38 38 38 38	38 41 clusters:	38 41 clusters:
32 77 0.00329483 P 966 RNA 5'-end processing 17 8 annotated: 0 0 0 0 0 0 0 0 0 0 0 0 0 0 0 0 0 0 0 0 0 0 0 0 0 1 0 0 0 0 0 0 0 0 0 0 0 0 0 0 1 0 0 0 0 0 1 0 0 0 1 0 1 0 0 0 0 1 0 0 0 0 0 0 0 0 0 0 1 1 0 0 0 0 0 0 0	33 62 0.000766203 C 44428 nuclear part 189 26 annotated: 0 0 0 0 0 0 0 0 1 1 1 0 1 0 1 1 0 1 1 0 0 1 0 1 0 1 0 0 0 0 1 0 0 0 0 0 1 1 0 0 0 1 1 1 1 1 0 1 1 1 0 0 1 0 0 1 0 1 0 0 1 0	37 42 0.0000327893 C 5739 mitochondrion 242 25 annotated: 0 0 1 1 0 0 0 0 1 1 1 1 0 1 1 0 1 1 1 0 1 1 1 1 1 1 0 0 1 1 0 0 1 1 1 0 1 0 1 0 1 0			38 41 index: 54 61 126 152 154 168 180 183 198 202 216 220 221 255 276 281 302 309 776 778 813 815 827 839 842 850 859 869 873 891 897 940 952 957 959 984 988 993 1022 1070 1091	38 41 index: 54 61 126 152 154 168 180 183 198 202 216 220 221 255 276 281 302 309 776 778 813 815 827 839 842 850 859 869 873 891 897 940 952 957 959 984 988 993 1022 1070 1091	38 41 index: 54 61 126 152 154 168 180 183 198 202 216 220 221 255 276 281 302 309 776 778 813 815 827 839 842 850 859 869 873 891 897 940 952 957 959 984 988 993 1022 1070 1091	38 41 index: 54 61 126 152 154 168 180 183 198 202 216 220 221 255 276 281 302 309 776 778 813 815 827 839 842 850 859 869 873 891 897 940 952 957 959 984 988 993 1022 1070 1091
[truncated: 40 more rows]

## Sheet: merge-0.2
Extension=0.1	Extension=0.2	Extension=0.3	Extension=0.4	Extension=0.5	Extension=0.6	Extension=0.7	Extension=0.8	Extension=0.9
cluster #genes pvalue namespace go-id go-term background foreground (gene info)	cluster #genes pvalue namespace go-id go-term background foreground (gene info)	cluster #genes pvalue namespace go-id go-term background foreground (gene info)	cluster #genes pvalue namespace go-id go-term background foreground (gene info)	cluster #genes pvalue namespace go-id go-term background foreground (gene info)	cluster #genes pvalue namespace go-id go-term background foreground (gene info)	cluster #genes pvalue namespace go-id go-term background foreground (gene info)	cluster #genes pvalue namespace go-id go-term background foreground (gene info)	cluster #genes pvalue namespace go-id go-term background foreground (gene info)
1 3 index: 860 902 951	1 3 index: 860 902 951	1 3 index: 860 902 951	1 3 index: 860 902 951	1 3 index: 860 902 951	1 3 index: 860 902 951	1 3 index: 860 902 951	1 3 index: 860 902 951	1 3 index: 860 902 951
1 3 sysname: YDR050C YFL021W YHR181W	1 3 sysname: YDR050C YFL021W YHR181W	1 3 sysname: YDR050C YFL021W YHR181W	1 3 sysname: YDR050C YFL021W YHR181W	1 3 sysname: YDR050C YFL021W YHR181W	1 3 sysname: YDR050C YFL021W YHR181W	1 3 sysname: YDR050C YFL021W YHR181W	1 3 sysname: YDR050C YFL021W YHR181W	1 3 sysname: YDR050C YFL021W YHR181W
1 3 clusters:	1 3 clusters:	1 3 clusters:	1 3 clusters:	1 3 clusters:	1 3 clusters:	1 3 clusters:	1 3 clusters:	1 3 clusters:
2 7 index: 234 238 920 922 934 950 1089	2 6 index: 234 238 920 922 934 950	2 6 index: 234 238 920 922 934 950	2 6 index: 234 238 920 922 934 950	2 6 index: 234 238 920 922 934 950	2 6 index: 234 238 920 922 934 950	2 6 index: 234 238 920 922 934 950	2 6 index: 234 238 920 922 934 950	2 6 index: 234 238 920 922 934 950
[truncated: 510 more rows]

## Sheet: merge-0.3
Extension=0.1	Extension=0.2	Extension=0.3	Extension=0.4	Extension=0.5	Extension=0.6	Extension=0.7	Extension=0.8	Extension=0.9
[truncated: 568 more rows]

[truncated: 6 more sheets: merge-0.4, merge-0.5, merge-0.6, merge-0.7, merge-0.8, merge-0.9]
