# Supplementary material for: CLUSTERnGO: a user-defined modelling platform for two-stage clustering of time-series data
Source: Bioinformatics. 2015 Sep 26;32(3):388–97. doi: 10.1093/bioinformatics/btv532 (PMC4734040; doi:10.1093/bioinformatics/btv532)
Supplement: Supplementary Data [file supp_btv532_suppl_data.zip › File S4.xlsx]

## Sheet: merge-0.1
Extension=0.1	Extension=0.2	Extension=0.3	Extension=0.4	Extension=0.5	Extension=0.6	Extension=0.7	Extension=0.8	Extension=0.9
cluster #genes pvalue namespace go-id go-term background foreground (gene info)	cluster #genes pvalue namespace go-id go-term background foreground (gene info)	cluster #genes pvalue namespace go-id go-term background foreground (gene info)	cluster #genes pvalue namespace go-id go-term background foreground (gene info)	cluster #genes pvalue namespace go-id go-term background foreground (gene info)	cluster #genes pvalue namespace go-id go-term background foreground (gene info)	cluster #genes pvalue namespace go-id go-term background foreground (gene info)	cluster #genes pvalue namespace go-id go-term background foreground (gene info)	cluster #genes pvalue namespace go-id go-term background foreground (gene info)
1 4 index: 235 1456 1940 2724	1 4 index: 235 1456 1940 2724	1 4 index: 235 1456 1940 2724	1 4 index: 235 1456 1940 2724	1 4 index: 235 1456 1940 2724	1 4 index: 235 1456 1940 2724	1 4 index: 235 1456 1940 2724	1 4 index: 235 1456 1940 2724	1 4 index: 235 1456 1940 2724
1 4 sysname: O35136-1 Q61771 Q8CEE7 Q9DB60	1 4 sysname: O35136-1 Q61771 Q8CEE7 Q9DB60	1 4 sysname: O35136-1 Q61771 Q8CEE7 Q9DB60	1 4 sysname: O35136-1 Q61771 Q8CEE7 Q9DB60	1 4 sysname: O35136-1 Q61771 Q8CEE7 Q9DB60	1 4 sysname: O35136-1 Q61771 Q8CEE7 Q9DB60	1 4 sysname: O35136-1 Q61771 Q8CEE7 Q9DB60	1 4 sysname: O35136-1 Q61771 Q8CEE7 Q9DB60	1 4 sysname: O35136-1 Q61771 Q8CEE7 Q9DB60
1 4 clusters:	1 4 clusters:	1 4 clusters:	1 4 clusters:	1 4 clusters:	1 4 clusters:	1 4 clusters:	1 4 clusters:	1 4 clusters:
2 5 index: 13 495 1137 1494 1519	2 5 index: 13 495 1137 1494 1519	2 5 index: 13 495 1137 1494 1519	2 5 index: 13 495 1137 1494 1519	2 5 index: 13 495 1137 1494 1519	2 5 index: 13 495 1137 1494 1519	2 5 index: 13 495 1137 1494 1519	2 5 index: 13 495 1137 1494 1519	2 5 index: 13 495 1137 1494 1519
2 5 sysname: A1L3S6 P19639 Q3TMR2 Q62452 Q64459	2 5 sysname: A1L3S6 P19639 Q3TMR2 Q62452 Q64459	2 5 sysname: A1L3S6 P19639 Q3TMR2 Q62452 Q64459	2 5 sysname: A1L3S6 P19639 Q3TMR2 Q62452 Q64459	2 5 sysname: A1L3S6 P19639 Q3TMR2 Q62452 Q64459	2 5 sysname: A1L3S6 P19639 Q3TMR2 Q62452 Q64459	2 5 sysname: A1L3S6 P19639 Q3TMR2 Q62452 Q64459	2 5 sysname: A1L3S6 P19639 Q3TMR2 Q62452 Q64459	2 5 sysname: A1L3S6 P19639 Q3TMR2 Q62452 Q64459
2 5 clusters:	2 5 clusters:	2 5 clusters:	2 5 clusters:	2 5 clusters:	2 5 clusters:	2 5 clusters:	2 5 clusters:	2 5 clusters:
3 7 index: 11 126 475 1927 2043 3011 3069	3 7 index: 11 126 475 1927 2043 3011 3069	3 6 index: 11 475 1927 2043 3011 3069	3 6 index: 11 475 1927 2043 3011 3069	3 6 index: 11 475 1927 2043 3011 3069	3 6 index: 11 475 1927 2043 3011 3069	3 6 index: 11 475 1927 2043 3011 3069	3 6 index: 11 475 1927 2043 3011 3069	3 6 index: 11 475 1927 2043 3011 3069
3 7 sysname: A1E283 B1AR13 P16858 Q8CC88-1 Q8QZT1 Q9WU19 Q9Z223-2	3 7 sysname: A1E283 B1AR13 P16858 Q8CC88-1 Q8QZT1 Q9WU19 Q9Z223-2	3 6 sysname: A1E283 P16858 Q8CC88-1 Q8QZT1 Q9WU19 Q9Z223-2	3 6 sysname: A1E283 P16858 Q8CC88-1 Q8QZT1 Q9WU19 Q9Z223-2	3 6 sysname: A1E283 P16858 Q8CC88-1 Q8QZT1 Q9WU19 Q9Z223-2	3 6 sysname: A1E283 P16858 Q8CC88-1 Q8QZT1 Q9WU19 Q9Z223-2	3 6 sysname: A1E283 P16858 Q8CC88-1 Q8QZT1 Q9WU19 Q9Z223-2	3 6 sysname: A1E283 P16858 Q8CC88-1 Q8QZT1 Q9WU19 Q9Z223-2	3 6 sysname: A1E283 P16858 Q8CC88-1 Q8QZT1 Q9WU19 Q9Z223-2
3 7 clusters: 13	3 7 clusters: 13	3 6 clusters:	3 6 clusters:	3 6 clusters:	3 6 clusters:	3 6 clusters:	3 6 clusters:	3 6 clusters:
4 4 index: 305 542 975 2170	4 4 index: 305 542 975 2170	4 3 index: 542 975 2170	4 3 index: 542 975 2170	4 3 index: 542 975 2170	4 3 index: 542 975 2170	4 3 index: 542 975 2170	4 3 index: 542 975 2170	4 3 index: 542 975 2170
4 4 sysname: O55239 P27641 P97930-1 Q8VDW0-1	4 4 sysname: O55239 P27641 P97930-1 Q8VDW0-1	4 3 sysname: P27641 P97930-1 Q8VDW0-1	4 3 sysname: P27641 P97930-1 Q8VDW0-1	4 3 sysname: P27641 P97930-1 Q8VDW0-1	4 3 sysname: P27641 P97930-1 Q8VDW0-1	4 3 sysname: P27641 P97930-1 Q8VDW0-1	4 3 sysname: P27641 P97930-1 Q8VDW0-1	4 3 sysname: P27641 P97930-1 Q8VDW0-1
4 4 clusters: 88	4 4 clusters: 88	4 3 clusters:	4 3 clusters:	4 3 clusters:	4 3 clusters:	4 3 clusters:	4 3 clusters:	4 3 clusters:
5 10 index: 75 389 490 745 1034 1093 1146 1222 2126 2703	5 10 index: 75 389 490 745 1034 1093 1146 1222 2126 2703	5 10 index: 75 389 490 745 1034 1093 1146 1222 2126 2703	5 10 index: 75 389 490 745 1034 1093 1146 1222 2126 2703	5 10 index: 75 389 490 745 1034 1093 1146 1222 2126 2703	5 10 index: 75 389 490 745 1034 1093 1146 1222 2126 2703	5 10 index: 75 389 490 745 1034 1093 1146 1222 2126 2703	5 10 index: 75 389 490 745 1034 1093 1146 1222 2126 2703	5 10 index: 75 389 490 745 1034 1093 1146 1222 2126 2703
5 10 sysname: A2AQR0 P06745 P19096 P54869 Q08857 Q3TED3 Q3TQP6 Q3UEI4 Q8VC30 Q9D939	5 10 sysname: A2AQR0 P06745 P19096 P54869 Q08857 Q3TED3 Q3TQP6 Q3UEI4 Q8VC30 Q9D939	5 10 sysname: A2AQR0 P06745 P19096 P54869 Q08857 Q3TED3 Q3TQP6 Q3UEI4 Q8VC30 Q9D939	5 10 sysname: A2AQR0 P06745 P19096 P54869 Q08857 Q3TED3 Q3TQP6 Q3UEI4 Q8VC30 Q9D939	5 10 sysname: A2AQR0 P06745 P19096 P54869 Q08857 Q3TED3 Q3TQP6 Q3UEI4 Q8VC30 Q9D939	5 10 sysname: A2AQR0 P06745 P19096 P54869 Q08857 Q3TED3 Q3TQP6 Q3UEI4 Q8VC30 Q9D939	5 10 sysname: A2AQR0 P06745 P19096 P54869 Q08857 Q3TED3 Q3TQP6 Q3UEI4 Q8VC30 Q9D939	5 10 sysname: A2AQR0 P06745 P19096 P54869 Q08857 Q3TED3 Q3TQP6 Q3UEI4 Q8VC30 Q9D939	5 10 sysname: A2AQR0 P06745 P19096 P54869 Q08857 Q3TED3 Q3TQP6 Q3UEI4 Q8VC30 Q9D939
5 10 clusters: 10	5 10 clusters: 10	5 10 clusters:	5 10 clusters:	5 10 clusters:	5 10 clusters:	5 10 clusters:	5 10 clusters:	5 10 clusters:
6 12 index: 153 227 343 491 504 984 1223 2285 2295 2518 2897 2990	6 12 index: 153 227 343 491 504 984 1223 2285 2295 2518 2897 2990	6 12 index: 153 227 343 491 504 984 1223 2285 2295 2518 2897 2990	6 12 index: 153 227 343 491 504 984 1223 2285 2295 2518 2897 2990	6 12 index: 153 227 343 491 504 984 1223 2285 2295 2518 2897 2990	6 12 index: 153 227 343 491 504 984 1223 2285 2295 2518 2897 2990	6 12 index: 153 227 343 491 504 984 1223 2285 2295 2518 2897 2990	6 12 index: 153 227 343 491 504 984 1223 2285 2295 2518 2897 2990	6 12 index: 153 227 343 491 504 984 1223 2285 2295 2518 2897 2990
6 12 sysname: B2RSI5 O09158 O88668 P19157 P21271-3 Q00896 Q3UEI8 Q920E5 Q921I1 Q9CRA4 Q9JLF6 Q9R1J0	6 12 sysname: B2RSI5 O09158 O88668 P19157 P21271-3 Q00896 Q3UEI8 Q920E5 Q921I1 Q9CRA4 Q9JLF6 Q9R1J0	6 12 sysname: B2RSI5 O09158 O88668 P19157 P21271-3 Q00896 Q3UEI8 Q920E5 Q921I1 Q9CRA4 Q9JLF6 Q9R1J0	6 12 sysname: B2RSI5 O09158 O88668 P19157 P21271-3 Q00896 Q3UEI8 Q920E5 Q921I1 Q9CRA4 Q9JLF6 Q9R1J0	6 12 sysname: B2RSI5 O09158 O88668 P19157 P21271-3 Q00896 Q3UEI8 Q920E5 Q921I1 Q9CRA4 Q9JLF6 Q9R1J0	6 12 sysname: B2RSI5 O09158 O88668 P19157 P21271-3 Q00896 Q3UEI8 Q920E5 Q921I1 Q9CRA4 Q9JLF6 Q9R1J0	6 12 sysname: B2RSI5 O09158 O88668 P19157 P21271-3 Q00896 Q3UEI8 Q920E5 Q921I1 Q9CRA4 Q9JLF6 Q9R1J0	6 12 sysname: B2RSI5 O09158 O88668 P19157 P21271-3 Q00896 Q3UEI8 Q920E5 Q921I1 Q9CRA4 Q9JLF6 Q9R1J0	6 12 sysname: B2RSI5 O09158 O88668 P19157 P21271-3 Q00896 Q3UEI8 Q920E5 Q921I1 Q9CRA4 Q9JLF6 Q9R1J0
6 12 clusters:	6 12 clusters:	6 12 clusters:	6 12 clusters:	6 12 clusters:	6 12 clusters:	6 12 clusters:	6 12 clusters:	6 12 clusters:
7 10 index: 34 217 354 1048 1063 1218 1296 2371 2734 2938	7 10 index: 34 217 354 1048 1063 1218 1296 2371 2734 2938	7 10 index: 34 217 354 1048 1063 1218 1296 2371 2734 2938	7 10 index: 34 217 354 1048 1063 1218 1296 2371 2734 2938	7 10 index: 34 217 354 1048 1063 1218 1296 2371 2734 2938	7 10 index: 34 217 354 1048 1063 1218 1296 2371 2734 2938	7 10 index: 34 217 354 1048 1063 1218 1296 2371 2734 2938	7 10 index: 34 217 354 1048 1063 1218 1296 2371 2734 2938	7 10 index: 34 217 354 1048 1063 1218 1296 2371 2734 2938
7 10 sysname: A2A9W6 O08915 O88967 Q14B01 Q2TL60 Q3UED7 Q3UV17 Q99KS6-1 Q9DBE0 Q9QXX8	7 10 sysname: A2A9W6 O08915 O88967 Q14B01 Q2TL60 Q3UED7 Q3UV17 Q99KS6-1 Q9DBE0 Q9QXX8	7 10 sysname: A2A9W6 O08915 O88967 Q14B01 Q2TL60 Q3UED7 Q3UV17 Q99KS6-1 Q9DBE0 Q9QXX8	7 10 sysname: A2A9W6 O08915 O88967 Q14B01 Q2TL60 Q3UED7 Q3UV17 Q99KS6-1 Q9DBE0 Q9QXX8	7 10 sysname: A2A9W6 O08915 O88967 Q14B01 Q2TL60 Q3UED7 Q3UV17 Q99KS6-1 Q9DBE0 Q9QXX8	7 10 sysname: A2A9W6 O08915 O88967 Q14B01 Q2TL60 Q3UED7 Q3UV17 Q99KS6-1 Q9DBE0 Q9QXX8	7 10 sysname: A2A9W6 O08915 O88967 Q14B01 Q2TL60 Q3UED7 Q3UV17 Q99KS6-1 Q9DBE0 Q9QXX8	7 10 sysname: A2A9W6 O08915 O88967 Q14B01 Q2TL60 Q3UED7 Q3UV17 Q99KS6-1 Q9DBE0 Q9QXX8	7 10 sysname: A2A9W6 O08915 O88967 Q14B01 Q2TL60 Q3UED7 Q3UV17 Q99KS6-1 Q9DBE0 Q9QXX8
7 10 clusters:	7 10 clusters:	7 10 clusters:	7 10 clusters:	7 10 clusters:	7 10 clusters:	7 10 clusters:	7 10 clusters:	7 10 clusters:
8 12 index: 30 43 320 520 767 973 1094 1217 1360 1705 1985 2098	8 12 index: 30 43 320 520 767 973 1094 1217 1360 1705 1985 2098	8 12 index: 30 43 320 520 767 973 1094 1217 1360 1705 1985 2098	8 12 index: 30 43 320 520 767 973 1094 1217 1360 1705 1985 2098	8 12 index: 30 43 320 520 767 973 1094 1217 1360 1705 1985 2098	8 12 index: 30 43 320 520 767 973 1094 1217 1360 1705 1985 2098	8 12 index: 30 43 320 520 767 973 1094 1217 1360 1705 1985 2098	8 12 index: 30 43 320 520 767 973 1094 1217 1360 1705 1985 2098	8 12 index: 30 43 320 520 767 973 1094 1217 1360 1705 1985 2098
8 12 sysname: A2A973 A2AE89 O70475 P24472 P58044 P97869 Q3TEL1 Q3UEB4 Q5I0T6 Q80VX3 Q8K0C4 Q8R387	8 12 sysname: A2A973 A2AE89 O70475 P24472 P58044 P97869 Q3TEL1 Q3UEB4 Q5I0T6 Q80VX3 Q8K0C4 Q8R387	8 12 sysname: A2A973 A2AE89 O70475 P24472 P58044 P97869 Q3TEL1 Q3UEB4 Q5I0T6 Q80VX3 Q8K0C4 Q8R387	8 12 sysname: A2A973 A2AE89 O70475 P24472 P58044 P97869 Q3TEL1 Q3UEB4 Q5I0T6 Q80VX3 Q8K0C4 Q8R387	8 12 sysname: A2A973 A2AE89 O70475 P24472 P58044 P97869 Q3TEL1 Q3UEB4 Q5I0T6 Q80VX3 Q8K0C4 Q8R387	8 12 sysname: A2A973 A2AE89 O70475 P24472 P58044 P97869 Q3TEL1 Q3UEB4 Q5I0T6 Q80VX3 Q8K0C4 Q8R387	8 12 sysname: A2A973 A2AE89 O70475 P24472 P58044 P97869 Q3TEL1 Q3UEB4 Q5I0T6 Q80VX3 Q8K0C4 Q8R387	8 12 sysname: A2A973 A2AE89 O70475 P24472 P58044 P97869 Q3TEL1 Q3UEB4 Q5I0T6 Q80VX3 Q8K0C4 Q8R387	8 12 sysname: A2A973 A2AE89 O70475 P24472 P58044 P97869 Q3TEL1 Q3UEB4 Q5I0T6 Q80VX3 Q8K0C4 Q8R387
8 12 clusters:	8 12 clusters:	8 12 clusters:	8 12 clusters:	8 12 clusters:	8 12 clusters:	8 12 clusters:	8 12 clusters:	8 12 clusters:
9 20 index: 84 111 290 316 345 357 492 507 580 1160 1361 1516 1779 1834 2138 2245 2502 2680 2917 3025	9 20 index: 84 111 290 316 345 357 492 507 580 1160 1361 1516 1779 1834 2138 2245 2502 2680 2917 3025	9 20 index: 84 111 290 316 345 357 492 507 580 1160 1361 1516 1779 1834 2138 2245 2502 2680 2917 3025	9 20 index: 84 111 290 316 345 357 492 507 580 1160 1361 1516 1779 1834 2138 2245 2502 2680 2917 3025	9 20 index: 84 111 290 316 345 357 492 507 580 1160 1361 1516 1779 1834 2138 2245 2502 2680 2917 3025	9 20 index: 84 111 290 316 345 357 492 507 580 1160 1361 1516 1779 1834 2138 2245 2502 2680 2917 3025	9 20 index: 84 111 290 316 345 357 492 507 580 1160 1361 1516 1779 1834 2138 2245 2502 2680 2917 3025	9 20 index: 84 111 290 316 345 357 492 507 580 1160 1361 1516 1779 1834 2138 2245 2502 2680 2917 3025	9 20 index: 84 111 290 316 345 357 492 507 580 1160 1361 1516 1779 1834 2138 2245 2502 2680 2917 3025
9 20 sysname: A2AUN4 A6H663 O55022 O70325-2 O88736 O89017 P19221 P21614 P32261 Q3TW82 Q5K4Q9 Q64435 Q8BI84-1 Q8BTY1 Q8VCH6 Q91XD7 Q9CQX2 Q9D826 Q9JMH6-1 Q9WUU7	9 20 sysname: A2AUN4 A6H663 O55022 O70325-2 O88736 O89017 P19221 P21614 P32261 Q3TW82 Q5K4Q9 Q64435 Q8BI84-1 Q8BTY1 Q8VCH6 Q91XD7 Q9CQX2 Q9D826 Q9JMH6-1 Q9WUU7	9 20 sysname: A2AUN4 A6H663 O55022 O70325-2 O88736 O89017 P19221 P21614 P32261 Q3TW82 Q5K4Q9 Q64435 Q8BI84-1 Q8BTY1 Q8VCH6 Q91XD7 Q9CQX2 Q9D826 Q9JMH6-1 Q9WUU7	9 20 sysname: A2AUN4 A6H663 O55022 O70325-2 O88736 O89017 P19221 P21614 P32261 Q3TW82 Q5K4Q9 Q64435 Q8BI84-1 Q8BTY1 Q8VCH6 Q91XD7 Q9CQX2 Q9D826 Q9JMH6-1 Q9WUU7	9 20 sysname: A2AUN4 A6H663 O55022 O70325-2 O88736 O89017 P19221 P21614 P32261 Q3TW82 Q5K4Q9 Q64435 Q8BI84-1 Q8BTY1 Q8VCH6 Q91XD7 Q9CQX2 Q9D826 Q9JMH6-1 Q9WUU7	9 20 sysname: A2AUN4 A6H663 O55022 O70325-2 O88736 O89017 P19221 P21614 P32261 Q3TW82 Q5K4Q9 Q64435 Q8BI84-1 Q8BTY1 Q8VCH6 Q91XD7 Q9CQX2 Q9D826 Q9JMH6-1 Q9WUU7	9 20 sysname: A2AUN4 A6H663 O55022 O70325-2 O88736 O89017 P19221 P21614 P32261 Q3TW82 Q5K4Q9 Q64435 Q8BI84-1 Q8BTY1 Q8VCH6 Q91XD7 Q9CQX2 Q9D826 Q9JMH6-1 Q9WUU7	9 20 sysname: A2AUN4 A6H663 O55022 O70325-2 O88736 O89017 P19221 P21614 P32261 Q3TW82 Q5K4Q9 Q64435 Q8BI84-1 Q8BTY1 Q8VCH6 Q91XD7 Q9CQX2 Q9D826 Q9JMH6-1 Q9WUU7	9 20 sysname: A2AUN4 A6H663 O55022 O70325-2 O88736 O89017 P19221 P21614 P32261 Q3TW82 Q5K4Q9 Q64435 Q8BI84-1 Q8BTY1 Q8VCH6 Q91XD7 Q9CQX2 Q9D826 Q9JMH6-1 Q9WUU7
9 20 clusters: 25	9 20 clusters: 25	9 20 clusters:	9 20 clusters:	9 20 clusters:	9 20 clusters:	9 20 clusters:	9 20 clusters:	9 20 clusters:
10 11 index: 747 946 1071 1354 1373 1776 1832 2126 2255 2276 2765	10 11 index: 747 946 1071 1354 1373 1776 1832 2126 2255 2276 2765	10 10 index: 747 946 1071 1354 1373 1776 1832 2255 2276 2765	10 10 index: 747 946 1071 1354 1373 1776 1832 2255 2276 2765	10 10 index: 747 946 1071 1354 1373 1776 1832 2255 2276 2765	10 10 index: 747 946 1071 1354 1373 1776 1832 2255 2276 2765	10 10 index: 747 946 1071 1354 1373 1776 1832 2255 2276 2765	10 10 index: 747 946 1071 1354 1373 1776 1832 2255 2276 2765	10 10 index: 747 946 1071 1354 1373 1776 1832 2255 2276 2765
10 11 sysname: P55050 P97328 Q3T9S7 Q5FW57 Q5SWU9-2 Q8BHI7 Q8BTJ4-1 Q8VC30 Q91Y97 Q91ZJ5-1 Q9DCD0	10 11 sysname: P55050 P97328 Q3T9S7 Q5FW57 Q5SWU9-2 Q8BHI7 Q8BTJ4-1 Q8VC30 Q91Y97 Q91ZJ5-1 Q9DCD0	10 10 sysname: P55050 P97328 Q3T9S7 Q5FW57 Q5SWU9-2 Q8BHI7 Q8BTJ4-1 Q91Y97 Q91ZJ5-1 Q9DCD0	10 10 sysname: P55050 P97328 Q3T9S7 Q5FW57 Q5SWU9-2 Q8BHI7 Q8BTJ4-1 Q91Y97 Q91ZJ5-1 Q9DCD0	10 10 sysname: P55050 P97328 Q3T9S7 Q5FW57 Q5SWU9-2 Q8BHI7 Q8BTJ4-1 Q91Y97 Q91ZJ5-1 Q9DCD0	10 10 sysname: P55050 P97328 Q3T9S7 Q5FW57 Q5SWU9-2 Q8BHI7 Q8BTJ4-1 Q91Y97 Q91ZJ5-1 Q9DCD0	10 10 sysname: P55050 P97328 Q3T9S7 Q5FW57 Q5SWU9-2 Q8BHI7 Q8BTJ4-1 Q91Y97 Q91ZJ5-1 Q9DCD0	10 10 sysname: P55050 P97328 Q3T9S7 Q5FW57 Q5SWU9-2 Q8BHI7 Q8BTJ4-1 Q91Y97 Q91ZJ5-1 Q9DCD0	10 10 sysname: P55050 P97328 Q3T9S7 Q5FW57 Q5SWU9-2 Q8BHI7 Q8BTJ4-1 Q91Y97 Q91ZJ5-1 Q9DCD0
10 11 clusters: 5	10 11 clusters: 5	10 10 clusters:	10 10 clusters:	10 10 clusters:	10 10 clusters:	10 10 clusters:	10 10 clusters:	10 10 clusters:
11 18 index: 149 281 485 622 1060 1090 1249 1273 1375 1562 1658 1840 2040 2124 2354 2707 2896 3042	11 17 index: 281 485 622 1060 1090 1249 1273 1375 1562 1658 1840 2040 2124 2354 2707 2896 3042	11 17 index: 281 485 622 1060 1090 1249 1273 1375 1562 1658 1840 2040 2124 2354 2707 2896 3042	11 17 index: 281 485 622 1060 1090 1249 1273 1375 1562 1658 1840 2040 2124 2354 2707 2896 3042	11 17 index: 281 485 622 1060 1090 1249 1273 1375 1562 1658 1840 2040 2124 2354 2707 2896 3042	11 17 index: 281 485 622 1060 1090 1249 1273 1375 1562 1658 1840 2040 2124 2354 2707 2896 3042	11 17 index: 281 485 622 1060 1090 1249 1273 1375 1562 1658 1840 2040 2124 2354 2707 2896 3042	11 17 index: 281 485 622 1060 1090 1249 1273 1375 1562 1658 1840 2040 2124 2354 2707 2896 3042	11 17 index: 281 485 622 1060 1090 1249 1273 1375 1562 1658 1840 2040 2124 2354 2707 2896 3042
11 18 sysname: B1B0E1 O54882 P18581-2 P40201 Q2KN98 Q3TE01 Q3UJB9-1 Q3UMU9-3 Q5SX40 Q6LCL8 Q7TMY4-1 Q8BV49 Q8QZR1 Q8VC19 Q99KA4 Q9DA19-1 Q9JLC8-3 Q9WVP6	11 17 sysname: O54882 P18581-2 P40201 Q2KN98 Q3TE01 Q3UJB9-1 Q3UMU9-3 Q5SX40 Q6LCL8 Q7TMY4-1 Q8BV49 Q8QZR1 Q8VC19 Q99KA4 Q9DA19-1 Q9JLC8-3 Q9WVP6	11 17 sysname: O54882 P18581-2 P40201 Q2KN98 Q3TE01 Q3UJB9-1 Q3UMU9-3 Q5SX40 Q6LCL8 Q7TMY4-1 Q8BV49 Q8QZR1 Q8VC19 Q99KA4 Q9DA19-1 Q9JLC8-3 Q9WVP6	11 17 sysname: O54882 P18581-2 P40201 Q2KN98 Q3TE01 Q3UJB9-1 Q3UMU9-3 Q5SX40 Q6LCL8 Q7TMY4-1 Q8BV49 Q8QZR1 Q8VC19 Q99KA4 Q9DA19-1 Q9JLC8-3 Q9WVP6	11 17 sysname: O54882 P18581-2 P40201 Q2KN98 Q3TE01 Q3UJB9-1 Q3UMU9-3 Q5SX40 Q6LCL8 Q7TMY4-1 Q8BV49 Q8QZR1 Q8VC19 Q99KA4 Q9DA19-1 Q9JLC8-3 Q9WVP6	11 17 sysname: O54882 P18581-2 P40201 Q2KN98 Q3TE01 Q3UJB9-1 Q3UMU9-3 Q5SX40 Q6LCL8 Q7TMY4-1 Q8BV49 Q8QZR1 Q8VC19 Q99KA4 Q9DA19-1 Q9JLC8-3 Q9WVP6	11 17 sysname: O54882 P18581-2 P40201 Q2KN98 Q3TE01 Q3UJB9-1 Q3UMU9-3 Q5SX40 Q6LCL8 Q7TMY4-1 Q8BV49 Q8QZR1 Q8VC19 Q99KA4 Q9DA19-1 Q9JLC8-3 Q9WVP6	11 17 sysname: O54882 P18581-2 P40201 Q2KN98 Q3TE01 Q3UJB9-1 Q3UMU9-3 Q5SX40 Q6LCL8 Q7TMY4-1 Q8BV49 Q8QZR1 Q8VC19 Q99KA4 Q9DA19-1 Q9JLC8-3 Q9WVP6	11 17 sysname: O54882 P18581-2 P40201 Q2KN98 Q3TE01 Q3UJB9-1 Q3UMU9-3 Q5SX40 Q6LCL8 Q7TMY4-1 Q8BV49 Q8QZR1 Q8VC19 Q99KA4 Q9DA19-1 Q9JLC8-3 Q9WVP6
11 18 clusters: 18	11 17 clusters:	11 17 clusters:	11 17 clusters:	11 17 clusters:	11 17 clusters:	11 17 clusters:	11 17 clusters:	11 17 clusters:
12 6 index: 85 266 382 603 697 1477	12 5 index: 85 266 382 697 1477	12 5 index: 85 266 382 697 1477	12 5 index: 85 266 382 697 1477	12 5 index: 85 266 382 697 1477	12 5 index: 85 266 382 697 1477	12 5 index: 85 266 382 697 1477	12 5 index: 85 266 382 697 1477	12 5 index: 85 266 382 697 1477
12 6 sysname: A2AVR6 O35728 P04117 P35576 P50236 Q62264	12 5 sysname: A2AVR6 O35728 P04117 P50236 Q62264	12 5 sysname: A2AVR6 O35728 P04117 P50236 Q62264	12 5 sysname: A2AVR6 O35728 P04117 P50236 Q62264	12 5 sysname: A2AVR6 O35728 P04117 P50236 Q62264	12 5 sysname: A2AVR6 O35728 P04117 P50236 Q62264	12 5 sysname: A2AVR6 O35728 P04117 P50236 Q62264	12 5 sysname: A2AVR6 O35728 P04117 P50236 Q62264	12 5 sysname: A2AVR6 O35728 P04117 P50236 Q62264
12 6 clusters: 36	12 5 clusters:	12 5 clusters:	12 5 clusters:	12 5 clusters:	12 5 clusters:	12 5 clusters:	12 5 clusters:	12 5 clusters:
13 9 index: 126 258 477 611 2128 2326 2359 2451 2573	13 9 index: 126 258 477 611 2128 2326 2359 2451 2573	13 8 index: 126 258 477 611 2128 2326 2359 2451	13 8 index: 126 258 477 611 2128 2326 2359 2451	13 8 index: 126 258 477 611 2128 2326 2359 2451	13 8 index: 126 258 477 611 2128 2326 2359 2451	13 8 index: 126 258 477 611 2128 2326 2359 2451	13 8 index: 126 258 477 611 2128 2326 2359 2451	13 8 index: 126 258 477 611 2128 2326 2359 2451
13 9 sysname: B1AR13 O35490 P17182 P36552 Q8VC63 Q99J27 Q99KI0 Q9CQ62 Q9CYR6	13 9 sysname: B1AR13 O35490 P17182 P36552 Q8VC63 Q99J27 Q99KI0 Q9CQ62 Q9CYR6	13 8 sysname: B1AR13 O35490 P17182 P36552 Q8VC63 Q99J27 Q99KI0 Q9CQ62	13 8 sysname: B1AR13 O35490 P17182 P36552 Q8VC63 Q99J27 Q99KI0 Q9CQ62	13 8 sysname: B1AR13 O35490 P17182 P36552 Q8VC63 Q99J27 Q99KI0 Q9CQ62	13 8 sysname: B1AR13 O35490 P17182 P36552 Q8VC63 Q99J27 Q99KI0 Q9CQ62	13 8 sysname: B1AR13 O35490 P17182 P36552 Q8VC63 Q99J27 Q99KI0 Q9CQ62	13 8 sysname: B1AR13 O35490 P17182 P36552 Q8VC63 Q99J27 Q99KI0 Q9CQ62	13 8 sysname: B1AR13 O35490 P17182 P36552 Q8VC63 Q99J27 Q99KI0 Q9CQ62
13 9 clusters: 3 19;34	13 9 clusters: 3 19	13 8 clusters:	13 8 clusters:	13 8 clusters:	13 8 clusters:	13 8 clusters:	13 8 clusters:	13 8 clusters:
14 17 index: 10 903 917 1144 1225 1579 1748 1936 1970 2146 2149 2183 2282 2634 2667 2743 2948	14 16 index: 10 903 917 1144 1225 1579 1748 1936 1970 2146 2149 2183 2282 2634 2667 2948	14 15 index: 10 903 917 1144 1225 1579 1748 1936 1970 2146 2149 2183 2282 2634 2948	14 15 index: 10 903 917 1144 1225 1579 1748 1936 1970 2146 2149 2183 2282 2634 2948	14 15 index: 10 903 917 1144 1225 1579 1748 1936 1970 2146 2149 2183 2282 2634 2948	14 15 index: 10 903 917 1144 1225 1579 1748 1936 1970 2146 2149 2183 2282 2634 2948	14 15 index: 10 903 917 1144 1225 1579 1748 1936 1970 2146 2149 2183 2282 2634 2948	14 15 index: 10 903 917 1144 1225 1579 1748 1936 1970 2146 2149 2183 2282 2634 2948	14 15 index: 10 903 917 1144 1225 1579 1748 1936 1970 2146 2149 2183 2282 2634 2948
14 17 sysname: A0T1J8 P70245 P70677 Q3TQC7 Q3UEM4 Q6P6I4 Q8BGA8-1 Q8CDG3-2 Q8CIF4 Q8VCN5 Q8VCT4 Q8VHX6-1 Q920A5 Q9D2D1 Q9D711 Q9DBL1 Q9QYF1	14 16 sysname: A0T1J8 P70245 P70677 Q3TQC7 Q3UEM4 Q6P6I4 Q8BGA8-1 Q8CDG3-2 Q8CIF4 Q8VCN5 Q8VCT4 Q8VHX6-1 Q920A5 Q9D2D1 Q9D711 Q9QYF1	14 15 sysname: A0T1J8 P70245 P70677 Q3TQC7 Q3UEM4 Q6P6I4 Q8BGA8-1 Q8CDG3-2 Q8CIF4 Q8VCN5 Q8VCT4 Q8VHX6-1 Q920A5 Q9D2D1 Q9QYF1	14 15 sysname: A0T1J8 P70245 P70677 Q3TQC7 Q3UEM4 Q6P6I4 Q8BGA8-1 Q8CDG3-2 Q8CIF4 Q8VCN5 Q8VCT4 Q8VHX6-1 Q920A5 Q9D2D1 Q9QYF1	14 15 sysname: A0T1J8 P70245 P70677 Q3TQC7 Q3UEM4 Q6P6I4 Q8BGA8-1 Q8CDG3-2 Q8CIF4 Q8VCN5 Q8VCT4 Q8VHX6-1 Q920A5 Q9D2D1 Q9QYF1	14 15 sysname: A0T1J8 P70245 P70677 Q3TQC7 Q3UEM4 Q6P6I4 Q8BGA8-1 Q8CDG3-2 Q8CIF4 Q8VCN5 Q8VCT4 Q8VHX6-1 Q920A5 Q9D2D1 Q9QYF1	14 15 sysname: A0T1J8 P70245 P70677 Q3TQC7 Q3UEM4 Q6P6I4 Q8BGA8-1 Q8CDG3-2 Q8CIF4 Q8VCN5 Q8VCT4 Q8VHX6-1 Q920A5 Q9D2D1 Q9QYF1	14 15 sysname: A0T1J8 P70245 P70677 Q3TQC7 Q3UEM4 Q6P6I4 Q8BGA8-1 Q8CDG3-2 Q8CIF4 Q8VCN5 Q8VCT4 Q8VHX6-1 Q920A5 Q9D2D1 Q9QYF1	14 15 sysname: A0T1J8 P70245 P70677 Q3TQC7 Q3UEM4 Q6P6I4 Q8BGA8-1 Q8CDG3-2 Q8CIF4 Q8VCN5 Q8VCT4 Q8VHX6-1 Q920A5 Q9D2D1 Q9QYF1
14 17 clusters: 25;40 32 32 40 25;32;40 40	14 16 clusters: 40 32	14 15 clusters:	14 15 clusters:	14 15 clusters:	14 15 clusters:	14 15 clusters:	14 15 clusters:	14 15 clusters:
15 10 index: 44 446 742 1015 1148 1466 1506 1583 1722 2117	15 10 index: 44 446 742 1015 1148 1466 1506 1583 1722 2117	15 10 index: 44 446 742 1015 1148 1466 1506 1583 1722 2117	15 10 index: 44 446 742 1015 1148 1466 1506 1583 1722 2117	15 10 index: 44 446 742 1015 1148 1466 1506 1583 1722 2117	15 10 index: 44 446 742 1015 1148 1466 1506 1583 1722 2117	15 10 index: 44 446 742 1015 1148 1466 1506 1583 1722 2117	15 10 index: 44 446 742 1015 1148 1466 1506 1583 1722 2117	15 10 index: 44 446 742 1015 1148 1466 1506 1583 1722 2117
15 10 sysname: A2AE91 P13745 P54797 Q059N0 Q3TS40 Q62077 Q64176 Q6P8Q1 Q80XK1 Q8R5I6	15 10 sysname: A2AE91 P13745 P54797 Q059N0 Q3TS40 Q62077 Q64176 Q6P8Q1 Q80XK1 Q8R5I6	15 10 sysname: A2AE91 P13745 P54797 Q059N0 Q3TS40 Q62077 Q64176 Q6P8Q1 Q80XK1 Q8R5I6	15 10 sysname: A2AE91 P13745 P54797 Q059N0 Q3TS40 Q62077 Q64176 Q6P8Q1 Q80XK1 Q8R5I6	15 10 sysname: A2AE91 P13745 P54797 Q059N0 Q3TS40 Q62077 Q64176 Q6P8Q1 Q80XK1 Q8R5I6	15 10 sysname: A2AE91 P13745 P54797 Q059N0 Q3TS40 Q62077 Q64176 Q6P8Q1 Q80XK1 Q8R5I6	15 10 sysname: A2AE91 P13745 P54797 Q059N0 Q3TS40 Q62077 Q64176 Q6P8Q1 Q80XK1 Q8R5I6	15 10 sysname: A2AE91 P13745 P54797 Q059N0 Q3TS40 Q62077 Q64176 Q6P8Q1 Q80XK1 Q8R5I6	15 10 sysname: A2AE91 P13745 P54797 Q059N0 Q3TS40 Q62077 Q64176 Q6P8Q1 Q80XK1 Q8R5I6
15 10 clusters: 18	15 10 clusters:	15 10 clusters:	15 10 clusters:	15 10 clusters:	15 10 clusters:	15 10 clusters:	15 10 clusters:	15 10 clusters:
16 22 index: 703 711 904 1064 1139 1278 1381 1388 1435 1462 1643 1813 2044 2155 2241 2292 2319 2342 2419 2597 2599 2931	16 22 index: 703 711 904 1064 1139 1278 1381 1388 1435 1462 1643 1813 2044 2155 2241 2292 2319 2342 2419 2597 2599 2931	16 19 index: 703 711 1064 1139 1278 1381 1435 1462 1643 1813 2044 2241 2292 2319 2342 2419 2597 2599 2931	16 19 index: 703 711 1064 1139 1278 1381 1435 1462 1643 1813 2044 2241 2292 2319 2342 2419 2597 2599 2931	16 19 index: 703 711 1064 1139 1278 1381 1435 1462 1643 1813 2044 2241 2292 2319 2342 2419 2597 2599 2931	16 19 index: 703 711 1064 1139 1278 1381 1435 1462 1643 1813 2044 2241 2292 2319 2342 2419 2597 2599 2931	16 19 index: 703 711 1064 1139 1278 1381 1435 1462 1643 1813 2044 2241 2292 2319 2342 2419 2597 2599 2931	16 19 index: 703 711 1064 1139 1278 1381 1435 1462 1643 1813 2044 2241 2292 2319 2342 2419 2597 2599 2931	16 19 index: 703 711 1064 1139 1278 1381 1435 1462 1643 1813 2044 2241 2292 2319 2342 2419 2597 2599 2931
16 22 sysname: P50431 P51174 P70266-1 Q2TPA8 Q3TN99 Q3UNX5-2 Q5U5V2-1 Q60597-3 Q61425 Q61941 Q78IK4 Q8BMS1 Q8QZV3 Q8VCZ9 Q91X83 Q921G7 Q924Y0 Q99JY0 Q99P72-2 Q9D023 Q9D051 Q9QXD6	16 22 sysname: P50431 P51174 P70266-1 Q2TPA8 Q3TN99 Q3UNX5-2 Q5U5V2-1 Q60597-3 Q61425 Q61941 Q78IK4 Q8BMS1 Q8QZV3 Q8VCZ9 Q91X83 Q921G7 Q924Y0 Q99JY0 Q99P72-2 Q9D023 Q9D051 Q9QXD6	16 19 sysname: P50431 P51174 Q2TPA8 Q3TN99 Q3UNX5-2 Q5U5V2-1 Q61425 Q61941 Q78IK4 Q8BMS1 Q8QZV3 Q91X83 Q921G7 Q924Y0 Q99JY0 Q99P72-2 Q9D023 Q9D051 Q9QXD6	16 19 sysname: P50431 P51174 Q2TPA8 Q3TN99 Q3UNX5-2 Q5U5V2-1 Q61425 Q61941 Q78IK4 Q8BMS1 Q8QZV3 Q91X83 Q921G7 Q924Y0 Q99JY0 Q99P72-2 Q9D023 Q9D051 Q9QXD6	16 19 sysname: P50431 P51174 Q2TPA8 Q3TN99 Q3UNX5-2 Q5U5V2-1 Q61425 Q61941 Q78IK4 Q8BMS1 Q8QZV3 Q91X83 Q921G7 Q924Y0 Q99JY0 Q99P72-2 Q9D023 Q9D051 Q9QXD6	16 19 sysname: P50431 P51174 Q2TPA8 Q3TN99 Q3UNX5-2 Q5U5V2-1 Q61425 Q61941 Q78IK4 Q8BMS1 Q8QZV3 Q91X83 Q921G7 Q924Y0 Q99JY0 Q99P72-2 Q9D023 Q9D051 Q9QXD6	16 19 sysname: P50431 P51174 Q2TPA8 Q3TN99 Q3UNX5-2 Q5U5V2-1 Q61425 Q61941 Q78IK4 Q8BMS1 Q8QZV3 Q91X83 Q921G7 Q924Y0 Q99JY0 Q99P72-2 Q9D023 Q9D051 Q9QXD6	16 19 sysname: P50431 P51174 Q2TPA8 Q3TN99 Q3UNX5-2 Q5U5V2-1 Q61425 Q61941 Q78IK4 Q8BMS1 Q8QZV3 Q91X83 Q921G7 Q924Y0 Q99JY0 Q99P72-2 Q9D023 Q9D051 Q9QXD6	16 19 sysname: P50431 P51174 Q2TPA8 Q3TN99 Q3UNX5-2 Q5U5V2-1 Q61425 Q61941 Q78IK4 Q8BMS1 Q8QZV3 Q91X83 Q921G7 Q924Y0 Q99JY0 Q99P72-2 Q9D023 Q9D051 Q9QXD6
16 22 clusters: 19;34 34 34 34 34	16 22 clusters: 19;34 34 34 34 34	16 19 clusters: 34	16 19 clusters:	16 19 clusters:	16 19 clusters:	16 19 clusters:	16 19 clusters:	16 19 clusters:
17 25 index: 59 122 202 272 567 573 576 612 664 694 728 1467 1851 1868 1880 2061 2095 2125 2230 2232 2249 2375 2446 2839 2863	17 24 index: 59 122 202 272 567 573 576 612 664 694 728 1467 1851 1868 2061 2095 2125 2230 2232 2249 2375 2446 2839 2863	17 21 index: 59 122 202 272 567 573 576 612 664 1467 1851 1868 2061 2095 2125 2230 2249 2375 2446 2839 2863	17 21 index: 59 122 202 272 567 573 576 612 664 1467 1851 1868 2061 2095 2125 2230 2249 2375 2446 2839 2863	17 21 index: 59 122 202 272 567 573 576 612 664 1467 1851 1868 2061 2095 2125 2230 2249 2375 2446 2839 2863	17 21 index: 59 122 202 272 567 573 576 612 664 1467 1851 1868 2061 2095 2125 2230 2249 2375 2446 2839 2863	17 21 index: 59 122 202 272 567 573 576 612 664 1467 1851 1868 2061 2095 2125 2230 2249 2375 2446 2839 2863	17 21 index: 59 122 202 272 567 573 576 612 664 1467 1851 1868 2061 2095 2125 2230 2249 2375 2446 2839 2863	17 21 index: 59 122 202 272 567 573 576 612 664 1467 1851 1868 2061 2095 2125 2230 2249 2375 2446 2839 2863
17 25 sysname: A2ALM8 A8Y5N5 O08539-1 O35945 P30115 P31649 P31938 P37040 P47791-1 P49935 P52760 Q62086 Q8BWQ1 Q8BYU6 Q8C0Z1 Q8R0F9 Q8R311 Q8VC28 Q91WT7 Q91WT9-1 Q91XE8 Q99L04 Q9CQ38 Q9ESL4-1 Q9JII6	17 24 sysname: A2ALM8 A8Y5N5 O08539-1 O35945 P30115 P31649 P31938 P37040 P47791-1 P49935 P52760 Q62086 Q8BWQ1 Q8BYU6 Q8R0F9 Q8R311 Q8VC28 Q91WT7 Q91WT9-1 Q91XE8 Q99L04 Q9CQ38 Q9ESL4-1 Q9JII6	17 21 sysname: A2ALM8 A8Y5N5 O08539-1 O35945 P30115 P31649 P31938 P37040 P47791-1 Q62086 Q8BWQ1 Q8BYU6 Q8R0F9 Q8R311 Q8VC28 Q91WT7 Q91XE8 Q99L04 Q9CQ38 Q9ESL4-1 Q9JII6	17 21 sysname: A2ALM8 A8Y5N5 O08539-1 O35945 P30115 P31649 P31938 P37040 P47791-1 Q62086 Q8BWQ1 Q8BYU6 Q8R0F9 Q8R311 Q8VC28 Q91WT7 Q91XE8 Q99L04 Q9CQ38 Q9ESL4-1 Q9JII6	17 21 sysname: A2ALM8 A8Y5N5 O08539-1 O35945 P30115 P31649 P31938 P37040 P47791-1 Q62086 Q8BWQ1 Q8BYU6 Q8R0F9 Q8R311 Q8VC28 Q91WT7 Q91XE8 Q99L04 Q9CQ38 Q9ESL4-1 Q9JII6	17 21 sysname: A2ALM8 A8Y5N5 O08539-1 O35945 P30115 P31649 P31938 P37040 P47791-1 Q62086 Q8BWQ1 Q8BYU6 Q8R0F9 Q8R311 Q8VC28 Q91WT7 Q91XE8 Q99L04 Q9CQ38 Q9ESL4-1 Q9JII6	17 21 sysname: A2ALM8 A8Y5N5 O08539-1 O35945 P30115 P31649 P31938 P37040 P47791-1 Q62086 Q8BWQ1 Q8BYU6 Q8R0F9 Q8R311 Q8VC28 Q91WT7 Q91XE8 Q99L04 Q9CQ38 Q9ESL4-1 Q9JII6	17 21 sysname: A2ALM8 A8Y5N5 O08539-1 O35945 P30115 P31649 P31938 P37040 P47791-1 Q62086 Q8BWQ1 Q8BYU6 Q8R0F9 Q8R311 Q8VC28 Q91WT7 Q91XE8 Q99L04 Q9CQ38 Q9ESL4-1 Q9JII6	17 21 sysname: A2ALM8 A8Y5N5 O08539-1 O35945 P30115 P31649 P31938 P37040 P47791-1 Q62086 Q8BWQ1 Q8BYU6 Q8R0F9 Q8R311 Q8VC28 Q91WT7 Q91XE8 Q99L04 Q9CQ38 Q9ESL4-1 Q9JII6
17 25 clusters: 49 29 29 49;59 29	17 24 clusters: 29 29 29	17 21 clusters:	17 21 clusters:	17 21 clusters:	17 21 clusters:	17 21 clusters:	17 21 clusters:	17 21 clusters:
18 21 index: 44 149 170 216 254 396 398 565 634 1180 1242 1257 1290 1386 1676 1706 1976 2005 2086 2775 3075	18 19 index: 149 216 254 396 398 565 634 1180 1242 1257 1290 1386 1676 1706 1976 2005 2086 2775 3075	18 19 index: 149 216 254 396 398 565 634 1180 1242 1257 1290 1386 1676 1706 1976 2005 2086 2775 3075	18 19 index: 149 216 254 396 398 565 634 1180 1242 1257 1290 1386 1676 1706 1976 2005 2086 2775 3075	18 19 index: 149 216 254 396 398 565 634 1180 1242 1257 1290 1386 1676 1706 1976 2005 2086 2775 3075	18 19 index: 149 216 254 396 398 565 634 1180 1242 1257 1290 1386 1676 1706 1976 2005 2086 2775 3075	18 19 index: 149 216 254 396 398 565 634 1180 1242 1257 1290 1386 1676 1706 1976 2005 2086 2775 3075	18 19 index: 149 216 254 396 398 565 634 1180 1242 1257 1290 1386 1676 1706 1976 2005 2086 2775 3075	18 19 index: 149 216 254 396 398 565 634 1180 1242 1257 1290 1386 1676 1706 1976 2005 2086 2775 3075
18 21 sysname: A2AE91 B1B0E1 B5THE2 O08855 O35423-1 P07724 P07758 P29758 P42703-1 Q3U0V2 Q3UHN9-1 Q3UKP2 Q3USU5 Q60590 Q7TS98 Q80W21 Q8JZK9 Q8K263 Q8R1S9 Q9DCP2 Q9Z2G9-1	18 19 sysname: B1B0E1 O08855 O35423-1 P07724 P07758 P29758 P42703-1 Q3U0V2 Q3UHN9-1 Q3UKP2 Q3USU5 Q60590 Q7TS98 Q80W21 Q8JZK9 Q8K263 Q8R1S9 Q9DCP2 Q9Z2G9-1	18 19 sysname: B1B0E1 O08855 O35423-1 P07724 P07758 P29758 P42703-1 Q3U0V2 Q3UHN9-1 Q3UKP2 Q3USU5 Q60590 Q7TS98 Q80W21 Q8JZK9 Q8K263 Q8R1S9 Q9DCP2 Q9Z2G9-1	18 19 sysname: B1B0E1 O08855 O35423-1 P07724 P07758 P29758 P42703-1 Q3U0V2 Q3UHN9-1 Q3UKP2 Q3USU5 Q60590 Q7TS98 Q80W21 Q8JZK9 Q8K263 Q8R1S9 Q9DCP2 Q9Z2G9-1	18 19 sysname: B1B0E1 O08855 O35423-1 P07724 P07758 P29758 P42703-1 Q3U0V2 Q3UHN9-1 Q3UKP2 Q3USU5 Q60590 Q7TS98 Q80W21 Q8JZK9 Q8K263 Q8R1S9 Q9DCP2 Q9Z2G9-1	18 19 sysname: B1B0E1 O08855 O35423-1 P07724 P07758 P29758 P42703-1 Q3U0V2 Q3UHN9-1 Q3UKP2 Q3USU5 Q60590 Q7TS98 Q80W21 Q8JZK9 Q8K263 Q8R1S9 Q9DCP2 Q9Z2G9-1	18 19 sysname: B1B0E1 O08855 O35423-1 P07724 P07758 P29758 P42703-1 Q3U0V2 Q3UHN9-1 Q3UKP2 Q3USU5 Q60590 Q7TS98 Q80W21 Q8JZK9 Q8K263 Q8R1S9 Q9DCP2 Q9Z2G9-1	18 19 sysname: B1B0E1 O08855 O35423-1 P07724 P07758 P29758 P42703-1 Q3U0V2 Q3UHN9-1 Q3UKP2 Q3USU5 Q60590 Q7TS98 Q80W21 Q8JZK9 Q8K263 Q8R1S9 Q9DCP2 Q9Z2G9-1	18 19 sysname: B1B0E1 O08855 O35423-1 P07724 P07758 P29758 P42703-1 Q3U0V2 Q3UHN9-1 Q3UKP2 Q3USU5 Q60590 Q7TS98 Q80W21 Q8JZK9 Q8K263 Q8R1S9 Q9DCP2 Q9Z2G9-1
18 21 clusters: 15 11 54 20 20	18 19 clusters: 20	18 19 clusters:	18 19 clusters:	18 19 clusters:	18 19 clusters:	18 19 clusters:	18 19 clusters:	18 19 clusters:
18 21 0.0083658 F 30170 pyridoxal phosphate binding 2 2 annotated: 0 0 0 0 0 1 0 1 0 0 0 0 0 0 0 0 0 0 0 0 0	18 19 0.00681215 F 30170 pyridoxal phosphate binding 2 2 annotated: 0 0 0 1 0 1 0 0 0 0 0 0 0 0 0 0 0 0 0	18 19 0.00681215 F 30170 pyridoxal phosphate binding 2 2 annotated: 0 0 0 1 0 1 0 0 0 0 0 0 0 0 0 0 0 0 0	18 19 0.00681215 F 30170 pyridoxal phosphate binding 2 2 annotated: 0 0 0 1 0 1 0 0 0 0 0 0 0 0 0 0 0 0 0	18 19 0.00681215 F 30170 pyridoxal phosphate binding 2 2 annotated: 0 0 0 1 0 1 0 0 0 0 0 0 0 0 0 0 0 0 0	18 19 0.00681215 F 30170 pyridoxal phosphate binding 2 2 annotated: 0 0 0 1 0 1 0 0 0 0 0 0 0 0 0 0 0 0 0	18 19 0.00681215 F 30170 pyridoxal phosphate binding 2 2 annotated: 0 0 0 1 0 1 0 0 0 0 0 0 0 0 0 0 0 0 0	18 19 0.00681215 F 30170 pyridoxal phosphate binding 2 2 annotated: 0 0 0 1 0 1 0 0 0 0 0 0 0 0 0 0 0 0 0	18 19 0.00681215 F 30170 pyridoxal phosphate binding 2 2 annotated: 0 0 0 1 0 1 0 0 0 0 0 0 0 0 0 0 0 0 0
19 19 index: 137 273 639 687 904 963 1083 1232 1272 1293 1450 1615 1671 1966 2025 2026 2573 2644 2764	19 18 index: 137 273 639 687 904 963 1083 1232 1293 1450 1615 1671 1966 2025 2026 2573 2644 2764	19 18 index: 137 273 639 687 904 963 1083 1232 1293 1450 1615 1671 1966 2025 2026 2573 2644 2764	19 18 index: 137 273 639 687 904 963 1083 1232 1293 1450 1615 1671 1966 2025 2026 2573 2644 2764	19 18 index: 137 273 639 687 904 963 1083 1232 1293 1450 1615 1671 1966 2025 2026 2573 2644 2764	19 18 index: 137 273 639 687 904 963 1083 1232 1293 1450 1615 1671 1966 2025 2026 2573 2644 2764	19 18 index: 137 273 639 687 904 963 1083 1232 1293 1450 1615 1671 1966 2025 2026 2573 2644 2764	19 18 index: 137 273 639 687 904 963 1083 1232 1293 1450 1615 1671 1966 2025 2026 2573 2644 2764	19 18 index: 137 273 639 687 904 963 1083 1232 1293 1450 1615 1671 1966 2025 2026 2573 2644 2764
19 19 sysname: B1ATP9 O35969-2 P43276 P48962 P70266-1 P97742 Q3TCI7 Q3UFX6 Q3UMR5-1 Q3UUI3-1 Q61694 Q6WG34 Q7TQE6 Q8CI32 Q8K3K7 Q8K3K8 Q9CYR6 Q9D517 Q9DCC7	19 18 sysname: B1ATP9 O35969-2 P43276 P48962 P70266-1 P97742 Q3TCI7 Q3UFX6 Q3UUI3-1 Q61694 Q6WG34 Q7TQE6 Q8CI32 Q8K3K7 Q8K3K8 Q9CYR6 Q9D517 Q9DCC7	19 18 sysname: B1ATP9 O35969-2 P43276 P48962 P70266-1 P97742 Q3TCI7 Q3UFX6 Q3UUI3-1 Q61694 Q6WG34 Q7TQE6 Q8CI32 Q8K3K7 Q8K3K8 Q9CYR6 Q9D517 Q9DCC7	19 18 sysname: B1ATP9 O35969-2 P43276 P48962 P70266-1 P97742 Q3TCI7 Q3UFX6 Q3UUI3-1 Q61694 Q6WG34 Q7TQE6 Q8CI32 Q8K3K7 Q8K3K8 Q9CYR6 Q9D517 Q9DCC7	19 18 sysname: B1ATP9 O35969-2 P43276 P48962 P70266-1 P97742 Q3TCI7 Q3UFX6 Q3UUI3-1 Q61694 Q6WG34 Q7TQE6 Q8CI32 Q8K3K7 Q8K3K8 Q9CYR6 Q9D517 Q9DCC7	19 18 sysname: B1ATP9 O35969-2 P43276 P48962 P70266-1 P97742 Q3TCI7 Q3UFX6 Q3UUI3-1 Q61694 Q6WG34 Q7TQE6 Q8CI32 Q8K3K7 Q8K3K8 Q9CYR6 Q9D517 Q9DCC7	19 18 sysname: B1ATP9 O35969-2 P43276 P48962 P70266-1 P97742 Q3TCI7 Q3UFX6 Q3UUI3-1 Q61694 Q6WG34 Q7TQE6 Q8CI32 Q8K3K7 Q8K3K8 Q9CYR6 Q9D517 Q9DCC7	19 18 sysname: B1ATP9 O35969-2 P43276 P48962 P70266-1 P97742 Q3TCI7 Q3UFX6 Q3UUI3-1 Q61694 Q6WG34 Q7TQE6 Q8CI32 Q8K3K7 Q8K3K8 Q9CYR6 Q9D517 Q9DCC7	19 18 sysname: B1ATP9 O35969-2 P43276 P48962 P70266-1 P97742 Q3TCI7 Q3UFX6 Q3UUI3-1 Q61694 Q6WG34 Q7TQE6 Q8CI32 Q8K3K7 Q8K3K8 Q9CYR6 Q9D517 Q9DCC7
19 19 clusters: 34 16;34 34 22 13;34	19 18 clusters: 34 16;34 13	19 18 clusters:	19 18 clusters:	19 18 clusters:	19 18 clusters:	19 18 clusters:	19 18 clusters:	19 18 clusters:
20 15 index: 143 169 333 428 510 517 565 1300 1391 1518 2005 2134 2312 2647 2736	20 14 index: 143 169 333 428 510 517 1300 1391 1518 2005 2134 2312 2647 2736	20 13 index: 143 169 333 428 510 517 1300 1391 1518 2134 2312 2647 2736	20 13 index: 143 169 333 428 510 517 1300 1391 1518 2134 2312 2647 2736	20 13 index: 143 169 333 428 510 517 1300 1391 1518 2134 2312 2647 2736	20 13 index: 143 169 333 428 510 517 1300 1391 1518 2134 2312 2647 2736	20 13 index: 143 169 333 428 510 517 1300 1391 1518 2134 2312 2647 2736	20 13 index: 143 169 333 428 510 517 1300 1391 1518 2134 2312 2647 2736	20 13 index: 143 169 333 428 510 517 1300 1391 1518 2134 2312 2647 2736
20 15 sysname: B1AX52 B5LBK0 O88455 P11352 P22599 P23953 P29758 Q3UWB9 Q60648 Q64458 Q8K263 Q8VCC2 Q923D2 Q9D5J8 Q9DBG1	20 14 sysname: B1AX52 B5LBK0 O88455 P11352 P22599 P23953 Q3UWB9 Q60648 Q64458 Q8K263 Q8VCC2 Q923D2 Q9D5J8 Q9DBG1	20 13 sysname: B1AX52 B5LBK0 O88455 P11352 P22599 P23953 Q3UWB9 Q60648 Q64458 Q8VCC2 Q923D2 Q9D5J8 Q9DBG1	20 13 sysname: B1AX52 B5LBK0 O88455 P11352 P22599 P23953 Q3UWB9 Q60648 Q64458 Q8VCC2 Q923D2 Q9D5J8 Q9DBG1	20 13 sysname: B1AX52 B5LBK0 O88455 P11352 P22599 P23953 Q3UWB9 Q60648 Q64458 Q8VCC2 Q923D2 Q9D5J8 Q9DBG1	20 13 sysname: B1AX52 B5LBK0 O88455 P11352 P22599 P23953 Q3UWB9 Q60648 Q64458 Q8VCC2 Q923D2 Q9D5J8 Q9DBG1	20 13 sysname: B1AX52 B5LBK0 O88455 P11352 P22599 P23953 Q3UWB9 Q60648 Q64458 Q8VCC2 Q923D2 Q9D5J8 Q9DBG1	20 13 sysname: B1AX52 B5LBK0 O88455 P11352 P22599 P23953 Q3UWB9 Q60648 Q64458 Q8VCC2 Q923D2 Q9D5J8 Q9DBG1	20 13 sysname: B1AX52 B5LBK0 O88455 P11352 P22599 P23953 Q3UWB9 Q60648 Q64458 Q8VCC2 Q923D2 Q9D5J8 Q9DBG1
20 15 clusters: 18 18	20 14 clusters: 18	20 13 clusters:	20 13 clusters:	20 13 clusters:	20 13 clusters:	20 13 clusters:	20 13 clusters:	20 13 clusters:
21 22 index: 151 164 377 586 641 908 1209 1212 1378 1464 1546 1683 1821 1990 2135 2346 2616 2755 2829 2859 2913 3051	21 21 index: 151 164 377 586 641 908 1209 1212 1378 1464 1546 1683 1821 1990 2346 2616 2755 2829 2859 2913 3051	21 19 index: 151 164 377 586 908 1209 1212 1378 1464 1546 1683 1821 1990 2616 2755 2829 2859 2913 3051	21 19 index: 151 164 377 586 908 1209 1212 1378 1464 1546 1683 1821 1990 2616 2755 2829 2859 2913 3051	21 19 index: 151 164 377 586 908 1209 1212 1378 1464 1546 1683 1821 1990 2616 2755 2829 2859 2913 3051	21 19 index: 151 164 377 586 908 1209 1212 1378 1464 1546 1683 1821 1990 2616 2755 2829 2859 2913 3051	21 19 index: 151 164 377 586 908 1209 1212 1378 1464 1546 1683 1821 1990 2616 2755 2829 2859 2913 3051	21 19 index: 151 164 377 586 908 1209 1212 1378 1464 1546 1683 1821 1990 2616 2755 2829 2859 2913 3051	21 19 index: 151 164 377 586 908 1209 1212 1378 1464 1546 1683 1821 1990 2616 2755 2829 2859 2913 3051
21 22 sysname: B2LVG5 B2RY04 P03911 P34152-1 P43883 P70297 Q3U9N9-1 Q3UDE2 Q5U458-2 Q62018-1 Q6A0C5 Q80SZ7 Q8BPU7-1 Q8K139 Q8VCE1 Q99K01-4 Q9D0W5 Q9DBZ5-1 Q9ERI6 Q9JI90-1 Q9JMA7 Q9Z172-1	21 21 sysname: B2LVG5 B2RY04 P03911 P34152-1 P43883 P70297 Q3U9N9-1 Q3UDE2 Q5U458-2 Q62018-1 Q6A0C5 Q80SZ7 Q8BPU7-1 Q8K139 Q99K01-4 Q9D0W5 Q9DBZ5-1 Q9ERI6 Q9JI90-1 Q9JMA7 Q9Z172-1	21 19 sysname: B2LVG5 B2RY04 P03911 P34152-1 P70297 Q3U9N9-1 Q3UDE2 Q5U458-2 Q62018-1 Q6A0C5 Q80SZ7 Q8BPU7-1 Q8K139 Q9D0W5 Q9DBZ5-1 Q9ERI6 Q9JI90-1 Q9JMA7 Q9Z172-1	21 19 sysname: B2LVG5 B2RY04 P03911 P34152-1 P70297 Q3U9N9-1 Q3UDE2 Q5U458-2 Q62018-1 Q6A0C5 Q80SZ7 Q8BPU7-1 Q8K139 Q9D0W5 Q9DBZ5-1 Q9ERI6 Q9JI90-1 Q9JMA7 Q9Z172-1	21 19 sysname: B2LVG5 B2RY04 P03911 P34152-1 P70297 Q3U9N9-1 Q3UDE2 Q5U458-2 Q62018-1 Q6A0C5 Q80SZ7 Q8BPU7-1 Q8K139 Q9D0W5 Q9DBZ5-1 Q9ERI6 Q9JI90-1 Q9JMA7 Q9Z172-1	21 19 sysname: B2LVG5 B2RY04 P03911 P34152-1 P70297 Q3U9N9-1 Q3UDE2 Q5U458-2 Q62018-1 Q6A0C5 Q80SZ7 Q8BPU7-1 Q8K139 Q9D0W5 Q9DBZ5-1 Q9ERI6 Q9JI90-1 Q9JMA7 Q9Z172-1	21 19 sysname: B2LVG5 B2RY04 P03911 P34152-1 P70297 Q3U9N9-1 Q3UDE2 Q5U458-2 Q62018-1 Q6A0C5 Q80SZ7 Q8BPU7-1 Q8K139 Q9D0W5 Q9DBZ5-1 Q9ERI6 Q9JI90-1 Q9JMA7 Q9Z172-1	21 19 sysname: B2LVG5 B2RY04 P03911 P34152-1 P70297 Q3U9N9-1 Q3UDE2 Q5U458-2 Q62018-1 Q6A0C5 Q80SZ7 Q8BPU7-1 Q8K139 Q9D0W5 Q9DBZ5-1 Q9ERI6 Q9JI90-1 Q9JMA7 Q9Z172-1	21 19 sysname: B2LVG5 B2RY04 P03911 P34152-1 P70297 Q3U9N9-1 Q3UDE2 Q5U458-2 Q62018-1 Q6A0C5 Q80SZ7 Q8BPU7-1 Q8K139 Q9D0W5 Q9DBZ5-1 Q9ERI6 Q9JI90-1 Q9JMA7 Q9Z172-1
21 22 clusters: 36 36 36 36 36	21 21 clusters: 36 36 36	21 19 clusters: 36	21 19 clusters:	21 19 clusters:	21 19 clusters:	21 19 clusters:	21 19 clusters:	21 19 clusters:
22 20 index: 66 77 577 727 735 966 1434 2025 2198 2223 2307 2455 2475 2478 2520 2589 2657 2659 2833 3035	22 17 index: 66 77 577 727 966 1434 2198 2223 2307 2455 2475 2478 2520 2589 2659 2833 3035	22 17 index: 66 77 577 727 966 1434 2198 2223 2307 2455 2475 2478 2520 2589 2659 2833 3035	22 16 index: 66 77 577 727 966 1434 2198 2307 2455 2475 2478 2520 2589 2659 2833 3035	22 16 index: 66 77 577 727 966 1434 2198 2307 2455 2475 2478 2520 2589 2659 2833 3035	22 16 index: 66 77 577 727 966 1434 2198 2307 2455 2475 2478 2520 2589 2659 2833 3035	22 16 index: 66 77 577 727 966 1434 2198 2307 2455 2475 2478 2520 2589 2659 2833 3035	22 16 index: 66 77 577 727 966 1434 2198 2307 2455 2475 2478 2520 2589 2659 2833 3035	22 16 index: 66 77 577 727 966 1434 2198 2307 2455 2475 2478 2520 2589 2659 2833 3035
22 20 sysname: A2AN37 A2ASQ2 P32020-1 P52503 P53986 P97807-1 Q61419-1 Q8K3K7 Q91VA7 Q91WK1 Q922Q8 Q9CQ75 Q9CQH3 Q9CQI6 Q9CRA7 Q9CZR8 Q9D6M3 Q9D6R2-1 Q9ERS2 Q9WVD5	22 17 sysname: A2AN37 A2ASQ2 P32020-1 P52503 P97807-1 Q61419-1 Q91VA7 Q91WK1 Q922Q8 Q9CQ75 Q9CQH3 Q9CQI6 Q9CRA7 Q9CZR8 Q9D6R2-1 Q9ERS2 Q9WVD5	22 17 sysname: A2AN37 A2ASQ2 P32020-1 P52503 P97807-1 Q61419-1 Q91VA7 Q91WK1 Q922Q8 Q9CQ75 Q9CQH3 Q9CQI6 Q9CRA7 Q9CZR8 Q9D6R2-1 Q9ERS2 Q9WVD5	22 16 sysname: A2AN37 A2ASQ2 P32020-1 P52503 P97807-1 Q61419-1 Q91VA7 Q922Q8 Q9CQ75 Q9CQH3 Q9CQI6 Q9CRA7 Q9CZR8 Q9D6R2-1 Q9ERS2 Q9WVD5	22 16 sysname: A2AN37 A2ASQ2 P32020-1 P52503 P97807-1 Q61419-1 Q91VA7 Q922Q8 Q9CQ75 Q9CQH3 Q9CQI6 Q9CRA7 Q9CZR8 Q9D6R2-1 Q9ERS2 Q9WVD5	22 16 sysname: A2AN37 A2ASQ2 P32020-1 P52503 P97807-1 Q61419-1 Q91VA7 Q922Q8 Q9CQ75 Q9CQH3 Q9CQI6 Q9CRA7 Q9CZR8 Q9D6R2-1 Q9ERS2 Q9WVD5	22 16 sysname: A2AN37 A2ASQ2 P32020-1 P52503 P97807-1 Q61419-1 Q91VA7 Q922Q8 Q9CQ75 Q9CQH3 Q9CQI6 Q9CRA7 Q9CZR8 Q9D6R2-1 Q9ERS2 Q9WVD5	22 16 sysname: A2AN37 A2ASQ2 P32020-1 P52503 P97807-1 Q61419-1 Q91VA7 Q922Q8 Q9CQ75 Q9CQH3 Q9CQI6 Q9CRA7 Q9CZR8 Q9D6R2-1 Q9ERS2 Q9WVD5	22 16 sysname: A2AN37 A2ASQ2 P32020-1 P52503 P97807-1 Q61419-1 Q91VA7 Q922Q8 Q9CQ75 Q9CQH3 Q9CQI6 Q9CRA7 Q9CZR8 Q9D6R2-1 Q9ERS2 Q9WVD5
22 20 clusters: 28;38 19 28;38 38	22 17 clusters: 28	22 17 clusters: 28	22 16 clusters:	22 16 clusters:	22 16 clusters:	22 16 clusters:	22 16 clusters:	22 16 clusters:
23 4 index: 725 1929 2364 2749	23 4 index: 725 1929 2364 2749	23 4 index: 725 1929 2364 2749	23 4 index: 725 1929 2364 2749	23 4 index: 725 1929 2364 2749	23 4 index: 725 1929 2364 2749	23 4 index: 725 1929 2364 2749	23 4 index: 725 1929 2364 2749	23 4 index: 725 1929 2364 2749
23 4 sysname: P52479 Q8CCH2 Q99KK9 Q9DBR0	23 4 sysname: P52479 Q8CCH2 Q99KK9 Q9DBR0	23 4 sysname: P52479 Q8CCH2 Q99KK9 Q9DBR0	23 4 sysname: P52479 Q8CCH2 Q99KK9 Q9DBR0	23 4 sysname: P52479 Q8CCH2 Q99KK9 Q9DBR0	23 4 sysname: P52479 Q8CCH2 Q99KK9 Q9DBR0	23 4 sysname: P52479 Q8CCH2 Q99KK9 Q9DBR0	23 4 sysname: P52479 Q8CCH2 Q99KK9 Q9DBR0	23 4 sysname: P52479 Q8CCH2 Q99KK9 Q9DBR0
23 4 clusters:	23 4 clusters:	23 4 clusters:	23 4 clusters:	23 4 clusters:	23 4 clusters:	23 4 clusters:	23 4 clusters:	23 4 clusters:
24 37 index: 107 379 386 437 445 496 665 684 720 755 758 956 1002 1288 1311 1405 1489 1772 1895 1977 2024 2179 2328 2430 2432 2461 2467 2489 2508 2581 2610 2718 2720 2786 2788 2792 3021	24 36 index: 107 379 386 437 445 496 665 684 720 755 758 956 1002 1288 1311 1405 1489 1772 1895 2024 2179 2328 2430 2432 2461 2467 2489 2508 2581 2610 2718 2720 2786 2788 2792 3021	24 36 index: 107 379 386 437 445 496 665 684 720 755 758 956 1002 1288 1311 1405 1489 1772 1895 2024 2179 2328 2430 2432 2461 2467 2489 2508 2581 2610 2718 2720 2786 2788 2792 3021	24 36 index: 107 379 386 437 445 496 665 684 720 755 758 956 1002 1288 1311 1405 1489 1772 1895 2024 2179 2328 2430 2432 2461 2467 2489 2508 2581 2610 2718 2720 2786 2788 2792 3021	24 36 index: 107 379 386 437 445 496 665 684 720 755 758 956 1002 1288 1311 1405 1489 1772 1895 2024 2179 2328 2430 2432 2461 2467 2489 2508 2581 2610 2718 2720 2786 2788 2792 3021	24 36 index: 107 379 386 437 445 496 665 684 720 755 758 956 1002 1288 1311 1405 1489 1772 1895 2024 2179 2328 2430 2432 2461 2467 2489 2508 2581 2610 2718 2720 2786 2788 2792 3021	24 36 index: 107 379 386 437 445 496 665 684 720 755 758 956 1002 1288 1311 1405 1489 1772 1895 2024 2179 2328 2430 2432 2461 2467 2489 2508 2581 2610 2718 2720 2786 2788 2792 3021	24 36 index: 107 379 386 437 445 496 665 684 720 755 758 956 1002 1288 1311 1405 1489 1772 1895 2024 2179 2328 2430 2432 2461 2467 2489 2508 2581 2610 2718 2720 2786 2788 2792 3021	24 36 index: 107 379 386 437 445 496 665 684 720 755 758 956 1002 1288 1311 1405 1489 1772 1895 2024 2179 2328 2430 2432 2461 2467 2489 2508 2581 2610 2718 2720 2786 2788 2792 3021
24 37 sysname: A5YMU1 P03930 P05202 P12787 P13707 P19783 P47802 P48771 P51881 P56391 P56480 P97450 Q03265 Q3URE1-1 Q3V222 Q60930 Q62425 Q8BH95 Q8C2Q8 Q8JZQ2 Q8K3J1 Q8VEM8 Q99J39-1 Q9CPQ1 Q9CPQ8 Q9CQB4 Q9CQE1 Q9CQQ7 Q9CR21 Q9CZB0 Q9D0M3-1 Q9DB20 Q9DB26 Q9DCV4 Q9DCX2 Q9DCZ4 Q9WUM5	24 36 sysname: A5YMU1 P03930 P05202 P12787 P13707 P19783 P47802 P48771 P51881 P56391 P56480 P97450 Q03265 Q3URE1-1 Q3V222 Q60930 Q62425 Q8BH95 Q8C2Q8 Q8K3J1 Q8VEM8 Q99J39-1 Q9CPQ1 Q9CPQ8 Q9CQB4 Q9CQE1 Q9CQQ7 Q9CR21 Q9CZB0 Q9D0M3-1 Q9DB20 Q9DB26 Q9DCV4 Q9DCX2 Q9DCZ4 Q9WUM5	24 36 sysname: A5YMU1 P03930 P05202 P12787 P13707 P19783 P47802 P48771 P51881 P56391 P56480 P97450 Q03265 Q3URE1-1 Q3V222 Q60930 Q62425 Q8BH95 Q8C2Q8 Q8K3J1 Q8VEM8 Q99J39-1 Q9CPQ1 Q9CPQ8 Q9CQB4 Q9CQE1 Q9CQQ7 Q9CR21 Q9CZB0 Q9D0M3-1 Q9DB20 Q9DB26 Q9DCV4 Q9DCX2 Q9DCZ4 Q9WUM5	24 36 sysname: A5YMU1 P03930 P05202 P12787 P13707 P19783 P47802 P48771 P51881 P56391 P56480 P97450 Q03265 Q3URE1-1 Q3V222 Q60930 Q62425 Q8BH95 Q8C2Q8 Q8K3J1 Q8VEM8 Q99J39-1 Q9CPQ1 Q9CPQ8 Q9CQB4 Q9CQE1 Q9CQQ7 Q9CR21 Q9CZB0 Q9D0M3-1 Q9DB20 Q9DB26 Q9DCV4 Q9DCX2 Q9DCZ4 Q9WUM5	24 36 sysname: A5YMU1 P03930 P05202 P12787 P13707 P19783 P47802 P48771 P51881 P56391 P56480 P97450 Q03265 Q3URE1-1 Q3V222 Q60930 Q62425 Q8BH95 Q8C2Q8 Q8K3J1 Q8VEM8 Q99J39-1 Q9CPQ1 Q9CPQ8 Q9CQB4 Q9CQE1 Q9CQQ7 Q9CR21 Q9CZB0 Q9D0M3-1 Q9DB20 Q9DB26 Q9DCV4 Q9DCX2 Q9DCZ4 Q9WUM5	24 36 sysname: A5YMU1 P03930 P05202 P12787 P13707 P19783 P47802 P48771 P51881 P56391 P56480 P97450 Q03265 Q3URE1-1 Q3V222 Q60930 Q62425 Q8BH95 Q8C2Q8 Q8K3J1 Q8VEM8 Q99J39-1 Q9CPQ1 Q9CPQ8 Q9CQB4 Q9CQE1 Q9CQQ7 Q9CR21 Q9CZB0 Q9D0M3-1 Q9DB20 Q9DB26 Q9DCV4 Q9DCX2 Q9DCZ4 Q9WUM5	24 36 sysname: A5YMU1 P03930 P05202 P12787 P13707 P19783 P47802 P48771 P51881 P56391 P56480 P97450 Q03265 Q3URE1-1 Q3V222 Q60930 Q62425 Q8BH95 Q8C2Q8 Q8K3J1 Q8VEM8 Q99J39-1 Q9CPQ1 Q9CPQ8 Q9CQB4 Q9CQE1 Q9CQQ7 Q9CR21 Q9CZB0 Q9D0M3-1 Q9DB20 Q9DB26 Q9DCV4 Q9DCX2 Q9DCZ4 Q9WUM5	24 36 sysname: A5YMU1 P03930 P05202 P12787 P13707 P19783 P47802 P48771 P51881 P56391 P56480 P97450 Q03265 Q3URE1-1 Q3V222 Q60930 Q62425 Q8BH95 Q8C2Q8 Q8K3J1 Q8VEM8 Q99J39-1 Q9CPQ1 Q9CPQ8 Q9CQB4 Q9CQE1 Q9CQQ7 Q9CR21 Q9CZB0 Q9D0M3-1 Q9DB20 Q9DB26 Q9DCV4 Q9DCX2 Q9DCZ4 Q9WUM5	24 36 sysname: A5YMU1 P03930 P05202 P12787 P13707 P19783 P47802 P48771 P51881 P56391 P56480 P97450 Q03265 Q3URE1-1 Q3V222 Q60930 Q62425 Q8BH95 Q8C2Q8 Q8K3J1 Q8VEM8 Q99J39-1 Q9CPQ1 Q9CPQ8 Q9CQB4 Q9CQE1 Q9CQQ7 Q9CR21 Q9CZB0 Q9D0M3-1 Q9DB20 Q9DB26 Q9DCV4 Q9DCX2 Q9DCZ4 Q9WUM5
24 37 clusters: 30 30 30 53 30 30 30	24 36 clusters: 30 30 30	24 36 clusters:	24 36 clusters:	24 36 clusters:	24 36 clusters:	24 36 clusters:	24 36 clusters:	24 36 clusters:
25 23 index: 10 94 97 184 190 345 369 381 479 583 715 967 1239 1962 2250 2279 2333 2667 2790 2817 2868 2886 2987	25 14 index: 94 97 184 345 381 583 715 967 1962 2279 2333 2868 2886 2987	25 12 index: 94 97 184 381 583 715 967 1962 2333 2868 2886 2987	25 12 index: 94 97 184 381 583 715 967 1962 2333 2868 2886 2987	25 11 index: 94 97 184 381 583 715 967 1962 2333 2886 2987	25 11 index: 94 97 184 381 583 715 967 1962 2333 2886 2987	25 11 index: 94 97 184 381 583 715 967 1962 2333 2886 2987	25 11 index: 94 97 184 381 583 715 967 1962 2333 2886 2987	25 11 index: 94 97 184 381 583 715 967 1962 2333 2886 2987
25 23 sysname: A0T1J8 A2BIN1 A2RRJ0 B8JJN0 B9EIY3 O88736 P01027-2 P04104 P17439 P33267 P51658 P97821 Q3UH59 Q8CHQ9 Q91XF0 Q91ZV0 Q99JF5 Q9D711 Q9DCY0 Q9EQK5 Q9JIZ0 Q9JKJ9 Q9R112	25 14 sysname: A2BIN1 A2RRJ0 B8JJN0 O88736 P04104 P33267 P51658 P97821 Q8CHQ9 Q91ZV0 Q99JF5 Q9JIZ0 Q9JKJ9 Q9R112	25 12 sysname: A2BIN1 A2RRJ0 B8JJN0 P04104 P33267 P51658 P97821 Q8CHQ9 Q99JF5 Q9JIZ0 Q9JKJ9 Q9R112	25 12 sysname: A2BIN1 A2RRJ0 B8JJN0 P04104 P33267 P51658 P97821 Q8CHQ9 Q99JF5 Q9JIZ0 Q9JKJ9 Q9R112	25 11 sysname: A2BIN1 A2RRJ0 B8JJN0 P04104 P33267 P51658 P97821 Q8CHQ9 Q99JF5 Q9JKJ9 Q9R112	25 11 sysname: A2BIN1 A2RRJ0 B8JJN0 P04104 P33267 P51658 P97821 Q8CHQ9 Q99JF5 Q9JKJ9 Q9R112	25 11 sysname: A2BIN1 A2RRJ0 B8JJN0 P04104 P33267 P51658 P97821 Q8CHQ9 Q99JF5 Q9JKJ9 Q9R112	25 11 sysname: A2BIN1 A2RRJ0 B8JJN0 P04104 P33267 P51658 P97821 Q8CHQ9 Q99JF5 Q9JKJ9 Q9R112	25 11 sysname: A2BIN1 A2RRJ0 B8JJN0 P04104 P33267 P51658 P97821 Q8CHQ9 Q99JF5 Q9JKJ9 Q9R112
25 23 clusters: 14;40 40 40 40 40 9 40 40 40 40 40 40 40 40 40 14;32;40 40 40 40 40	25 14 clusters: 40 40 9 40 40 40 40 40 40 40	25 12 clusters: 40 40 40	25 12 clusters: 40	25 11 clusters:	25 11 clusters:	25 11 clusters:	25 11 clusters:	25 11 clusters:
26 39 index: 48 56 101 145 365 522 588 621 749 752 806 877 1026 1029 1082 1141 1229 1553 1574 1574 1979 2008 2042 2077 2081 2193 2194 2209 2244 2331 2386 2460 2619 2684 2744 2768 2787 3049 3077	26 39 index: 48 56 101 145 365 522 588 621 749 752 806 877 1026 1029 1082 1141 1229 1553 1574 1574 1979 2008 2042 2077 2081 2193 2194 2209 2244 2331 2386 2460 2619 2684 2744 2768 2787 3049 3077	26 37 index: 48 56 101 365 522 588 621 749 752 806 877 1026 1029 1082 1141 1229 1553 1574 1574 1979 2008 2042 2077 2081 2193 2194 2209 2244 2386 2460 2619 2684 2744 2768 2787 3049 3077	26 37 index: 48 56 101 365 522 588 621 749 752 806 877 1026 1029 1082 1141 1229 1553 1574 1574 1979 2008 2042 2077 2081 2193 2194 2209 2244 2386 2460 2619 2684 2744 2768 2787 3049 3077	26 37 index: 48 56 101 365 522 588 621 749 752 806 877 1026 1029 1082 1141 1229 1553 1574 1574 1979 2008 2042 2077 2081 2193 2194 2209 2244 2386 2460 2619 2684 2744 2768 2787 3049 3077	26 37 index: 48 56 101 365 522 588 621 749 752 806 877 1026 1029 1082 1141 1229 1553 1574 1574 1979 2008 2042 2077 2081 2193 2194 2209 2244 2386 2460 2619 2684 2744 2768 2787 3049 3077	26 37 index: 48 56 101 365 522 588 621 749 752 806 877 1026 1029 1082 1141 1229 1553 1574 1574 1979 2008 2042 2077 2081 2193 2194 2209 2244 2386 2460 2619 2684 2744 2768 2787 3049 3077	26 37 index: 48 56 101 365 522 588 621 749 752 806 877 1026 1029 1082 1141 1229 1553 1574 1574 1979 2008 2042 2077 2081 2193 2194 2209 2244 2386 2460 2619 2684 2744 2768 2787 3049 3077	26 36 index: 48 56 101 365 522 588 621 749 752 806 877 1026 1029 1082 1141 1229 1553 1574 1979 2008 2042 2077 2081 2193 2194 2209 2244 2386 2460 2619 2684 2744 2768 2787 3049 3077
26 39 sysname: A2AFQ2 A2AJL3-1 A3KMP2-1 B1AXW8 P00375 P24547 P34914-1 P40142 P55264-2 P56213 P61458 P63158 Q06185 Q07417 Q3TCH7 Q3TNR7 Q3UFF7 Q6GSS7 Q6P3A8-1 Q6P3A8-1 Q8JZR0 Q8K2B3 Q8QZS1 Q8R164 Q8R1G5 Q91V64 Q91V76 Q91VT4 Q91XD4 Q99J99 Q99LC5 Q9CQA3 Q9D172 Q9D881 Q9DBL7 Q9DCG6 Q9DCW4 Q9Z0X1 Q9Z2I8-1	26 39 sysname: A2AFQ2 A2AJL3-1 A3KMP2-1 B1AXW8 P00375 P24547 P34914-1 P40142 P55264-2 P56213 P61458 P63158 Q06185 Q07417 Q3TCH7 Q3TNR7 Q3UFF7 Q6GSS7 Q6P3A8-1 Q6P3A8-1 Q8JZR0 Q8K2B3 Q8QZS1 Q8R164 Q8R1G5 Q91V64 Q91V76 Q91VT4 Q91XD4 Q99J99 Q99LC5 Q9CQA3 Q9D172 Q9D881 Q9DBL7 Q9DCG6 Q9DCW4 Q9Z0X1 Q9Z2I8-1	26 37 sysname: A2AFQ2 A2AJL3-1 A3KMP2-1 P00375 P24547 P34914-1 P40142 P55264-2 P56213 P61458 P63158 Q06185 Q07417 Q3TCH7 Q3TNR7 Q3UFF7 Q6GSS7 Q6P3A8-1 Q6P3A8-1 Q8JZR0 Q8K2B3 Q8QZS1 Q8R164 Q8R1G5 Q91V64 Q91V76 Q91VT4 Q91XD4 Q99LC5 Q9CQA3 Q9D172 Q9D881 Q9DBL7 Q9DCG6 Q9DCW4 Q9Z0X1 Q9Z2I8-1	26 37 sysname: A2AFQ2 A2AJL3-1 A3KMP2-1 P00375 P24547 P34914-1 P40142 P55264-2 P56213 P61458 P63158 Q06185 Q07417 Q3TCH7 Q3TNR7 Q3UFF7 Q6GSS7 Q6P3A8-1 Q6P3A8-1 Q8JZR0 Q8K2B3 Q8QZS1 Q8R164 Q8R1G5 Q91V64 Q91V76 Q91VT4 Q91XD4 Q99LC5 Q9CQA3 Q9D172 Q9D881 Q9DBL7 Q9DCG6 Q9DCW4 Q9Z0X1 Q9Z2I8-1	26 37 sysname: A2AFQ2 A2AJL3-1 A3KMP2-1 P00375 P24547 P34914-1 P40142 P55264-2 P56213 P61458 P63158 Q06185 Q07417 Q3TCH7 Q3TNR7 Q3UFF7 Q6GSS7 Q6P3A8-1 Q6P3A8-1 Q8JZR0 Q8K2B3 Q8QZS1 Q8R164 Q8R1G5 Q91V64 Q91V76 Q91VT4 Q91XD4 Q99LC5 Q9CQA3 Q9D172 Q9D881 Q9DBL7 Q9DCG6 Q9DCW4 Q9Z0X1 Q9Z2I8-1	26 37 sysname: A2AFQ2 A2AJL3-1 A3KMP2-1 P00375 P24547 P34914-1 P40142 P55264-2 P56213 P61458 P63158 Q06185 Q07417 Q3TCH7 Q3TNR7 Q3UFF7 Q6GSS7 Q6P3A8-1 Q6P3A8-1 Q8JZR0 Q8K2B3 Q8QZS1 Q8R164 Q8R1G5 Q91V64 Q91V76 Q91VT4 Q91XD4 Q99LC5 Q9CQA3 Q9D172 Q9D881 Q9DBL7 Q9DCG6 Q9DCW4 Q9Z0X1 Q9Z2I8-1	26 37 sysname: A2AFQ2 A2AJL3-1 A3KMP2-1 P00375 P24547 P34914-1 P40142 P55264-2 P56213 P61458 P63158 Q06185 Q07417 Q3TCH7 Q3TNR7 Q3UFF7 Q6GSS7 Q6P3A8-1 Q6P3A8-1 Q8JZR0 Q8K2B3 Q8QZS1 Q8R164 Q8R1G5 Q91V64 Q91V76 Q91VT4 Q91XD4 Q99LC5 Q9CQA3 Q9D172 Q9D881 Q9DBL7 Q9DCG6 Q9DCW4 Q9Z0X1 Q9Z2I8-1	26 37 sysname: A2AFQ2 A2AJL3-1 A3KMP2-1 P00375 P24547 P34914-1 P40142 P55264-2 P56213 P61458 P63158 Q06185 Q07417 Q3TCH7 Q3TNR7 Q3UFF7 Q6GSS7 Q6P3A8-1 Q6P3A8-1 Q8JZR0 Q8K2B3 Q8QZS1 Q8R164 Q8R1G5 Q91V64 Q91V76 Q91VT4 Q91XD4 Q99LC5 Q9CQA3 Q9D172 Q9D881 Q9DBL7 Q9DCG6 Q9DCW4 Q9Z0X1 Q9Z2I8-1	26 36 sysname: A2AFQ2 A2AJL3-1 A3KMP2-1 P00375 P24547 P34914-1 P40142 P55264-2 P56213 P61458 P63158 Q06185 Q07417 Q3TCH7 Q3TNR7 Q3UFF7 Q6GSS7 Q6P3A8-1 Q8JZR0 Q8K2B3 Q8QZS1 Q8R164 Q8R1G5 Q91V64 Q91V76 Q91VT4 Q91XD4 Q99LC5 Q9CQA3 Q9D172 Q9D881 Q9DBL7 Q9DCG6 Q9DCW4 Q9Z0X1 Q9Z2I8-1
26 39 clusters: 51 51 51 51 51 51 51 51 51 51 51 51 51 51 51 51 51 51 51 51 51 51 51 51 51 51 51 51 51 51 51 51 51 51	26 39 clusters: 51 51 51 51 51 51 51 51 51 51 51 51 51 51 51 51 51 51 51 51 51 51 51 51 51 51	26 37 clusters: 51 51 51 51 51 51 51 51 51 51 51 51 51 51 51 51 51 51 51 51	26 37 clusters: 51 51 51	26 37 clusters: 51 51 51	26 37 clusters: 51 51	26 37 clusters: 51 51	26 37 clusters:	26 36 clusters:
27 48 index: 110 260 436 460 514 529 590 650 659 689 738 938 1016 1075 1118 1140 1171 1266 1315 1326 1517 1535 1547 1554 1582 1672 1713 1745 1828 1890 1924 1952 2029 2080 2201 2265 2321 2338 2358 2491 2554 2742 2752 2900 2963 3006 3030 3040	27 43 index: 110 260 436 460 514 529 590 650 659 689 738 938 1016 1118 1140 1171 1266 1326 1517 1535 1547 1554 1582 1713 1745 1828 1924 1952 2029 2080 2201 2265 2321 2338 2358 2554 2742 2752 2900 2963 3006 3030 3040	27 41 index: 110 260 436 460 529 590 650 659 689 738 938 1016 1118 1140 1171 1266 1326 1517 1535 1547 1554 1582 1713 1745 1924 1952 2029 2080 2201 2265 2321 2338 2358 2554 2742 2752 2900 2963 3006 3030 3040	27 41 index: 110 260 436 460 529 590 650 659 689 738 938 1016 1118 1140 1171 1266 1326 1517 1535 1547 1554 1582 1713 1745 1924 1952 2029 2080 2201 2265 2321 2338 2358 2554 2742 2752 2900 2963 3006 3030 3040	27 41 index: 110 260 436 460 529 590 650 659 689 738 938 1016 1118 1140 1171 1266 1326 1517 1535 1547 1554 1582 1713 1745 1924 1952 2029 2080 2201 2265 2321 2338 2358 2554 2742 2752 2900 2963 3006 3030 3040	27 41 index: 110 260 436 460 529 590 650 659 689 738 938 1016 1118 1140 1171 1266 1326 1517 1535 1547 1554 1582 1713 1745 1924 1952 2029 2080 2201 2265 2321 2338 2358 2554 2742 2752 2900 2963 3006 3030 3040	27 41 index: 110 260 436 460 529 590 650 659 689 738 938 1016 1118 1140 1171 1266 1326 1517 1535 1547 1554 1582 1713 1745 1924 1952 2029 2080 2201 2265 2321 2338 2358 2554 2742 2752 2900 2963 3006 3030 3040	27 41 index: 110 260 436 460 529 590 650 659 689 738 938 1016 1118 1140 1171 1266 1326 1517 1535 1547 1554 1582 1713 1745 1924 1952 2029 2080 2201 2265 2321 2338 2358 2554 2742 2752 2900 2963 3006 3030 3040	27 41 index: 110 260 436 460 529 590 650 659 689 738 938 1016 1118 1140 1171 1266 1326 1517 1535 1547 1554 1582 1713 1745 1924 1952 2029 2080 2201 2265 2321 2338 2358 2554 2742 2752 2900 2963 3006 3030 3040
27 48 sysname: A6H632 O35593 P12710 P15105 P23589 P25976-1 P34927 P46467 P47199 P49429 P54071 P84096 Q05BJ1 Q3TA69 Q3TIT9 Q3TNA1 Q3TY87 Q3ULN8 Q3V3R4 Q4VAF0 Q64442 Q69Z37 Q6A0D0 Q6GTG6 Q6P8N6 Q7TQG1 Q80X19-1 Q8BG37 Q8BSE0 Q8C243 Q8CBW3-1 Q8CGF7-1 Q8K411-1 Q8R1G2 Q91VH2 Q91YP3 Q925I1-1 Q99JT9 Q99KH8 Q9CQR4 Q9CXN7 Q9DBK0 Q9DBS5 Q9JLJ2 Q9QZD8 Q9WTP6-1 Q9WV68 Q9WVL0	27 43 sysname: A6H632 O35593 P12710 P15105 P23589 P25976-1 P34927 P46467 P47199 P49429 P54071 P84096 Q05BJ1 Q3TIT9 Q3TNA1 Q3TY87 Q3ULN8 Q4VAF0 Q64442 Q69Z37 Q6A0D0 Q6GTG6 Q6P8N6 Q80X19-1 Q8BG37 Q8BSE0 Q8CBW3-1 Q8CGF7-1 Q8K411-1 Q8R1G2 Q91VH2 Q91YP3 Q925I1-1 Q99JT9 Q99KH8 Q9CXN7 Q9DBK0 Q9DBS5 Q9JLJ2 Q9QZD8 Q9WTP6-1 Q9WV68 Q9WVL0	27 41 sysname: A6H632 O35593 P12710 P15105 P25976-1 P34927 P46467 P47199 P49429 P54071 P84096 Q05BJ1 Q3TIT9 Q3TNA1 Q3TY87 Q3ULN8 Q4VAF0 Q64442 Q69Z37 Q6A0D0 Q6GTG6 Q6P8N6 Q80X19-1 Q8BG37 Q8CBW3-1 Q8CGF7-1 Q8K411-1 Q8R1G2 Q91VH2 Q91YP3 Q925I1-1 Q99JT9 Q99KH8 Q9CXN7 Q9DBK0 Q9DBS5 Q9JLJ2 Q9QZD8 Q9WTP6-1 Q9WV68 Q9WVL0	27 41 sysname: A6H632 O35593 P12710 P15105 P25976-1 P34927 P46467 P47199 P49429 P54071 P84096 Q05BJ1 Q3TIT9 Q3TNA1 Q3TY87 Q3ULN8 Q4VAF0 Q64442 Q69Z37 Q6A0D0 Q6GTG6 Q6P8N6 Q80X19-1 Q8BG37 Q8CBW3-1 Q8CGF7-1 Q8K411-1 Q8R1G2 Q91VH2 Q91YP3 Q925I1-1 Q99JT9 Q99KH8 Q9CXN7 Q9DBK0 Q9DBS5 Q9JLJ2 Q9QZD8 Q9WTP6-1 Q9WV68 Q9WVL0	27 41 sysname: A6H632 O35593 P12710 P15105 P25976-1 P34927 P46467 P47199 P49429 P54071 P84096 Q05BJ1 Q3TIT9 Q3TNA1 Q3TY87 Q3ULN8 Q4VAF0 Q64442 Q69Z37 Q6A0D0 Q6GTG6 Q6P8N6 Q80X19-1 Q8BG37 Q8CBW3-1 Q8CGF7-1 Q8K411-1 Q8R1G2 Q91VH2 Q91YP3 Q925I1-1 Q99JT9 Q99KH8 Q9CXN7 Q9DBK0 Q9DBS5 Q9JLJ2 Q9QZD8 Q9WTP6-1 Q9WV68 Q9WVL0	27 41 sysname: A6H632 O35593 P12710 P15105 P25976-1 P34927 P46467 P47199 P49429 P54071 P84096 Q05BJ1 Q3TIT9 Q3TNA1 Q3TY87 Q3ULN8 Q4VAF0 Q64442 Q69Z37 Q6A0D0 Q6GTG6 Q6P8N6 Q80X19-1 Q8BG37 Q8CBW3-1 Q8CGF7-1 Q8K411-1 Q8R1G2 Q91VH2 Q91YP3 Q925I1-1 Q99JT9 Q99KH8 Q9CXN7 Q9DBK0 Q9DBS5 Q9JLJ2 Q9QZD8 Q9WTP6-1 Q9WV68 Q9WVL0	27 41 sysname: A6H632 O35593 P12710 P15105 P25976-1 P34927 P46467 P47199 P49429 P54071 P84096 Q05BJ1 Q3TIT9 Q3TNA1 Q3TY87 Q3ULN8 Q4VAF0 Q64442 Q69Z37 Q6A0D0 Q6GTG6 Q6P8N6 Q80X19-1 Q8BG37 Q8CBW3-1 Q8CGF7-1 Q8K411-1 Q8R1G2 Q91VH2 Q91YP3 Q925I1-1 Q99JT9 Q99KH8 Q9CXN7 Q9DBK0 Q9DBS5 Q9JLJ2 Q9QZD8 Q9WTP6-1 Q9WV68 Q9WVL0	27 41 sysname: A6H632 O35593 P12710 P15105 P25976-1 P34927 P46467 P47199 P49429 P54071 P84096 Q05BJ1 Q3TIT9 Q3TNA1 Q3TY87 Q3ULN8 Q4VAF0 Q64442 Q69Z37 Q6A0D0 Q6GTG6 Q6P8N6 Q80X19-1 Q8BG37 Q8CBW3-1 Q8CGF7-1 Q8K411-1 Q8R1G2 Q91VH2 Q91YP3 Q925I1-1 Q99JT9 Q99KH8 Q9CXN7 Q9DBK0 Q9DBS5 Q9JLJ2 Q9QZD8 Q9WTP6-1 Q9WV68 Q9WVL0	27 41 sysname: A6H632 O35593 P12710 P15105 P25976-1 P34927 P46467 P47199 P49429 P54071 P84096 Q05BJ1 Q3TIT9 Q3TNA1 Q3TY87 Q3ULN8 Q4VAF0 Q64442 Q69Z37 Q6A0D0 Q6GTG6 Q6P8N6 Q80X19-1 Q8BG37 Q8CBW3-1 Q8CGF7-1 Q8K411-1 Q8R1G2 Q91VH2 Q91YP3 Q925I1-1 Q99JT9 Q99KH8 Q9CXN7 Q9DBK0 Q9DBS5 Q9JLJ2 Q9QZD8 Q9WTP6-1 Q9WV68 Q9WVL0
27 48 clusters: 63;75 63;75 63;75 63;75 39 48;63;75 63;75 63 63;75 63;75	27 43 clusters: 63 63;75 63	27 41 clusters:	27 41 clusters:	27 41 clusters:	27 41 clusters:	27 41 clusters:	27 41 clusters:	27 41 clusters:
28 28 index: 71 102 123 191 200 251 329 454 472 486 729 735 1052 1101 1271 1292 1358 1444 2223 2273 2444 2458 2504 2512 2526 2556 2655 2923	28 25 index: 71 102 123 191 200 251 329 454 472 486 729 735 1271 1292 1358 1444 2223 2273 2458 2504 2512 2526 2556 2655 2923	28 24 index: 71 102 123 191 200 251 329 454 472 486 729 735 1292 1358 1444 2223 2273 2458 2504 2512 2526 2556 2655 2923	28 24 index: 71 102 123 191 200 251 329 454 472 486 729 735 1292 1358 1444 2223 2273 2458 2504 2512 2526 2556 2655 2923	28 24 index: 71 102 123 191 200 251 329 454 472 486 729 735 1292 1358 1444 2223 2273 2458 2504 2512 2526 2556 2655 2923	28 24 index: 71 102 123 191 200 251 329 454 472 486 729 735 1292 1358 1444 2223 2273 2458 2504 2512 2526 2556 2655 2923	28 24 index: 71 102 123 191 200 251 329 454 472 486 729 735 1292 1358 1444 2223 2273 2458 2504 2512 2526 2556 2655 2923	28 24 index: 71 102 123 191 200 251 329 454 472 486 729 735 1292 1358 1444 2223 2273 2458 2504 2512 2526 2556 2655 2923	28 24 index: 71 102 123 191 200 251 329 454 472 486 729 735 1292 1358 1444 2223 2273 2458 2504 2512 2526 2556 2655 2923
28 28 sysname: A2AQA9 A3R414 A9CRD6 B9EJ86 C4IXU2 O35401 O88343-1 P14246 P16406 P18654 P52792-1 P53986 Q14DH7-1 Q3TFS0 Q3UMP2 Q3UTY0 Q5HZI1-1 Q61586 Q91WK1 Q91Z53 Q9CQ06 Q9CQ91 Q9CQZ6 Q9CR61 Q9CRT8 Q9CXS4-1 Q9D6J6-1 Q9QWG7-2	28 25 sysname: A2AQA9 A3R414 A9CRD6 B9EJ86 C4IXU2 O35401 O88343-1 P14246 P16406 P18654 P52792-1 P53986 Q3UMP2 Q3UTY0 Q5HZI1-1 Q61586 Q91WK1 Q91Z53 Q9CQ91 Q9CQZ6 Q9CR61 Q9CRT8 Q9CXS4-1 Q9D6J6-1 Q9QWG7-2	28 24 sysname: A2AQA9 A3R414 A9CRD6 B9EJ86 C4IXU2 O35401 O88343-1 P14246 P16406 P18654 P52792-1 P53986 Q3UTY0 Q5HZI1-1 Q61586 Q91WK1 Q91Z53 Q9CQ91 Q9CQZ6 Q9CR61 Q9CRT8 Q9CXS4-1 Q9D6J6-1 Q9QWG7-2	28 24 sysname: A2AQA9 A3R414 A9CRD6 B9EJ86 C4IXU2 O35401 O88343-1 P14246 P16406 P18654 P52792-1 P53986 Q3UTY0 Q5HZI1-1 Q61586 Q91WK1 Q91Z53 Q9CQ91 Q9CQZ6 Q9CR61 Q9CRT8 Q9CXS4-1 Q9D6J6-1 Q9QWG7-2	28 24 sysname: A2AQA9 A3R414 A9CRD6 B9EJ86 C4IXU2 O35401 O88343-1 P14246 P16406 P18654 P52792-1 P53986 Q3UTY0 Q5HZI1-1 Q61586 Q91WK1 Q91Z53 Q9CQ91 Q9CQZ6 Q9CR61 Q9CRT8 Q9CXS4-1 Q9D6J6-1 Q9QWG7-2	28 24 sysname: A2AQA9 A3R414 A9CRD6 B9EJ86 C4IXU2 O35401 O88343-1 P14246 P16406 P18654 P52792-1 P53986 Q3UTY0 Q5HZI1-1 Q61586 Q91WK1 Q91Z53 Q9CQ91 Q9CQZ6 Q9CR61 Q9CRT8 Q9CXS4-1 Q9D6J6-1 Q9QWG7-2	28 24 sysname: A2AQA9 A3R414 A9CRD6 B9EJ86 C4IXU2 O35401 O88343-1 P14246 P16406 P18654 P52792-1 P53986 Q3UTY0 Q5HZI1-1 Q61586 Q91WK1 Q91Z53 Q9CQ91 Q9CQZ6 Q9CR61 Q9CRT8 Q9CXS4-1 Q9D6J6-1 Q9QWG7-2	28 24 sysname: A2AQA9 A3R414 A9CRD6 B9EJ86 C4IXU2 O35401 O88343-1 P14246 P16406 P18654 P52792-1 P53986 Q3UTY0 Q5HZI1-1 Q61586 Q91WK1 Q91Z53 Q9CQ91 Q9CQZ6 Q9CR61 Q9CRT8 Q9CXS4-1 Q9D6J6-1 Q9QWG7-2	28 24 sysname: A2AQA9 A3R414 A9CRD6 B9EJ86 C4IXU2 O35401 O88343-1 P14246 P16406 P18654 P52792-1 P53986 Q3UTY0 Q5HZI1-1 Q61586 Q91WK1 Q91Z53 Q9CQ91 Q9CQZ6 Q9CR61 Q9CRT8 Q9CXS4-1 Q9D6J6-1 Q9QWG7-2
28 28 clusters: 22;38 34 38 38 22;38 34 38 38	28 25 clusters: 38 38 22	28 24 clusters: 22	28 24 clusters:	28 24 clusters:	28 24 clusters:	28 24 clusters:	28 24 clusters:	28 24 clusters:
29 26 index: 8 600 680 694 724 728 978 1152 1340 1417 1513 1563 1845 1938 2047 2122 2176 2232 2235 2239 2351 2442 2731 2772 2848 2932	29 25 index: 8 600 680 694 724 728 978 1340 1417 1513 1563 1845 1938 2047 2122 2176 2232 2235 2239 2351 2442 2731 2772 2848 2932	29 24 index: 8 600 680 694 724 728 978 1340 1417 1513 1563 1845 1938 2122 2176 2232 2235 2239 2351 2442 2731 2772 2848 2932	29 24 index: 8 600 680 694 724 728 978 1340 1417 1513 1563 1845 1938 2122 2176 2232 2235 2239 2351 2442 2731 2772 2848 2932	29 24 index: 8 600 680 694 724 728 978 1340 1417 1513 1563 1845 1938 2122 2176 2232 2235 2239 2351 2442 2731 2772 2848 2932	29 24 index: 8 600 680 694 724 728 978 1340 1417 1513 1563 1845 1938 2122 2176 2232 2235 2239 2351 2442 2731 2772 2848 2932	29 24 index: 8 600 680 694 724 728 978 1340 1417 1513 1563 1845 1938 2122 2176 2232 2235 2239 2351 2442 2731 2772 2848 2932	29 24 index: 8 600 680 694 724 728 978 1340 1417 1513 1563 1845 1938 2122 2176 2232 2235 2239 2351 2442 2731 2772 2848 2932	29 24 index: 8 600 680 694 724 728 978 1340 1417 1513 1563 1845 1938 2122 2176 2232 2235 2239 2351 2442 2731 2772 2848 2932
29 26 sysname: A0JNY3 P35492 P48437 P49935 P52430 P52760 P99025 Q3TTF6 Q571F8 Q61133 Q64374 Q6NS82-1 Q8BVI4 Q8CE68 Q8QZY9 Q8VBW8 Q8VEH8 Q91WT9-1 Q91X34 Q91X77-1 Q99K67 Q9CQ01 Q9DBC0 Q9DCM0 Q9JHI5 Q9QXE0	29 25 sysname: A0JNY3 P35492 P48437 P49935 P52430 P52760 P99025 Q571F8 Q61133 Q64374 Q6NS82-1 Q8BVI4 Q8CE68 Q8QZY9 Q8VBW8 Q8VEH8 Q91WT9-1 Q91X34 Q91X77-1 Q99K67 Q9CQ01 Q9DBC0 Q9DCM0 Q9JHI5 Q9QXE0	29 24 sysname: A0JNY3 P35492 P48437 P49935 P52430 P52760 P99025 Q571F8 Q61133 Q64374 Q6NS82-1 Q8BVI4 Q8CE68 Q8VBW8 Q8VEH8 Q91WT9-1 Q91X34 Q91X77-1 Q99K67 Q9CQ01 Q9DBC0 Q9DCM0 Q9JHI5 Q9QXE0	29 24 sysname: A0JNY3 P35492 P48437 P49935 P52430 P52760 P99025 Q571F8 Q61133 Q64374 Q6NS82-1 Q8BVI4 Q8CE68 Q8VBW8 Q8VEH8 Q91WT9-1 Q91X34 Q91X77-1 Q99K67 Q9CQ01 Q9DBC0 Q9DCM0 Q9JHI5 Q9QXE0	29 24 sysname: A0JNY3 P35492 P48437 P49935 P52430 P52760 P99025 Q571F8 Q61133 Q64374 Q6NS82-1 Q8BVI4 Q8CE68 Q8VBW8 Q8VEH8 Q91WT9-1 Q91X34 Q91X77-1 Q99K67 Q9CQ01 Q9DBC0 Q9DCM0 Q9JHI5 Q9QXE0	29 24 sysname: A0JNY3 P35492 P48437 P49935 P52430 P52760 P99025 Q571F8 Q61133 Q64374 Q6NS82-1 Q8BVI4 Q8CE68 Q8VBW8 Q8VEH8 Q91WT9-1 Q91X34 Q91X77-1 Q99K67 Q9CQ01 Q9DBC0 Q9DCM0 Q9JHI5 Q9QXE0	29 24 sysname: A0JNY3 P35492 P48437 P49935 P52430 P52760 P99025 Q571F8 Q61133 Q64374 Q6NS82-1 Q8BVI4 Q8CE68 Q8VBW8 Q8VEH8 Q91WT9-1 Q91X34 Q91X77-1 Q99K67 Q9CQ01 Q9DBC0 Q9DCM0 Q9JHI5 Q9QXE0	29 24 sysname: A0JNY3 P35492 P48437 P49935 P52430 P52760 P99025 Q571F8 Q61133 Q64374 Q6NS82-1 Q8BVI4 Q8CE68 Q8VBW8 Q8VEH8 Q91WT9-1 Q91X34 Q91X77-1 Q99K67 Q9CQ01 Q9DBC0 Q9DCM0 Q9JHI5 Q9QXE0	29 24 sysname: A0JNY3 P35492 P48437 P49935 P52430 P52760 P99025 Q571F8 Q61133 Q64374 Q6NS82-1 Q8BVI4 Q8CE68 Q8VBW8 Q8VEH8 Q91WT9-1 Q91X34 Q91X77-1 Q99K67 Q9CQ01 Q9DBC0 Q9DCM0 Q9JHI5 Q9QXE0
29 26 clusters: 42 17 17 59 59 17	29 25 clusters: 17 17 59 17	29 24 clusters:	29 24 clusters:	29 24 clusters:	29 24 clusters:	29 24 clusters:	29 24 clusters:	29 24 clusters:
30 35 index: 9 256 285 331 379 426 484 646 720 753 1092 1125 1524 1642 1754 1756 1772 1775 1809 1865 2057 2275 2449 2467 2513 2646 2688 2708 2718 2720 2780 2782 2807 2975 3024	30 32 index: 9 256 285 331 426 484 646 753 1092 1125 1524 1642 1754 1756 1772 1775 1809 1865 2057 2275 2449 2513 2646 2688 2708 2718 2720 2780 2782 2807 2975 3024	30 29 index: 9 256 285 331 426 484 646 753 1092 1125 1524 1642 1754 1756 1775 1809 1865 2057 2275 2449 2513 2646 2688 2708 2780 2782 2807 2975 3024	30 29 index: 9 256 285 331 426 484 646 753 1092 1125 1524 1642 1754 1756 1775 1809 1865 2057 2275 2449 2513 2646 2688 2708 2780 2782 2807 2975 3024	30 29 index: 9 256 285 331 426 484 646 753 1092 1125 1524 1642 1754 1756 1775 1809 1865 2057 2275 2449 2513 2646 2688 2708 2780 2782 2807 2975 3024	30 29 index: 9 256 285 331 426 484 646 753 1092 1125 1524 1642 1754 1756 1775 1809 1865 2057 2275 2449 2513 2646 2688 2708 2780 2782 2807 2975 3024	30 29 index: 9 256 285 331 426 484 646 753 1092 1125 1524 1642 1754 1756 1775 1809 1865 2057 2275 2449 2513 2646 2688 2708 2780 2782 2807 2975 3024	30 29 index: 9 256 285 331 426 484 646 753 1092 1125 1524 1642 1754 1756 1775 1809 1865 2057 2275 2449 2513 2646 2688 2708 2780 2782 2807 2975 3024	30 29 index: 9 256 285 331 426 484 646 753 1092 1125 1524 1642 1754 1756 1775 1809 1865 2057 2275 2449 2513 2646 2688 2708 2780 2782 2807 2975 3024
30 35 sysname: A0PJE6 O35459 O54950 O88441 P03930 P10922 P18572-1 P45952 P51881 P56379 Q3TEA8-2 Q3TJQ7 Q64516-1 Q78IK2 Q8BGH2 Q8BGL3 Q8BH95 Q8BHG2-3 Q8BMF4 Q8BYC6 Q8R097 Q91ZA3 Q9CQ54 Q9CQE1 Q9CR62 Q9D5J6 Q9D8B4 Q9DAK9 Q9DB20 Q9DB26 Q9DCS9 Q9DCT2 Q9EQ06-1 Q9R078 Q9WUR2-1	30 32 sysname: A0PJE6 O35459 O54950 O88441 P10922 P18572-1 P45952 P56379 Q3TEA8-2 Q3TJQ7 Q64516-1 Q78IK2 Q8BGH2 Q8BGL3 Q8BH95 Q8BHG2-3 Q8BMF4 Q8BYC6 Q8R097 Q91ZA3 Q9CQ54 Q9CR62 Q9D5J6 Q9D8B4 Q9DAK9 Q9DB20 Q9DB26 Q9DCS9 Q9DCT2 Q9EQ06-1 Q9R078 Q9WUR2-1	30 29 sysname: A0PJE6 O35459 O54950 O88441 P10922 P18572-1 P45952 P56379 Q3TEA8-2 Q3TJQ7 Q64516-1 Q78IK2 Q8BGH2 Q8BGL3 Q8BHG2-3 Q8BMF4 Q8BYC6 Q8R097 Q91ZA3 Q9CQ54 Q9CR62 Q9D5J6 Q9D8B4 Q9DAK9 Q9DCS9 Q9DCT2 Q9EQ06-1 Q9R078 Q9WUR2-1	30 29 sysname: A0PJE6 O35459 O54950 O88441 P10922 P18572-1 P45952 P56379 Q3TEA8-2 Q3TJQ7 Q64516-1 Q78IK2 Q8BGH2 Q8BGL3 Q8BHG2-3 Q8BMF4 Q8BYC6 Q8R097 Q91ZA3 Q9CQ54 Q9CR62 Q9D5J6 Q9D8B4 Q9DAK9 Q9DCS9 Q9DCT2 Q9EQ06-1 Q9R078 Q9WUR2-1	30 29 sysname: A0PJE6 O35459 O54950 O88441 P10922 P18572-1 P45952 P56379 Q3TEA8-2 Q3TJQ7 Q64516-1 Q78IK2 Q8BGH2 Q8BGL3 Q8BHG2-3 Q8BMF4 Q8BYC6 Q8R097 Q91ZA3 Q9CQ54 Q9CR62 Q9D5J6 Q9D8B4 Q9DAK9 Q9DCS9 Q9DCT2 Q9EQ06-1 Q9R078 Q9WUR2-1	30 29 sysname: A0PJE6 O35459 O54950 O88441 P10922 P18572-1 P45952 P56379 Q3TEA8-2 Q3TJQ7 Q64516-1 Q78IK2 Q8BGH2 Q8BGL3 Q8BHG2-3 Q8BMF4 Q8BYC6 Q8R097 Q91ZA3 Q9CQ54 Q9CR62 Q9D5J6 Q9D8B4 Q9DAK9 Q9DCS9 Q9DCT2 Q9EQ06-1 Q9R078 Q9WUR2-1	30 29 sysname: A0PJE6 O35459 O54950 O88441 P10922 P18572-1 P45952 P56379 Q3TEA8-2 Q3TJQ7 Q64516-1 Q78IK2 Q8BGH2 Q8BGL3 Q8BHG2-3 Q8BMF4 Q8BYC6 Q8R097 Q91ZA3 Q9CQ54 Q9CR62 Q9D5J6 Q9D8B4 Q9DAK9 Q9DCS9 Q9DCT2 Q9EQ06-1 Q9R078 Q9WUR2-1	30 29 sysname: A0PJE6 O35459 O54950 O88441 P10922 P18572-1 P45952 P56379 Q3TEA8-2 Q3TJQ7 Q64516-1 Q78IK2 Q8BGH2 Q8BGL3 Q8BHG2-3 Q8BMF4 Q8BYC6 Q8R097 Q91ZA3 Q9CQ54 Q9CR62 Q9D5J6 Q9D8B4 Q9DAK9 Q9DCS9 Q9DCT2 Q9EQ06-1 Q9R078 Q9WUR2-1	30 29 sysname: A0PJE6 O35459 O54950 O88441 P10922 P18572-1 P45952 P56379 Q3TEA8-2 Q3TJQ7 Q64516-1 Q78IK2 Q8BGH2 Q8BGL3 Q8BHG2-3 Q8BMF4 Q8BYC6 Q8R097 Q91ZA3 Q9CQ54 Q9CR62 Q9D5J6 Q9D8B4 Q9DAK9 Q9DCS9 Q9DCT2 Q9EQ06-1 Q9R078 Q9WUR2-1
30 35 clusters: 24 24 24 24 24 24	30 32 clusters: 24 24 24	30 29 clusters:	30 29 clusters:	30 29 clusters:	30 29 clusters:	30 29 clusters:	30 29 clusters:	30 29 clusters:
30 35 0.00263155 C 44455 mitochondrial membrane part 6 3 annotated: 0 0 0 0 0 0 0 0 0 0 0 0 0 1 1 0 0 0 0 0 0 0 0 0 0 0 1 0 0 0 0 0 0 0 0	30 32 0.00199866 C 44455 mitochondrial membrane part 6 3 annotated: 0 0 0 0 0 0 0 0 0 0 0 1 1 0 0 0 0 0 0 0 0 0 0 1 0 0 0 0 0 0 0 0	30 29 0.00147564 C 44455 mitochondrial membrane part 6 3 annotated: 0 0 0 0 0 0 0 0 0 0 0 1 1 0 0 0 0 0 0 0 0 0 1 0 0 0 0 0 0	30 29 0.00147564 C 44455 mitochondrial membrane part 6 3 annotated: 0 0 0 0 0 0 0 0 0 0 0 1 1 0 0 0 0 0 0 0 0 0 1 0 0 0 0 0 0	30 29 0.00147564 C 44455 mitochondrial membrane part 6 3 annotated: 0 0 0 0 0 0 0 0 0 0 0 1 1 0 0 0 0 0 0 0 0 0 1 0 0 0 0 0 0	30 29 0.00147564 C 44455 mitochondrial membrane part 6 3 annotated: 0 0 0 0 0 0 0 0 0 0 0 1 1 0 0 0 0 0 0 0 0 0 1 0 0 0 0 0 0	30 29 0.00147564 C 44455 mitochondrial membrane part 6 3 annotated: 0 0 0 0 0 0 0 0 0 0 0 1 1 0 0 0 0 0 0 0 0 0 1 0 0 0 0 0 0	30 29 0.00147564 C 44455 mitochondrial membrane part 6 3 annotated: 0 0 0 0 0 0 0 0 0 0 0 1 1 0 0 0 0 0 0 0 0 0 1 0 0 0 0 0 0	30 29 0.00147564 C 44455 mitochondrial membrane part 6 3 annotated: 0 0 0 0 0 0 0 0 0 0 0 1 1 0 0 0 0 0 0 0 0 0 1 0 0 0 0 0 0
31 12 index: 298 415 442 667 826 902 1853 1912 1935 2360 2810 2954	31 10 index: 298 442 667 826 902 1912 1935 2360 2810 2954	31 8 index: 298 442 667 826 1912 1935 2360 2954	31 8 index: 298 442 667 826 1912 1935 2360 2954	31 8 index: 298 442 667 826 1912 1935 2360 2954	31 8 index: 298 442 667 826 1912 1935 2360 2954	31 8 index: 298 442 667 826 1912 1935 2360 2954	31 8 index: 298 442 667 826 1912 1935 2360 2954	31 8 index: 298 442 667 826 1912 1935 2360 2954
31 12 sysname: O55137 P09528 P13516 P47811-1 P62257 P70206 Q8BWU8 Q8C7D3 Q8CDG3-1 Q99KI3 Q9EQ61 Q9QYR7-1	31 10 sysname: O55137 P13516 P47811-1 P62257 P70206 Q8C7D3 Q8CDG3-1 Q99KI3 Q9EQ61 Q9QYR7-1	31 8 sysname: O55137 P13516 P47811-1 P62257 Q8C7D3 Q8CDG3-1 Q99KI3 Q9QYR7-1	31 8 sysname: O55137 P13516 P47811-1 P62257 Q8C7D3 Q8CDG3-1 Q99KI3 Q9QYR7-1	31 8 sysname: O55137 P13516 P47811-1 P62257 Q8C7D3 Q8CDG3-1 Q99KI3 Q9QYR7-1	31 8 sysname: O55137 P13516 P47811-1 P62257 Q8C7D3 Q8CDG3-1 Q99KI3 Q9QYR7-1	31 8 sysname: O55137 P13516 P47811-1 P62257 Q8C7D3 Q8CDG3-1 Q99KI3 Q9QYR7-1	31 8 sysname: O55137 P13516 P47811-1 P62257 Q8C7D3 Q8CDG3-1 Q99KI3 Q9QYR7-1	31 8 sysname: O55137 P13516 P47811-1 P62257 Q8C7D3 Q8CDG3-1 Q99KI3 Q9QYR7-1
31 12 clusters: 34 36;74 36;74 36 36	31 10 clusters: 74 36	31 8 clusters:	31 8 clusters:	31 8 clusters:	31 8 clusters:	31 8 clusters:	31 8 clusters:	31 8 clusters:
32 19 index: 31 702 903 1095 1347 1356 1579 1600 1616 2013 2027 2160 2366 2544 2667 2733 2895 2924 2970	32 17 index: 31 702 1095 1347 1356 1600 1616 2013 2027 2160 2366 2544 2667 2733 2895 2924 2970	32 17 index: 31 702 1095 1347 1356 1600 1616 2013 2027 2160 2366 2544 2667 2733 2895 2924 2970	32 17 index: 31 702 1095 1347 1356 1600 1616 2013 2027 2160 2366 2544 2667 2733 2895 2924 2970	32 17 index: 31 702 1095 1347 1356 1600 1616 2013 2027 2160 2366 2544 2667 2733 2895 2924 2970	32 17 index: 31 702 1095 1347 1356 1600 1616 2013 2027 2160 2366 2544 2667 2733 2895 2924 2970	32 17 index: 31 702 1095 1347 1356 1600 1616 2013 2027 2160 2366 2544 2667 2733 2895 2924 2970	32 17 index: 31 702 1095 1347 1356 1600 1616 2013 2027 2160 2366 2544 2667 2733 2895 2924 2970	32 17 index: 31 702 1095 1347 1356 1600 1616 2013 2027 2160 2366 2544 2667 2733 2895 2924 2970
32 19 sysname: A2A974 P50429-1 P70245 Q3TEL5 Q5D071 Q5FWH4 Q6P6I4 Q6PEB6 Q6XVG2 Q8K2I4 Q8K3M0 Q8VDE6 Q99KP3 Q9CWS0 Q9D711 Q9DBD9 Q9JLC3 Q9QWR8 Q9QZS5-1	32 17 sysname: A2A974 P50429-1 Q3TEL5 Q5D071 Q5FWH4 Q6PEB6 Q6XVG2 Q8K2I4 Q8K3M0 Q8VDE6 Q99KP3 Q9CWS0 Q9D711 Q9DBD9 Q9JLC3 Q9QWR8 Q9QZS5-1	32 17 sysname: A2A974 P50429-1 Q3TEL5 Q5D071 Q5FWH4 Q6PEB6 Q6XVG2 Q8K2I4 Q8K3M0 Q8VDE6 Q99KP3 Q9CWS0 Q9D711 Q9DBD9 Q9JLC3 Q9QWR8 Q9QZS5-1	32 17 sysname: A2A974 P50429-1 Q3TEL5 Q5D071 Q5FWH4 Q6PEB6 Q6XVG2 Q8K2I4 Q8K3M0 Q8VDE6 Q99KP3 Q9CWS0 Q9D711 Q9DBD9 Q9JLC3 Q9QWR8 Q9QZS5-1	32 17 sysname: A2A974 P50429-1 Q3TEL5 Q5D071 Q5FWH4 Q6PEB6 Q6XVG2 Q8K2I4 Q8K3M0 Q8VDE6 Q99KP3 Q9CWS0 Q9D711 Q9DBD9 Q9JLC3 Q9QWR8 Q9QZS5-1	32 17 sysname: A2A974 P50429-1 Q3TEL5 Q5D071 Q5FWH4 Q6PEB6 Q6XVG2 Q8K2I4 Q8K3M0 Q8VDE6 Q99KP3 Q9CWS0 Q9D711 Q9DBD9 Q9JLC3 Q9QWR8 Q9QZS5-1	32 17 sysname: A2A974 P50429-1 Q3TEL5 Q5D071 Q5FWH4 Q6PEB6 Q6XVG2 Q8K2I4 Q8K3M0 Q8VDE6 Q99KP3 Q9CWS0 Q9D711 Q9DBD9 Q9JLC3 Q9QWR8 Q9QZS5-1	32 17 sysname: A2A974 P50429-1 Q3TEL5 Q5D071 Q5FWH4 Q6PEB6 Q6XVG2 Q8K2I4 Q8K3M0 Q8VDE6 Q99KP3 Q9CWS0 Q9D711 Q9DBD9 Q9JLC3 Q9QWR8 Q9QZS5-1	32 17 sysname: A2A974 P50429-1 Q3TEL5 Q5D071 Q5FWH4 Q6PEB6 Q6XVG2 Q8K2I4 Q8K3M0 Q8VDE6 Q99KP3 Q9CWS0 Q9D711 Q9DBD9 Q9JLC3 Q9QWR8 Q9QZS5-1
32 19 clusters: 14 14 14;25;40	32 17 clusters: 14	32 17 clusters:	32 17 clusters:	32 17 clusters:	32 17 clusters:	32 17 clusters:	32 17 clusters:	32 17 clusters:
33 36 index: 326 421 515 550 561 647 844 1080 1200 1261 1263 1265 1348 1393 1454 1677 1738 1878 1963 2036 2055 2153 2172 2264 2440 2555 2562 2584 2730 2781 2791 2805 2808 2813 2914 3032	33 34 index: 326 421 515 550 561 647 844 1080 1200 1261 1265 1348 1393 1454 1677 1738 1878 1963 2036 2055 2153 2172 2264 2440 2555 2562 2584 2730 2781 2791 2805 2808 2813 2914	33 32 index: 326 421 515 550 561 647 844 1080 1200 1261 1265 1348 1393 1677 1738 1878 1963 2036 2055 2153 2172 2264 2440 2555 2562 2584 2781 2791 2805 2808 2813 2914	33 32 index: 326 421 515 550 561 647 844 1080 1200 1261 1265 1348 1393 1677 1738 1878 1963 2036 2055 2153 2172 2264 2440 2555 2562 2584 2781 2791 2805 2808 2813 2914	33 32 index: 326 421 515 550 561 647 844 1080 1200 1261 1265 1348 1393 1677 1738 1878 1963 2036 2055 2153 2172 2264 2440 2555 2562 2584 2781 2791 2805 2808 2813 2914	33 32 index: 326 421 515 550 561 647 844 1080 1200 1261 1265 1348 1393 1677 1738 1878 1963 2036 2055 2153 2172 2264 2440 2555 2562 2584 2781 2791 2805 2808 2813 2914	33 32 index: 326 421 515 550 561 647 844 1080 1200 1261 1265 1348 1393 1677 1738 1878 1963 2036 2055 2153 2172 2264 2440 2555 2562 2584 2781 2791 2805 2808 2813 2914	33 32 index: 326 421 515 550 561 647 844 1080 1200 1261 1265 1348 1393 1677 1738 1878 1963 2036 2055 2153 2172 2264 2440 2555 2562 2584 2781 2791 2805 2808 2813 2914	33 32 index: 326 421 515 550 561 647 844 1080 1200 1261 1265 1348 1393 1677 1738 1878 1963 2036 2055 2153 2172 2264 2440 2555 2562 2584 2781 2791 2805 2808 2813 2914
33 36 sysname: O88271 P10518 P23591 P28474 P28843 P46061 P62774 Q3TC72 Q3U6X6 Q3ULD5 Q3ULJ0-1 Q3ULL9 Q5DTG0 Q60676 Q61733 Q7TSH2 Q8BFS6-1 Q8C0M9 Q8CHR6 Q8K4Z3 Q8R086 Q8VCX1 Q8VE38-1 Q91YP2 Q9CPX6 Q9CXR1 Q9CY18 Q9CZE3 Q9DBB8 Q9DCT1 Q9DCY6 Q9EPQ7 Q9EQ20 Q9EQF5 Q9JMD3 Q9WVA2	33 34 sysname: O88271 P10518 P23591 P28474 P28843 P46061 P62774 Q3TC72 Q3U6X6 Q3ULD5 Q3ULL9 Q5DTG0 Q60676 Q61733 Q7TSH2 Q8BFS6-1 Q8C0M9 Q8CHR6 Q8K4Z3 Q8R086 Q8VCX1 Q8VE38-1 Q91YP2 Q9CPX6 Q9CXR1 Q9CY18 Q9CZE3 Q9DBB8 Q9DCT1 Q9DCY6 Q9EPQ7 Q9EQ20 Q9EQF5 Q9JMD3	33 32 sysname: O88271 P10518 P23591 P28474 P28843 P46061 P62774 Q3TC72 Q3U6X6 Q3ULD5 Q3ULL9 Q5DTG0 Q60676 Q7TSH2 Q8BFS6-1 Q8C0M9 Q8CHR6 Q8K4Z3 Q8R086 Q8VCX1 Q8VE38-1 Q91YP2 Q9CPX6 Q9CXR1 Q9CY18 Q9CZE3 Q9DCT1 Q9DCY6 Q9EPQ7 Q9EQ20 Q9EQF5 Q9JMD3	33 32 sysname: O88271 P10518 P23591 P28474 P28843 P46061 P62774 Q3TC72 Q3U6X6 Q3ULD5 Q3ULL9 Q5DTG0 Q60676 Q7TSH2 Q8BFS6-1 Q8C0M9 Q8CHR6 Q8K4Z3 Q8R086 Q8VCX1 Q8VE38-1 Q91YP2 Q9CPX6 Q9CXR1 Q9CY18 Q9CZE3 Q9DCT1 Q9DCY6 Q9EPQ7 Q9EQ20 Q9EQF5 Q9JMD3	33 32 sysname: O88271 P10518 P23591 P28474 P28843 P46061 P62774 Q3TC72 Q3U6X6 Q3ULD5 Q3ULL9 Q5DTG0 Q60676 Q7TSH2 Q8BFS6-1 Q8C0M9 Q8CHR6 Q8K4Z3 Q8R086 Q8VCX1 Q8VE38-1 Q91YP2 Q9CPX6 Q9CXR1 Q9CY18 Q9CZE3 Q9DCT1 Q9DCY6 Q9EPQ7 Q9EQ20 Q9EQF5 Q9JMD3	33 32 sysname: O88271 P10518 P23591 P28474 P28843 P46061 P62774 Q3TC72 Q3U6X6 Q3ULD5 Q3ULL9 Q5DTG0 Q60676 Q7TSH2 Q8BFS6-1 Q8C0M9 Q8CHR6 Q8K4Z3 Q8R086 Q8VCX1 Q8VE38-1 Q91YP2 Q9CPX6 Q9CXR1 Q9CY18 Q9CZE3 Q9DCT1 Q9DCY6 Q9EPQ7 Q9EQ20 Q9EQF5 Q9JMD3	33 32 sysname: O88271 P10518 P23591 P28474 P28843 P46061 P62774 Q3TC72 Q3U6X6 Q3ULD5 Q3ULL9 Q5DTG0 Q60676 Q7TSH2 Q8BFS6-1 Q8C0M9 Q8CHR6 Q8K4Z3 Q8R086 Q8VCX1 Q8VE38-1 Q91YP2 Q9CPX6 Q9CXR1 Q9CY18 Q9CZE3 Q9DCT1 Q9DCY6 Q9EPQ7 Q9EQ20 Q9EQF5 Q9JMD3	33 32 sysname: O88271 P10518 P23591 P28474 P28843 P46061 P62774 Q3TC72 Q3U6X6 Q3ULD5 Q3ULL9 Q5DTG0 Q60676 Q7TSH2 Q8BFS6-1 Q8C0M9 Q8CHR6 Q8K4Z3 Q8R086 Q8VCX1 Q8VE38-1 Q91YP2 Q9CPX6 Q9CXR1 Q9CY18 Q9CZE3 Q9DCT1 Q9DCY6 Q9EPQ7 Q9EQ20 Q9EQF5 Q9JMD3	33 32 sysname: O88271 P10518 P23591 P28474 P28843 P46061 P62774 Q3TC72 Q3U6X6 Q3ULD5 Q3ULL9 Q5DTG0 Q60676 Q7TSH2 Q8BFS6-1 Q8C0M9 Q8CHR6 Q8K4Z3 Q8R086 Q8VCX1 Q8VE38-1 Q91YP2 Q9CPX6 Q9CXR1 Q9CY18 Q9CZE3 Q9DCT1 Q9DCY6 Q9EPQ7 Q9EQ20 Q9EQF5 Q9JMD3
33 36 clusters: 39 86 86 78;92;109	33 34 clusters: 86 86	33 32 clusters:	33 32 clusters:	33 32 clusters:	33 32 clusters:	33 32 clusters:	33 32 clusters:	33 32 clusters:
34 14 index: 60 137 185 415 671 904 1052 1272 1388 2155 2241 2419 2444 2573	34 13 index: 60 137 185 415 671 904 1052 1272 1388 2155 2241 2419 2444	34 10 index: 60 185 415 671 1052 1272 1388 2155 2419 2444	34 9 index: 60 185 415 671 1052 1272 1388 2155 2444	34 9 index: 60 185 415 671 1052 1272 1388 2155 2444	34 9 index: 60 185 415 671 1052 1272 1388 2155 2444	34 9 index: 60 185 415 671 1052 1272 1388 2155 2444	34 9 index: 60 185 415 671 1052 1272 1388 2155 2444	34 9 index: 60 185 415 671 1052 1272 1388 2155 2444
34 14 sysname: A2ALU4-1 B1ATP9 B8JK03 P09528 P47934 P70266-1 Q14DH7-1 Q3UMR5-1 Q60597-3 Q8VCZ9 Q91X83 Q99P72-2 Q9CQ06 Q9CYR6	34 13 sysname: A2ALU4-1 B1ATP9 B8JK03 P09528 P47934 P70266-1 Q14DH7-1 Q3UMR5-1 Q60597-3 Q8VCZ9 Q91X83 Q99P72-2 Q9CQ06	34 10 sysname: A2ALU4-1 B8JK03 P09528 P47934 Q14DH7-1 Q3UMR5-1 Q60597-3 Q8VCZ9 Q99P72-2 Q9CQ06	34 9 sysname: A2ALU4-1 B8JK03 P09528 P47934 Q14DH7-1 Q3UMR5-1 Q60597-3 Q8VCZ9 Q9CQ06	34 9 sysname: A2ALU4-1 B8JK03 P09528 P47934 Q14DH7-1 Q3UMR5-1 Q60597-3 Q8VCZ9 Q9CQ06	34 9 sysname: A2ALU4-1 B8JK03 P09528 P47934 Q14DH7-1 Q3UMR5-1 Q60597-3 Q8VCZ9 Q9CQ06	34 9 sysname: A2ALU4-1 B8JK03 P09528 P47934 Q14DH7-1 Q3UMR5-1 Q60597-3 Q8VCZ9 Q9CQ06	34 9 sysname: A2ALU4-1 B8JK03 P09528 P47934 Q14DH7-1 Q3UMR5-1 Q60597-3 Q8VCZ9 Q9CQ06	34 9 sysname: A2ALU4-1 B8JK03 P09528 P47934 Q14DH7-1 Q3UMR5-1 Q60597-3 Q8VCZ9 Q9CQ06
34 14 clusters: 19 31 16;19 28 19 16 16 16 16 28 13;19	34 13 clusters: 19 16;19 16 16 16 16	34 10 clusters: 16	34 9 clusters:	34 9 clusters:	34 9 clusters:	34 9 clusters:	34 9 clusters:	34 9 clusters:
35 8 index: 243 911 928 1176 1281 1693 2100 2700	35 7 index: 243 911 928 1176 1693 2100 2700	35 7 index: 243 911 928 1176 1693 2100 2700	35 7 index: 243 911 928 1176 1693 2100 2700	35 7 index: 243 911 928 1176 1693 2100 2700	35 7 index: 243 911 928 1176 1693 2100 2700	35 7 index: 243 911 928 1176 1693 2100 2700	35 7 index: 243 911 928 1176 1693 2100 2700	35 7 index: 243 911 928 1176 1693 2100 2700
35 8 sysname: O35326 P70335-1 P83741 Q3U0F9 Q3UPH1 Q80U44 Q8R3G1 Q9D8X2	35 7 sysname: O35326 P70335-1 P83741 Q3U0F9 Q80U44 Q8R3G1 Q9D8X2	35 7 sysname: O35326 P70335-1 P83741 Q3U0F9 Q80U44 Q8R3G1 Q9D8X2	35 7 sysname: O35326 P70335-1 P83741 Q3U0F9 Q80U44 Q8R3G1 Q9D8X2	35 7 sysname: O35326 P70335-1 P83741 Q3U0F9 Q80U44 Q8R3G1 Q9D8X2	35 7 sysname: O35326 P70335-1 P83741 Q3U0F9 Q80U44 Q8R3G1 Q9D8X2	35 7 sysname: O35326 P70335-1 P83741 Q3U0F9 Q80U44 Q8R3G1 Q9D8X2	35 7 sysname: O35326 P70335-1 P83741 Q3U0F9 Q80U44 Q8R3G1 Q9D8X2	35 7 sysname: O35326 P70335-1 P83741 Q3U0F9 Q80U44 Q8R3G1 Q9D8X2
35 8 clusters: 84;110	35 7 clusters:	35 7 clusters:	35 7 clusters:	35 7 clusters:	35 7 clusters:	35 7 clusters:	35 7 clusters:	35 7 clusters:
36 23 index: 32 72 125 163 545 603 641 902 1069 1192 1195 1305 1378 1458 1464 1853 2135 2212 2243 2330 2346 2810 2954	36 18 index: 32 72 163 545 603 641 1069 1192 1195 1305 1378 1458 2135 2212 2243 2330 2346 2810	36 16 index: 32 72 163 545 603 641 1069 1192 1195 1378 2135 2212 2243 2330 2346 2810	36 14 index: 32 163 545 603 641 1069 1192 1195 2135 2212 2243 2330 2346 2810	36 14 index: 32 163 545 603 641 1069 1192 1195 2135 2212 2243 2330 2346 2810	36 14 index: 32 163 545 603 641 1069 1192 1195 2135 2212 2243 2330 2346 2810	36 14 index: 32 163 545 603 641 1069 1192 1195 2135 2212 2243 2330 2346 2810	36 14 index: 32 163 545 603 641 1069 1192 1195 2135 2212 2243 2330 2346 2810	36 14 index: 32 163 545 603 641 1069 1192 1195 2135 2212 2243 2330 2346 2810
36 23 sysname: A2A976 A2AQJ8 B1AQR8 B2RXZ2 P27786 P35576 P43883 P70206 Q3T9C9 Q3U5E5 Q3U5T3 Q3UZ39-1 Q5U458-2 Q61823 Q62018-1 Q8BWU8 Q8VCE1 Q91VY9 Q91XC8 Q99J95-1 Q99K01-4 Q9EQ61 Q9QYR7-1	36 18 sysname: A2A976 A2AQJ8 B2RXZ2 P27786 P35576 P43883 Q3T9C9 Q3U5E5 Q3U5T3 Q3UZ39-1 Q5U458-2 Q61823 Q8VCE1 Q91VY9 Q91XC8 Q99J95-1 Q99K01-4 Q9EQ61	36 16 sysname: A2A976 A2AQJ8 B2RXZ2 P27786 P35576 P43883 Q3T9C9 Q3U5E5 Q3U5T3 Q5U458-2 Q8VCE1 Q91VY9 Q91XC8 Q99J95-1 Q99K01-4 Q9EQ61	36 14 sysname: A2A976 B2RXZ2 P27786 P35576 P43883 Q3T9C9 Q3U5E5 Q3U5T3 Q8VCE1 Q91VY9 Q91XC8 Q99J95-1 Q99K01-4 Q9EQ61	36 14 sysname: A2A976 B2RXZ2 P27786 P35576 P43883 Q3T9C9 Q3U5E5 Q3U5T3 Q8VCE1 Q91VY9 Q91XC8 Q99J95-1 Q99K01-4 Q9EQ61	36 14 sysname: A2A976 B2RXZ2 P27786 P35576 P43883 Q3T9C9 Q3U5E5 Q3U5T3 Q8VCE1 Q91VY9 Q91XC8 Q99J95-1 Q99K01-4 Q9EQ61	36 14 sysname: A2A976 B2RXZ2 P27786 P35576 P43883 Q3T9C9 Q3U5E5 Q3U5T3 Q8VCE1 Q91VY9 Q91XC8 Q99J95-1 Q99K01-4 Q9EQ61	36 14 sysname: A2A976 B2RXZ2 P27786 P35576 P43883 Q3T9C9 Q3U5E5 Q3U5T3 Q8VCE1 Q91VY9 Q91XC8 Q99J95-1 Q99K01-4 Q9EQ61	36 14 sysname: A2A976 B2RXZ2 P27786 P35576 P43883 Q3T9C9 Q3U5E5 Q3U5T3 Q8VCE1 Q91VY9 Q91XC8 Q99J95-1 Q99K01-4 Q9EQ61
36 23 clusters: 74 74 12 21 31;74 74 21 74 21 31;74 21 74 21 31 31	36 18 clusters: 74 21 74 21 74 21 31	36 16 clusters: 74 21	36 14 clusters:	36 14 clusters:	36 14 clusters:	36 14 clusters:	36 14 clusters:	36 14 clusters:
37 40 index: 47 209 247 332 349 527 683 696 701 718 912 1003 1067 1086 1231 1319 1321 1335 1339 1644 1662 1675 1826 1956 1981 2041 2147 2151 2259 2293 2369 2412 2436 2441 2525 2546 2565 2638 2648 2672	37 34 index: 47 209 247 332 349 527 683 701 718 912 1003 1086 1231 1319 1335 1339 1644 1675 1826 1956 1981 2041 2147 2151 2259 2369 2412 2436 2441 2525 2546 2565 2648 2672	37 32 index: 47 209 247 332 349 527 683 701 718 912 1003 1086 1231 1319 1335 1339 1644 1826 1956 1981 2041 2151 2259 2369 2412 2436 2441 2525 2546 2565 2648 2672	37 32 index: 47 209 247 332 349 527 683 701 718 912 1003 1086 1231 1319 1335 1339 1644 1826 1956 1981 2041 2151 2259 2369 2412 2436 2441 2525 2546 2565 2648 2672	37 32 index: 47 209 247 332 349 527 683 701 718 912 1003 1086 1231 1319 1335 1339 1644 1826 1956 1981 2041 2151 2259 2369 2412 2436 2441 2525 2546 2565 2648 2672	37 32 index: 47 209 247 332 349 527 683 701 718 912 1003 1086 1231 1319 1335 1339 1644 1826 1956 1981 2041 2151 2259 2369 2412 2436 2441 2525 2546 2565 2648 2672	37 32 index: 47 209 247 332 349 527 683 701 718 912 1003 1086 1231 1319 1335 1339 1644 1826 1956 1981 2041 2151 2259 2369 2412 2436 2441 2525 2546 2565 2648 2672	37 32 index: 47 209 247 332 349 527 683 701 718 912 1003 1086 1231 1319 1335 1339 1644 1826 1956 1981 2041 2151 2259 2369 2412 2436 2441 2525 2546 2565 2648 2672	37 32 index: 47 209 247 332 349 527 683 701 718 912 1003 1086 1231 1319 1335 1339 1644 1826 1956 1981 2041 2151 2259 2369 2412 2436 2441 2525 2546 2565 2648 2672
37 40 sysname: A2AFP5 O08614 O35350 O88451 O88844 P25688 P48758 P50172 P50396 P51859 P70349 Q03311 Q3B7Z2-1 Q3TDH6 Q3UFU2 Q4LDG0 Q4QRK2 Q561M6 Q570Y9-1 Q78JT3 Q7TNE1 Q7TQK5 Q8BRM1 Q8CH25-1 Q8JZZ0 Q8QZR5 Q8VCP4 Q8VCW8 Q91YI0 Q921H8 Q99KR3 Q99MZ7 Q9CPU0 Q9CPY7-1 Q9CRF7 Q9CWZ7 Q9CY59 Q9D358-1 Q9D5T0 Q9D7N9	37 34 sysname: A2AFP5 O08614 O35350 O88451 O88844 P25688 P48758 P50396 P51859 P70349 Q03311 Q3TDH6 Q3UFU2 Q4LDG0 Q561M6 Q570Y9-1 Q78JT3 Q7TQK5 Q8BRM1 Q8CH25-1 Q8JZZ0 Q8QZR5 Q8VCP4 Q8VCW8 Q91YI0 Q99KR3 Q99MZ7 Q9CPU0 Q9CPY7-1 Q9CRF7 Q9CWZ7 Q9CY59 Q9D5T0 Q9D7N9	37 32 sysname: A2AFP5 O08614 O35350 O88451 O88844 P25688 P48758 P50396 P51859 P70349 Q03311 Q3TDH6 Q3UFU2 Q4LDG0 Q561M6 Q570Y9-1 Q78JT3 Q8BRM1 Q8CH25-1 Q8JZZ0 Q8QZR5 Q8VCW8 Q91YI0 Q99KR3 Q99MZ7 Q9CPU0 Q9CPY7-1 Q9CRF7 Q9CWZ7 Q9CY59 Q9D5T0 Q9D7N9	37 32 sysname: A2AFP5 O08614 O35350 O88451 O88844 P25688 P48758 P50396 P51859 P70349 Q03311 Q3TDH6 Q3UFU2 Q4LDG0 Q561M6 Q570Y9-1 Q78JT3 Q8BRM1 Q8CH25-1 Q8JZZ0 Q8QZR5 Q8VCW8 Q91YI0 Q99KR3 Q99MZ7 Q9CPU0 Q9CPY7-1 Q9CRF7 Q9CWZ7 Q9CY59 Q9D5T0 Q9D7N9	37 32 sysname: A2AFP5 O08614 O35350 O88451 O88844 P25688 P48758 P50396 P51859 P70349 Q03311 Q3TDH6 Q3UFU2 Q4LDG0 Q561M6 Q570Y9-1 Q78JT3 Q8BRM1 Q8CH25-1 Q8JZZ0 Q8QZR5 Q8VCW8 Q91YI0 Q99KR3 Q99MZ7 Q9CPU0 Q9CPY7-1 Q9CRF7 Q9CWZ7 Q9CY59 Q9D5T0 Q9D7N9	37 32 sysname: A2AFP5 O08614 O35350 O88451 O88844 P25688 P48758 P50396 P51859 P70349 Q03311 Q3TDH6 Q3UFU2 Q4LDG0 Q561M6 Q570Y9-1 Q78JT3 Q8BRM1 Q8CH25-1 Q8JZZ0 Q8QZR5 Q8VCW8 Q91YI0 Q99KR3 Q99MZ7 Q9CPU0 Q9CPY7-1 Q9CRF7 Q9CWZ7 Q9CY59 Q9D5T0 Q9D7N9	37 32 sysname: A2AFP5 O08614 O35350 O88451 O88844 P25688 P48758 P50396 P51859 P70349 Q03311 Q3TDH6 Q3UFU2 Q4LDG0 Q561M6 Q570Y9-1 Q78JT3 Q8BRM1 Q8CH25-1 Q8JZZ0 Q8QZR5 Q8VCW8 Q91YI0 Q99KR3 Q99MZ7 Q9CPU0 Q9CPY7-1 Q9CRF7 Q9CWZ7 Q9CY59 Q9D5T0 Q9D7N9	37 32 sysname: A2AFP5 O08614 O35350 O88451 O88844 P25688 P48758 P50396 P51859 P70349 Q03311 Q3TDH6 Q3UFU2 Q4LDG0 Q561M6 Q570Y9-1 Q78JT3 Q8BRM1 Q8CH25-1 Q8JZZ0 Q8QZR5 Q8VCW8 Q91YI0 Q99KR3 Q99MZ7 Q9CPU0 Q9CPY7-1 Q9CRF7 Q9CWZ7 Q9CY59 Q9D5T0 Q9D7N9	37 32 sysname: A2AFP5 O08614 O35350 O88451 O88844 P25688 P48758 P50396 P51859 P70349 Q03311 Q3TDH6 Q3UFU2 Q4LDG0 Q561M6 Q570Y9-1 Q78JT3 Q8BRM1 Q8CH25-1 Q8JZZ0 Q8QZR5 Q8VCW8 Q91YI0 Q99KR3 Q99MZ7 Q9CPU0 Q9CPY7-1 Q9CRF7 Q9CWZ7 Q9CY59 Q9D5T0 Q9D7N9
37 40 clusters: 66 66 66 43;66 66 66 66 66 66 66 66 43 66 66 66 66 66 66 66 66 66 66 66 66 66;67 43;66 66 66 66 66 66	37 34 clusters: 66 66 66 66 66 66 66 66 66 66 66 66 66 66 66 66 66 66 66 66	37 32 clusters:	37 32 clusters:	37 32 clusters:	37 32 clusters:	37 32 clusters:	37 32 clusters:	37 32 clusters:
38 34 index: 376 378 599 707 735 859 1101 1119 1219 1271 1653 1921 2105 2221 2223 2237 2269 2384 2429 2458 2464 2481 2503 2504 2522 2551 2561 2592 2613 2657 2762 2770 3059 3086	38 31 index: 376 378 599 707 735 859 1101 1119 1219 1271 1653 1921 2105 2221 2237 2269 2384 2429 2464 2481 2503 2522 2551 2561 2592 2613 2657 2762 2770 3059 3086	38 30 index: 376 378 599 707 859 1101 1119 1219 1271 1653 1921 2105 2221 2237 2269 2384 2429 2464 2481 2503 2522 2551 2561 2592 2613 2657 2762 2770 3059 3086	38 30 index: 376 378 599 707 859 1101 1119 1219 1271 1653 1921 2105 2221 2237 2269 2384 2429 2464 2481 2503 2522 2551 2561 2592 2613 2657 2762 2770 3059 3086	38 30 index: 376 378 599 707 859 1101 1119 1219 1271 1653 1921 2105 2221 2237 2269 2384 2429 2464 2481 2503 2522 2551 2561 2592 2613 2657 2762 2770 3059 3086	38 30 index: 376 378 599 707 859 1101 1119 1219 1271 1653 1921 2105 2221 2237 2269 2384 2429 2464 2481 2503 2522 2551 2561 2592 2613 2657 2762 2770 3059 3086	38 30 index: 376 378 599 707 859 1101 1119 1219 1271 1653 1921 2105 2221 2237 2269 2384 2429 2464 2481 2503 2522 2551 2561 2592 2613 2657 2762 2770 3059 3086	38 30 index: 376 378 599 707 859 1101 1119 1219 1271 1653 1921 2105 2221 2237 2269 2384 2429 2464 2481 2503 2522 2551 2561 2592 2613 2657 2762 2770 3059 3086	38 30 index: 376 378 599 707 859 1101 1119 1219 1271 1653 1921 2105 2221 2237 2269 2384 2429 2464 2481 2503 2522 2551 2561 2592 2613 2657 2762 2770 3059 3086
38 34 sysname: P03888 P03921 P35486 P50544 P53986 P62897 Q3TFS0 Q3TIU7 Q3UEG6 Q3UMP2 Q7TMF3 Q8CAQ8-5 Q8R404 Q91WD5 Q91WK1 Q91X44 Q91YT0 Q99LC3 Q9CPP6 Q9CQ91 Q9CQC7 Q9CQJ8 Q9CQZ5 Q9CQZ6 Q9CRB9 Q9CXF0 Q9CXZ1 Q9CZU6 Q9D0R2 Q9D6M3 Q9DC69 Q9DCJ5 Q9Z1P6 Q9Z2Z6	38 31 sysname: P03888 P03921 P35486 P50544 P53986 P62897 Q3TFS0 Q3TIU7 Q3UEG6 Q3UMP2 Q7TMF3 Q8CAQ8-5 Q8R404 Q91WD5 Q91X44 Q91YT0 Q99LC3 Q9CPP6 Q9CQC7 Q9CQJ8 Q9CQZ5 Q9CRB9 Q9CXF0 Q9CXZ1 Q9CZU6 Q9D0R2 Q9D6M3 Q9DC69 Q9DCJ5 Q9Z1P6 Q9Z2Z6	38 30 sysname: P03888 P03921 P35486 P50544 P62897 Q3TFS0 Q3TIU7 Q3UEG6 Q3UMP2 Q7TMF3 Q8CAQ8-5 Q8R404 Q91WD5 Q91X44 Q91YT0 Q99LC3 Q9CPP6 Q9CQC7 Q9CQJ8 Q9CQZ5 Q9CRB9 Q9CXF0 Q9CXZ1 Q9CZU6 Q9D0R2 Q9D6M3 Q9DC69 Q9DCJ5 Q9Z1P6 Q9Z2Z6	38 30 sysname: P03888 P03921 P35486 P50544 P62897 Q3TFS0 Q3TIU7 Q3UEG6 Q3UMP2 Q7TMF3 Q8CAQ8-5 Q8R404 Q91WD5 Q91X44 Q91YT0 Q99LC3 Q9CPP6 Q9CQC7 Q9CQJ8 Q9CQZ5 Q9CRB9 Q9CXF0 Q9CXZ1 Q9CZU6 Q9D0R2 Q9D6M3 Q9DC69 Q9DCJ5 Q9Z1P6 Q9Z2Z6	38 30 sysname: P03888 P03921 P35486 P50544 P62897 Q3TFS0 Q3TIU7 Q3UEG6 Q3UMP2 Q7TMF3 Q8CAQ8-5 Q8R404 Q91WD5 Q91X44 Q91YT0 Q99LC3 Q9CPP6 Q9CQC7 Q9CQJ8 Q9CQZ5 Q9CRB9 Q9CXF0 Q9CXZ1 Q9CZU6 Q9D0R2 Q9D6M3 Q9DC69 Q9DCJ5 Q9Z1P6 Q9Z2Z6	38 30 sysname: P03888 P03921 P35486 P50544 P62897 Q3TFS0 Q3TIU7 Q3UEG6 Q3UMP2 Q7TMF3 Q8CAQ8-5 Q8R404 Q91WD5 Q91X44 Q91YT0 Q99LC3 Q9CPP6 Q9CQC7 Q9CQJ8 Q9CQZ5 Q9CRB9 Q9CXF0 Q9CXZ1 Q9CZU6 Q9D0R2 Q9D6M3 Q9DC69 Q9DCJ5 Q9Z1P6 Q9Z2Z6	38 30 sysname: P03888 P03921 P35486 P50544 P62897 Q3TFS0 Q3TIU7 Q3UEG6 Q3UMP2 Q7TMF3 Q8CAQ8-5 Q8R404 Q91WD5 Q91X44 Q91YT0 Q99LC3 Q9CPP6 Q9CQC7 Q9CQJ8 Q9CQZ5 Q9CRB9 Q9CXF0 Q9CXZ1 Q9CZU6 Q9D0R2 Q9D6M3 Q9DC69 Q9DCJ5 Q9Z1P6 Q9Z2Z6	38 30 sysname: P03888 P03921 P35486 P50544 P62897 Q3TFS0 Q3TIU7 Q3UEG6 Q3UMP2 Q7TMF3 Q8CAQ8-5 Q8R404 Q91WD5 Q91X44 Q91YT0 Q99LC3 Q9CPP6 Q9CQC7 Q9CQJ8 Q9CQZ5 Q9CRB9 Q9CXF0 Q9CXZ1 Q9CZU6 Q9D0R2 Q9D6M3 Q9DC69 Q9DCJ5 Q9Z1P6 Q9Z2Z6	38 30 sysname: P03888 P03921 P35486 P50544 P62897 Q3TFS0 Q3TIU7 Q3UEG6 Q3UMP2 Q7TMF3 Q8CAQ8-5 Q8R404 Q91WD5 Q91X44 Q91YT0 Q99LC3 Q9CPP6 Q9CQC7 Q9CQJ8 Q9CQZ5 Q9CRB9 Q9CXF0 Q9CXZ1 Q9CZU6 Q9D0R2 Q9D6M3 Q9DC69 Q9DCJ5 Q9Z1P6 Q9Z2Z6
38 34 clusters: 22;28 28 28 22;28 28 28 22	38 31 clusters: 28 28	38 30 clusters:	38 30 clusters:	38 30 clusters:	38 30 clusters:	38 30 clusters:	38 30 clusters:	38 30 clusters:
39 45 index: 276 297 339 451 582 614 624 698 769 918 921 1140 1178 1197 1263 1341 1459 1523 1564 1611 1711 1847 1971 1973 2111 2116 2205 2213 2229 2256 2306 2325 2370 2383 2410 2484 2529 2534 2578 2586 2670 2854 2980 3001 3034	39 39 index: 276 297 339 451 582 614 624 698 769 918 921 1197 1263 1341 1459 1523 1564 1611 1711 1847 1971 1973 2111 2116 2213 2229 2306 2325 2383 2410 2484 2529 2578 2586 2670 2854 2980 3001 3034	39 36 index: 276 297 339 451 582 614 624 698 769 918 1197 1263 1341 1523 1564 1611 1711 1847 1973 2111 2116 2213 2229 2306 2325 2383 2410 2484 2529 2578 2586 2670 2854 2980 3001 3034	39 36 index: 276 297 339 451 582 614 624 698 769 918 1197 1263 1341 1523 1564 1611 1711 1847 1973 2111 2116 2213 2229 2306 2325 2383 2410 2484 2529 2578 2586 2670 2854 2980 3001 3034	39 36 index: 276 297 339 451 582 614 624 698 769 918 1197 1263 1341 1523 1564 1611 1711 1847 1973 2111 2116 2213 2229 2306 2325 2383 2410 2484 2529 2578 2586 2670 2854 2980 3001 3034	39 36 index: 276 297 339 451 582 614 624 698 769 918 1197 1263 1341 1523 1564 1611 1711 1847 1973 2111 2116 2213 2229 2306 2325 2383 2410 2484 2529 2578 2586 2670 2854 2980 3001 3034	39 36 index: 276 297 339 451 582 614 624 698 769 918 1197 1263 1341 1523 1564 1611 1711 1847 1973 2111 2116 2213 2229 2306 2325 2383 2410 2484 2529 2578 2586 2670 2854 2980 3001 3034	39 36 index: 276 297 339 451 582 614 624 698 769 918 1197 1263 1341 1523 1564 1611 1711 1847 1973 2111 2116 2213 2229 2306 2325 2383 2410 2484 2529 2578 2586 2670 2854 2980 3001 3034	39 36 index: 276 297 339 451 582 614 624 698 769 918 1197 1263 1341 1523 1564 1611 1711 1847 1973 2111 2116 2213 2229 2306 2325 2383 2410 2484 2529 2578 2586 2670 2854 2980 3001 3034
39 45 sysname: O54749 O55125 O88544 P14152 P33175 P39039-1 P40630-1 P50247 P58281-2 P70694 P80314 Q3TNA1 Q3U0Q9 Q3U645 Q3ULJ0-1 Q571I9 Q61830 Q64514-2 Q6NSR8 Q6PNC0 Q80WQ2 Q8BWF0 Q8CIG8 Q8CIM7 Q8R4N0 Q8R5H1-1 Q91VM9-1 Q91W19 Q91WS0 Q91YD9 Q922Q1 Q99J08 Q99KR7 Q99LB7 Q99MR8 Q9CQL4 Q9CV53 Q9CW42 Q9CZ42-1 Q9CZL5 Q9D7J9 Q9JHW2 Q9R0P3 Q9R257 Q9WVA4	39 39 sysname: O54749 O55125 O88544 P14152 P33175 P39039-1 P40630-1 P50247 P58281-2 P70694 P80314 Q3U645 Q3ULJ0-1 Q571I9 Q61830 Q64514-2 Q6NSR8 Q6PNC0 Q80WQ2 Q8BWF0 Q8CIG8 Q8CIM7 Q8R4N0 Q8R5H1-1 Q91W19 Q91WS0 Q922Q1 Q99J08 Q99LB7 Q99MR8 Q9CQL4 Q9CV53 Q9CZ42-1 Q9CZL5 Q9D7J9 Q9JHW2 Q9R0P3 Q9R257 Q9WVA4	39 36 sysname: O54749 O55125 O88544 P14152 P33175 P39039-1 P40630-1 P50247 P58281-2 P70694 Q3U645 Q3ULJ0-1 Q571I9 Q64514-2 Q6NSR8 Q6PNC0 Q80WQ2 Q8BWF0 Q8CIM7 Q8R4N0 Q8R5H1-1 Q91W19 Q91WS0 Q922Q1 Q99J08 Q99LB7 Q99MR8 Q9CQL4 Q9CV53 Q9CZ42-1 Q9CZL5 Q9D7J9 Q9JHW2 Q9R0P3 Q9R257 Q9WVA4	39 36 sysname: O54749 O55125 O88544 P14152 P33175 P39039-1 P40630-1 P50247 P58281-2 P70694 Q3U645 Q3ULJ0-1 Q571I9 Q64514-2 Q6NSR8 Q6PNC0 Q80WQ2 Q8BWF0 Q8CIM7 Q8R4N0 Q8R5H1-1 Q91W19 Q91WS0 Q922Q1 Q99J08 Q99LB7 Q99MR8 Q9CQL4 Q9CV53 Q9CZ42-1 Q9CZL5 Q9D7J9 Q9JHW2 Q9R0P3 Q9R257 Q9WVA4	39 36 sysname: O54749 O55125 O88544 P14152 P33175 P39039-1 P40630-1 P50247 P58281-2 P70694 Q3U645 Q3ULJ0-1 Q571I9 Q64514-2 Q6NSR8 Q6PNC0 Q80WQ2 Q8BWF0 Q8CIM7 Q8R4N0 Q8R5H1-1 Q91W19 Q91WS0 Q922Q1 Q99J08 Q99LB7 Q99MR8 Q9CQL4 Q9CV53 Q9CZ42-1 Q9CZL5 Q9D7J9 Q9JHW2 Q9R0P3 Q9R257 Q9WVA4	39 36 sysname: O54749 O55125 O88544 P14152 P33175 P39039-1 P40630-1 P50247 P58281-2 P70694 Q3U645 Q3ULJ0-1 Q571I9 Q64514-2 Q6NSR8 Q6PNC0 Q80WQ2 Q8BWF0 Q8CIM7 Q8R4N0 Q8R5H1-1 Q91W19 Q91WS0 Q922Q1 Q99J08 Q99LB7 Q99MR8 Q9CQL4 Q9CV53 Q9CZ42-1 Q9CZL5 Q9D7J9 Q9JHW2 Q9R0P3 Q9R257 Q9WVA4	39 36 sysname: O54749 O55125 O88544 P14152 P33175 P39039-1 P40630-1 P50247 P58281-2 P70694 Q3U645 Q3ULJ0-1 Q571I9 Q64514-2 Q6NSR8 Q6PNC0 Q80WQ2 Q8BWF0 Q8CIM7 Q8R4N0 Q8R5H1-1 Q91W19 Q91WS0 Q922Q1 Q99J08 Q99LB7 Q99MR8 Q9CQL4 Q9CV53 Q9CZ42-1 Q9CZL5 Q9D7J9 Q9JHW2 Q9R0P3 Q9R257 Q9WVA4	39 36 sysname: O54749 O55125 O88544 P14152 P33175 P39039-1 P40630-1 P50247 P58281-2 P70694 Q3U645 Q3ULJ0-1 Q571I9 Q64514-2 Q6NSR8 Q6PNC0 Q80WQ2 Q8BWF0 Q8CIM7 Q8R4N0 Q8R5H1-1 Q91W19 Q91WS0 Q922Q1 Q99J08 Q99LB7 Q99MR8 Q9CQL4 Q9CV53 Q9CZ42-1 Q9CZL5 Q9D7J9 Q9JHW2 Q9R0P3 Q9R257 Q9WVA4	39 36 sysname: O54749 O55125 O88544 P14152 P33175 P39039-1 P40630-1 P50247 P58281-2 P70694 Q3U645 Q3ULJ0-1 Q571I9 Q64514-2 Q6NSR8 Q6PNC0 Q80WQ2 Q8BWF0 Q8CIM7 Q8R4N0 Q8R5H1-1 Q91W19 Q91WS0 Q922Q1 Q99J08 Q99LB7 Q99MR8 Q9CQL4 Q9CV53 Q9CZ42-1 Q9CZL5 Q9D7J9 Q9JHW2 Q9R0P3 Q9R257 Q9WVA4
39 45 clusters: 84 73 27 92;109;110 33 73 110 78 78;81 73 73 96	39 39 clusters: 73 73 110 96	39 36 clusters:	39 36 clusters:	39 36 clusters:	39 36 clusters:	39 36 clusters:	39 36 clusters:	39 36 clusters:
40 21 index: 10 94 97 184 190 369 381 479 967 1239 1962 2183 2250 2279 2333 2667 2743 2790 2817 2868 2987	40 18 index: 10 94 184 190 369 381 479 967 1239 1962 2250 2279 2333 2743 2790 2817 2868 2987	40 12 index: 190 369 381 479 967 1239 2250 2279 2743 2790 2817 2868	40 10 index: 190 369 479 1239 2250 2279 2743 2790 2817 2868	40 10 index: 190 369 479 1239 2250 2279 2743 2790 2817 2868	40 10 index: 190 369 479 1239 2250 2279 2743 2790 2817 2868	40 10 index: 190 369 479 1239 2250 2279 2743 2790 2817 2868	40 10 index: 190 369 479 1239 2250 2279 2743 2790 2817 2868	40 10 index: 190 369 479 1239 2250 2279 2743 2790 2817 2868
40 21 sysname: A0T1J8 A2BIN1 A2RRJ0 B8JJN0 B9EIY3 P01027-2 P04104 P17439 P97821 Q3UH59 Q8CHQ9 Q8VHX6-1 Q91XF0 Q91ZV0 Q99JF5 Q9D711 Q9DBL1 Q9DCY0 Q9EQK5 Q9JIZ0 Q9R112	40 18 sysname: A0T1J8 A2BIN1 B8JJN0 B9EIY3 P01027-2 P04104 P17439 P97821 Q3UH59 Q8CHQ9 Q91XF0 Q91ZV0 Q99JF5 Q9DBL1 Q9DCY0 Q9EQK5 Q9JIZ0 Q9R112	40 12 sysname: B9EIY3 P01027-2 P04104 P17439 P97821 Q3UH59 Q91XF0 Q91ZV0 Q9DBL1 Q9DCY0 Q9EQK5 Q9JIZ0	40 10 sysname: B9EIY3 P01027-2 P17439 Q3UH59 Q91XF0 Q91ZV0 Q9DBL1 Q9DCY0 Q9EQK5 Q9JIZ0	40 10 sysname: B9EIY3 P01027-2 P17439 Q3UH59 Q91XF0 Q91ZV0 Q9DBL1 Q9DCY0 Q9EQK5 Q9JIZ0	40 10 sysname: B9EIY3 P01027-2 P17439 Q3UH59 Q91XF0 Q91ZV0 Q9DBL1 Q9DCY0 Q9EQK5 Q9JIZ0	40 10 sysname: B9EIY3 P01027-2 P17439 Q3UH59 Q91XF0 Q91ZV0 Q9DBL1 Q9DCY0 Q9EQK5 Q9JIZ0	40 10 sysname: B9EIY3 P01027-2 P17439 Q3UH59 Q91XF0 Q91ZV0 Q9DBL1 Q9DCY0 Q9EQK5 Q9JIZ0	40 10 sysname: B9EIY3 P01027-2 P17439 Q3UH59 Q91XF0 Q91ZV0 Q9DBL1 Q9DCY0 Q9EQK5 Q9JIZ0
40 21 clusters: 14;25 25 25 25 25 25 25 25 25 25 25 14 25 25 25 14;25;32 14 25 25 25 25	40 18 clusters: 14 25 25 25 25 25 25 25 25 25	40 12 clusters: 25 25 25	40 10 clusters: 25	40 10 clusters:	40 10 clusters:	40 10 clusters:	40 10 clusters:	40 10 clusters:
41 7 index: 597 906 1681 2093 2431 2511 2961	41 6 index: 906 1681 2093 2431 2511 2961	41 6 index: 906 1681 2093 2431 2511 2961	41 6 index: 906 1681 2093 2431 2511 2961	41 6 index: 906 1681 2093 2431 2511 2961	41 6 index: 906 1681 2093 2431 2511 2961	41 6 index: 906 1681 2093 2431 2511 2961	41 6 index: 906 1681 2093 2431 2511 2961	41 6 index: 906 1681 2093 2431 2511 2961
41 7 sysname: P35292 P70290 Q80SU7 Q8R2Y8 Q9CPQ3 Q9CR51 Q9QZ85	41 6 sysname: P70290 Q80SU7 Q8R2Y8 Q9CPQ3 Q9CR51 Q9QZ85	41 6 sysname: P70290 Q80SU7 Q8R2Y8 Q9CPQ3 Q9CR51 Q9QZ85	41 6 sysname: P70290 Q80SU7 Q8R2Y8 Q9CPQ3 Q9CR51 Q9QZ85	41 6 sysname: P70290 Q80SU7 Q8R2Y8 Q9CPQ3 Q9CR51 Q9QZ85	41 6 sysname: P70290 Q80SU7 Q8R2Y8 Q9CPQ3 Q9CR51 Q9QZ85	41 6 sysname: P70290 Q80SU7 Q8R2Y8 Q9CPQ3 Q9CR51 Q9QZ85	41 6 sysname: P70290 Q80SU7 Q8R2Y8 Q9CPQ3 Q9CR51 Q9QZ85	41 6 sysname: P70290 Q80SU7 Q8R2Y8 Q9CPQ3 Q9CR51 Q9QZ85
41 7 clusters: 93;104;111	41 6 clusters:	41 6 clusters:	41 6 clusters:	41 6 clusters:	41 6 clusters:	41 6 clusters:	41 6 clusters:	41 6 clusters:
42 32 index: 211 228 287 330 337 355 380 394 403 465 471 489 523 558 564 600 648 759 782 1452 1526 1645 1904 1916 2031 2131 2415 2543 2872 2916 3038 3053	42 28 index: 211 287 330 355 380 394 403 465 471 489 523 558 564 648 759 782 1452 1526 1904 1916 2031 2131 2415 2543 2872 2916 3038 3053	42 28 index: 211 287 330 355 380 394 403 465 471 489 523 558 564 648 759 782 1452 1526 1904 1916 2031 2131 2415 2543 2872 2916 3038 3053	42 28 index: 211 287 330 355 380 394 403 465 471 489 523 558 564 648 759 782 1452 1526 1904 1916 2031 2131 2415 2543 2872 2916 3038 3053	42 28 index: 211 287 330 355 380 394 403 465 471 489 523 558 564 648 759 782 1452 1526 1904 1916 2031 2131 2415 2543 2872 2916 3038 3053	42 28 index: 211 287 330 355 380 394 403 465 471 489 523 558 564 648 759 782 1452 1526 1904 1916 2031 2131 2415 2543 2872 2916 3038 3053	42 28 index: 211 287 330 355 380 394 403 465 471 489 523 558 564 648 759 782 1452 1526 1904 1916 2031 2131 2415 2543 2872 2916 3038 3053	42 28 index: 211 287 330 355 380 394 403 465 471 489 523 558 564 648 759 782 1452 1526 1904 1916 2031 2131 2415 2543 2872 2916 3038 3053	42 28 index: 211 287 330 355 380 394 403 465 471 489 523 558 564 648 759 782 1452 1526 1904 1916 2031 2131 2415 2543 2872 2916 3038 3053
42 32 sysname: O08677-1 O09159 O54965-1 O88428 O88533 O88986 P03958 P07309 P08101-2 P15626 P16294 P18828-1 P24549 P28666 P29699 P35492 P46412 P56657 P59997-1 Q61702 Q64726 Q78KK3 Q8C659 Q8C845 Q8K4G5-1 Q8VC97 Q99N95 Q9CWP6-2 Q9JJJ3 Q9JMG2 Q9WVJ3-1 Q9Z1E3	42 28 sysname: O08677-1 O54965-1 O88428 O88986 P03958 P07309 P08101-2 P15626 P16294 P18828-1 P24549 P28666 P29699 P46412 P56657 P59997-1 Q61702 Q64726 Q8C659 Q8C845 Q8K4G5-1 Q8VC97 Q99N95 Q9CWP6-2 Q9JJJ3 Q9JMG2 Q9WVJ3-1 Q9Z1E3	42 28 sysname: O08677-1 O54965-1 O88428 O88986 P03958 P07309 P08101-2 P15626 P16294 P18828-1 P24549 P28666 P29699 P46412 P56657 P59997-1 Q61702 Q64726 Q8C659 Q8C845 Q8K4G5-1 Q8VC97 Q99N95 Q9CWP6-2 Q9JJJ3 Q9JMG2 Q9WVJ3-1 Q9Z1E3	42 28 sysname: O08677-1 O54965-1 O88428 O88986 P03958 P07309 P08101-2 P15626 P16294 P18828-1 P24549 P28666 P29699 P46412 P56657 P59997-1 Q61702 Q64726 Q8C659 Q8C845 Q8K4G5-1 Q8VC97 Q99N95 Q9CWP6-2 Q9JJJ3 Q9JMG2 Q9WVJ3-1 Q9Z1E3	42 28 sysname: O08677-1 O54965-1 O88428 O88986 P03958 P07309 P08101-2 P15626 P16294 P18828-1 P24549 P28666 P29699 P46412 P56657 P59997-1 Q61702 Q64726 Q8C659 Q8C845 Q8K4G5-1 Q8VC97 Q99N95 Q9CWP6-2 Q9JJJ3 Q9JMG2 Q9WVJ3-1 Q9Z1E3	42 28 sysname: O08677-1 O54965-1 O88428 O88986 P03958 P07309 P08101-2 P15626 P16294 P18828-1 P24549 P28666 P29699 P46412 P56657 P59997-1 Q61702 Q64726 Q8C659 Q8C845 Q8K4G5-1 Q8VC97 Q99N95 Q9CWP6-2 Q9JJJ3 Q9JMG2 Q9WVJ3-1 Q9Z1E3	42 28 sysname: O08677-1 O54965-1 O88428 O88986 P03958 P07309 P08101-2 P15626 P16294 P18828-1 P24549 P28666 P29699 P46412 P56657 P59997-1 Q61702 Q64726 Q8C659 Q8C845 Q8K4G5-1 Q8VC97 Q99N95 Q9CWP6-2 Q9JJJ3 Q9JMG2 Q9WVJ3-1 Q9Z1E3	42 28 sysname: O08677-1 O54965-1 O88428 O88986 P03958 P07309 P08101-2 P15626 P16294 P18828-1 P24549 P28666 P29699 P46412 P56657 P59997-1 Q61702 Q64726 Q8C659 Q8C845 Q8K4G5-1 Q8VC97 Q99N95 Q9CWP6-2 Q9JJJ3 Q9JMG2 Q9WVJ3-1 Q9Z1E3	42 28 sysname: O08677-1 O54965-1 O88428 O88986 P03958 P07309 P08101-2 P15626 P16294 P18828-1 P24549 P28666 P29699 P46412 P56657 P59997-1 Q61702 Q64726 Q8C659 Q8C845 Q8K4G5-1 Q8VC97 Q99N95 Q9CWP6-2 Q9JJJ3 Q9JMG2 Q9WVJ3-1 Q9Z1E3
42 32 clusters: 49 49 104;111 29 104 49 104	42 28 clusters: 111	42 28 clusters:	42 28 clusters:	42 28 clusters:	42 28 clusters:	42 28 clusters:	42 28 clusters:	42 28 clusters:
43 54 index: 16 42 139 157 223 231 321 332 424 429 481 554 592 771 788 790 892 1062 1157 1211 1270 1309 1319 1383 1401 1423 1427 1485 1530 1690 1778 1883 2083 2143 2220 2258 2300 2369 2480 2507 2515 2607 2608 2697 2789 2793 2827 2849 2909 2935 2950 2952 2982 3036	43 50 index: 16 42 139 157 223 231 321 424 429 481 554 592 771 788 790 892 1062 1157 1211 1270 1309 1383 1401 1423 1485 1530 1690 1778 1883 2083 2143 2220 2258 2300 2480 2507 2515 2607 2608 2697 2789 2793 2827 2849 2909 2935 2950 2952 2982 3036	43 48 index: 16 42 139 157 223 231 321 424 429 481 554 592 771 788 790 892 1062 1157 1211 1270 1309 1383 1401 1423 1530 1690 1778 1883 2083 2220 2258 2300 2480 2507 2515 2607 2608 2697 2789 2793 2827 2849 2909 2935 2950 2952 2982 3036	43 48 index: 16 42 139 157 223 231 321 424 429 481 554 592 771 788 790 892 1062 1157 1211 1270 1309 1383 1401 1423 1530 1690 1778 1883 2083 2220 2258 2300 2480 2507 2515 2607 2608 2697 2789 2793 2827 2849 2909 2935 2950 2952 2982 3036	43 48 index: 16 42 139 157 223 231 321 424 429 481 554 592 771 788 790 892 1062 1157 1211 1270 1309 1383 1401 1423 1530 1690 1778 1883 2083 2220 2258 2300 2480 2507 2515 2607 2608 2697 2789 2793 2827 2849 2909 2935 2950 2952 2982 3036	43 48 index: 16 42 139 157 223 231 321 424 429 481 554 592 771 788 790 892 1062 1157 1211 1270 1309 1383 1401 1423 1530 1690 1778 1883 2083 2220 2258 2300 2480 2507 2515 2607 2608 2697 2789 2793 2827 2849 2909 2935 2950 2952 2982 3036	43 48 index: 16 42 139 157 223 231 321 424 429 481 554 592 771 788 790 892 1062 1157 1211 1270 1309 1383 1401 1423 1530 1690 1778 1883 2083 2220 2258 2300 2480 2507 2515 2607 2608 2697 2789 2793 2827 2849 2909 2935 2950 2952 2982 3036	43 48 index: 16 42 139 157 223 231 321 424 429 481 554 592 771 788 790 892 1062 1157 1211 1270 1309 1383 1401 1423 1530 1690 1778 1883 2083 2220 2258 2300 2480 2507 2515 2607 2608 2697 2789 2793 2827 2849 2909 2935 2950 2952 2982 3036	43 48 index: 16 42 139 157 223 231 321 424 429 481 554 592 771 788 790 892 1062 1157 1211 1270 1309 1383 1401 1423 1530 1690 1778 1883 2083 2220 2258 2300 2480 2507 2515 2607 2608 2697 2789 2793 2827 2849 2909 2935 2950 2952 2982 3036
43 54 sysname: A2A432 A2AE27 B1AU75 B2RUJ7 O09106 O35063 O70503-1 O88451 P10639 P11499 P17742 P28656 P35123 P58710 P60670-1 P60766-2 P68254-1 Q2TJH4 Q3TUS1 Q3UBX0 Q3UMF0-1 Q3V1X1 Q4LDG0 Q5XG73-1 Q60864 Q61191 Q61233 Q62393-3 Q64737-2 Q80TP8 Q8BHN3-2 Q8C165 Q8R1Q9 Q8VCM4 Q91WC0-1 Q91YH5-1 Q922B2 Q99KR3 Q9CQJ6 Q9CR16 Q9CR68 Q9D0I9 Q9D0J8 Q9D8U8 Q9DCX8 Q9DD20 Q9ERG0-2 Q9JHJ0 Q9JM62-2 Q9QXS1-12 Q9QYI…	43 50 sysname: A2A432 A2AE27 B1AU75 B2RUJ7 O09106 O35063 O70503-1 P10639 P11499 P17742 P28656 P35123 P58710 P60670-1 P60766-2 P68254-1 Q2TJH4 Q3TUS1 Q3UBX0 Q3UMF0-1 Q3V1X1 Q5XG73-1 Q60864 Q61191 Q62393-3 Q64737-2 Q80TP8 Q8BHN3-2 Q8C165 Q8R1Q9 Q8VCM4 Q91WC0-1 Q91YH5-1 Q922B2 Q9CQJ6 Q9CR16 Q9CR68 Q9D0I9 Q9D0J8 Q9D8U8 Q9DCX8 Q9DD20 Q9ERG0-2 Q9JHJ0 Q9JM62-2 Q9QXS1-12 Q9QYI3 Q9QYJ0 Q9R0P5 Q9WVE8	43 48 sysname: A2A432 A2AE27 B1AU75 B2RUJ7 O09106 O35063 O70503-1 P10639 P11499 P17742 P28656 P35123 P58710 P60670-1 P60766-2 P68254-1 Q2TJH4 Q3TUS1 Q3UBX0 Q3UMF0-1 Q3V1X1 Q5XG73-1 Q60864 Q61191 Q64737-2 Q80TP8 Q8BHN3-2 Q8C165 Q8R1Q9 Q91WC0-1 Q91YH5-1 Q922B2 Q9CQJ6 Q9CR16 Q9CR68 Q9D0I9 Q9D0J8 Q9D8U8 Q9DCX8 Q9DD20 Q9ERG0-2 Q9JHJ0 Q9JM62-2 Q9QXS1-12 Q9QYI3 Q9QYJ0 Q9R0P5 Q9WVE8	43 48 sysname: A2A432 A2AE27 B1AU75 B2RUJ7 O09106 O35063 O70503-1 P10639 P11499 P17742 P28656 P35123 P58710 P60670-1 P60766-2 P68254-1 Q2TJH4 Q3TUS1 Q3UBX0 Q3UMF0-1 Q3V1X1 Q5XG73-1 Q60864 Q61191 Q64737-2 Q80TP8 Q8BHN3-2 Q8C165 Q8R1Q9 Q91WC0-1 Q91YH5-1 Q922B2 Q9CQJ6 Q9CR16 Q9CR68 Q9D0I9 Q9D0J8 Q9D8U8 Q9DCX8 Q9DD20 Q9ERG0-2 Q9JHJ0 Q9JM62-2 Q9QXS1-12 Q9QYI3 Q9QYJ0 Q9R0P5 Q9WVE8	43 48 sysname: A2A432 A2AE27 B1AU75 B2RUJ7 O09106 O35063 O70503-1 P10639 P11499 P17742 P28656 P35123 P58710 P60670-1 P60766-2 P68254-1 Q2TJH4 Q3TUS1 Q3UBX0 Q3UMF0-1 Q3V1X1 Q5XG73-1 Q60864 Q61191 Q64737-2 Q80TP8 Q8BHN3-2 Q8C165 Q8R1Q9 Q91WC0-1 Q91YH5-1 Q922B2 Q9CQJ6 Q9CR16 Q9CR68 Q9D0I9 Q9D0J8 Q9D8U8 Q9DCX8 Q9DD20 Q9ERG0-2 Q9JHJ0 Q9JM62-2 Q9QXS1-12 Q9QYI3 Q9QYJ0 Q9R0P5 Q9WVE8	43 48 sysname: A2A432 A2AE27 B1AU75 B2RUJ7 O09106 O35063 O70503-1 P10639 P11499 P17742 P28656 P35123 P58710 P60670-1 P60766-2 P68254-1 Q2TJH4 Q3TUS1 Q3UBX0 Q3UMF0-1 Q3V1X1 Q5XG73-1 Q60864 Q61191 Q64737-2 Q80TP8 Q8BHN3-2 Q8C165 Q8R1Q9 Q91WC0-1 Q91YH5-1 Q922B2 Q9CQJ6 Q9CR16 Q9CR68 Q9D0I9 Q9D0J8 Q9D8U8 Q9DCX8 Q9DD20 Q9ERG0-2 Q9JHJ0 Q9JM62-2 Q9QXS1-12 Q9QYI3 Q9QYJ0 Q9R0P5 Q9WVE8	43 48 sysname: A2A432 A2AE27 B1AU75 B2RUJ7 O09106 O35063 O70503-1 P10639 P11499 P17742 P28656 P35123 P58710 P60670-1 P60766-2 P68254-1 Q2TJH4 Q3TUS1 Q3UBX0 Q3UMF0-1 Q3V1X1 Q5XG73-1 Q60864 Q61191 Q64737-2 Q80TP8 Q8BHN3-2 Q8C165 Q8R1Q9 Q91WC0-1 Q91YH5-1 Q922B2 Q9CQJ6 Q9CR16 Q9CR68 Q9D0I9 Q9D0J8 Q9D8U8 Q9DCX8 Q9DD20 Q9ERG0-2 Q9JHJ0 Q9JM62-2 Q9QXS1-12 Q9QYI3 Q9QYJ0 Q9R0P5 Q9WVE8	43 48 sysname: A2A432 A2AE27 B1AU75 B2RUJ7 O09106 O35063 O70503-1 P10639 P11499 P17742 P28656 P35123 P58710 P60670-1 P60766-2 P68254-1 Q2TJH4 Q3TUS1 Q3UBX0 Q3UMF0-1 Q3V1X1 Q5XG73-1 Q60864 Q61191 Q64737-2 Q80TP8 Q8BHN3-2 Q8C165 Q8R1Q9 Q91WC0-1 Q91YH5-1 Q922B2 Q9CQJ6 Q9CR16 Q9CR68 Q9D0I9 Q9D0J8 Q9D8U8 Q9DCX8 Q9DD20 Q9ERG0-2 Q9JHJ0 Q9JM62-2 Q9QXS1-12 Q9QYI3 Q9QYJ0 Q9R0P5 Q9WVE8	43 48 sysname: A2A432 A2AE27 B1AU75 B2RUJ7 O09106 O35063 O70503-1 P10639 P11499 P17742 P28656 P35123 P58710 P60670-1 P60766-2 P68254-1 Q2TJH4 Q3TUS1 Q3UBX0 Q3UMF0-1 Q3V1X1 Q5XG73-1 Q60864 Q61191 Q64737-2 Q80TP8 Q8BHN3-2 Q8C165 Q8R1Q9 Q91WC0-1 Q91YH5-1 Q922B2 Q9CQJ6 Q9CR16 Q9CR68 Q9D0I9 Q9D0J8 Q9D8U8 Q9DCX8 Q9DD20 Q9ERG0-2 Q9JHJ0 Q9JM62-2 Q9QXS1-12 Q9QYI3 Q9QYJ0 Q9R0P5 Q9WVE8
43 54 clusters: 37;66 66 57;66 37 57 47 70 67 57 37;66 57	43 50 clusters: 47 67	43 48 clusters:	43 48 clusters:	43 48 clusters:	43 48 clusters:	43 48 clusters:	43 48 clusters:	43 48 clusters:
44 35 index: 93 155 215 400 598 602 709 974 1018 1291 1457 1577 1584 1602 1627 1629 1639 1725 1810 1857 1873 2054 2078 2181 2298 2407 2629 2682 2704 2795 2822 2869 2873 3015 3061	44 32 index: 93 155 215 400 598 602 709 974 1018 1291 1457 1577 1602 1627 1629 1639 1725 1810 1873 2054 2078 2181 2298 2407 2629 2682 2704 2795 2822 2869 3015 3061	44 31 index: 93 155 215 400 598 602 709 974 1018 1291 1457 1577 1602 1627 1629 1639 1725 1810 1873 2054 2078 2181 2298 2407 2629 2682 2704 2795 2822 3015 3061	44 31 index: 93 155 215 400 598 602 709 974 1018 1291 1457 1577 1602 1627 1629 1639 1725 1810 1873 2054 2078 2181 2298 2407 2629 2682 2704 2795 2822 3015 3061	44 31 index: 93 155 215 400 598 602 709 974 1018 1291 1457 1577 1602 1627 1629 1639 1725 1810 1873 2054 2078 2181 2298 2407 2629 2682 2704 2795 2822 3015 3061	44 31 index: 93 155 215 400 598 602 709 974 1018 1291 1457 1577 1602 1627 1629 1639 1725 1810 1873 2054 2078 2181 2298 2407 2629 2682 2704 2795 2822 3015 3061	44 31 index: 93 155 215 400 598 602 709 974 1018 1291 1457 1577 1602 1627 1629 1639 1725 1810 1873 2054 2078 2181 2298 2407 2629 2682 2704 2795 2822 3015 3061	44 31 index: 93 155 215 400 598 602 709 974 1018 1291 1457 1577 1602 1627 1629 1639 1725 1810 1873 2054 2078 2181 2298 2407 2629 2682 2704 2795 2822 3015 3061	44 31 index: 93 155 215 400 598 602 709 974 1018 1291 1457 1577 1602 1627 1629 1639 1725 1810 1873 2054 2078 2181 2298 2407 2629 2682 2704 2795 2822 3015 3061
44 35 sysname: A2BI12 B2RT89 O08795-2 P07901 P35293 P35564 P51125-1 P97872 Q05BY9 Q3UTJ2-2 Q61792 Q6P5E4 Q6P9Q6-1 Q6PET3 Q6ZQI3 Q6ZWQ7 Q76LS9-1 Q80Y44 Q8BMJ2 Q8BX10-1 Q8C0C7 Q8R084 Q8R180 Q8VHE0 Q921X9 Q99MI1-1 Q9D1Q6 Q9D832 Q9D958 Q9EP71 Q9ER72-1 Q9JJ28 Q9JJK2 Q9WUA2 Q9Z1Q9	44 32 sysname: A2BI12 B2RT89 O08795-2 P07901 P35293 P35564 P51125-1 P97872 Q05BY9 Q3UTJ2-2 Q61792 Q6P5E4 Q6PET3 Q6ZQI3 Q6ZWQ7 Q76LS9-1 Q80Y44 Q8BMJ2 Q8C0C7 Q8R084 Q8R180 Q8VHE0 Q921X9 Q99MI1-1 Q9D1Q6 Q9D832 Q9D958 Q9EP71 Q9ER72-1 Q9JJ28 Q9WUA2 Q9Z1Q9	44 31 sysname: A2BI12 B2RT89 O08795-2 P07901 P35293 P35564 P51125-1 P97872 Q05BY9 Q3UTJ2-2 Q61792 Q6P5E4 Q6PET3 Q6ZQI3 Q6ZWQ7 Q76LS9-1 Q80Y44 Q8BMJ2 Q8C0C7 Q8R084 Q8R180 Q8VHE0 Q921X9 Q99MI1-1 Q9D1Q6 Q9D832 Q9D958 Q9EP71 Q9ER72-1 Q9WUA2 Q9Z1Q9	44 31 sysname: A2BI12 B2RT89 O08795-2 P07901 P35293 P35564 P51125-1 P97872 Q05BY9 Q3UTJ2-2 Q61792 Q6P5E4 Q6PET3 Q6ZQI3 Q6ZWQ7 Q76LS9-1 Q80Y44 Q8BMJ2 Q8C0C7 Q8R084 Q8R180 Q8VHE0 Q921X9 Q99MI1-1 Q9D1Q6 Q9D832 Q9D958 Q9EP71 Q9ER72-1 Q9WUA2 Q9Z1Q9	44 31 sysname: A2BI12 B2RT89 O08795-2 P07901 P35293 P35564 P51125-1 P97872 Q05BY9 Q3UTJ2-2 Q61792 Q6P5E4 Q6PET3 Q6ZQI3 Q6ZWQ7 Q76LS9-1 Q80Y44 Q8BMJ2 Q8C0C7 Q8R084 Q8R180 Q8VHE0 Q921X9 Q99MI1-1 Q9D1Q6 Q9D832 Q9D958 Q9EP71 Q9ER72-1 Q9WUA2 Q9Z1Q9	44 31 sysname: A2BI12 B2RT89 O08795-2 P07901 P35293 P35564 P51125-1 P97872 Q05BY9 Q3UTJ2-2 Q61792 Q6P5E4 Q6PET3 Q6ZQI3 Q6ZWQ7 Q76LS9-1 Q80Y44 Q8BMJ2 Q8C0C7 Q8R084 Q8R180 Q8VHE0 Q921X9 Q99MI1-1 Q9D1Q6 Q9D832 Q9D958 Q9EP71 Q9ER72-1 Q9WUA2 Q9Z1Q9	44 31 sysname: A2BI12 B2RT89 O08795-2 P07901 P35293 P35564 P51125-1 P97872 Q05BY9 Q3UTJ2-2 Q61792 Q6P5E4 Q6PET3 Q6ZQI3 Q6ZWQ7 Q76LS9-1 Q80Y44 Q8BMJ2 Q8C0C7 Q8R084 Q8R180 Q8VHE0 Q921X9 Q99MI1-1 Q9D1Q6 Q9D832 Q9D958 Q9EP71 Q9ER72-1 Q9WUA2 Q9Z1Q9	44 31 sysname: A2BI12 B2RT89 O08795-2 P07901 P35293 P35564 P51125-1 P97872 Q05BY9 Q3UTJ2-2 Q61792 Q6P5E4 Q6PET3 Q6ZQI3 Q6ZWQ7 Q76LS9-1 Q80Y44 Q8BMJ2 Q8C0C7 Q8R084 Q8R180 Q8VHE0 Q921X9 Q99MI1-1 Q9D1Q6 Q9D832 Q9D958 Q9EP71 Q9ER72-1 Q9WUA2 Q9Z1Q9	44 31 sysname: A2BI12 B2RT89 O08795-2 P07901 P35293 P35564 P51125-1 P97872 Q05BY9 Q3UTJ2-2 Q61792 Q6P5E4 Q6PET3 Q6ZQI3 Q6ZWQ7 Q76LS9-1 Q80Y44 Q8BMJ2 Q8C0C7 Q8R084 Q8R180 Q8VHE0 Q921X9 Q99MI1-1 Q9D1Q6 Q9D832 Q9D958 Q9EP71 Q9ER72-1 Q9WUA2 Q9Z1Q9
44 35 clusters: 59 47 61;67 47 67 58 58 67	44 32 clusters: 67 58 58	44 31 clusters:	44 31 clusters:	44 31 clusters:	44 31 clusters:	44 31 clusters:	44 31 clusters:	44 31 clusters:
45 28 index: 51 95 192 399 405 444 927 1014 1030 1074 1132 1177 1355 1404 1428 1451 1453 1460 1497 1727 1820 1992 2070 2150 2462 2694 2741 2798	45 26 index: 51 95 192 399 405 444 927 1014 1030 1132 1177 1355 1428 1451 1453 1460 1497 1727 1820 1992 2070 2150 2462 2694 2741 2798	45 25 index: 51 95 192 399 405 444 927 1014 1030 1132 1177 1355 1428 1451 1453 1460 1497 1727 1820 1992 2070 2150 2462 2694 2798	45 25 index: 51 95 192 399 405 444 927 1014 1030 1132 1177 1355 1428 1451 1453 1460 1497 1727 1820 1992 2070 2150 2462 2694 2798	45 25 index: 51 95 192 399 405 444 927 1014 1030 1132 1177 1355 1428 1451 1453 1460 1497 1727 1820 1992 2070 2150 2462 2694 2798	45 25 index: 51 95 192 399 405 444 927 1014 1030 1132 1177 1355 1428 1451 1453 1460 1497 1727 1820 1992 2070 2150 2462 2694 2798	45 25 index: 51 95 192 399 405 444 927 1014 1030 1132 1177 1355 1428 1451 1453 1460 1497 1727 1820 1992 2070 2150 2462 2694 2798	45 25 index: 51 95 192 399 405 444 927 1014 1030 1132 1177 1355 1428 1451 1453 1460 1497 1727 1820 1992 2070 2150 2462 2694 2798	45 25 index: 51 95 192 399 405 444 927 1014 1030 1132 1177 1355 1428 1451 1453 1460 1497 1727 1820 1992 2070 2150 2462 2694 2798
45 28 sysname: A2AGW3 A2CEL1 B9EJA3 P07759 P08226 P13597-1 P83093 Q05816 Q07456 Q3TA21 Q3TLH4-2 Q3U0K0 Q5FW60 Q60870 Q61247 Q61699-1 Q61703 Q61838 Q63836 Q80Y81-1 Q8BPM0-1 Q8K182 Q8R0W0 Q8VCU1-1 Q9CQB5 Q9D8S4 Q9DBJ3 Q9EP96	45 26 sysname: A2AGW3 A2CEL1 B9EJA3 P07759 P08226 P13597-1 P83093 Q05816 Q07456 Q3TLH4-2 Q3U0K0 Q5FW60 Q61247 Q61699-1 Q61703 Q61838 Q63836 Q80Y81-1 Q8BPM0-1 Q8K182 Q8R0W0 Q8VCU1-1 Q9CQB5 Q9D8S4 Q9DBJ3 Q9EP96	45 25 sysname: A2AGW3 A2CEL1 B9EJA3 P07759 P08226 P13597-1 P83093 Q05816 Q07456 Q3TLH4-2 Q3U0K0 Q5FW60 Q61247 Q61699-1 Q61703 Q61838 Q63836 Q80Y81-1 Q8BPM0-1 Q8K182 Q8R0W0 Q8VCU1-1 Q9CQB5 Q9D8S4 Q9EP96	45 25 sysname: A2AGW3 A2CEL1 B9EJA3 P07759 P08226 P13597-1 P83093 Q05816 Q07456 Q3TLH4-2 Q3U0K0 Q5FW60 Q61247 Q61699-1 Q61703 Q61838 Q63836 Q80Y81-1 Q8BPM0-1 Q8K182 Q8R0W0 Q8VCU1-1 Q9CQB5 Q9D8S4 Q9EP96	45 25 sysname: A2AGW3 A2CEL1 B9EJA3 P07759 P08226 P13597-1 P83093 Q05816 Q07456 Q3TLH4-2 Q3U0K0 Q5FW60 Q61247 Q61699-1 Q61703 Q61838 Q63836 Q80Y81-1 Q8BPM0-1 Q8K182 Q8R0W0 Q8VCU1-1 Q9CQB5 Q9D8S4 Q9EP96	45 25 sysname: A2AGW3 A2CEL1 B9EJA3 P07759 P08226 P13597-1 P83093 Q05816 Q07456 Q3TLH4-2 Q3U0K0 Q5FW60 Q61247 Q61699-1 Q61703 Q61838 Q63836 Q80Y81-1 Q8BPM0-1 Q8K182 Q8R0W0 Q8VCU1-1 Q9CQB5 Q9D8S4 Q9EP96	45 25 sysname: A2AGW3 A2CEL1 B9EJA3 P07759 P08226 P13597-1 P83093 Q05816 Q07456 Q3TLH4-2 Q3U0K0 Q5FW60 Q61247 Q61699-1 Q61703 Q61838 Q63836 Q80Y81-1 Q8BPM0-1 Q8K182 Q8R0W0 Q8VCU1-1 Q9CQB5 Q9D8S4 Q9EP96	45 25 sysname: A2AGW3 A2CEL1 B9EJA3 P07759 P08226 P13597-1 P83093 Q05816 Q07456 Q3TLH4-2 Q3U0K0 Q5FW60 Q61247 Q61699-1 Q61703 Q61838 Q63836 Q80Y81-1 Q8BPM0-1 Q8K182 Q8R0W0 Q8VCU1-1 Q9CQB5 Q9D8S4 Q9EP96	45 25 sysname: A2AGW3 A2CEL1 B9EJA3 P07759 P08226 P13597-1 P83093 Q05816 Q07456 Q3TLH4-2 Q3U0K0 Q5FW60 Q61247 Q61699-1 Q61703 Q61838 Q63836 Q80Y81-1 Q8BPM0-1 Q8K182 Q8R0W0 Q8VCU1-1 Q9CQB5 Q9D8S4 Q9EP96
45 28 clusters: 54 111 54	45 26 clusters: 54	45 25 clusters:	45 25 clusters:	45 25 clusters:	45 25 clusters:	45 25 clusters:	45 25 clusters:	45 25 clusters:
46 9 index: 410 777 1646 2106 2274 2394 2499 2605 3057	46 9 index: 410 777 1646 2106 2274 2394 2499 2605 3057	46 8 index: 410 777 1646 2106 2274 2394 2605 3057	46 8 index: 410 777 1646 2106 2274 2394 2605 3057	46 8 index: 410 777 1646 2106 2274 2394 2605 3057	46 8 index: 410 777 1646 2106 2274 2394 2605 3057	46 8 index: 410 777 1646 2106 2274 2394 2605 3057	46 8 index: 410 777 1646 2106 2274 2394 2605 3057	46 8 index: 410 777 1646 2106 2274 2394 2605 3057
46 9 sysname: P09041 P58929 Q78PG9 Q8R418 Q91Z83 Q99LH2 Q9CQW1 Q9D0G0 Q9Z1K5	46 9 sysname: P09041 P58929 Q78PG9 Q8R418 Q91Z83 Q99LH2 Q9CQW1 Q9D0G0 Q9Z1K5	46 8 sysname: P09041 P58929 Q78PG9 Q8R418 Q91Z83 Q99LH2 Q9D0G0 Q9Z1K5	46 8 sysname: P09041 P58929 Q78PG9 Q8R418 Q91Z83 Q99LH2 Q9D0G0 Q9Z1K5	46 8 sysname: P09041 P58929 Q78PG9 Q8R418 Q91Z83 Q99LH2 Q9D0G0 Q9Z1K5	46 8 sysname: P09041 P58929 Q78PG9 Q8R418 Q91Z83 Q99LH2 Q9D0G0 Q9Z1K5	46 8 sysname: P09041 P58929 Q78PG9 Q8R418 Q91Z83 Q99LH2 Q9D0G0 Q9Z1K5	46 8 sysname: P09041 P58929 Q78PG9 Q8R418 Q91Z83 Q99LH2 Q9D0G0 Q9Z1K5	46 8 sysname: P09041 P58929 Q78PG9 Q8R418 Q91Z83 Q99LH2 Q9D0G0 Q9Z1K5
46 9 clusters: 94 74;94	46 9 clusters: 74	46 8 clusters:	46 8 clusters:	46 8 clusters:	46 8 clusters:	46 8 clusters:	46 8 clusters:	46 8 clusters:
47 29 index: 268 300 401 417 453 502 509 518 544 663 764 1022 1085 1108 1485 1539 1567 1584 1810 1818 1836 1947 2004 2270 2572 2681 2739 2821 3023	47 27 index: 268 300 401 417 453 502 509 518 544 663 764 1022 1085 1108 1485 1539 1567 1584 1818 1836 1947 2270 2572 2681 2739 2821 3023	47 27 index: 268 300 401 417 453 502 509 518 544 663 764 1022 1085 1108 1485 1539 1567 1584 1818 1836 1947 2270 2572 2681 2739 2821 3023	47 27 index: 268 300 401 417 453 502 509 518 544 663 764 1022 1085 1108 1485 1539 1567 1584 1818 1836 1947 2270 2572 2681 2739 2821 3023	47 27 index: 268 300 401 417 453 502 509 518 544 663 764 1022 1085 1108 1485 1539 1567 1584 1818 1836 1947 2270 2572 2681 2739 2821 3023	47 27 index: 268 300 401 417 453 502 509 518 544 663 764 1022 1085 1108 1485 1539 1567 1584 1818 1836 1947 2270 2572 2681 2739 2821 3023	47 27 index: 268 300 401 417 453 502 509 518 544 663 764 1022 1085 1108 1485 1539 1567 1584 1818 1836 1947 2270 2572 2681 2739 2821 3023	47 27 index: 268 300 401 417 453 502 509 518 544 663 764 1022 1085 1108 1485 1539 1567 1584 1818 1836 1947 2270 2572 2681 2739 2821 3023	47 27 index: 268 300 401 417 453 502 509 518 544 663 764 1022 1085 1108 1485 1539 1567 1584 1818 1836 1947 2270 2572 2681 2739 2821 3023
47 29 sysname: O35887 O55143-1 P08003 P09803 P14211 P20918 P21981 P24369 P27773 P47758 P57759 Q05CS5 Q3TCP7 Q3THE2 Q62393-3 Q6A026 Q6NXL1 Q6P9Q6-1 Q8BMJ2 Q8BP47 Q8BU30 Q8CFY0 Q8K224 Q91YW3 Q9CYN2 Q9D828 Q9DBG7 Q9ER41 Q9WUQ2	47 27 sysname: O35887 O55143-1 P08003 P09803 P14211 P20918 P21981 P24369 P27773 P47758 P57759 Q05CS5 Q3TCP7 Q3THE2 Q62393-3 Q6A026 Q6NXL1 Q6P9Q6-1 Q8BP47 Q8BU30 Q8CFY0 Q91YW3 Q9CYN2 Q9D828 Q9DBG7 Q9ER41 Q9WUQ2	47 27 sysname: O35887 O55143-1 P08003 P09803 P14211 P20918 P21981 P24369 P27773 P47758 P57759 Q05CS5 Q3TCP7 Q3THE2 Q62393-3 Q6A026 Q6NXL1 Q6P9Q6-1 Q8BP47 Q8BU30 Q8CFY0 Q91YW3 Q9CYN2 Q9D828 Q9DBG7 Q9ER41 Q9WUQ2	47 27 sysname: O35887 O55143-1 P08003 P09803 P14211 P20918 P21981 P24369 P27773 P47758 P57759 Q05CS5 Q3TCP7 Q3THE2 Q62393-3 Q6A026 Q6NXL1 Q6P9Q6-1 Q8BP47 Q8BU30 Q8CFY0 Q91YW3 Q9CYN2 Q9D828 Q9DBG7 Q9ER41 Q9WUQ2	47 27 sysname: O35887 O55143-1 P08003 P09803 P14211 P20918 P21981 P24369 P27773 P47758 P57759 Q05CS5 Q3TCP7 Q3THE2 Q62393-3 Q6A026 Q6NXL1 Q6P9Q6-1 Q8BP47 Q8BU30 Q8CFY0 Q91YW3 Q9CYN2 Q9D828 Q9DBG7 Q9ER41 Q9WUQ2	47 27 sysname: O35887 O55143-1 P08003 P09803 P14211 P20918 P21981 P24369 P27773 P47758 P57759 Q05CS5 Q3TCP7 Q3THE2 Q62393-3 Q6A026 Q6NXL1 Q6P9Q6-1 Q8BP47 Q8BU30 Q8CFY0 Q91YW3 Q9CYN2 Q9D828 Q9DBG7 Q9ER41 Q9WUQ2	47 27 sysname: O35887 O55143-1 P08003 P09803 P14211 P20918 P21981 P24369 P27773 P47758 P57759 Q05CS5 Q3TCP7 Q3THE2 Q62393-3 Q6A026 Q6NXL1 Q6P9Q6-1 Q8BP47 Q8BU30 Q8CFY0 Q91YW3 Q9CYN2 Q9D828 Q9DBG7 Q9ER41 Q9WUQ2	47 27 sysname: O35887 O55143-1 P08003 P09803 P14211 P20918 P21981 P24369 P27773 P47758 P57759 Q05CS5 Q3TCP7 Q3THE2 Q62393-3 Q6A026 Q6NXL1 Q6P9Q6-1 Q8BP47 Q8BU30 Q8CFY0 Q91YW3 Q9CYN2 Q9D828 Q9DBG7 Q9ER41 Q9WUQ2	47 27 sysname: O35887 O55143-1 P08003 P09803 P14211 P20918 P21981 P24369 P27773 P47758 P57759 Q05CS5 Q3TCP7 Q3THE2 Q62393-3 Q6A026 Q6NXL1 Q6P9Q6-1 Q8BP47 Q8BU30 Q8CFY0 Q91YW3 Q9CYN2 Q9D828 Q9DBG7 Q9ER41 Q9WUQ2
47 29 clusters: 43 44 44 67	47 27 clusters: 43	47 27 clusters:	47 27 clusters:	47 27 clusters:	47 27 clusters:	47 27 clusters:	47 27 clusters:	47 27 clusters:
48 27 index: 99 280 407 537 666 941 1100 1193 1251 1315 1387 1508 1593 1641 1718 2242 2363 2505 2506 2576 2635 2726 2783 2841 2937 3078 3079	48 22 index: 99 407 537 666 941 1193 1315 1387 1593 1641 1718 2363 2505 2506 2576 2635 2726 2783 2841 2937 3078 3079	48 18 index: 99 407 537 666 941 1193 1387 1593 1641 1718 2363 2506 2576 2635 2726 2937 3078 3079	48 18 index: 99 407 537 666 941 1193 1387 1593 1641 1718 2363 2506 2576 2635 2726 2937 3078 3079	48 18 index: 99 407 537 666 941 1193 1387 1593 1641 1718 2363 2506 2576 2635 2726 2937 3078 3079	48 18 index: 99 407 537 666 941 1193 1387 1593 1641 1718 2363 2506 2576 2635 2726 2937 3078 3079	48 18 index: 99 407 537 666 941 1193 1387 1593 1641 1718 2363 2506 2576 2635 2726 2937 3078 3079	48 18 index: 99 407 537 666 941 1193 1387 1593 1641 1718 2363 2506 2576 2635 2726 2937 3078 3079	48 18 index: 99 407 537 666 941 1193 1387 1593 1641 1718 2363 2506 2576 2635 2726 2937 3078 3079
48 27 sysname: A2VCP9 O54879 P08249 P26443 P47809 P84244 Q3TFD0 Q3U5I2 Q3UJU9 Q3V3R4 Q60597-1 Q64213-1 Q6PB66 Q76MZ3 Q80X90 Q91X91 Q99KK2-1 Q9CR00 Q9CR09 Q9CZ13 Q9D2G2-1 Q9DB77 Q9DCT8 Q9ESW4-1 Q9QXX4 Q9Z2I9 Q9Z2M7	48 22 sysname: A2VCP9 P08249 P26443 P47809 P84244 Q3U5I2 Q3V3R4 Q60597-1 Q6PB66 Q76MZ3 Q80X90 Q99KK2-1 Q9CR00 Q9CR09 Q9CZ13 Q9D2G2-1 Q9DB77 Q9DCT8 Q9ESW4-1 Q9QXX4 Q9Z2I9 Q9Z2M7	48 18 sysname: A2VCP9 P08249 P26443 P47809 P84244 Q3U5I2 Q60597-1 Q6PB66 Q76MZ3 Q80X90 Q99KK2-1 Q9CR09 Q9CZ13 Q9D2G2-1 Q9DB77 Q9QXX4 Q9Z2I9 Q9Z2M7	48 18 sysname: A2VCP9 P08249 P26443 P47809 P84244 Q3U5I2 Q60597-1 Q6PB66 Q76MZ3 Q80X90 Q99KK2-1 Q9CR09 Q9CZ13 Q9D2G2-1 Q9DB77 Q9QXX4 Q9Z2I9 Q9Z2M7	48 18 sysname: A2VCP9 P08249 P26443 P47809 P84244 Q3U5I2 Q60597-1 Q6PB66 Q76MZ3 Q80X90 Q99KK2-1 Q9CR09 Q9CZ13 Q9D2G2-1 Q9DB77 Q9QXX4 Q9Z2I9 Q9Z2M7	48 18 sysname: A2VCP9 P08249 P26443 P47809 P84244 Q3U5I2 Q60597-1 Q6PB66 Q76MZ3 Q80X90 Q99KK2-1 Q9CR09 Q9CZ13 Q9D2G2-1 Q9DB77 Q9QXX4 Q9Z2I9 Q9Z2M7	48 18 sysname: A2VCP9 P08249 P26443 P47809 P84244 Q3U5I2 Q60597-1 Q6PB66 Q76MZ3 Q80X90 Q99KK2-1 Q9CR09 Q9CZ13 Q9D2G2-1 Q9DB77 Q9QXX4 Q9Z2I9 Q9Z2M7	48 18 sysname: A2VCP9 P08249 P26443 P47809 P84244 Q3U5I2 Q60597-1 Q6PB66 Q76MZ3 Q80X90 Q99KK2-1 Q9CR09 Q9CZ13 Q9D2G2-1 Q9DB77 Q9QXX4 Q9Z2I9 Q9Z2M7	48 18 sysname: A2VCP9 P08249 P26443 P47809 P84244 Q3U5I2 Q60597-1 Q6PB66 Q76MZ3 Q80X90 Q99KK2-1 Q9CR09 Q9CZ13 Q9D2G2-1 Q9DB77 Q9QXX4 Q9Z2I9 Q9Z2M7
48 27 clusters: 63;75 62 62 63;75 27;63;75 62 62 63;75 62 53 75	48 22 clusters: 75 75 53 75	48 18 clusters:	48 18 clusters:	48 18 clusters:	48 18 clusters:	48 18 clusters:	48 18 clusters:	48 18 clusters:
49 30 index: 83 122 141 166 228 337 392 560 719 800 1027 1051 1163 1173 1194 1295 1607 1645 1664 1822 1880 2113 2130 2156 2219 2590 2804 2832 2976 2996	49 23 index: 141 166 228 337 392 560 719 800 1027 1163 1173 1194 1295 1607 1645 1664 1822 2113 2130 2590 2804 2832 2996	49 20 index: 141 166 228 337 392 719 800 1163 1173 1194 1295 1607 1645 1664 1822 2113 2130 2590 2804 2996	49 19 index: 141 166 228 337 719 800 1163 1173 1194 1295 1607 1645 1664 1822 2113 2130 2590 2804 2996	49 19 index: 141 166 228 337 719 800 1163 1173 1194 1295 1607 1645 1664 1822 2113 2130 2590 2804 2996	49 19 index: 141 166 228 337 719 800 1163 1173 1194 1295 1607 1645 1664 1822 2113 2130 2590 2804 2996	49 19 index: 141 166 228 337 719 800 1163 1173 1194 1295 1607 1645 1664 1822 2113 2130 2590 2804 2996	49 19 index: 141 166 228 337 719 800 1163 1173 1194 1295 1607 1645 1664 1822 2113 2130 2590 2804 2996	49 19 index: 141 166 228 337 719 800 1163 1173 1194 1295 1607 1645 1664 1822 2113 2130 2590 2804 2996
49 30 sysname: A2AUK8 A8Y5N5 B1AWE3 B2RY19 O09159 O88533 P06909 P28798 P51863 P61211 Q06890 Q14CH1 Q3TWB8 Q3TYS2 Q3U5K1 Q3UUQ7-1 Q6PGH2 Q78KK3 Q7TNG8 Q8BQ47 Q8C0Z1 Q8R570-1 Q8VC96 Q8VD00 Q91W90 Q9CZS1 Q9EPL9 Q9ERR7 Q9R092 Q9R1Q6	49 23 sysname: B1AWE3 B2RY19 O09159 O88533 P06909 P28798 P51863 P61211 Q06890 Q3TWB8 Q3TYS2 Q3U5K1 Q3UUQ7-1 Q6PGH2 Q78KK3 Q7TNG8 Q8BQ47 Q8R570-1 Q8VC96 Q9CZS1 Q9EPL9 Q9ERR7 Q9R1Q6	49 20 sysname: B1AWE3 B2RY19 O09159 O88533 P06909 P51863 P61211 Q3TWB8 Q3TYS2 Q3U5K1 Q3UUQ7-1 Q6PGH2 Q78KK3 Q7TNG8 Q8BQ47 Q8R570-1 Q8VC96 Q9CZS1 Q9EPL9 Q9R1Q6	49 19 sysname: B1AWE3 B2RY19 O09159 O88533 P51863 P61211 Q3TWB8 Q3TYS2 Q3U5K1 Q3UUQ7-1 Q6PGH2 Q78KK3 Q7TNG8 Q8BQ47 Q8R570-1 Q8VC96 Q9CZS1 Q9EPL9 Q9R1Q6	49 19 sysname: B1AWE3 B2RY19 O09159 O88533 P51863 P61211 Q3TWB8 Q3TYS2 Q3U5K1 Q3UUQ7-1 Q6PGH2 Q78KK3 Q7TNG8 Q8BQ47 Q8R570-1 Q8VC96 Q9CZS1 Q9EPL9 Q9R1Q6	49 19 sysname: B1AWE3 B2RY19 O09159 O88533 P51863 P61211 Q3TWB8 Q3TYS2 Q3U5K1 Q3UUQ7-1 Q6PGH2 Q78KK3 Q7TNG8 Q8BQ47 Q8R570-1 Q8VC96 Q9CZS1 Q9EPL9 Q9R1Q6	49 19 sysname: B1AWE3 B2RY19 O09159 O88533 P51863 P61211 Q3TWB8 Q3TYS2 Q3U5K1 Q3UUQ7-1 Q6PGH2 Q78KK3 Q7TNG8 Q8BQ47 Q8R570-1 Q8VC96 Q9CZS1 Q9EPL9 Q9R1Q6	49 19 sysname: B1AWE3 B2RY19 O09159 O88533 P51863 P61211 Q3TWB8 Q3TYS2 Q3U5K1 Q3UUQ7-1 Q6PGH2 Q78KK3 Q7TNG8 Q8BQ47 Q8R570-1 Q8VC96 Q9CZS1 Q9EPL9 Q9R1Q6	49 19 sysname: B1AWE3 B2RY19 O09159 O88533 P51863 P61211 Q3TWB8 Q3TYS2 Q3U5K1 Q3UUQ7-1 Q6PGH2 Q78KK3 Q7TNG8 Q8BQ47 Q8R570-1 Q8VC96 Q9CZS1 Q9EPL9 Q9R1Q6
49 30 clusters: 59 17 59 42 42 61 61 61 59;61 61 59 61 59 61 59 59 42 59;61 17;59 59 59 61 58 61 61 59 59	49 23 clusters: 61 61 61 59 59 59 61 59	49 20 clusters: 61	49 19 clusters:	49 19 clusters:	49 19 clusters:	49 19 clusters:	49 19 clusters:	49 19 clusters:
50 16 index: 158 373 435 791 942 1037 1055 1362 1400 1447 1730 1801 1806 1827 2409 2898	50 13 index: 373 435 791 942 1037 1362 1400 1730 1801 1806 1827 2409 2898	50 11 index: 373 435 791 942 1037 1400 1730 1801 1806 1827 2898	50 11 index: 373 435 791 942 1037 1400 1730 1801 1806 1827 2898	50 11 index: 373 435 791 942 1037 1400 1730 1801 1806 1827 2898	50 11 index: 373 435 791 942 1037 1400 1730 1801 1806 1827 2898	50 11 index: 373 435 791 942 1037 1400 1730 1801 1806 1827 2898	50 11 index: 373 435 791 942 1037 1400 1730 1801 1806 1827 2898	50 11 index: 373 435 791 942 1037 1400 1730 1801 1806 1827 2898
50 16 sysname: B2RUN6 P01900 P12382 P60840-1 P85094 Q0GUM2 Q1WNQ9 Q5KU39 Q60855 Q61646 Q80YV3 Q8BKX1-1 Q8BLF1 Q8BRT1-1 Q99MR6-1 Q9JLI6-1	50 13 sysname: P01900 P12382 P60840-1 P85094 Q0GUM2 Q5KU39 Q60855 Q80YV3 Q8BKX1-1 Q8BLF1 Q8BRT1-1 Q99MR6-1 Q9JLI6-1	50 11 sysname: P01900 P12382 P60840-1 P85094 Q0GUM2 Q60855 Q80YV3 Q8BKX1-1 Q8BLF1 Q8BRT1-1 Q9JLI6-1	50 11 sysname: P01900 P12382 P60840-1 P85094 Q0GUM2 Q60855 Q80YV3 Q8BKX1-1 Q8BLF1 Q8BRT1-1 Q9JLI6-1	50 11 sysname: P01900 P12382 P60840-1 P85094 Q0GUM2 Q60855 Q80YV3 Q8BKX1-1 Q8BLF1 Q8BRT1-1 Q9JLI6-1	50 11 sysname: P01900 P12382 P60840-1 P85094 Q0GUM2 Q60855 Q80YV3 Q8BKX1-1 Q8BLF1 Q8BRT1-1 Q9JLI6-1	50 11 sysname: P01900 P12382 P60840-1 P85094 Q0GUM2 Q60855 Q80YV3 Q8BKX1-1 Q8BLF1 Q8BRT1-1 Q9JLI6-1	50 11 sysname: P01900 P12382 P60840-1 P85094 Q0GUM2 Q60855 Q80YV3 Q8BKX1-1 Q8BLF1 Q8BRT1-1 Q9JLI6-1	50 11 sysname: P01900 P12382 P60840-1 P85094 Q0GUM2 Q60855 Q80YV3 Q8BKX1-1 Q8BLF1 Q8BRT1-1 Q9JLI6-1
50 16 clusters: 54;93 54 93 54;93 93 93	50 13 clusters: 93 93	50 11 clusters:	50 11 clusters:	50 11 clusters:	50 11 clusters:	50 11 clusters:	50 11 clusters:	50 11 clusters:
51 34 index: 48 56 101 145 522 588 621 749 752 806 877 1029 1082 1229 1553 1574 1979 2008 2077 2081 2193 2194 2209 2244 2331 2386 2460 2619 2744 2753 2768 2787 3049 3077	51 26 index: 48 56 101 145 522 588 621 749 1082 1229 1553 1574 1979 2077 2081 2193 2194 2209 2244 2331 2386 2753 2768 2787 3049 3077	51 22 index: 48 101 145 588 621 749 1082 1229 1553 1574 1979 2077 2081 2193 2194 2209 2244 2331 2753 2768 3049 3077	51 5 index: 145 1574 2081 2331 2753	51 5 index: 145 1574 2081 2331 2753	51 4 index: 145 1574 2331 2753	51 4 index: 145 1574 2331 2753	51 3 index: 145 2331 2753	51 3 index: 145 2331 2753
51 34 sysname: A2AFQ2 A2AJL3-1 A3KMP2-1 B1AXW8 P24547 P34914-1 P40142 P55264-2 P56213 P61458 P63158 Q07417 Q3TCH7 Q3UFF7 Q6GSS7 Q6P3A8-1 Q8JZR0 Q8K2B3 Q8R164 Q8R1G5 Q91V64 Q91V76 Q91VT4 Q91XD4 Q99J99 Q99LC5 Q9CQA3 Q9D172 Q9DBL7 Q9DBT9 Q9DCG6 Q9DCW4 Q9Z0X1 Q9Z2I8-1	51 26 sysname: A2AFQ2 A2AJL3-1 A3KMP2-1 B1AXW8 P24547 P34914-1 P40142 P55264-2 Q3TCH7 Q3UFF7 Q6GSS7 Q6P3A8-1 Q8JZR0 Q8R164 Q8R1G5 Q91V64 Q91V76 Q91VT4 Q91XD4 Q99J99 Q99LC5 Q9DBT9 Q9DCG6 Q9DCW4 Q9Z0X1 Q9Z2I8-1	51 22 sysname: A2AFQ2 A3KMP2-1 B1AXW8 P34914-1 P40142 P55264-2 Q3TCH7 Q3UFF7 Q6GSS7 Q6P3A8-1 Q8JZR0 Q8R164 Q8R1G5 Q91V64 Q91V76 Q91VT4 Q91XD4 Q99J99 Q9DBT9 Q9DCG6 Q9Z0X1 Q9Z2I8-1	51 5 sysname: B1AXW8 Q6P3A8-1 Q8R1G5 Q99J99 Q9DBT9	51 5 sysname: B1AXW8 Q6P3A8-1 Q8R1G5 Q99J99 Q9DBT9	51 4 sysname: B1AXW8 Q6P3A8-1 Q99J99 Q9DBT9	51 4 sysname: B1AXW8 Q6P3A8-1 Q99J99 Q9DBT9	51 3 sysname: B1AXW8 Q99J99 Q9DBT9	51 3 sysname: B1AXW8 Q99J99 Q9DBT9
51 34 clusters: 26 26 26 26 26 26 26 26 26 26 26 26 26 26 26 26;26 26 26 26 26 26 26 26 26 26 26 26 26 26 72 26 26 26 26	51 26 clusters: 26 26 26 26 26 26 26 26 26 26 26 26;26 26 26 26 26 26 26 26 26 26 26 26 26 26	51 22 clusters: 26 26 26 26 26 26 26 26 26;26 26 26 26 26 26 26 26 26 26 26	51 5 clusters: 26;26 26	51 5 clusters: 26;26 26	51 4 clusters: 26;26	51 4 clusters: 26;26	51 3 clusters:	51 3 clusters:
52 47 index: 140 319 350 498 575 660 809 907 954 957 959 1050 1066 1126 1154 1159 1183 1224 1233 1302 1353 1545 1623 1640 1763 1771 1787 1891 1993 2060 2148 2187 2218 2450 2533 2617 2624 2662 2784 2797 2820 2904 2959 2993 2995 3007 3054	52 44 index: 140 319 350 498 575 660 809 907 954 957 959 1050 1066 1154 1159 1183 1224 1233 1302 1353 1545 1640 1763 1771 1787 1891 1993 2060 2148 2187 2218 2450 2533 2617 2624 2662 2784 2797 2820 2959 2993 2995 3007 3054	52 44 index: 140 319 350 498 575 660 809 907 954 957 959 1050 1066 1154 1159 1183 1224 1233 1302 1353 1545 1640 1763 1771 1787 1891 1993 2060 2148 2187 2218 2450 2533 2617 2624 2662 2784 2797 2820 2959 2993 2995 3007 3054	52 44 index: 140 319 350 498 575 660 809 907 954 957 959 1050 1066 1154 1159 1183 1224 1233 1302 1353 1545 1640 1763 1771 1787 1891 1993 2060 2148 2187 2218 2450 2533 2617 2624 2662 2784 2797 2820 2959 2993 2995 3007 3054	52 44 index: 140 319 350 498 575 660 809 907 954 957 959 1050 1066 1154 1159 1183 1224 1233 1302 1353 1545 1640 1763 1771 1787 1891 1993 2060 2148 2187 2218 2450 2533 2617 2624 2662 2784 2797 2820 2959 2993 2995 3007 3054	52 44 index: 140 319 350 498 575 660 809 907 954 957 959 1050 1066 1154 1159 1183 1224 1233 1302 1353 1545 1640 1763 1771 1787 1891 1993 2060 2148 2187 2218 2450 2533 2617 2624 2662 2784 2797 2820 2959 2993 2995 3007 3054	52 44 index: 140 319 350 498 575 660 809 907 954 957 959 1050 1066 1154 1159 1183 1224 1233 1302 1353 1545 1640 1763 1771 1787 1891 1993 2060 2148 2187 2218 2450 2533 2617 2624 2662 2784 2797 2820 2959 2993 2995 3007 3054	52 44 index: 140 319 350 498 575 660 809 907 954 957 959 1050 1066 1154 1159 1183 1224 1233 1302 1353 1545 1640 1763 1771 1787 1891 1993 2060 2148 2187 2218 2450 2533 2617 2624 2662 2784 2797 2820 2959 2993 2995 3007 3054	52 44 index: 140 319 350 498 575 660 809 907 954 957 959 1050 1066 1154 1159 1183 1224 1233 1302 1353 1545 1640 1763 1771 1787 1891 1993 2060 2148 2187 2218 2450 2533 2617 2624 2662 2784 2797 2820 2959 2993 2995 3007 3054
52 47 sysname: B1AWD9 O70435 O88851 P20060 P31786 P47738 P61922-1 P70296 P97429 P97478 P97494 Q14CG9 Q32M04 Q3TJY5 Q3TUI1 Q3TW74 Q3U2G7 Q3UEL5 Q3UFY8 Q3UYN1 Q5F2E8 Q6A0C0 Q6ZQ38 Q76MX9 Q8BH00 Q8BH86-1 Q8BJ64 Q8C266 Q8K183 Q8R0F8 Q8VCR7 Q8VIJ6 Q91W87 Q9CQ60 Q9CW03 Q9D125 Q9D1I5 Q9D6Y7 Q9DCU9 Q9EP89 Q9ER35 Q9JLT4-1 Q9QZ82 Q9R1P1 Q9R1P4 Q9WTP7 Q9Z1F9	52 44 sysname: B1AWD9 O70435 O88851 P20060 P31786 P47738 P61922-1 P70296 P97429 P97478 P97494 Q14CG9 Q32M04 Q3TUI1 Q3TW74 Q3U2G7 Q3UEL5 Q3UFY8 Q3UYN1 Q5F2E8 Q6A0C0 Q76MX9 Q8BH00 Q8BH86-1 Q8BJ64 Q8C266 Q8K183 Q8R0F8 Q8VCR7 Q8VIJ6 Q91W87 Q9CQ60 Q9CW03 Q9D125 Q9D1I5 Q9D6Y7 Q9DCU9 Q9EP89 Q9ER35 Q9QZ82 Q9R1P1 Q9R1P4 Q9WTP7 Q9Z1F9	52 44 sysname: B1AWD9 O70435 O88851 P20060 P31786 P47738 P61922-1 P70296 P97429 P97478 P97494 Q14CG9 Q32M04 Q3TUI1 Q3TW74 Q3U2G7 Q3UEL5 Q3UFY8 Q3UYN1 Q5F2E8 Q6A0C0 Q76MX9 Q8BH00 Q8BH86-1 Q8BJ64 Q8C266 Q8K183 Q8R0F8 Q8VCR7 Q8VIJ6 Q91W87 Q9CQ60 Q9CW03 Q9D125 Q9D1I5 Q9D6Y7 Q9DCU9 Q9EP89 Q9ER35 Q9QZ82 Q9R1P1 Q9R1P4 Q9WTP7 Q9Z1F9	52 44 sysname: B1AWD9 O70435 O88851 P20060 P31786 P47738 P61922-1 P70296 P97429 P97478 P97494 Q14CG9 Q32M04 Q3TUI1 Q3TW74 Q3U2G7 Q3UEL5 Q3UFY8 Q3UYN1 Q5F2E8 Q6A0C0 Q76MX9 Q8BH00 Q8BH86-1 Q8BJ64 Q8C266 Q8K183 Q8R0F8 Q8VCR7 Q8VIJ6 Q91W87 Q9CQ60 Q9CW03 Q9D125 Q9D1I5 Q9D6Y7 Q9DCU9 Q9EP89 Q9ER35 Q9QZ82 Q9R1P1 Q9R1P4 Q9WTP7 Q9Z1F9	52 44 sysname: B1AWD9 O70435 O88851 P20060 P31786 P47738 P61922-1 P70296 P97429 P97478 P97494 Q14CG9 Q32M04 Q3TUI1 Q3TW74 Q3U2G7 Q3UEL5 Q3UFY8 Q3UYN1 Q5F2E8 Q6A0C0 Q76MX9 Q8BH00 Q8BH86-1 Q8BJ64 Q8C266 Q8K183 Q8R0F8 Q8VCR7 Q8VIJ6 Q91W87 Q9CQ60 Q9CW03 Q9D125 Q9D1I5 Q9D6Y7 Q9DCU9 Q9EP89 Q9ER35 Q9QZ82 Q9R1P1 Q9R1P4 Q9WTP7 Q9Z1F9	52 44 sysname: B1AWD9 O70435 O88851 P20060 P31786 P47738 P61922-1 P70296 P97429 P97478 P97494 Q14CG9 Q32M04 Q3TUI1 Q3TW74 Q3U2G7 Q3UEL5 Q3UFY8 Q3UYN1 Q5F2E8 Q6A0C0 Q76MX9 Q8BH00 Q8BH86-1 Q8BJ64 Q8C266 Q8K183 Q8R0F8 Q8VCR7 Q8VIJ6 Q91W87 Q9CQ60 Q9CW03 Q9D125 Q9D1I5 Q9D6Y7 Q9DCU9 Q9EP89 Q9ER35 Q9QZ82 Q9R1P1 Q9R1P4 Q9WTP7 Q9Z1F9	52 44 sysname: B1AWD9 O70435 O88851 P20060 P31786 P47738 P61922-1 P70296 P97429 P97478 P97494 Q14CG9 Q32M04 Q3TUI1 Q3TW74 Q3U2G7 Q3UEL5 Q3UFY8 Q3UYN1 Q5F2E8 Q6A0C0 Q76MX9 Q8BH00 Q8BH86-1 Q8BJ64 Q8C266 Q8K183 Q8R0F8 Q8VCR7 Q8VIJ6 Q91W87 Q9CQ60 Q9CW03 Q9D125 Q9D1I5 Q9D6Y7 Q9DCU9 Q9EP89 Q9ER35 Q9QZ82 Q9R1P1 Q9R1P4 Q9WTP7 Q9Z1F9	52 44 sysname: B1AWD9 O70435 O88851 P20060 P31786 P47738 P61922-1 P70296 P97429 P97478 P97494 Q14CG9 Q32M04 Q3TUI1 Q3TW74 Q3U2G7 Q3UEL5 Q3UFY8 Q3UYN1 Q5F2E8 Q6A0C0 Q76MX9 Q8BH00 Q8BH86-1 Q8BJ64 Q8C266 Q8K183 Q8R0F8 Q8VCR7 Q8VIJ6 Q91W87 Q9CQ60 Q9CW03 Q9D125 Q9D1I5 Q9D6Y7 Q9DCU9 Q9EP89 Q9ER35 Q9QZ82 Q9R1P1 Q9R1P4 Q9WTP7 Q9Z1F9	52 44 sysname: B1AWD9 O70435 O88851 P20060 P31786 P47738 P61922-1 P70296 P97429 P97478 P97494 Q14CG9 Q32M04 Q3TUI1 Q3TW74 Q3U2G7 Q3UEL5 Q3UFY8 Q3UYN1 Q5F2E8 Q6A0C0 Q76MX9 Q8BH00 Q8BH86-1 Q8BJ64 Q8C266 Q8K183 Q8R0F8 Q8VCR7 Q8VIJ6 Q91W87 Q9CQ60 Q9CW03 Q9D125 Q9D1I5 Q9D6Y7 Q9DCU9 Q9EP89 Q9ER35 Q9QZ82 Q9R1P1 Q9R1P4 Q9WTP7 Q9Z1F9
52 47 clusters: 86 69 69 98 71 69 86	52 44 clusters:	52 44 clusters:	52 44 clusters:	52 44 clusters:	52 44 clusters:	52 44 clusters:	52 44 clusters:	52 44 clusters:
53 42 index: 230 395 476 700 726 739 743 795 825 869 931 955 1023 1096 1134 1181 1221 1237 1303 1308 1336 1412 1509 1512 1612 1630 1746 1774 1802 1914 1977 2152 2171 2189 2215 2314 2317 2402 2453 2783 2894 3031	53 41 index: 230 395 476 700 726 739 743 795 825 869 931 955 1023 1096 1134 1181 1221 1237 1303 1308 1336 1412 1509 1512 1612 1630 1746 1774 1802 1914 1977 2152 2171 2215 2314 2317 2402 2453 2783 2894 3031	53 41 index: 230 395 476 700 726 739 743 795 825 869 931 955 1023 1096 1134 1181 1221 1237 1303 1308 1336 1412 1509 1512 1612 1630 1746 1774 1802 1914 1977 2152 2171 2215 2314 2317 2402 2453 2783 2894 3031	53 41 index: 230 395 476 700 726 739 743 795 825 869 931 955 1023 1096 1134 1181 1221 1237 1303 1308 1336 1412 1509 1512 1612 1630 1746 1774 1802 1914 1977 2152 2171 2215 2314 2317 2402 2453 2783 2894 3031	53 41 index: 230 395 476 700 726 739 743 795 825 869 931 955 1023 1096 1134 1181 1221 1237 1303 1308 1336 1412 1509 1512 1612 1630 1746 1774 1802 1914 1977 2152 2171 2215 2314 2317 2402 2453 2783 2894 3031	53 41 index: 230 395 476 700 726 739 743 795 825 869 931 955 1023 1096 1134 1181 1221 1237 1303 1308 1336 1412 1509 1512 1612 1630 1746 1774 1802 1914 1977 2152 2171 2215 2314 2317 2402 2453 2783 2894 3031	53 41 index: 230 395 476 700 726 739 743 795 825 869 931 955 1023 1096 1134 1181 1221 1237 1303 1308 1336 1412 1509 1512 1612 1630 1746 1774 1802 1914 1977 2152 2171 2215 2314 2317 2402 2453 2783 2894 3031	53 41 index: 230 395 476 700 726 739 743 795 825 869 931 955 1023 1096 1134 1181 1221 1237 1303 1308 1336 1412 1509 1512 1612 1630 1746 1774 1802 1914 1977 2152 2171 2215 2314 2317 2402 2453 2783 2894 3031	53 41 index: 230 395 476 700 726 739 743 795 825 869 931 955 1023 1096 1134 1181 1221 1237 1303 1308 1336 1412 1509 1512 1612 1630 1746 1774 1802 1914 1977 2152 2171 2215 2314 2317 2402 2453 2783 2894 3031
53 42 sysname: O09174 P07356 P17095-2 P50295 P52480-1 P54116 P54822 P61082 P62254 P63028 P83917 P97449 Q05CS8 Q3TF18 Q3TLP5-1 Q3U125 Q3UEH8 Q3UGR5-1 Q3UYV9 Q3V1V3 Q569X9 Q61009 Q64261 Q64339 Q6Q899-2 Q6ZWU9 Q8BG51-4 Q8BHE8 Q8BKZ9 Q8C7R4 Q8JZQ2 Q8VCW9 Q8VE09 Q91V12-1 Q91W43 Q924D0 Q924X2 Q99LY9 Q9CQ69 Q9DCT8 Q9JLB0-2 Q9WV98	53 41 sysname: O09174 P07356 P17095-2 P50295 P52480-1 P54116 P54822 P61082 P62254 P63028 P83917 P97449 Q05CS8 Q3TF18 Q3TLP5-1 Q3U125 Q3UEH8 Q3UGR5-1 Q3UYV9 Q3V1V3 Q569X9 Q61009 Q64261 Q64339 Q6Q899-2 Q6ZWU9 Q8BG51-4 Q8BHE8 Q8BKZ9 Q8C7R4 Q8JZQ2 Q8VCW9 Q8VE09 Q91W43 Q924D0 Q924X2 Q99LY9 Q9CQ69 Q9DCT8 Q9JLB0-2 Q9WV98	53 41 sysname: O09174 P07356 P17095-2 P50295 P52480-1 P54116 P54822 P61082 P62254 P63028 P83917 P97449 Q05CS8 Q3TF18 Q3TLP5-1 Q3U125 Q3UEH8 Q3UGR5-1 Q3UYV9 Q3V1V3 Q569X9 Q61009 Q64261 Q64339 Q6Q899-2 Q6ZWU9 Q8BG51-4 Q8BHE8 Q8BKZ9 Q8C7R4 Q8JZQ2 Q8VCW9 Q8VE09 Q91W43 Q924D0 Q924X2 Q99LY9 Q9CQ69 Q9DCT8 Q9JLB0-2 Q9WV98	53 41 sysname: O09174 P07356 P17095-2 P50295 P52480-1 P54116 P54822 P61082 P62254 P63028 P83917 P97449 Q05CS8 Q3TF18 Q3TLP5-1 Q3U125 Q3UEH8 Q3UGR5-1 Q3UYV9 Q3V1V3 Q569X9 Q61009 Q64261 Q64339 Q6Q899-2 Q6ZWU9 Q8BG51-4 Q8BHE8 Q8BKZ9 Q8C7R4 Q8JZQ2 Q8VCW9 Q8VE09 Q91W43 Q924D0 Q924X2 Q99LY9 Q9CQ69 Q9DCT8 Q9JLB0-2 Q9WV98	53 41 sysname: O09174 P07356 P17095-2 P50295 P52480-1 P54116 P54822 P61082 P62254 P63028 P83917 P97449 Q05CS8 Q3TF18 Q3TLP5-1 Q3U125 Q3UEH8 Q3UGR5-1 Q3UYV9 Q3V1V3 Q569X9 Q61009 Q64261 Q64339 Q6Q899-2 Q6ZWU9 Q8BG51-4 Q8BHE8 Q8BKZ9 Q8C7R4 Q8JZQ2 Q8VCW9 Q8VE09 Q91W43 Q924D0 Q924X2 Q99LY9 Q9CQ69 Q9DCT8 Q9JLB0-2 Q9WV98	53 41 sysname: O09174 P07356 P17095-2 P50295 P52480-1 P54116 P54822 P61082 P62254 P63028 P83917 P97449 Q05CS8 Q3TF18 Q3TLP5-1 Q3U125 Q3UEH8 Q3UGR5-1 Q3UYV9 Q3V1V3 Q569X9 Q61009 Q64261 Q64339 Q6Q899-2 Q6ZWU9 Q8BG51-4 Q8BHE8 Q8BKZ9 Q8C7R4 Q8JZQ2 Q8VCW9 Q8VE09 Q91W43 Q924D0 Q924X2 Q99LY9 Q9CQ69 Q9DCT8 Q9JLB0-2 Q9WV98	53 41 sysname: O09174 P07356 P17095-2 P50295 P52480-1 P54116 P54822 P61082 P62254 P63028 P83917 P97449 Q05CS8 Q3TF18 Q3TLP5-1 Q3U125 Q3UEH8 Q3UGR5-1 Q3UYV9 Q3V1V3 Q569X9 Q61009 Q64261 Q64339 Q6Q899-2 Q6ZWU9 Q8BG51-4 Q8BHE8 Q8BKZ9 Q8C7R4 Q8JZQ2 Q8VCW9 Q8VE09 Q91W43 Q924D0 Q924X2 Q99LY9 Q9CQ69 Q9DCT8 Q9JLB0-2 Q9WV98	53 41 sysname: O09174 P07356 P17095-2 P50295 P52480-1 P54116 P54822 P61082 P62254 P63028 P83917 P97449 Q05CS8 Q3TF18 Q3TLP5-1 Q3U125 Q3UEH8 Q3UGR5-1 Q3UYV9 Q3V1V3 Q569X9 Q61009 Q64261 Q64339 Q6Q899-2 Q6ZWU9 Q8BG51-4 Q8BHE8 Q8BKZ9 Q8C7R4 Q8JZQ2 Q8VCW9 Q8VE09 Q91W43 Q924D0 Q924X2 Q99LY9 Q9CQ69 Q9DCT8 Q9JLB0-2 Q9WV98	53 41 sysname: O09174 P07356 P17095-2 P50295 P52480-1 P54116 P54822 P61082 P62254 P63028 P83917 P97449 Q05CS8 Q3TF18 Q3TLP5-1 Q3U125 Q3UEH8 Q3UGR5-1 Q3UYV9 Q3V1V3 Q569X9 Q61009 Q64261 Q64339 Q6Q899-2 Q6ZWU9 Q8BG51-4 Q8BHE8 Q8BKZ9 Q8C7R4 Q8JZQ2 Q8VCW9 Q8VE09 Q91W43 Q924D0 Q924X2 Q99LY9 Q9CQ69 Q9DCT8 Q9JLB0-2 Q9WV98
53 42 clusters: 63;75 63;75 63;75 63;75 63;75 56 63;75 24 72 48	53 41 clusters: 63 63 56 63;75 48	53 41 clusters:	53 41 clusters:	53 41 clusters:	53 41 clusters:	53 41 clusters:	53 41 clusters:	53 41 clusters:
54 34 index: 5 79 158 161 170 252 356 375 506 607 722 876 962 1043 1055 1070 1074 1238 1247 1447 1655 1885 1934 1967 2188 2240 2268 2349 2454 2741 2955 2966 3002 3004	54 30 index: 5 79 161 170 252 356 375 506 722 876 962 1043 1055 1070 1074 1238 1247 1655 1934 1967 2188 2240 2268 2349 2454 2741 2955 2966 3002 3004	54 28 index: 5 161 170 252 356 375 506 722 876 962 1043 1055 1070 1074 1238 1247 1655 1934 1967 2188 2240 2268 2454 2741 2955 2966 3002 3004	54 28 index: 5 161 170 252 356 375 506 722 876 962 1043 1055 1070 1074 1238 1247 1655 1934 1967 2188 2240 2268 2454 2741 2955 2966 3002 3004	54 28 index: 5 161 170 252 356 375 506 722 876 962 1043 1055 1070 1074 1238 1247 1655 1934 1967 2188 2240 2268 2454 2741 2955 2966 3002 3004	54 28 index: 5 161 170 252 356 375 506 722 876 962 1043 1055 1070 1074 1238 1247 1655 1934 1967 2188 2240 2268 2454 2741 2955 2966 3002 3004	54 28 index: 5 161 170 252 356 375 506 722 876 962 1043 1055 1070 1074 1238 1247 1655 1934 1967 2188 2240 2268 2454 2741 2955 2966 3002 3004	54 28 index: 5 161 170 252 356 375 506 722 876 962 1043 1055 1070 1074 1238 1247 1655 1934 1967 2188 2240 2268 2454 2741 2955 2966 3002 3004	54 28 index: 5 161 170 252 356 375 506 722 876 962 1043 1055 1070 1074 1238 1247 1655 1934 1967 2188 2240 2268 2454 2741 2955 2966 3002 3004
54 34 sysname: A0JLN9 A2ATR7 B2RUN6 B2RX12-1 B5THE2 O35402 O89001 P01910 P21447 P35821 P52019 P63154 P97501 Q11136 Q1WNQ9 Q3T9I0 Q3TA21 Q3UH06-3 Q3UIU2 Q61646 Q7TMR0 Q8C167-1 Q8CD76 Q8CI78 Q91V08 Q91X78 Q91YR9 Q99K30-1 Q9CQ71 Q9DBJ3 Q9QYY9 Q9QZH1 Q9R269 Q9WTL7	54 30 sysname: A0JLN9 A2ATR7 B2RX12-1 B5THE2 O35402 O89001 P01910 P21447 P52019 P63154 P97501 Q11136 Q1WNQ9 Q3T9I0 Q3TA21 Q3UH06-3 Q3UIU2 Q7TMR0 Q8CD76 Q8CI78 Q91V08 Q91X78 Q91YR9 Q99K30-1 Q9CQ71 Q9DBJ3 Q9QYY9 Q9QZH1 Q9R269 Q9WTL7	54 28 sysname: A0JLN9 B2RX12-1 B5THE2 O35402 O89001 P01910 P21447 P52019 P63154 P97501 Q11136 Q1WNQ9 Q3T9I0 Q3TA21 Q3UH06-3 Q3UIU2 Q7TMR0 Q8CD76 Q8CI78 Q91V08 Q91X78 Q91YR9 Q9CQ71 Q9DBJ3 Q9QYY9 Q9QZH1 Q9R269 Q9WTL7	54 28 sysname: A0JLN9 B2RX12-1 B5THE2 O35402 O89001 P01910 P21447 P52019 P63154 P97501 Q11136 Q1WNQ9 Q3T9I0 Q3TA21 Q3UH06-3 Q3UIU2 Q7TMR0 Q8CD76 Q8CI78 Q91V08 Q91X78 Q91YR9 Q9CQ71 Q9DBJ3 Q9QYY9 Q9QZH1 Q9R269 Q9WTL7	54 28 sysname: A0JLN9 B2RX12-1 B5THE2 O35402 O89001 P01910 P21447 P52019 P63154 P97501 Q11136 Q1WNQ9 Q3T9I0 Q3TA21 Q3UH06-3 Q3UIU2 Q7TMR0 Q8CD76 Q8CI78 Q91V08 Q91X78 Q91YR9 Q9CQ71 Q9DBJ3 Q9QYY9 Q9QZH1 Q9R269 Q9WTL7	54 28 sysname: A0JLN9 B2RX12-1 B5THE2 O35402 O89001 P01910 P21447 P52019 P63154 P97501 Q11136 Q1WNQ9 Q3T9I0 Q3TA21 Q3UH06-3 Q3UIU2 Q7TMR0 Q8CD76 Q8CI78 Q91V08 Q91X78 Q91YR9 Q9CQ71 Q9DBJ3 Q9QYY9 Q9QZH1 Q9R269 Q9WTL7	54 28 sysname: A0JLN9 B2RX12-1 B5THE2 O35402 O89001 P01910 P21447 P52019 P63154 P97501 Q11136 Q1WNQ9 Q3T9I0 Q3TA21 Q3UH06-3 Q3UIU2 Q7TMR0 Q8CD76 Q8CI78 Q91V08 Q91X78 Q91YR9 Q9CQ71 Q9DBJ3 Q9QYY9 Q9QZH1 Q9R269 Q9WTL7	54 28 sysname: A0JLN9 B2RX12-1 B5THE2 O35402 O89001 P01910 P21447 P52019 P63154 P97501 Q11136 Q1WNQ9 Q3T9I0 Q3TA21 Q3UH06-3 Q3UIU2 Q7TMR0 Q8CD76 Q8CI78 Q91V08 Q91X78 Q91YR9 Q9CQ71 Q9DBJ3 Q9QYY9 Q9QZH1 Q9R269 Q9WTL7	54 28 sysname: A0JLN9 B2RX12-1 B5THE2 O35402 O89001 P01910 P21447 P52019 P63154 P97501 Q11136 Q1WNQ9 Q3T9I0 Q3TA21 Q3UH06-3 Q3UIU2 Q7TMR0 Q8CD76 Q8CI78 Q91V08 Q91X78 Q91YR9 Q9CQ71 Q9DBJ3 Q9QYY9 Q9QZH1 Q9R269 Q9WTL7
54 34 clusters: 93 50;93 18 93 93;104;111 50 45 50;93 93;111 93;111 45 93 93	54 30 clusters: 93 93 45	54 28 clusters:	54 28 clusters:	54 28 clusters:	54 28 clusters:	54 28 clusters:	54 28 clusters:	54 28 clusters:
55 4 index: 1351 1717 1833 2182	55 4 index: 1351 1717 1833 2182	55 4 index: 1351 1717 1833 2182	55 4 index: 1351 1717 1833 2182	55 4 index: 1351 1717 1833 2182	55 4 index: 1351 1717 1833 2182	55 4 index: 1351 1717 1833 2182	55 4 index: 1351 1717 1833 2182	55 4 index: 1351 1717 1833 2182
55 4 sysname: Q5EBG8 Q80X85 Q8BTS4 Q8VHK9	55 4 sysname: Q5EBG8 Q80X85 Q8BTS4 Q8VHK9	55 4 sysname: Q5EBG8 Q80X85 Q8BTS4 Q8VHK9	55 4 sysname: Q5EBG8 Q80X85 Q8BTS4 Q8VHK9	55 4 sysname: Q5EBG8 Q80X85 Q8BTS4 Q8VHK9	55 4 sysname: Q5EBG8 Q80X85 Q8BTS4 Q8VHK9	55 4 sysname: Q5EBG8 Q80X85 Q8BTS4 Q8VHK9	55 4 sysname: Q5EBG8 Q80X85 Q8BTS4 Q8VHK9	55 4 sysname: Q5EBG8 Q80X85 Q8BTS4 Q8VHK9
55 4 clusters: 74	55 4 clusters:	55 4 clusters:	55 4 clusters:	55 4 clusters:	55 4 clusters:	55 4 clusters:	55 4 clusters:	55 4 clusters:
56 25 index: 194 224 913 1046 1187 1228 1314 1438 1512 1568 1580 1903 1910 1928 1945 2208 2283 2313 2537 2654 2814 2850 2851 2974 3047	56 23 index: 194 224 913 1046 1187 1228 1438 1512 1568 1580 1903 1910 1928 1945 2208 2283 2313 2537 2654 2814 2850 2974 3047	56 22 index: 194 224 913 1046 1187 1228 1438 1568 1580 1903 1910 1928 1945 2208 2283 2313 2537 2654 2814 2850 2974 3047	56 22 index: 194 224 913 1046 1187 1228 1438 1568 1580 1903 1910 1928 1945 2208 2283 2313 2537 2654 2814 2850 2974 3047	56 22 index: 194 224 913 1046 1187 1228 1438 1568 1580 1903 1910 1928 1945 2208 2283 2313 2537 2654 2814 2850 2974 3047	56 22 index: 194 224 913 1046 1187 1228 1438 1568 1580 1903 1910 1928 1945 2208 2283 2313 2537 2654 2814 2850 2974 3047	56 22 index: 194 224 913 1046 1187 1228 1438 1568 1580 1903 1910 1928 1945 2208 2283 2313 2537 2654 2814 2850 2974 3047	56 22 index: 194 224 913 1046 1187 1228 1438 1568 1580 1903 1910 1928 1945 2208 2283 2313 2537 2654 2814 2850 2974 3047	56 22 index: 194 224 913 1046 1187 1228 1438 1568 1580 1903 1910 1928 1945 2208 2283 2313 2537 2654 2814 2850 2974 3047
56 25 sysname: B9EK95 O09111 P70404 Q149F1 Q3U422 Q3UFD0 Q3V384 Q61503 Q64339 Q6NZB0 Q6P6M7 Q8C605 Q8C715 Q8CCF0-1 Q8CFJ7-1 Q91VS8 Q920A7-1 Q923D5 Q9CWF2 Q9D6J5 Q9EQG9-1 Q9JHK4-1 Q9JHS4 Q9R062 Q9Z0R9	56 23 sysname: B9EK95 O09111 P70404 Q149F1 Q3U422 Q3UFD0 Q61503 Q64339 Q6NZB0 Q6P6M7 Q8C605 Q8C715 Q8CCF0-1 Q8CFJ7-1 Q91VS8 Q920A7-1 Q923D5 Q9CWF2 Q9D6J5 Q9EQG9-1 Q9JHK4-1 Q9R062 Q9Z0R9	56 22 sysname: B9EK95 O09111 P70404 Q149F1 Q3U422 Q3UFD0 Q61503 Q6NZB0 Q6P6M7 Q8C605 Q8C715 Q8CCF0-1 Q8CFJ7-1 Q91VS8 Q920A7-1 Q923D5 Q9CWF2 Q9D6J5 Q9EQG9-1 Q9JHK4-1 Q9R062 Q9Z0R9	56 22 sysname: B9EK95 O09111 P70404 Q149F1 Q3U422 Q3UFD0 Q61503 Q6NZB0 Q6P6M7 Q8C605 Q8C715 Q8CCF0-1 Q8CFJ7-1 Q91VS8 Q920A7-1 Q923D5 Q9CWF2 Q9D6J5 Q9EQG9-1 Q9JHK4-1 Q9R062 Q9Z0R9	56 22 sysname: B9EK95 O09111 P70404 Q149F1 Q3U422 Q3UFD0 Q61503 Q6NZB0 Q6P6M7 Q8C605 Q8C715 Q8CCF0-1 Q8CFJ7-1 Q91VS8 Q920A7-1 Q923D5 Q9CWF2 Q9D6J5 Q9EQG9-1 Q9JHK4-1 Q9R062 Q9Z0R9	56 22 sysname: B9EK95 O09111 P70404 Q149F1 Q3U422 Q3UFD0 Q61503 Q6NZB0 Q6P6M7 Q8C605 Q8C715 Q8CCF0-1 Q8CFJ7-1 Q91VS8 Q920A7-1 Q923D5 Q9CWF2 Q9D6J5 Q9EQG9-1 Q9JHK4-1 Q9R062 Q9Z0R9	56 22 sysname: B9EK95 O09111 P70404 Q149F1 Q3U422 Q3UFD0 Q61503 Q6NZB0 Q6P6M7 Q8C605 Q8C715 Q8CCF0-1 Q8CFJ7-1 Q91VS8 Q920A7-1 Q923D5 Q9CWF2 Q9D6J5 Q9EQG9-1 Q9JHK4-1 Q9R062 Q9Z0R9	56 22 sysname: B9EK95 O09111 P70404 Q149F1 Q3U422 Q3UFD0 Q61503 Q6NZB0 Q6P6M7 Q8C605 Q8C715 Q8CCF0-1 Q8CFJ7-1 Q91VS8 Q920A7-1 Q923D5 Q9CWF2 Q9D6J5 Q9EQG9-1 Q9JHK4-1 Q9R062 Q9Z0R9	56 22 sysname: B9EK95 O09111 P70404 Q149F1 Q3U422 Q3UFD0 Q61503 Q6NZB0 Q6P6M7 Q8C605 Q8C715 Q8CCF0-1 Q8CFJ7-1 Q91VS8 Q920A7-1 Q923D5 Q9CWF2 Q9D6J5 Q9EQG9-1 Q9JHK4-1 Q9R062 Q9Z0R9
56 25 clusters: 94 88 82;94 53 82 82	56 23 clusters: 88 53	56 22 clusters:	56 22 clusters:	56 22 clusters:	56 22 clusters:	56 22 clusters:	56 22 clusters:	56 22 clusters:
57 27 index: 144 204 226 265 363 422 431 473 681 685 699 756 802 951 1062 1099 1334 1427 1493 2141 2220 2236 2399 2608 2614 2706 3028	57 22 index: 144 204 226 265 422 431 473 681 685 756 802 951 1099 1334 1427 1493 2141 2236 2399 2614 2706 3028	57 20 index: 144 204 265 422 431 473 681 685 756 802 951 1334 1427 1493 2141 2236 2399 2614 2706 3028	57 19 index: 144 204 265 422 431 473 681 685 756 802 951 1334 1427 1493 2141 2236 2399 2614 3028	57 19 index: 144 204 265 422 431 473 681 685 756 802 951 1334 1427 1493 2141 2236 2399 2614 3028	57 19 index: 144 204 265 422 431 473 681 685 756 802 951 1334 1427 1493 2141 2236 2399 2614 3028	57 19 index: 144 204 265 422 431 473 681 685 756 802 951 1334 1427 1493 2141 2236 2399 2614 3028	57 19 index: 144 204 265 422 431 473 681 685 756 802 951 1334 1427 1493 2141 2236 2399 2614 3028	57 19 index: 144 204 265 422 431 473 681 685 756 802 951 1334 1427 1493 2141 2236 2399 2614 3028
57 27 sysname: B1AX58 O08553 O09131 O35685 P00186 P10605 P11725 P16460 P48678-1 P48774 P50285 P56395 P61226 P97371 Q2TJH4 Q3TFC7 Q543K9 Q61233 Q62448-2 Q8VCI0 Q91WC0-1 Q91X42 Q99LN3 Q9D0J8 Q9D0S9 Q9D9V3-1 Q9WV54	57 22 sysname: B1AX58 O08553 O09131 O35685 P10605 P11725 P16460 P48678-1 P48774 P56395 P61226 P97371 Q3TFC7 Q543K9 Q61233 Q62448-2 Q8VCI0 Q91X42 Q99LN3 Q9D0S9 Q9D9V3-1 Q9WV54	57 20 sysname: B1AX58 O08553 O35685 P10605 P11725 P16460 P48678-1 P48774 P56395 P61226 P97371 Q543K9 Q61233 Q62448-2 Q8VCI0 Q91X42 Q99LN3 Q9D0S9 Q9D9V3-1 Q9WV54	57 19 sysname: B1AX58 O08553 O35685 P10605 P11725 P16460 P48678-1 P48774 P56395 P61226 P97371 Q543K9 Q61233 Q62448-2 Q8VCI0 Q91X42 Q99LN3 Q9D0S9 Q9WV54	57 19 sysname: B1AX58 O08553 O35685 P10605 P11725 P16460 P48678-1 P48774 P56395 P61226 P97371 Q543K9 Q61233 Q62448-2 Q8VCI0 Q91X42 Q99LN3 Q9D0S9 Q9WV54	57 19 sysname: B1AX58 O08553 O35685 P10605 P11725 P16460 P48678-1 P48774 P56395 P61226 P97371 Q543K9 Q61233 Q62448-2 Q8VCI0 Q91X42 Q99LN3 Q9D0S9 Q9WV54	57 19 sysname: B1AX58 O08553 O35685 P10605 P11725 P16460 P48678-1 P48774 P56395 P61226 P97371 Q543K9 Q61233 Q62448-2 Q8VCI0 Q91X42 Q99LN3 Q9D0S9 Q9WV54	57 19 sysname: B1AX58 O08553 O35685 P10605 P11725 P16460 P48678-1 P48774 P56395 P61226 P97371 Q543K9 Q61233 Q62448-2 Q8VCI0 Q91X42 Q99LN3 Q9D0S9 Q9WV54	57 19 sysname: B1AX58 O08553 O35685 P10605 P11725 P16460 P48678-1 P48774 P56395 P61226 P97371 Q543K9 Q61233 Q62448-2 Q8VCI0 Q91X42 Q99LN3 Q9D0S9 Q9WV54
57 27 clusters: 66 66 66 43;66 66 66 43 43 58 43 66	57 22 clusters: 66 66 66	57 20 clusters: 66	57 19 clusters:	57 19 clusters:	57 19 clusters:	57 19 clusters:	57 19 clusters:	57 19 clusters:
58 30 index: 229 253 317 324 344 374 572 632 708 751 865 909 950 1151 1256 1468 1709 1889 2196 2207 2219 2236 2368 2404 2664 2666 2682 2866 2869 3027	58 27 index: 229 253 317 324 344 374 572 632 708 751 865 909 950 1256 1468 1709 1889 2196 2207 2219 2368 2664 2666 2682 2866 2869 3027	58 26 index: 229 253 317 324 344 374 572 632 708 751 865 909 950 1256 1468 1709 1889 2196 2207 2219 2368 2664 2666 2866 2869 3027	58 26 index: 229 253 317 324 344 374 572 632 708 751 865 909 950 1256 1468 1709 1889 2196 2207 2219 2368 2664 2666 2866 2869 3027	58 26 index: 229 253 317 324 344 374 572 632 708 751 865 909 950 1256 1468 1709 1889 2196 2207 2219 2368 2664 2666 2866 2869 3027	58 26 index: 229 253 317 324 344 374 572 632 708 751 865 909 950 1256 1468 1709 1889 2196 2207 2219 2368 2664 2666 2866 2869 3027	58 26 index: 229 253 317 324 344 374 572 632 708 751 865 909 950 1256 1468 1709 1889 2196 2207 2219 2368 2664 2666 2866 2869 3027	58 26 index: 229 253 317 324 344 374 572 632 708 751 865 909 950 1256 1468 1709 1889 2196 2207 2219 2368 2664 2666 2866 2869 3027	58 26 index: 229 253 317 324 344 374 572 632 708 751 865 909 950 1256 1468 1709 1889 2196 2207 2219 2368 2664 2666 2866 2869 3027
58 30 sysname: O09172 O35411 O70400 O70589-1 O88696 P01901 P31230 P42567-1 P50580 P55302 P62983 P70302 P97370 Q3TT33 Q3UKM2 Q62087 Q80W54 Q8C1V4 Q91VA0-1 Q91VS7 Q91W90 Q91X42 Q99KQ4 Q99M04 Q9D6Z1 Q9D710 Q9D832 Q9JIL4 Q9JJ28 Q9WV32	58 27 sysname: O09172 O35411 O70400 O70589-1 O88696 P01901 P31230 P42567-1 P50580 P55302 P62983 P70302 P97370 Q3UKM2 Q62087 Q80W54 Q8C1V4 Q91VA0-1 Q91VS7 Q91W90 Q99KQ4 Q9D6Z1 Q9D710 Q9D832 Q9JIL4 Q9JJ28 Q9WV32	58 26 sysname: O09172 O35411 O70400 O70589-1 O88696 P01901 P31230 P42567-1 P50580 P55302 P62983 P70302 P97370 Q3UKM2 Q62087 Q80W54 Q8C1V4 Q91VA0-1 Q91VS7 Q91W90 Q99KQ4 Q9D6Z1 Q9D710 Q9JIL4 Q9JJ28 Q9WV32	58 26 sysname: O09172 O35411 O70400 O70589-1 O88696 P01901 P31230 P42567-1 P50580 P55302 P62983 P70302 P97370 Q3UKM2 Q62087 Q80W54 Q8C1V4 Q91VA0-1 Q91VS7 Q91W90 Q99KQ4 Q9D6Z1 Q9D710 Q9JIL4 Q9JJ28 Q9WV32	58 26 sysname: O09172 O35411 O70400 O70589-1 O88696 P01901 P31230 P42567-1 P50580 P55302 P62983 P70302 P97370 Q3UKM2 Q62087 Q80W54 Q8C1V4 Q91VA0-1 Q91VS7 Q91W90 Q99KQ4 Q9D6Z1 Q9D710 Q9JIL4 Q9JJ28 Q9WV32	58 26 sysname: O09172 O35411 O70400 O70589-1 O88696 P01901 P31230 P42567-1 P50580 P55302 P62983 P70302 P97370 Q3UKM2 Q62087 Q80W54 Q8C1V4 Q91VA0-1 Q91VS7 Q91W90 Q99KQ4 Q9D6Z1 Q9D710 Q9JIL4 Q9JJ28 Q9WV32	58 26 sysname: O09172 O35411 O70400 O70589-1 O88696 P01901 P31230 P42567-1 P50580 P55302 P62983 P70302 P97370 Q3UKM2 Q62087 Q80W54 Q8C1V4 Q91VA0-1 Q91VS7 Q91W90 Q99KQ4 Q9D6Z1 Q9D710 Q9JIL4 Q9JJ28 Q9WV32	58 26 sysname: O09172 O35411 O70400 O70589-1 O88696 P01901 P31230 P42567-1 P50580 P55302 P62983 P70302 P97370 Q3UKM2 Q62087 Q80W54 Q8C1V4 Q91VA0-1 Q91VS7 Q91W90 Q99KQ4 Q9D6Z1 Q9D710 Q9JIL4 Q9JJ28 Q9WV32	58 26 sysname: O09172 O35411 O70400 O70589-1 O88696 P01901 P31230 P42567-1 P50580 P55302 P62983 P70302 P97370 Q3UKM2 Q62087 Q80W54 Q8C1V4 Q91VA0-1 Q91VS7 Q91W90 Q99KQ4 Q9D6Z1 Q9D710 Q9JIL4 Q9JJ28 Q9WV32
58 30 clusters: 59 49 57 59 44 44 59	58 27 clusters: 44 44	58 26 clusters:	58 26 clusters:	58 26 clusters:	58 26 clusters:	58 26 clusters:	58 26 clusters:	58 26 clusters:
59 32 index: 76 83 93 166 284 358 468 800 1051 1151 1152 1173 1295 1607 1664 1872 1880 2009 2047 2069 2113 2130 2404 2466 2530 2883 2930 2953 2976 2996 3027 3062	59 24 index: 76 83 284 358 468 1051 1151 1152 1295 1872 1880 2009 2047 2069 2113 2130 2404 2466 2530 2930 2953 2976 2996 3062	59 20 index: 76 83 284 358 468 1051 1151 1152 1872 1880 2009 2047 2069 2404 2466 2530 2930 2953 2976 3062	59 20 index: 76 83 284 358 468 1051 1151 1152 1872 1880 2009 2047 2069 2404 2466 2530 2930 2953 2976 3062	59 20 index: 76 83 284 358 468 1051 1151 1152 1872 1880 2009 2047 2069 2404 2466 2530 2930 2953 2976 3062	59 20 index: 76 83 284 358 468 1051 1151 1152 1872 1880 2009 2047 2069 2404 2466 2530 2930 2953 2976 3062	59 20 index: 76 83 284 358 468 1051 1151 1152 1872 1880 2009 2047 2069 2404 2466 2530 2930 2953 2976 3062	59 20 index: 76 83 284 358 468 1051 1151 1152 1872 1880 2009 2047 2069 2404 2466 2530 2930 2953 2976 3062	59 20 index: 76 83 284 358 468 1051 1151 1152 1872 1880 2009 2047 2069 2404 2466 2530 2930 2953 2976 3062
59 32 sysname: A2AS89 A2AUK8 A2BI12 B2RY19 O54946-1 O89023 P16045 P61211 Q14CH1 Q3TT33 Q3TTF6 Q3TYS2 Q3UUQ7-1 Q6PGH2 Q7TNG8 Q8C073 Q8C0Z1 Q8K2C7-1 Q8QZY9 Q8R0P3 Q8R570-1 Q8VC96 Q99M04 Q9CQC9 Q9CV95 Q9JK92 Q9QXD1 Q9QYJ3 Q9R092 Q9R1Q6 Q9WV32 Q9Z1R3	59 24 sysname: A2AS89 A2AUK8 O54946-1 O89023 P16045 Q14CH1 Q3TT33 Q3TTF6 Q3UUQ7-1 Q8C073 Q8C0Z1 Q8K2C7-1 Q8QZY9 Q8R0P3 Q8R570-1 Q8VC96 Q99M04 Q9CQC9 Q9CV95 Q9QXD1 Q9QYJ3 Q9R092 Q9R1Q6 Q9Z1R3	59 20 sysname: A2AS89 A2AUK8 O54946-1 O89023 P16045 Q14CH1 Q3TT33 Q3TTF6 Q8C073 Q8C0Z1 Q8K2C7-1 Q8QZY9 Q8R0P3 Q99M04 Q9CQC9 Q9CV95 Q9QXD1 Q9QYJ3 Q9R092 Q9Z1R3	59 20 sysname: A2AS89 A2AUK8 O54946-1 O89023 P16045 Q14CH1 Q3TT33 Q3TTF6 Q8C073 Q8C0Z1 Q8K2C7-1 Q8QZY9 Q8R0P3 Q99M04 Q9CQC9 Q9CV95 Q9QXD1 Q9QYJ3 Q9R092 Q9Z1R3	59 20 sysname: A2AS89 A2AUK8 O54946-1 O89023 P16045 Q14CH1 Q3TT33 Q3TTF6 Q8C073 Q8C0Z1 Q8K2C7-1 Q8QZY9 Q8R0P3 Q99M04 Q9CQC9 Q9CV95 Q9QXD1 Q9QYJ3 Q9R092 Q9Z1R3	59 20 sysname: A2AS89 A2AUK8 O54946-1 O89023 P16045 Q14CH1 Q3TT33 Q3TTF6 Q8C073 Q8C0Z1 Q8K2C7-1 Q8QZY9 Q8R0P3 Q99M04 Q9CQC9 Q9CV95 Q9QXD1 Q9QYJ3 Q9R092 Q9Z1R3	59 20 sysname: A2AS89 A2AUK8 O54946-1 O89023 P16045 Q14CH1 Q3TT33 Q3TTF6 Q8C073 Q8C0Z1 Q8K2C7-1 Q8QZY9 Q8R0P3 Q99M04 Q9CQC9 Q9CV95 Q9QXD1 Q9QYJ3 Q9R092 Q9Z1R3	59 20 sysname: A2AS89 A2AUK8 O54946-1 O89023 P16045 Q14CH1 Q3TT33 Q3TTF6 Q8C073 Q8C0Z1 Q8K2C7-1 Q8QZY9 Q8R0P3 Q99M04 Q9CQC9 Q9CV95 Q9QXD1 Q9QYJ3 Q9R092 Q9Z1R3	59 20 sysname: A2AS89 A2AUK8 O54946-1 O89023 P16045 Q14CH1 Q3TT33 Q3TTF6 Q8C073 Q8C0Z1 Q8K2C7-1 Q8QZY9 Q8R0P3 Q99M04 Q9CQC9 Q9CV95 Q9QXD1 Q9QYJ3 Q9R092 Q9Z1R3
59 32 clusters: 85 49 44 49 77;85 49;61 49 58 29 49 49 49 49;61 85 17;49 77;85 29 49 49 58 77 67;85 85 49 49 58 77;85	59 24 clusters: 49 29 49 49 49 85	59 20 clusters:	59 20 clusters:	59 20 clusters:	59 20 clusters:	59 20 clusters:	59 20 clusters:	59 20 clusters:
60 14 index: 36 70 207 499 813 1087 1426 1505 1534 1785 1884 2038 2494 3026	60 9 index: 36 70 499 1426 1505 1785 1884 2038 3026	60 7 index: 36 70 1426 1505 1785 2038 3026	60 7 index: 36 70 1426 1505 1785 2038 3026	60 7 index: 36 70 1426 1505 1785 2038 3026	60 7 index: 36 70 1426 1505 1785 2038 3026	60 7 index: 36 70 1426 1505 1785 2038 3026	60 7 index: 36 70 1426 1505 1785 2038 3026	60 7 index: 36 70 1426 1505 1785 2038 3026
60 14 sysname: A2AAN1 A2AQ54 O08599-2 P20065-2 P61971 Q3TDN2-1 Q61210-5 Q64152-1 Q68G59 Q8BIW1 Q8C166 Q8K5B2 Q9CQT9 Q9WV03	60 9 sysname: A2AAN1 A2AQ54 P20065-2 Q61210-5 Q64152-1 Q8BIW1 Q8C166 Q8K5B2 Q9WV03	60 7 sysname: A2AAN1 A2AQ54 Q61210-5 Q64152-1 Q8BIW1 Q8K5B2 Q9WV03	60 7 sysname: A2AAN1 A2AQ54 Q61210-5 Q64152-1 Q8BIW1 Q8K5B2 Q9WV03	60 7 sysname: A2AAN1 A2AQ54 Q61210-5 Q64152-1 Q8BIW1 Q8K5B2 Q9WV03	60 7 sysname: A2AAN1 A2AQ54 Q61210-5 Q64152-1 Q8BIW1 Q8K5B2 Q9WV03	60 7 sysname: A2AAN1 A2AQ54 Q61210-5 Q64152-1 Q8BIW1 Q8K5B2 Q9WV03	60 7 sysname: A2AAN1 A2AQ54 Q61210-5 Q64152-1 Q8BIW1 Q8K5B2 Q9WV03	60 7 sysname: A2AAN1 A2AQ54 Q61210-5 Q64152-1 Q8BIW1 Q8K5B2 Q9WV03
60 14 clusters: 114 99;114;117 85;114 114 104;114 114 114 114 114 104;111;114 114 104;114 114	60 9 clusters: 114 114 114	60 7 clusters:	60 7 clusters:	60 7 clusters:	60 7 clusters:	60 7 clusters:	60 7 clusters:	60 7 clusters:
61 23 index: 392 560 719 800 1027 1162 1163 1194 1637 1664 1725 1788 1892 1937 2082 2156 2216 2372 2418 2804 2832 2840 2887	61 15 index: 392 560 1027 1162 1637 1788 1937 2082 2156 2216 2372 2418 2832 2840 2887	61 14 index: 392 560 1027 1162 1637 1937 2082 2156 2216 2372 2418 2832 2840 2887	61 14 index: 392 560 1027 1162 1637 1937 2082 2156 2216 2372 2418 2832 2840 2887	61 14 index: 392 560 1027 1162 1637 1937 2082 2156 2216 2372 2418 2832 2840 2887	61 14 index: 392 560 1027 1162 1637 1937 2082 2156 2216 2372 2418 2832 2840 2887	61 14 index: 392 560 1027 1162 1637 1937 2082 2156 2216 2372 2418 2832 2840 2887	61 14 index: 392 560 1027 1162 1637 1937 2082 2156 2216 2372 2418 2832 2840 2887	61 14 index: 392 560 1027 1162 1637 1937 2082 2156 2216 2372 2418 2832 2840 2887
61 23 sysname: P06909 P28798 P51863 P61211 Q06890 Q3TW96-1 Q3TWB8 Q3U5K1 Q75N62 Q7TNG8 Q80Y44 Q8BJL1 Q8C2D2 Q8CDM8-1 Q8R1Q8 Q8VD00 Q91W64 Q99KV1 Q99P30-2 Q9EPL9 Q9ERR7 Q9ESP1 Q9JKR6	61 15 sysname: P06909 P28798 Q06890 Q3TW96-1 Q75N62 Q8BJL1 Q8CDM8-1 Q8R1Q8 Q8VD00 Q91W64 Q99KV1 Q99P30-2 Q9ERR7 Q9ESP1 Q9JKR6	61 14 sysname: P06909 P28798 Q06890 Q3TW96-1 Q75N62 Q8CDM8-1 Q8R1Q8 Q8VD00 Q91W64 Q99KV1 Q99P30-2 Q9ERR7 Q9ESP1 Q9JKR6	61 14 sysname: P06909 P28798 Q06890 Q3TW96-1 Q75N62 Q8CDM8-1 Q8R1Q8 Q8VD00 Q91W64 Q99KV1 Q99P30-2 Q9ERR7 Q9ESP1 Q9JKR6	61 14 sysname: P06909 P28798 Q06890 Q3TW96-1 Q75N62 Q8CDM8-1 Q8R1Q8 Q8VD00 Q91W64 Q99KV1 Q99P30-2 Q9ERR7 Q9ESP1 Q9JKR6	61 14 sysname: P06909 P28798 Q06890 Q3TW96-1 Q75N62 Q8CDM8-1 Q8R1Q8 Q8VD00 Q91W64 Q99KV1 Q99P30-2 Q9ERR7 Q9ESP1 Q9JKR6	61 14 sysname: P06909 P28798 Q06890 Q3TW96-1 Q75N62 Q8CDM8-1 Q8R1Q8 Q8VD00 Q91W64 Q99KV1 Q99P30-2 Q9ERR7 Q9ESP1 Q9JKR6	61 14 sysname: P06909 P28798 Q06890 Q3TW96-1 Q75N62 Q8CDM8-1 Q8R1Q8 Q8VD00 Q91W64 Q99KV1 Q99P30-2 Q9ERR7 Q9ESP1 Q9JKR6	61 14 sysname: P06909 P28798 Q06890 Q3TW96-1 Q75N62 Q8CDM8-1 Q8R1Q8 Q8VD00 Q91W64 Q99KV1 Q99P30-2 Q9ERR7 Q9ESP1 Q9JKR6
61 23 clusters: 49 49 49 49;59 49 49 49 49;59 44;67 67 67 49 49 49	61 15 clusters: 49 49 49 67 49	61 14 clusters: 49	61 14 clusters:	61 14 clusters:	61 14 clusters:	61 14 clusters:	61 14 clusters:	61 14 clusters:
62 45 index: 15 267 335 338 407 414 425 449 500 649 677 740 799 845 848 987 1100 1104 1116 1143 1262 1318 1344 1406 1504 1508 1674 1737 1823 1969 2068 2197 2242 2337 2400 2401 2416 2452 2575 2594 2620 2627 2635 2830 2946	62 40 index: 15 267 335 338 414 425 449 500 740 799 845 848 987 1100 1104 1116 1143 1262 1318 1344 1406 1504 1508 1674 1737 1823 1969 2068 2197 2242 2337 2400 2401 2416 2452 2575 2594 2620 2830 2946	62 35 index: 15 267 335 338 414 425 449 500 799 845 848 987 1100 1104 1116 1143 1262 1318 1344 1406 1504 1508 1674 1823 2068 2242 2400 2401 2416 2452 2575 2594 2620 2830 2946	62 35 index: 15 267 335 338 414 425 449 500 799 845 848 987 1100 1104 1116 1143 1262 1318 1344 1406 1504 1508 1674 1823 2068 2242 2400 2401 2416 2452 2575 2594 2620 2830 2946	62 35 index: 15 267 335 338 414 425 449 500 799 845 848 987 1100 1104 1116 1143 1262 1318 1344 1406 1504 1508 1674 1823 2068 2242 2400 2401 2416 2452 2575 2594 2620 2830 2946	62 35 index: 15 267 335 338 414 425 449 500 799 845 848 987 1100 1104 1116 1143 1262 1318 1344 1406 1504 1508 1674 1823 2068 2242 2400 2401 2416 2452 2575 2594 2620 2830 2946	62 35 index: 15 267 335 338 414 425 449 500 799 845 848 987 1100 1104 1116 1143 1262 1318 1344 1406 1504 1508 1674 1823 2068 2242 2400 2401 2416 2452 2575 2594 2620 2830 2946	62 35 index: 15 267 335 338 414 425 449 500 799 845 848 987 1100 1104 1116 1143 1262 1318 1344 1406 1504 1508 1674 1823 2068 2242 2400 2401 2416 2452 2575 2594 2620 2830 2946	62 35 index: 15 267 335 338 414 425 449 500 799 845 848 987 1100 1104 1116 1143 1262 1318 1344 1406 1504 1508 1674 1823 2068 2242 2400 2401 2416 2452 2575 2594 2620 2830 2946
62 45 sysname: A2A430 O35864 O88531 O88543 P08249 P09411 P10854 P14094 P20108 P46460 P48036 P54728 P61202-2 P62806 P62827 Q00PI9 Q3TFD0 Q3TG45 Q3TIE8 Q3TPQ9 Q3ULF4 Q497F4 Q59J78 Q60931 Q64105 Q64213-1 Q7TQI3 Q8BFR5-1 Q8BR90-1 Q8CIB5 Q8R0N6-1 Q91VA6 Q91X91 Q99JR1 Q99LP6 Q99LX0 Q99N96 Q9CQ65 Q9CZ03 Q9CZW5 Q9D1A2 Q9D1N9-1 Q9D2G2-1 Q9ERK4 Q9QYB1	62 40 sysname: A2A430 O35864 O88531 O88543 P09411 P10854 P14094 P20108 P54728 P61202-2 P62806 P62827 Q00PI9 Q3TFD0 Q3TG45 Q3TIE8 Q3TPQ9 Q3ULF4 Q497F4 Q59J78 Q60931 Q64105 Q64213-1 Q7TQI3 Q8BFR5-1 Q8BR90-1 Q8CIB5 Q8R0N6-1 Q91VA6 Q91X91 Q99JR1 Q99LP6 Q99LX0 Q99N96 Q9CQ65 Q9CZ03 Q9CZW5 Q9D1A2 Q9ERK4 Q9QYB1	62 35 sysname: A2A430 O35864 O88531 O88543 P09411 P10854 P14094 P20108 P61202-2 P62806 P62827 Q00PI9 Q3TFD0 Q3TG45 Q3TIE8 Q3TPQ9 Q3ULF4 Q497F4 Q59J78 Q60931 Q64105 Q64213-1 Q7TQI3 Q8BR90-1 Q8R0N6-1 Q91X91 Q99LP6 Q99LX0 Q99N96 Q9CQ65 Q9CZ03 Q9CZW5 Q9D1A2 Q9ERK4 Q9QYB1	62 35 sysname: A2A430 O35864 O88531 O88543 P09411 P10854 P14094 P20108 P61202-2 P62806 P62827 Q00PI9 Q3TFD0 Q3TG45 Q3TIE8 Q3TPQ9 Q3ULF4 Q497F4 Q59J78 Q60931 Q64105 Q64213-1 Q7TQI3 Q8BR90-1 Q8R0N6-1 Q91X91 Q99LP6 Q99LX0 Q99N96 Q9CQ65 Q9CZ03 Q9CZW5 Q9D1A2 Q9ERK4 Q9QYB1	62 35 sysname: A2A430 O35864 O88531 O88543 P09411 P10854 P14094 P20108 P61202-2 P62806 P62827 Q00PI9 Q3TFD0 Q3TG45 Q3TIE8 Q3TPQ9 Q3ULF4 Q497F4 Q59J78 Q60931 Q64105 Q64213-1 Q7TQI3 Q8BR90-1 Q8R0N6-1 Q91X91 Q99LP6 Q99LX0 Q99N96 Q9CQ65 Q9CZ03 Q9CZW5 Q9D1A2 Q9ERK4 Q9QYB1	62 35 sysname: A2A430 O35864 O88531 O88543 P09411 P10854 P14094 P20108 P61202-2 P62806 P62827 Q00PI9 Q3TFD0 Q3TG45 Q3TIE8 Q3TPQ9 Q3ULF4 Q497F4 Q59J78 Q60931 Q64105 Q64213-1 Q7TQI3 Q8BR90-1 Q8R0N6-1 Q91X91 Q99LP6 Q99LX0 Q99N96 Q9CQ65 Q9CZ03 Q9CZW5 Q9D1A2 Q9ERK4 Q9QYB1	62 35 sysname: A2A430 O35864 O88531 O88543 P09411 P10854 P14094 P20108 P61202-2 P62806 P62827 Q00PI9 Q3TFD0 Q3TG45 Q3TIE8 Q3TPQ9 Q3ULF4 Q497F4 Q59J78 Q60931 Q64105 Q64213-1 Q7TQI3 Q8BR90-1 Q8R0N6-1 Q91X91 Q99LP6 Q99LX0 Q99N96 Q9CQ65 Q9CZ03 Q9CZW5 Q9D1A2 Q9ERK4 Q9QYB1	62 35 sysname: A2A430 O35864 O88531 O88543 P09411 P10854 P14094 P20108 P61202-2 P62806 P62827 Q00PI9 Q3TFD0 Q3TG45 Q3TIE8 Q3TPQ9 Q3ULF4 Q497F4 Q59J78 Q60931 Q64105 Q64213-1 Q7TQI3 Q8BR90-1 Q8R0N6-1 Q91X91 Q99LP6 Q99LX0 Q99N96 Q9CQ65 Q9CZ03 Q9CZW5 Q9D1A2 Q9ERK4 Q9QYB1	62 35 sysname: A2A430 O35864 O88531 O88543 P09411 P10854 P14094 P20108 P61202-2 P62806 P62827 Q00PI9 Q3TFD0 Q3TG45 Q3TIE8 Q3TPQ9 Q3ULF4 Q497F4 Q59J78 Q60931 Q64105 Q64213-1 Q7TQI3 Q8BR90-1 Q8R0N6-1 Q91X91 Q99LP6 Q99LX0 Q99N96 Q9CQ65 Q9CZ03 Q9CZW5 Q9D1A2 Q9ERK4 Q9QYB1
62 45 clusters: 73 48 65;95 65 73 48 73 48 73 73 73 48 73 73 65;95 48	62 40 clusters: 73 73 73 73 73	62 35 clusters:	62 35 clusters:	62 35 clusters:	62 35 clusters:	62 35 clusters:	62 35 clusters:	62 35 clusters:
63 61 index: 171 173 280 288 295 323 397 418 460 501 514 559 571 590 615 635 714 841 869 885 955 1075 1145 1251 1303 1315 1336 1352 1455 1509 1514 1590 1652 1672 1697 1746 1747 1751 1828 1890 1894 1984 1994 1996 2030 2035 2092 2169 2271 2278 2488 2491 2505 2536 2641 2685 2701 2877 2934 2967 2979	63 48 index: 171 173 280 288 295 323 397 418 460 501 514 559 571 615 635 714 841 885 955 1075 1145 1251 1352 1509 1514 1652 1672 1697 1746 1747 1828 1890 1894 1984 1996 2030 2035 2092 2169 2271 2278 2491 2641 2685 2701 2877 2967 2979	63 43 index: 171 173 280 288 295 323 397 418 501 514 559 571 615 635 714 841 885 1075 1145 1251 1352 1514 1652 1672 1697 1828 1890 1894 1984 1996 2030 2035 2092 2169 2271 2278 2491 2641 2685 2701 2877 2967 2979	63 43 index: 171 173 280 288 295 323 397 418 501 514 559 571 615 635 714 841 885 1075 1145 1251 1352 1514 1652 1672 1697 1828 1890 1894 1984 1996 2030 2035 2092 2169 2271 2278 2491 2641 2685 2701 2877 2967 2979	63 43 index: 171 173 280 288 295 323 397 418 501 514 559 571 615 635 714 841 885 1075 1145 1251 1352 1514 1652 1672 1697 1828 1890 1894 1984 1996 2030 2035 2092 2169 2271 2278 2491 2641 2685 2701 2877 2967 2979	63 43 index: 171 173 280 288 295 323 397 418 501 514 559 571 615 635 714 841 885 1075 1145 1251 1352 1514 1652 1672 1697 1828 1890 1894 1984 1996 2030 2035 2092 2169 2271 2278 2491 2641 2685 2701 2877 2967 2979	63 43 index: 171 173 280 288 295 323 397 418 501 514 559 571 615 635 714 841 885 1075 1145 1251 1352 1514 1652 1672 1697 1828 1890 1894 1984 1996 2030 2035 2092 2169 2271 2278 2491 2641 2685 2701 2877 2967 2979	63 43 index: 171 173 280 288 295 323 397 418 501 514 559 571 615 635 714 841 885 1075 1145 1251 1352 1514 1652 1672 1697 1828 1890 1894 1984 1996 2030 2035 2092 2169 2271 2278 2491 2641 2685 2701 2877 2967 2979	63 43 index: 171 173 280 288 295 323 397 418 501 514 559 571 615 635 714 841 885 1075 1145 1251 1352 1514 1652 1672 1697 1828 1890 1894 1984 1996 2030 2035 2092 2169 2271 2278 2491 2641 2685 2701 2877 2967 2979
63 61 sysname: B6CI26 B7FAV0 O54879 O54984 O55106 O70570 P07742 P10107 P15105 P20152 P23589 P28700 P31001 P34927 P39039-2 P42925 P51655 P62748 P63028 P63330 P97449 Q3TA69 Q3TQJ3 Q3UJU9 Q3UYV9 Q3V3R4 Q569X9 Q5EG47 Q61735-2 Q64261 Q64378 Q6PAV2-1 Q7TMB8-1 Q7TQG1 Q80UG2 Q8BG51-4 Q8BG67-2 Q8BGC4 Q8BSE0 Q8C243 Q8C2Q7 Q8K019-1 Q8K194-2 Q8K1J6-1 Q8K440-1 Q8K4R4-1 Q8R2Y0-1 Q8VDQ1-1 Q91YY4 Q91ZU6-4 Q9CQN7…	63 48 sysname: B6CI26 B7FAV0 O54879 O54984 O55106 O70570 P07742 P10107 P15105 P20152 P23589 P28700 P31001 P39039-2 P42925 P51655 P62748 P63330 P97449 Q3TA69 Q3TQJ3 Q3UJU9 Q5EG47 Q64261 Q64378 Q7TMB8-1 Q7TQG1 Q80UG2 Q8BG51-4 Q8BG67-2 Q8BSE0 Q8C243 Q8C2Q7 Q8K019-1 Q8K1J6-1 Q8K440-1 Q8K4R4-1 Q8R2Y0-1 Q8VDQ1-1 Q91YY4 Q91ZU6-4 Q9CQR4 Q9D3U0 Q9D883 Q9D8Y1 Q9JJW0 Q9QZN4 Q9R0M5-1	63 43 sysname: B6CI26 B7FAV0 O54879 O54984 O55106 O70570 P07742 P10107 P20152 P23589 P28700 P31001 P39039-2 P42925 P51655 P62748 P63330 Q3TA69 Q3TQJ3 Q3UJU9 Q5EG47 Q64378 Q7TMB8-1 Q7TQG1 Q80UG2 Q8BSE0 Q8C243 Q8C2Q7 Q8K019-1 Q8K1J6-1 Q8K440-1 Q8K4R4-1 Q8R2Y0-1 Q8VDQ1-1 Q91YY4 Q91ZU6-4 Q9CQR4 Q9D3U0 Q9D883 Q9D8Y1 Q9JJW0 Q9QZN4 Q9R0M5-1	63 43 sysname: B6CI26 B7FAV0 O54879 O54984 O55106 O70570 P07742 P10107 P20152 P23589 P28700 P31001 P39039-2 P42925 P51655 P62748 P63330 Q3TA69 Q3TQJ3 Q3UJU9 Q5EG47 Q64378 Q7TMB8-1 Q7TQG1 Q80UG2 Q8BSE0 Q8C243 Q8C2Q7 Q8K019-1 Q8K1J6-1 Q8K440-1 Q8K4R4-1 Q8R2Y0-1 Q8VDQ1-1 Q91YY4 Q91ZU6-4 Q9CQR4 Q9D3U0 Q9D883 Q9D8Y1 Q9JJW0 Q9QZN4 Q9R0M5-1	63 43 sysname: B6CI26 B7FAV0 O54879 O54984 O55106 O70570 P07742 P10107 P20152 P23589 P28700 P31001 P39039-2 P42925 P51655 P62748 P63330 Q3TA69 Q3TQJ3 Q3UJU9 Q5EG47 Q64378 Q7TMB8-1 Q7TQG1 Q80UG2 Q8BSE0 Q8C243 Q8C2Q7 Q8K019-1 Q8K1J6-1 Q8K440-1 Q8K4R4-1 Q8R2Y0-1 Q8VDQ1-1 Q91YY4 Q91ZU6-4 Q9CQR4 Q9D3U0 Q9D883 Q9D8Y1 Q9JJW0 Q9QZN4 Q9R0M5-1	63 43 sysname: B6CI26 B7FAV0 O54879 O54984 O55106 O70570 P07742 P10107 P20152 P23589 P28700 P31001 P39039-2 P42925 P51655 P62748 P63330 Q3TA69 Q3TQJ3 Q3UJU9 Q5EG47 Q64378 Q7TMB8-1 Q7TQG1 Q80UG2 Q8BSE0 Q8C243 Q8C2Q7 Q8K019-1 Q8K1J6-1 Q8K440-1 Q8K4R4-1 Q8R2Y0-1 Q8VDQ1-1 Q91YY4 Q91ZU6-4 Q9CQR4 Q9D3U0 Q9D883 Q9D8Y1 Q9JJW0 Q9QZN4 Q9R0M5-1	63 43 sysname: B6CI26 B7FAV0 O54879 O54984 O55106 O70570 P07742 P10107 P20152 P23589 P28700 P31001 P39039-2 P42925 P51655 P62748 P63330 Q3TA69 Q3TQJ3 Q3UJU9 Q5EG47 Q64378 Q7TMB8-1 Q7TQG1 Q80UG2 Q8BSE0 Q8C243 Q8C2Q7 Q8K019-1 Q8K1J6-1 Q8K440-1 Q8K4R4-1 Q8R2Y0-1 Q8VDQ1-1 Q91YY4 Q91ZU6-4 Q9CQR4 Q9D3U0 Q9D883 Q9D8Y1 Q9JJW0 Q9QZN4 Q9R0M5-1	63 43 sysname: B6CI26 B7FAV0 O54879 O54984 O55106 O70570 P07742 P10107 P20152 P23589 P28700 P31001 P39039-2 P42925 P51655 P62748 P63330 Q3TA69 Q3TQJ3 Q3UJU9 Q5EG47 Q64378 Q7TMB8-1 Q7TQG1 Q80UG2 Q8BSE0 Q8C243 Q8C2Q7 Q8K019-1 Q8K1J6-1 Q8K440-1 Q8K4R4-1 Q8R2Y0-1 Q8VDQ1-1 Q91YY4 Q91ZU6-4 Q9CQR4 Q9D3U0 Q9D883 Q9D8Y1 Q9JJW0 Q9QZN4 Q9R0M5-1	63 43 sysname: B6CI26 B7FAV0 O54879 O54984 O55106 O70570 P07742 P10107 P20152 P23589 P28700 P31001 P39039-2 P42925 P51655 P62748 P63330 Q3TA69 Q3TQJ3 Q3UJU9 Q5EG47 Q64378 Q7TMB8-1 Q7TQG1 Q80UG2 Q8BSE0 Q8C243 Q8C2Q7 Q8K019-1 Q8K1J6-1 Q8K440-1 Q8K4R4-1 Q8R2Y0-1 Q8VDQ1-1 Q91YY4 Q91ZU6-4 Q9CQR4 Q9D3U0 Q9D883 Q9D8Y1 Q9JJW0 Q9QZN4 Q9R0M5-1
63 61 clusters: 75 75 48;75 75 75 75 75 72;75 27;75 75 27;75 75 75 27;75 75 75 75 75 53;75 75 53;75 27;75 75 48;75 53;75 27;48;75 53;75 75 75;84 53;75 75 75;84 75 27;75 75 53;75 75;84 75;84 27 27;75 75 75 75;84 75 75 75 75 75 75 75 75;84 27;75 48;75 65;75;95 75 72;75 75 75 65;75 75 72;75	63 48 clusters: 75 75 75 75 75 27 75 27;75 75 75 75 75 75 75 75 53 75 75 75 53 75 75 75 53;75 75 27 75 75 75 75 75 75 75 75 75 75 75 75 75 75	63 43 clusters: 75 75 75 75 75 75	63 43 clusters:	63 43 clusters:	63 43 clusters:	63 43 clusters:	63 43 clusters:	63 43 clusters:
64 25 index: 119 120 121 303 304 309 312 383 402 461 494 805 816 1032 1041 1109 1656 1688 1703 1957 2056 2144 2164 2289 2901	64 22 index: 119 120 121 304 309 312 383 402 461 494 1032 1041 1109 1656 1688 1703 1957 2056 2144 2164 2289 2901	64 21 index: 119 120 121 304 309 312 383 402 461 494 1032 1041 1109 1656 1703 1957 2056 2144 2164 2289 2901	64 21 index: 119 120 121 304 309 312 383 402 461 494 1032 1041 1109 1656 1703 1957 2056 2144 2164 2289 2901	64 21 index: 119 120 121 304 309 312 383 402 461 494 1032 1041 1109 1656 1703 1957 2056 2144 2164 2289 2901	64 21 index: 119 120 121 304 309 312 383 402 461 494 1032 1041 1109 1656 1703 1957 2056 2144 2164 2289 2901	64 21 index: 119 120 121 304 309 312 383 402 461 494 1032 1041 1109 1656 1703 1957 2056 2144 2164 2289 2901	64 21 index: 119 120 121 304 309 312 383 402 461 494 1032 1041 1109 1656 1703 1957 2056 2144 2164 2289 2901	64 21 index: 119 120 121 304 309 312 383 402 461 494 1032 1041 1109 1656 1703 1957 2056 2144 2164 2289 2901
64 25 sysname: A8DUK7 A8DUV1 A8DV59 O55229 O55234 O70200 O70293-2 P04919-1 P08032 P15208 P19324 P61406 P62073 Q08284 Q0VGB7 Q3THE6 Q7TMS5 Q80TM9-1 Q80VH1 Q8CHC4 Q8R088-1 Q8VCM7 Q8VDK1-2 Q921E6-2 Q9JLJ4	64 22 sysname: A8DUK7 A8DUV1 A8DV59 O55234 O70200 O70293-2 P04919-1 P08032 P15208 P19324 Q08284 Q0VGB7 Q3THE6 Q7TMS5 Q80TM9-1 Q80VH1 Q8CHC4 Q8R088-1 Q8VCM7 Q8VDK1-2 Q921E6-2 Q9JLJ4	64 21 sysname: A8DUK7 A8DUV1 A8DV59 O55234 O70200 O70293-2 P04919-1 P08032 P15208 P19324 Q08284 Q0VGB7 Q3THE6 Q7TMS5 Q80VH1 Q8CHC4 Q8R088-1 Q8VCM7 Q8VDK1-2 Q921E6-2 Q9JLJ4	64 21 sysname: A8DUK7 A8DUV1 A8DV59 O55234 O70200 O70293-2 P04919-1 P08032 P15208 P19324 Q08284 Q0VGB7 Q3THE6 Q7TMS5 Q80VH1 Q8CHC4 Q8R088-1 Q8VCM7 Q8VDK1-2 Q921E6-2 Q9JLJ4	64 21 sysname: A8DUK7 A8DUV1 A8DV59 O55234 O70200 O70293-2 P04919-1 P08032 P15208 P19324 Q08284 Q0VGB7 Q3THE6 Q7TMS5 Q80VH1 Q8CHC4 Q8R088-1 Q8VCM7 Q8VDK1-2 Q921E6-2 Q9JLJ4	64 21 sysname: A8DUK7 A8DUV1 A8DV59 O55234 O70200 O70293-2 P04919-1 P08032 P15208 P19324 Q08284 Q0VGB7 Q3THE6 Q7TMS5 Q80VH1 Q8CHC4 Q8R088-1 Q8VCM7 Q8VDK1-2 Q921E6-2 Q9JLJ4	64 21 sysname: A8DUK7 A8DUV1 A8DV59 O55234 O70200 O70293-2 P04919-1 P08032 P15208 P19324 Q08284 Q0VGB7 Q3THE6 Q7TMS5 Q80VH1 Q8CHC4 Q8R088-1 Q8VCM7 Q8VDK1-2 Q921E6-2 Q9JLJ4	64 21 sysname: A8DUK7 A8DUV1 A8DV59 O55234 O70200 O70293-2 P04919-1 P08032 P15208 P19324 Q08284 Q0VGB7 Q3THE6 Q7TMS5 Q80VH1 Q8CHC4 Q8R088-1 Q8VCM7 Q8VDK1-2 Q921E6-2 Q9JLJ4	64 21 sysname: A8DUK7 A8DUV1 A8DV59 O55234 O70200 O70293-2 P04919-1 P08032 P15208 P19324 Q08284 Q0VGB7 Q3THE6 Q7TMS5 Q80VH1 Q8CHC4 Q8R088-1 Q8VCM7 Q8VDK1-2 Q921E6-2 Q9JLJ4
64 25 clusters: 93;104;111 99;115 104;111;116 107;116 99;117 116 99 94	64 22 clusters: 116	64 21 clusters:	64 21 clusters:	64 21 clusters:	64 21 clusters:	64 21 clusters:	64 21 clusters:	64 21 clusters:
65 61 index: 206 208 220 244 269 299 310 311 362 464 543 606 642 649 677 688 773 817 836 858 866 930 1102 1167 1253 1269 1364 1394 1396 1525 1557 1566 1586 1768 1790 1807 1888 1941 1964 2088 2204 2233 2281 2391 2405 2423 2536 2623 2627 2630 2691 2699 2716 2746 2756 2800 2876 2911 2934 3050 3065	65 48 index: 206 208 220 244 269 299 310 311 362 464 543 606 649 677 688 773 836 858 930 1102 1167 1253 1269 1364 1394 1396 1586 1790 1807 1888 1941 2088 2204 2233 2281 2391 2405 2423 2627 2630 2691 2699 2716 2746 2756 2876 3050 3065	65 40 index: 206 208 220 269 299 310 311 362 464 543 606 649 677 773 836 930 1102 1167 1269 1364 1394 1396 1790 1807 1888 1941 2204 2233 2281 2405 2423 2627 2630 2691 2699 2716 2756 2876 3050 3065	65 40 index: 206 208 220 269 299 310 311 362 464 543 606 649 677 773 836 930 1102 1167 1269 1364 1394 1396 1790 1807 1888 1941 2204 2233 2281 2405 2423 2627 2630 2691 2699 2716 2756 2876 3050 3065	65 40 index: 206 208 220 269 299 310 311 362 464 543 606 649 677 773 836 930 1102 1167 1269 1364 1394 1396 1790 1807 1888 1941 2204 2233 2281 2405 2423 2627 2630 2691 2699 2716 2756 2876 3050 3065	65 40 index: 206 208 220 269 299 310 311 362 464 543 606 649 677 773 836 930 1102 1167 1269 1364 1394 1396 1790 1807 1888 1941 2204 2233 2281 2405 2423 2627 2630 2691 2699 2716 2756 2876 3050 3065	65 40 index: 206 208 220 269 299 310 311 362 464 543 606 649 677 773 836 930 1102 1167 1269 1364 1394 1396 1790 1807 1888 1941 2204 2233 2281 2405 2423 2627 2630 2691 2699 2716 2756 2876 3050 3065	65 40 index: 206 208 220 269 299 310 311 362 464 543 606 649 677 773 836 930 1102 1167 1269 1364 1394 1396 1790 1807 1888 1941 2204 2233 2281 2405 2423 2627 2630 2691 2699 2716 2756 2876 3050 3065	65 40 index: 206 208 220 269 299 310 311 362 464 543 606 649 677 773 836 930 1102 1167 1269 1364 1394 1396 1790 1807 1888 1941 2204 2233 2281 2405 2423 2627 2630 2691 2699 2716 2756 2876 3050 3065
65 61 sysname: O08583-1 O08601 O08997 O35343 O35901 O55142 O70251 O70252 O89110 P15532 P27661 P35762 P45376 P46460 P48036 P49312-2 P58771-2 P62075 P62331 P62889 P62984 P83882 Q3TG27 Q3TX84 Q3UK02 Q3UM52 Q5M9L1 Q60710 Q60749 Q64674 Q6IRU2 Q6NVE8-1 Q6PA06-1 Q8BH59 Q8BJU0-1 Q8BM55-1 Q8C1B7-1 Q8CEI1 Q8CHW4 Q8R2E9 Q91VM5 Q91WU5 Q91ZX7 Q99LF8 Q99M87-1 Q99PL5-1 Q9CWE0-1 Q9D1H6 Q9D1N9-1 Q9D1R9 Q9D8N0 Q9D…	65 48 sysname: O08583-1 O08601 O08997 O35343 O35901 O55142 O70251 O70252 O89110 P15532 P27661 P35762 P46460 P48036 P49312-2 P58771-2 P62331 P62889 P83882 Q3TG27 Q3TX84 Q3UK02 Q3UM52 Q5M9L1 Q60710 Q60749 Q6PA06-1 Q8BJU0-1 Q8BM55-1 Q8C1B7-1 Q8CEI1 Q8R2E9 Q91VM5 Q91WU5 Q91ZX7 Q99LF8 Q99M87-1 Q99PL5-1 Q9D1N9-1 Q9D1R9 Q9D8N0 Q9D8W7 Q9DB15 Q9DBN5-1 Q9DC16 Q9JJU8 Q9Z130 Q9Z1X4-3	65 40 sysname: O08583-1 O08601 O08997 O35901 O55142 O70251 O70252 O89110 P15532 P27661 P35762 P46460 P48036 P58771-2 P62331 P83882 Q3TG27 Q3TX84 Q3UM52 Q5M9L1 Q60710 Q60749 Q8BJU0-1 Q8BM55-1 Q8C1B7-1 Q8CEI1 Q91VM5 Q91WU5 Q91ZX7 Q99M87-1 Q99PL5-1 Q9D1N9-1 Q9D1R9 Q9D8N0 Q9D8W7 Q9DB15 Q9DC16 Q9JJU8 Q9Z130 Q9Z1X4-3	65 40 sysname: O08583-1 O08601 O08997 O35901 O55142 O70251 O70252 O89110 P15532 P27661 P35762 P46460 P48036 P58771-2 P62331 P83882 Q3TG27 Q3TX84 Q3UM52 Q5M9L1 Q60710 Q60749 Q8BJU0-1 Q8BM55-1 Q8C1B7-1 Q8CEI1 Q91VM5 Q91WU5 Q91ZX7 Q99M87-1 Q99PL5-1 Q9D1N9-1 Q9D1R9 Q9D8N0 Q9D8W7 Q9DB15 Q9DC16 Q9JJU8 Q9Z130 Q9Z1X4-3	65 40 sysname: O08583-1 O08601 O08997 O35901 O55142 O70251 O70252 O89110 P15532 P27661 P35762 P46460 P48036 P58771-2 P62331 P83882 Q3TG27 Q3TX84 Q3UM52 Q5M9L1 Q60710 Q60749 Q8BJU0-1 Q8BM55-1 Q8C1B7-1 Q8CEI1 Q91VM5 Q91WU5 Q91ZX7 Q99M87-1 Q99PL5-1 Q9D1N9-1 Q9D1R9 Q9D8N0 Q9D8W7 Q9DB15 Q9DC16 Q9JJU8 Q9Z130 Q9Z1X4-3	65 40 sysname: O08583-1 O08601 O08997 O35901 O55142 O70251 O70252 O89110 P15532 P27661 P35762 P46460 P48036 P58771-2 P62331 P83882 Q3TG27 Q3TX84 Q3UM52 Q5M9L1 Q60710 Q60749 Q8BJU0-1 Q8BM55-1 Q8C1B7-1 Q8CEI1 Q91VM5 Q91WU5 Q91ZX7 Q99M87-1 Q99PL5-1 Q9D1N9-1 Q9D1R9 Q9D8N0 Q9D8W7 Q9DB15 Q9DC16 Q9JJU8 Q9Z130 Q9Z1X4-3	65 40 sysname: O08583-1 O08601 O08997 O35901 O55142 O70251 O70252 O89110 P15532 P27661 P35762 P46460 P48036 P58771-2 P62331 P83882 Q3TG27 Q3TX84 Q3UM52 Q5M9L1 Q60710 Q60749 Q8BJU0-1 Q8BM55-1 Q8C1B7-1 Q8CEI1 Q91VM5 Q91WU5 Q91ZX7 Q99M87-1 Q99PL5-1 Q9D1N9-1 Q9D1R9 Q9D8N0 Q9D8W7 Q9DB15 Q9DC16 Q9JJU8 Q9Z130 Q9Z1X4-3	65 40 sysname: O08583-1 O08601 O08997 O35901 O55142 O70251 O70252 O89110 P15532 P27661 P35762 P46460 P48036 P58771-2 P62331 P83882 Q3TG27 Q3TX84 Q3UM52 Q5M9L1 Q60710 Q60749 Q8BJU0-1 Q8BM55-1 Q8C1B7-1 Q8CEI1 Q91VM5 Q91WU5 Q91ZX7 Q99M87-1 Q99PL5-1 Q9D1N9-1 Q9D1R9 Q9D8N0 Q9D8W7 Q9DB15 Q9DC16 Q9JJU8 Q9Z130 Q9Z1X4-3	65 40 sysname: O08583-1 O08601 O08997 O35901 O55142 O70251 O70252 O89110 P15532 P27661 P35762 P46460 P48036 P58771-2 P62331 P83882 Q3TG27 Q3TX84 Q3UM52 Q5M9L1 Q60710 Q60749 Q8BJU0-1 Q8BM55-1 Q8C1B7-1 Q8CEI1 Q91VM5 Q91WU5 Q91ZX7 Q99M87-1 Q99PL5-1 Q9D1N9-1 Q9D1R9 Q9D8N0 Q9D8W7 Q9DB15 Q9DC16 Q9JJU8 Q9Z130 Q9Z1X4-3
65 61 clusters: 95 95 95 73;95 75;95 95 95 95 95 95 95 95;110 62;95 62 95 95 73;95 95 95 92;95;109 95 95 95 95 95 95 95 95 95 92;95;109;110 75;95 95 95 95 95 95 95 95 95 95 95 95 95 95 95 63;75;95 73;95 62;95 95 95 95 95 95 95 95 95 95;97 63;75 95 95	65 48 clusters: 95 95 95 73;95 95 95 95 95 95 95 95 95 95 95 95 95 95 95 95 95 95 95 95 95 95 95 95 95 95 95 95 95 95 95 95 95 95 95 95 95 95 95 95	65 40 clusters: 95	65 40 clusters:	65 40 clusters:	65 40 clusters:	65 40 clusters:	65 40 clusters:	65 40 clusters:
66 42 index: 47 209 226 247 332 363 430 480 527 592 683 696 699 718 1003 1062 1067 1086 1099 1321 1334 1335 1644 1662 1675 1826 1956 1981 2041 2147 2151 2259 2293 2369 2525 2546 2638 2648 2672 2706 2925 2972	66 35 index: 47 209 226 247 363 430 480 527 683 696 699 718 1003 1067 1086 1099 1321 1335 1644 1662 1675 1826 1981 2041 2147 2151 2259 2293 2546 2638 2648 2672 2706 2925 2972	66 16 index: 226 363 430 696 699 1067 1099 1321 1662 1675 2147 2293 2638 2706 2925 2972	66 15 index: 226 363 430 696 699 1067 1099 1321 1662 1675 2147 2293 2638 2706 2972	66 15 index: 226 363 430 696 699 1067 1099 1321 1662 1675 2147 2293 2638 2706 2972	66 15 index: 226 363 430 696 699 1067 1099 1321 1662 1675 2147 2293 2638 2706 2972	66 15 index: 226 363 430 696 699 1067 1099 1321 1662 1675 2147 2293 2638 2706 2972	66 15 index: 226 363 430 696 699 1067 1099 1321 1662 1675 2147 2293 2638 2706 2972	66 15 index: 226 363 430 696 699 1067 1099 1321 1662 1675 2147 2293 2638 2706 2972
66 42 sysname: A2AFP5 O08614 O09131 O35350 O88451 P00186 P11714 P17563 P25688 P35123 P48758 P50172 P50285 P51859 Q03311 Q2TJH4 Q3B7Z2-1 Q3TDH6 Q3TFC7 Q4QRK2 Q543K9 Q561M6 Q78JT3 Q7TNE1 Q7TQK5 Q8BRM1 Q8CH25-1 Q8JZZ0 Q8QZR5 Q8VCP4 Q8VCW8 Q91YI0 Q921H8 Q99KR3 Q9CRF7 Q9CWZ7 Q9D358-1 Q9D5T0 Q9D7N9 Q9D9V3-1 Q9QWW1-1 Q9QZX7-1	66 35 sysname: A2AFP5 O08614 O09131 O35350 P00186 P11714 P17563 P25688 P48758 P50172 P50285 P51859 Q03311 Q3B7Z2-1 Q3TDH6 Q3TFC7 Q4QRK2 Q561M6 Q78JT3 Q7TNE1 Q7TQK5 Q8BRM1 Q8JZZ0 Q8QZR5 Q8VCP4 Q8VCW8 Q91YI0 Q921H8 Q9CWZ7 Q9D358-1 Q9D5T0 Q9D7N9 Q9D9V3-1 Q9QWW1-1 Q9QZX7-1	66 16 sysname: O09131 P00186 P11714 P50172 P50285 Q3B7Z2-1 Q3TFC7 Q4QRK2 Q7TNE1 Q7TQK5 Q8VCP4 Q921H8 Q9D358-1 Q9D9V3-1 Q9QWW1-1 Q9QZX7-1	66 15 sysname: O09131 P00186 P11714 P50172 P50285 Q3B7Z2-1 Q3TFC7 Q4QRK2 Q7TNE1 Q7TQK5 Q8VCP4 Q921H8 Q9D358-1 Q9D9V3-1 Q9QZX7-1	66 15 sysname: O09131 P00186 P11714 P50172 P50285 Q3B7Z2-1 Q3TFC7 Q4QRK2 Q7TNE1 Q7TQK5 Q8VCP4 Q921H8 Q9D358-1 Q9D9V3-1 Q9QZX7-1	66 15 sysname: O09131 P00186 P11714 P50172 P50285 Q3B7Z2-1 Q3TFC7 Q4QRK2 Q7TNE1 Q7TQK5 Q8VCP4 Q921H8 Q9D358-1 Q9D9V3-1 Q9QZX7-1	66 15 sysname: O09131 P00186 P11714 P50172 P50285 Q3B7Z2-1 Q3TFC7 Q4QRK2 Q7TNE1 Q7TQK5 Q8VCP4 Q921H8 Q9D358-1 Q9D9V3-1 Q9QZX7-1	66 15 sysname: O09131 P00186 P11714 P50172 P50285 Q3B7Z2-1 Q3TFC7 Q4QRK2 Q7TNE1 Q7TQK5 Q8VCP4 Q921H8 Q9D358-1 Q9D9V3-1 Q9QZX7-1	66 15 sysname: O09131 P00186 P11714 P50172 P50285 Q3B7Z2-1 Q3TFC7 Q4QRK2 Q7TNE1 Q7TQK5 Q8VCP4 Q921H8 Q9D358-1 Q9D9V3-1 Q9QZX7-1
66 42 clusters: 37 37 57 37 37;43 57 67;77 77 37 43 37 37 57 37 37 43;57 37 37 57 37 57 37 37 37 37 37 37 37 37 37 37 37 37;67 37;43 37 37 37 37 37 57 77 67	66 35 clusters: 37 37 57 37 77 37 37 37 37 37 57 37 37 37 37 37 37 37 37 37 37 37 37 57 77	66 16 clusters: 57 77	66 15 clusters:	66 15 clusters:	66 15 clusters:	66 15 clusters:	66 15 clusters:	66 15 clusters:
		66 16 0.00306956 F 70330 aromatase activity 2 2 annotated: 0 1 1 0 0 0 0 0 0 0 0 0 0 0 0 0	66 15 0.00268586 F 70330 aromatase activity 2 2 annotated: 0 1 1 0 0 0 0 0 0 0 0 0 0 0 0	66 15 0.00268586 F 70330 aromatase activity 2 2 annotated: 0 1 1 0 0 0 0 0 0 0 0 0 0 0 0	66 15 0.00268586 F 70330 aromatase activity 2 2 annotated: 0 1 1 0 0 0 0 0 0 0 0 0 0 0 0	66 15 0.00268586 F 70330 aromatase activity 2 2 annotated: 0 1 1 0 0 0 0 0 0 0 0 0 0 0 0	66 15 0.00268586 F 70330 aromatase activity 2 2 annotated: 0 1 1 0 0 0 0 0 0 0 0 0 0 0 0	66 15 0.00268586 F 70330 aromatase activity 2 2 annotated: 0 1 1 0 0 0 0 0 0 0 0 0 0 0 0
67 105 index: 2 19 98 156 168 219 291 293 296 313 327 359 372 388 390 430 440 541 552 568 584 594 645 676 682 693 712 732 785 870 964 972 989 1036 1078 1123 1128 1165 1169 1190 1280 1289 1320 1397 1424 1478 1521 1528 1552 1610 1657 1660 1686 1719 1725 1734 1788 1799 1857 1864 1879 1892 1918 1922 1955 1980 2004 2010 2015 2049 2074 2104 2120 2123 2143 2154 2157 2158 2185 2231 2260 2263 2288 2293 23…	67 91 index: 19 98 156 168 219 291 293 296 327 359 372 388 390 541 552 568 584 594 645 676 682 693 712 732 785 870 964 972 989 1036 1078 1123 1128 1165 1169 1190 1280 1289 1424 1478 1521 1528 1552 1610 1657 1660 1725 1734 1788 1799 1857 1864 1879 1892 1918 1922 1955 1980 2004 2010 2015 2049 2074 2104 2123 2143 2154 2157 2231 2260 2263 2288 2362 2367 2396 2456 2609 2669 2673 2695 2714 2719 2751 28…	66 16 0.00918083 P 17144 drug metabolic process 3 2 annotated: 0 1 1 0 0 0 0 0 0 0 0 0 0 0 0 0	66 15 0.00803497 P 17144 drug metabolic process 3 2 annotated: 0 1 1 0 0 0 0 0 0 0 0 0 0 0 0	66 15 0.00803497 P 17144 drug metabolic process 3 2 annotated: 0 1 1 0 0 0 0 0 0 0 0 0 0 0 0	66 15 0.00803497 P 17144 drug metabolic process 3 2 annotated: 0 1 1 0 0 0 0 0 0 0 0 0 0 0 0	66 15 0.00803497 P 17144 drug metabolic process 3 2 annotated: 0 1 1 0 0 0 0 0 0 0 0 0 0 0 0	66 15 0.00803497 P 17144 drug metabolic process 3 2 annotated: 0 1 1 0 0 0 0 0 0 0 0 0 0 0 0	66 15 0.00803497 P 17144 drug metabolic process 3 2 annotated: 0 1 1 0 0 0 0 0 0 0 0 0 0 0 0
67 105 sysname: A0AUN0 A2A4Q4 A2RSX9 B2RUG5 B3F3T1 O08966 O55023 O55032 O55124 O70303 O88291-1 O89051 P01899 P06684 P06797 P11714 P13020-1 P27601 P28651 P30416 P33587 P35279-1 P45878 P48024 P48722-1 P49710 P51175 P53569-1 P60122 P63037 P97770-1 P97868-1 Q01339 Q0GNC1-1 Q3TB24 Q3TIY5 Q3TKC5 Q3TWW8 Q3TXJ4 Q3U517 Q3UPF5-1 Q3URL2 Q4PZA2-1 Q60766-1 Q61194-1 Q62314 Q64464 Q64730 Q6DMP4 Q6PIP5 Q7TMV3 Q7…	67 91 sysname: A2A4Q4 A2RSX9 B2RUG5 B3F3T1 O08966 O55023 O55032 O55124 O88291-1 O89051 P01899 P06684 P06797 P27601 P28651 P30416 P33587 P35279-1 P45878 P48024 P48722-1 P49710 P51175 P53569-1 P60122 P63037 P97770-1 P97868-1 Q01339 Q0GNC1-1 Q3TB24 Q3TIY5 Q3TKC5 Q3TWW8 Q3TXJ4 Q3U517 Q3UPF5-1 Q3URL2 Q61194-1 Q62314 Q64464 Q64730 Q6DMP4 Q6PIP5 Q7TMV3 Q7TMY8-1 Q80Y44 Q810J8 Q8BJL1 Q8BKE6 Q8BX10-1 Q8BYB…	66 16 0.00918083 P 42737 drug catabolic process 3 2 annotated: 0 1 1 0 0 0 0 0 0 0 0 0 0 0 0 0	66 15 0.00803497 P 42737 drug catabolic process 3 2 annotated: 0 1 1 0 0 0 0 0 0 0 0 0 0 0 0	66 15 0.00803497 P 42737 drug catabolic process 3 2 annotated: 0 1 1 0 0 0 0 0 0 0 0 0 0 0 0	66 15 0.00803497 P 42737 drug catabolic process 3 2 annotated: 0 1 1 0 0 0 0 0 0 0 0 0 0 0 0	66 15 0.00803497 P 42737 drug catabolic process 3 2 annotated: 0 1 1 0 0 0 0 0 0 0 0 0 0 0 0	66 15 0.00803497 P 42737 drug catabolic process 3 2 annotated: 0 1 1 0 0 0 0 0 0 0 0 0 0 0 0	66 15 0.00803497 P 42737 drug catabolic process 3 2 annotated: 0 1 1 0 0 0 0 0 0 0 0 0 0 0 0
67 105 clusters: 112 98;102 85 66;77 85 105 102 80 102 105 99 99 85 44;61 61 44 61 47 102 43 77;85 98;102 37;66 105 105 102 44 59;85 66	67 91 clusters: 105 102 102 44 61 43 102	66 16 0.00918083 P 42738 exogenous drug catabolic process 3 2 annotated: 0 1 1 0 0 0 0 0 0 0 0 0 0 0 0 0	66 15 0.00803497 P 42738 exogenous drug catabolic process 3 2 annotated: 0 1 1 0 0 0 0 0 0 0 0 0 0 0 0	66 15 0.00803497 P 42738 exogenous drug catabolic process 3 2 annotated: 0 1 1 0 0 0 0 0 0 0 0 0 0 0 0	66 15 0.00803497 P 42738 exogenous drug catabolic process 3 2 annotated: 0 1 1 0 0 0 0 0 0 0 0 0 0 0 0	66 15 0.00803497 P 42738 exogenous drug catabolic process 3 2 annotated: 0 1 1 0 0 0 0 0 0 0 0 0 0 0 0	66 15 0.00803497 P 42738 exogenous drug catabolic process 3 2 annotated: 0 1 1 0 0 0 0 0 0 0 0 0 0 0 0	66 15 0.00803497 P 42738 exogenous drug catabolic process 3 2 annotated: 0 1 1 0 0 0 0 0 0 0 0 0 0 0 0
		66 16 0.00918083 F 4497 monooxygenase activity 3 2 annotated: 0 1 1 0 0 0 0 0 0 0 0 0 0 0 0 0	66 15 0.00803497 F 4497 monooxygenase activity 3 2 annotated: 0 1 1 0 0 0 0 0 0 0 0 0 0 0 0	66 15 0.00803497 F 4497 monooxygenase activity 3 2 annotated: 0 1 1 0 0 0 0 0 0 0 0 0 0 0 0	66 15 0.00803497 F 4497 monooxygenase activity 3 2 annotated: 0 1 1 0 0 0 0 0 0 0 0 0 0 0 0	66 15 0.00803497 F 4497 monooxygenase activity 3 2 annotated: 0 1 1 0 0 0 0 0 0 0 0 0 0 0 0	66 15 0.00803497 F 4497 monooxygenase activity 3 2 annotated: 0 1 1 0 0 0 0 0 0 0 0 0 0 0 0	66 15 0.00803497 F 4497 monooxygenase activity 3 2 annotated: 0 1 1 0 0 0 0 0 0 0 0 0 0 0 0
68 86 index: 1 50 53 130 240 241 264 277 328 334 408 411 438 487 505 643 651 655 662 736 765 797 814 822 888 894 899 937 953 981 995 1004 1007 1024 1097 1106 1129 1166 1182 1185 1204 1216 1235 1255 1260 1324 1376 1445 1461 1741 1766 1803 1886 2019 2167 2225 2228 2257 2294 2310 2334 2345 2355 2356 2531 2545 2564 2591 2596 2601 2674 2723 2737 2747 2910 2912 2919 2921 2960 2962 2977 2989 2992 3029 3…	68 83 index: 1 50 53 130 241 264 277 328 334 408 411 438 487 505 643 651 655 662 765 797 814 822 888 894 899 937 953 981 995 1004 1007 1024 1097 1106 1129 1166 1182 1185 1204 1216 1235 1255 1260 1324 1376 1445 1461 1741 1766 1803 1886 2019 2167 2225 2228 2257 2294 2310 2334 2345 2355 2356 2531 2545 2564 2591 2596 2601 2674 2723 2737 2747 2910 2912 2919 2921 2960 2962 2977 2989 2992 3029 3089	66 16 0.00918083 F 16712 oxidoreductase activity, acting on paired donors, with incorporation or reduction of molecula 3 2 annotated: 0 1 1 0 0 0 0 0 0 0 0 0 0 0 0 0	66 15 0.00803497 F 16712 oxidoreductase activity, acting on paired donors, with incorporation or reduction of molecula 3 2 annotated: 0 1 1 0 0 0 0 0 0 0 0 0 0 0 0	66 15 0.00803497 F 16712 oxidoreductase activity, acting on paired donors, with incorporation or reduction of molecula 3 2 annotated: 0 1 1 0 0 0 0 0 0 0 0 0 0 0 0	66 15 0.00803497 F 16712 oxidoreductase activity, acting on paired donors, with incorporation or reduction of molecula 3 2 annotated: 0 1 1 0 0 0 0 0 0 0 0 0 0 0 0	66 15 0.00803497 F 16712 oxidoreductase activity, acting on paired donors, with incorporation or reduction of molecula 3 2 annotated: 0 1 1 0 0 0 0 0 0 0 0 0 0 0 0	66 15 0.00803497 F 16712 oxidoreductase activity, acting on paired donors, with incorporation or reduction of molecula 3 2 annotated: 0 1 1 0 0 0 0 0 0 0 0 0 0 0 0	66 15 0.00803497 F 16712 oxidoreductase activity, acting on paired donors, with incorporation or reduction of molecula 3 2 annotated: 0 1 1 0 0 0 0 0 0 0 0 0 0 0 0
68 86 sysname: A0AUM9 A2AGT9 A2AIM8 B1ART6 O35286 O35295 O35643 O54774 O88342 O88456 P08752 P09055 P12815 P18760 P21278 P45591 P46471 P46735-1 P47754 P53994 P57780 P61161 P61979-2 P62196 P68037 P68372 P70168 P84091 P97384 P99029-1 Q02053 Q03958 Q04736 Q05D44 Q3TFA5 Q3TH46 Q3TKZ1 Q3TX27 Q3U1J4 Q3U3L3 Q3U7X9 Q3UEB3-1 Q3UGE0 Q3UKJ7-1 Q3UKX8 Q4VA53-1 Q5SXR6 Q61598-1 Q61937 Q8BFY9-1 Q8BH57-1 Q8BL66 Q8…	68 83 sysname: A0AUM9 A2AGT9 A2AIM8 B1ART6 O35295 O35643 O54774 O88342 O88456 P08752 P09055 P12815 P18760 P21278 P45591 P46471 P46735-1 P47754 P57780 P61161 P61979-2 P62196 P68037 P68372 P70168 P84091 P97384 P99029-1 Q02053 Q03958 Q04736 Q05D44 Q3TFA5 Q3TH46 Q3TKZ1 Q3TX27 Q3U1J4 Q3U3L3 Q3U7X9 Q3UEB3-1 Q3UGE0 Q3UKJ7-1 Q3UKX8 Q4VA53-1 Q5SXR6 Q61598-1 Q61937 Q8BFY9-1 Q8BH57-1 Q8BL66 Q8C196 Q8K310 Q8…
68 86 clusters: 86 86 86 86 86 86 86 86 83 89	68 83 clusters:	67 86 index: 19 98 156 168 219 291 293 296 327 359 372 388 390 552 568 594 645 676 682 693 712 732 785 870 964 972 989 1036 1078 1123 1128 1165 1169 1190 1280 1424 1478 1521 1528 1552 1610 1657 1660 1734 1788 1799 1857 1864 1879 1892 1918 1922 1955 1980 2004 2010 2015 2049 2074 2104 2123 2143 2154 2157 2231 2260 2263 2288 2362 2367 2396 2456 2609 2669 2673 2695 2719 2751 2824 2843 2857 2873 2883 …	67 86 index: 19 98 156 168 219 291 293 296 327 359 372 388 390 552 568 594 645 676 682 693 712 732 785 870 964 972 989 1036 1078 1123 1128 1165 1169 1190 1280 1424 1478 1521 1528 1552 1610 1657 1660 1734 1788 1799 1857 1864 1879 1892 1918 1922 1955 1980 2004 2010 2015 2049 2074 2104 2123 2143 2154 2157 2231 2260 2263 2288 2362 2367 2396 2456 2609 2669 2673 2695 2719 2751 2824 2843 2857 2873 2883 …	67 86 index: 19 98 156 168 219 291 293 296 327 359 372 388 390 552 568 594 645 676 682 693 712 732 785 870 964 972 989 1036 1078 1123 1128 1165 1169 1190 1280 1424 1478 1521 1528 1552 1610 1657 1660 1734 1788 1799 1857 1864 1879 1892 1918 1922 1955 1980 2004 2010 2015 2049 2074 2104 2123 2143 2154 2157 2231 2260 2263 2288 2362 2367 2396 2456 2609 2669 2673 2695 2719 2751 2824 2843 2857 2873 2883 …	67 86 index: 19 98 156 168 219 291 293 296 327 359 372 388 390 552 568 594 645 676 682 693 712 732 785 870 964 972 989 1036 1078 1123 1128 1165 1169 1190 1280 1424 1478 1521 1528 1552 1610 1657 1660 1734 1788 1799 1857 1864 1879 1892 1918 1922 1955 1980 2004 2010 2015 2049 2074 2104 2123 2143 2154 2157 2231 2260 2263 2288 2362 2367 2396 2456 2609 2669 2673 2695 2719 2751 2824 2843 2857 2873 2883 …	67 86 index: 19 98 156 168 219 291 293 296 327 359 372 388 390 552 568 594 645 676 682 693 712 732 785 870 964 972 989 1036 1078 1123 1128 1165 1169 1190 1280 1424 1478 1521 1528 1552 1610 1657 1660 1734 1788 1799 1857 1864 1879 1892 1918 1922 1955 1980 2004 2010 2015 2049 2074 2104 2123 2143 2154 2157 2231 2260 2263 2288 2362 2367 2396 2456 2609 2669 2673 2695 2719 2751 2824 2843 2857 2873 2883 …	67 86 index: 19 98 156 168 219 291 293 296 327 359 372 388 390 552 568 594 645 676 682 693 712 732 785 870 964 972 989 1036 1078 1123 1128 1165 1169 1190 1280 1424 1478 1521 1528 1552 1610 1657 1660 1734 1788 1799 1857 1864 1879 1892 1918 1922 1955 1980 2004 2010 2015 2049 2074 2104 2123 2143 2154 2157 2231 2260 2263 2288 2362 2367 2396 2456 2609 2669 2673 2695 2719 2751 2824 2843 2857 2873 2883 …	67 86 index: 19 98 156 168 219 291 293 296 327 359 372 388 390 552 568 594 645 676 682 693 712 732 785 870 964 972 989 1036 1078 1123 1128 1165 1169 1190 1280 1424 1478 1521 1528 1552 1610 1657 1660 1734 1788 1799 1857 1864 1879 1892 1918 1922 1955 1980 2004 2010 2015 2049 2074 2104 2123 2143 2154 2157 2231 2260 2263 2288 2362 2367 2396 2456 2609 2669 2673 2695 2719 2751 2824 2843 2857 2873 2883 …
		67 86 sysname: A2A4Q4 A2RSX9 B2RUG5 B3F3T1 O08966 O55023 O55032 O55124 O88291-1 O89051 P01899 P06684 P06797 P28651 P30416 P35279-1 P45878 P48024 P48722-1 P49710 P51175 P53569-1 P60122 P63037 P97770-1 P97868-1 Q01339 Q0GNC1-1 Q3TB24 Q3TIY5 Q3TKC5 Q3TWW8 Q3TXJ4 Q3U517 Q3UPF5-1 Q61194-1 Q62314 Q64464 Q64730 Q6DMP4 Q6PIP5 Q7TMV3 Q7TMY8-1 Q810J8 Q8BJL1 Q8BKE6 Q8BX10-1 Q8BYB9 Q8C0Q2 Q8C2D2 Q8C9B9-1 Q8C…	67 86 sysname: A2A4Q4 A2RSX9 B2RUG5 B3F3T1 O08966 O55023 O55032 O55124 O88291-1 O89051 P01899 P06684 P06797 P28651 P30416 P35279-1 P45878 P48024 P48722-1 P49710 P51175 P53569-1 P60122 P63037 P97770-1 P97868-1 Q01339 Q0GNC1-1 Q3TB24 Q3TIY5 Q3TKC5 Q3TWW8 Q3TXJ4 Q3U517 Q3UPF5-1 Q61194-1 Q62314 Q64464 Q64730 Q6DMP4 Q6PIP5 Q7TMV3 Q7TMY8-1 Q810J8 Q8BJL1 Q8BKE6 Q8BX10-1 Q8BYB9 Q8C0Q2 Q8C2D2 Q8C9B9-1 Q8C…	67 86 sysname: A2A4Q4 A2RSX9 B2RUG5 B3F3T1 O08966 O55023 O55032 O55124 O88291-1 O89051 P01899 P06684 P06797 P28651 P30416 P35279-1 P45878 P48024 P48722-1 P49710 P51175 P53569-1 P60122 P63037 P97770-1 P97868-1 Q01339 Q0GNC1-1 Q3TB24 Q3TIY5 Q3TKC5 Q3TWW8 Q3TXJ4 Q3U517 Q3UPF5-1 Q61194-1 Q62314 Q64464 Q64730 Q6DMP4 Q6PIP5 Q7TMV3 Q7TMY8-1 Q810J8 Q8BJL1 Q8BKE6 Q8BX10-1 Q8BYB9 Q8C0Q2 Q8C2D2 Q8C9B9-1 Q8C…	67 86 sysname: A2A4Q4 A2RSX9 B2RUG5 B3F3T1 O08966 O55023 O55032 O55124 O88291-1 O89051 P01899 P06684 P06797 P28651 P30416 P35279-1 P45878 P48024 P48722-1 P49710 P51175 P53569-1 P60122 P63037 P97770-1 P97868-1 Q01339 Q0GNC1-1 Q3TB24 Q3TIY5 Q3TKC5 Q3TWW8 Q3TXJ4 Q3U517 Q3UPF5-1 Q61194-1 Q62314 Q64464 Q64730 Q6DMP4 Q6PIP5 Q7TMV3 Q7TMY8-1 Q810J8 Q8BJL1 Q8BKE6 Q8BX10-1 Q8BYB9 Q8C0Q2 Q8C2D2 Q8C9B9-1 Q8C…	67 86 sysname: A2A4Q4 A2RSX9 B2RUG5 B3F3T1 O08966 O55023 O55032 O55124 O88291-1 O89051 P01899 P06684 P06797 P28651 P30416 P35279-1 P45878 P48024 P48722-1 P49710 P51175 P53569-1 P60122 P63037 P97770-1 P97868-1 Q01339 Q0GNC1-1 Q3TB24 Q3TIY5 Q3TKC5 Q3TWW8 Q3TXJ4 Q3U517 Q3UPF5-1 Q61194-1 Q62314 Q64464 Q64730 Q6DMP4 Q6PIP5 Q7TMV3 Q7TMY8-1 Q810J8 Q8BJL1 Q8BKE6 Q8BX10-1 Q8BYB9 Q8C0Q2 Q8C2D2 Q8C9B9-1 Q8C…	67 86 sysname: A2A4Q4 A2RSX9 B2RUG5 B3F3T1 O08966 O55023 O55032 O55124 O88291-1 O89051 P01899 P06684 P06797 P28651 P30416 P35279-1 P45878 P48024 P48722-1 P49710 P51175 P53569-1 P60122 P63037 P97770-1 P97868-1 Q01339 Q0GNC1-1 Q3TB24 Q3TIY5 Q3TKC5 Q3TWW8 Q3TXJ4 Q3U517 Q3UPF5-1 Q61194-1 Q62314 Q64464 Q64730 Q6DMP4 Q6PIP5 Q7TMV3 Q7TMY8-1 Q810J8 Q8BJL1 Q8BKE6 Q8BX10-1 Q8BYB9 Q8C0Q2 Q8C2D2 Q8C9B9-1 Q8C…	67 86 sysname: A2A4Q4 A2RSX9 B2RUG5 B3F3T1 O08966 O55023 O55032 O55124 O88291-1 O89051 P01899 P06684 P06797 P28651 P30416 P35279-1 P45878 P48024 P48722-1 P49710 P51175 P53569-1 P60122 P63037 P97770-1 P97868-1 Q01339 Q0GNC1-1 Q3TB24 Q3TIY5 Q3TKC5 Q3TWW8 Q3TXJ4 Q3U517 Q3UPF5-1 Q61194-1 Q62314 Q64464 Q64730 Q6DMP4 Q6PIP5 Q7TMV3 Q7TMY8-1 Q810J8 Q8BJL1 Q8BKE6 Q8BX10-1 Q8BYB9 Q8C0Q2 Q8C2D2 Q8C9B9-1 Q8C…
69 40 index: 37 45 63 78 181 237 248 271 294 364 406 548 549 575 656 723 731 901 948 1050 1158 1310 1312 1350 1543 1555 1716 1763 1899 1991 2066 2186 2202 2377 2421 2773 2879 2882 2994 3082	69 35 index: 37 45 63 78 181 237 248 271 294 364 406 548 549 656 723 731 901 948 1158 1310 1312 1350 1555 1716 1899 1991 2066 2202 2377 2421 2773 2879 2882 2994 3082	67 86 clusters:	67 86 clusters:	67 86 clusters:	67 86 clusters:	67 86 clusters:	67 86 clusters:	67 86 clusters:
69 40 sysname: A2ABY3 A2AEM2 A2AMV3 A2ASS6-1 B8JJ87 O35215 O35381 O35943 O55060 P00329 P08228 P28271 P28352 P31786 P46737-1 P52196 P53395 P70195 P97364 Q14CG9 Q3TVZ1 Q3V1Y2 Q3V2D0 Q5DTP7 Q6A0A9 Q6GTP5 Q80X81 Q8BH00 Q8C5H8-1 Q8K157 Q8R0J8 Q8VI63-1 Q91VH6 Q99L43 Q99PG0 Q9DCM2 Q9JK38 Q9JK81 Q9R1P3 Q9Z2U1	69 35 sysname: A2ABY3 A2AEM2 A2AMV3 A2ASS6-1 B8JJ87 O35215 O35381 O35943 O55060 P00329 P08228 P28271 P28352 P46737-1 P52196 P53395 P70195 P97364 Q3TVZ1 Q3V1Y2 Q3V2D0 Q5DTP7 Q6GTP5 Q80X81 Q8C5H8-1 Q8K157 Q8R0J8 Q91VH6 Q99L43 Q99PG0 Q9DCM2 Q9JK38 Q9JK81 Q9R1P3 Q9Z2U1
69 40 clusters: 79 70 79 79;98 79 52 52 79 70 79 79 52 79 79 79 79	69 35 clusters: 79 79 79 79 79 79 79	68 83 index: 1 50 53 130 241 264 277 328 334 408 411 438 487 505 643 651 655 662 765 797 814 822 888 894 899 937 953 981 995 1004 1007 1024 1097 1106 1129 1166 1182 1185 1204 1216 1235 1255 1260 1324 1376 1445 1461 1741 1766 1803 1886 2019 2167 2225 2228 2257 2294 2310 2334 2345 2355 2356 2531 2545 2564 2591 2596 2601 2674 2723 2737 2747 2910 2912 2919 2921 2960 2962 2977 2989 2992 3029 3089	68 83 index: 1 50 53 130 241 264 277 328 334 408 411 438 487 505 643 651 655 662 765 797 814 822 888 894 899 937 953 981 995 1004 1007 1024 1097 1106 1129 1166 1182 1185 1204 1216 1235 1255 1260 1324 1376 1445 1461 1741 1766 1803 1886 2019 2167 2225 2228 2257 2294 2310 2334 2345 2355 2356 2531 2545 2564 2591 2596 2601 2674 2723 2737 2747 2910 2912 2919 2921 2960 2962 2977 2989 2992 3029 3089	68 83 index: 1 50 53 130 241 264 277 328 334 408 411 438 487 505 643 651 655 662 765 797 814 822 888 894 899 937 953 981 995 1004 1007 1024 1097 1106 1129 1166 1182 1185 1204 1216 1235 1255 1260 1324 1376 1445 1461 1741 1766 1803 1886 2019 2167 2225 2228 2257 2294 2310 2334 2345 2355 2356 2531 2545 2564 2591 2596 2601 2674 2723 2737 2747 2910 2912 2919 2921 2960 2962 2977 2989 2992 3029 3089	68 83 index: 1 50 53 130 241 264 277 328 334 408 411 438 487 505 643 651 655 662 765 797 814 822 888 894 899 937 953 981 995 1004 1007 1024 1097 1106 1129 1166 1182 1185 1204 1216 1235 1255 1260 1324 1376 1445 1461 1741 1766 1803 1886 2019 2167 2225 2228 2257 2294 2310 2334 2345 2355 2356 2531 2545 2564 2591 2596 2601 2674 2723 2737 2747 2910 2912 2919 2921 2960 2962 2977 2989 2992 3029 3089	68 83 index: 1 50 53 130 241 264 277 328 334 408 411 438 487 505 643 651 655 662 765 797 814 822 888 894 899 937 953 981 995 1004 1007 1024 1097 1106 1129 1166 1182 1185 1204 1216 1235 1255 1260 1324 1376 1445 1461 1741 1766 1803 1886 2019 2167 2225 2228 2257 2294 2310 2334 2345 2355 2356 2531 2545 2564 2591 2596 2601 2674 2723 2737 2747 2910 2912 2919 2921 2960 2962 2977 2989 2992 3029 3089	68 83 index: 1 50 53 130 241 264 277 328 334 408 411 438 487 505 643 651 655 662 765 797 814 822 888 894 899 937 953 981 995 1004 1007 1024 1097 1106 1129 1166 1182 1185 1204 1216 1235 1255 1260 1324 1376 1445 1461 1741 1766 1803 1886 2019 2167 2225 2228 2257 2294 2310 2334 2345 2355 2356 2531 2545 2564 2591 2596 2601 2674 2723 2737 2747 2910 2912 2919 2921 2960 2962 2977 2989 2992 3029 3089	68 83 index: 1 50 53 130 241 264 277 328 334 408 411 438 487 505 643 651 655 662 765 797 814 822 888 894 899 937 953 981 995 1004 1007 1024 1097 1106 1129 1166 1182 1185 1204 1216 1235 1255 1260 1324 1376 1445 1461 1741 1766 1803 1886 2019 2167 2225 2228 2257 2294 2310 2334 2345 2355 2356 2531 2545 2564 2591 2596 2601 2674 2723 2737 2747 2910 2912 2919 2921 2960 2962 2977 2989 2992 3029 3089
		68 83 sysname: A0AUM9 A2AGT9 A2AIM8 B1ART6 O35295 O35643 O54774 O88342 O88456 P08752 P09055 P12815 P18760 P21278 P45591 P46471 P46735-1 P47754 P57780 P61161 P61979-2 P62196 P68037 P68372 P70168 P84091 P97384 P99029-1 Q02053 Q03958 Q04736 Q05D44 Q3TFA5 Q3TH46 Q3TKZ1 Q3TX27 Q3U1J4 Q3U3L3 Q3U7X9 Q3UEB3-1 Q3UGE0 Q3UKJ7-1 Q3UKX8 Q4VA53-1 Q5SXR6 Q61598-1 Q61937 Q8BFY9-1 Q8BH57-1 Q8BL66 Q8C196 Q8K310 Q8…	68 83 sysname: A0AUM9 A2AGT9 A2AIM8 B1ART6 O35295 O35643 O54774 O88342 O88456 P08752 P09055 P12815 P18760 P21278 P45591 P46471 P46735-1 P47754 P57780 P61161 P61979-2 P62196 P68037 P68372 P70168 P84091 P97384 P99029-1 Q02053 Q03958 Q04736 Q05D44 Q3TFA5 Q3TH46 Q3TKZ1 Q3TX27 Q3U1J4 Q3U3L3 Q3U7X9 Q3UEB3-1 Q3UGE0 Q3UKJ7-1 Q3UKX8 Q4VA53-1 Q5SXR6 Q61598-1 Q61937 Q8BFY9-1 Q8BH57-1 Q8BL66 Q8C196 Q8K310 Q8…	68 83 sysname: A0AUM9 A2AGT9 A2AIM8 B1ART6 O35295 O35643 O54774 O88342 O88456 P08752 P09055 P12815 P18760 P21278 P45591 P46471 P46735-1 P47754 P57780 P61161 P61979-2 P62196 P68037 P68372 P70168 P84091 P97384 P99029-1 Q02053 Q03958 Q04736 Q05D44 Q3TFA5 Q3TH46 Q3TKZ1 Q3TX27 Q3U1J4 Q3U3L3 Q3U7X9 Q3UEB3-1 Q3UGE0 Q3UKJ7-1 Q3UKX8 Q4VA53-1 Q5SXR6 Q61598-1 Q61937 Q8BFY9-1 Q8BH57-1 Q8BL66 Q8C196 Q8K310 Q8…	68 83 sysname: A0AUM9 A2AGT9 A2AIM8 B1ART6 O35295 O35643 O54774 O88342 O88456 P08752 P09055 P12815 P18760 P21278 P45591 P46471 P46735-1 P47754 P57780 P61161 P61979-2 P62196 P68037 P68372 P70168 P84091 P97384 P99029-1 Q02053 Q03958 Q04736 Q05D44 Q3TFA5 Q3TH46 Q3TKZ1 Q3TX27 Q3U1J4 Q3U3L3 Q3U7X9 Q3UEB3-1 Q3UGE0 Q3UKJ7-1 Q3UKX8 Q4VA53-1 Q5SXR6 Q61598-1 Q61937 Q8BFY9-1 Q8BH57-1 Q8BL66 Q8C196 Q8K310 Q8…	68 83 sysname: A0AUM9 A2AGT9 A2AIM8 B1ART6 O35295 O35643 O54774 O88342 O88456 P08752 P09055 P12815 P18760 P21278 P45591 P46471 P46735-1 P47754 P57780 P61161 P61979-2 P62196 P68037 P68372 P70168 P84091 P97384 P99029-1 Q02053 Q03958 Q04736 Q05D44 Q3TFA5 Q3TH46 Q3TKZ1 Q3TX27 Q3U1J4 Q3U3L3 Q3U7X9 Q3UEB3-1 Q3UGE0 Q3UKJ7-1 Q3UKX8 Q4VA53-1 Q5SXR6 Q61598-1 Q61937 Q8BFY9-1 Q8BH57-1 Q8BL66 Q8C196 Q8K310 Q8…	68 83 sysname: A0AUM9 A2AGT9 A2AIM8 B1ART6 O35295 O35643 O54774 O88342 O88456 P08752 P09055 P12815 P18760 P21278 P45591 P46471 P46735-1 P47754 P57780 P61161 P61979-2 P62196 P68037 P68372 P70168 P84091 P97384 P99029-1 Q02053 Q03958 Q04736 Q05D44 Q3TFA5 Q3TH46 Q3TKZ1 Q3TX27 Q3U1J4 Q3U3L3 Q3U7X9 Q3UEB3-1 Q3UGE0 Q3UKJ7-1 Q3UKX8 Q4VA53-1 Q5SXR6 Q61598-1 Q61937 Q8BFY9-1 Q8BH57-1 Q8BL66 Q8C196 Q8K310 Q8…	68 83 sysname: A0AUM9 A2AGT9 A2AIM8 B1ART6 O35295 O35643 O54774 O88342 O88456 P08752 P09055 P12815 P18760 P21278 P45591 P46471 P46735-1 P47754 P57780 P61161 P61979-2 P62196 P68037 P68372 P70168 P84091 P97384 P99029-1 Q02053 Q03958 Q04736 Q05D44 Q3TFA5 Q3TH46 Q3TKZ1 Q3TX27 Q3U1J4 Q3U3L3 Q3U7X9 Q3UEB3-1 Q3UGE0 Q3UKJ7-1 Q3UKX8 Q4VA53-1 Q5SXR6 Q61598-1 Q61937 Q8BFY9-1 Q8BH57-1 Q8BL66 Q8C196 Q8K310 Q8…
70 77 index: 27 90 181 189 246 257 259 289 474 563 605 616 633 644 716 744 778 792 993 1035 1038 1053 1076 1198 1277 1325 1332 1350 1368 1389 1415 1422 1448 1476 1482 1530 1531 1549 1558 1608 1634 1649 1708 1769 1773 1791 1811 1863 1871 1911 1982 1989 2071 2159 2199 2246 2247 2316 2350 2365 2379 2380 2426 2487 2550 2559 2598 2611 2677 2759 2806 2836 2985 3039 3048 3060 3067	70 67 index: 27 90 189 246 257 289 474 563 605 616 633 716 744 778 792 993 1035 1038 1053 1076 1198 1277 1332 1368 1389 1415 1422 1448 1482 1531 1549 1558 1608 1634 1649 1708 1769 1773 1791 1811 1863 1871 1911 1982 1989 2071 2159 2199 2247 2316 2350 2365 2379 2380 2426 2487 2550 2559 2598 2677 2759 2806 2836 2985 3048 3060 3067	68 83 clusters:	68 83 clusters:	68 83 clusters:	68 83 clusters:	68 83 clusters:	68 83 clusters:	68 83 clusters:
70 77 sysname: A2A875 A2BFF9 B8JJ87 B9EIU1 O35345 O35465-2 O35551-6 O54988-1 P16546-1 P29351-2 P35700 P39054-1 P42669 P45700 P51660 P54823 P59242-2 P60843 Q01853 Q08943-2 Q0P678-1 Q1EQW1 Q3TAF0 Q3U679 Q3UNH3 Q4VAA2-1 Q52L67 Q5DTP7 Q5SSW2-1 Q60605-2 Q61081 Q61187 Q61656 Q62261-1 Q62376-1 Q64737-2 Q66JS6 Q6DFW4 Q6IRU5-2 Q6PGL7-1 Q6ZWY3 Q78ZM0 Q80W37 Q8BH69 Q8BHD7-2 Q8BJU2 Q8BMJ3 Q8BY87-1 Q8BZY3 Q8C…	70 67 sysname: A2A875 A2BFF9 B9EIU1 O35345 O35465-2 O54988-1 P16546-1 P29351-2 P35700 P39054-1 P42669 P51660 P54823 P59242-2 P60843 Q01853 Q08943-2 Q0P678-1 Q1EQW1 Q3TAF0 Q3U679 Q3UNH3 Q52L67 Q5SSW2-1 Q60605-2 Q61081 Q61187 Q61656 Q62376-1 Q66JS6 Q6DFW4 Q6IRU5-2 Q6PGL7-1 Q6ZWY3 Q78ZM0 Q80W37 Q8BH69 Q8BHD7-2 Q8BJU2 Q8BMJ3 Q8BY87-1 Q8BZY3 Q8C7C3 Q8JZZ5 Q8K0Z5 Q8R0X7 Q8VDD5 Q91VC3 Q91XE0-2 Q924M7 Q9…
70 77 clusters: 69 98;102 79 98;102 79 79 69 112 79 43 98 79 98;112 98;102;112 100 112 79 79 98;102	70 67 clusters: 79 79 100	69 35 index: 37 45 63 78 181 237 248 271 294 364 406 548 549 656 723 731 901 948 1158 1310 1312 1350 1555 1716 1899 1991 2066 2202 2377 2421 2773 2879 2882 2994 3082	69 35 index: 37 45 63 78 181 237 248 271 294 364 406 548 549 656 723 731 901 948 1158 1310 1312 1350 1555 1716 1899 1991 2066 2202 2377 2421 2773 2879 2882 2994 3082	69 35 index: 37 45 63 78 181 237 248 271 294 364 406 548 549 656 723 731 901 948 1158 1310 1312 1350 1555 1716 1899 1991 2066 2202 2377 2421 2773 2879 2882 2994 3082	69 35 index: 37 45 63 78 181 237 248 271 294 364 406 548 549 656 723 731 901 948 1158 1310 1312 1350 1555 1716 1899 1991 2066 2202 2377 2421 2773 2879 2882 2994 3082	69 35 index: 37 45 63 78 181 237 248 271 294 364 406 548 549 656 723 731 901 948 1158 1310 1312 1350 1555 1716 1899 1991 2066 2202 2377 2421 2773 2879 2882 2994 3082	69 35 index: 37 45 63 78 181 237 248 271 294 364 406 548 549 656 723 731 901 948 1158 1310 1312 1350 1555 1716 1899 1991 2066 2202 2377 2421 2773 2879 2882 2994 3082	69 35 index: 37 45 63 78 181 237 248 271 294 364 406 548 549 656 723 731 901 948 1158 1310 1312 1350 1555 1716 1899 1991 2066 2202 2377 2421 2773 2879 2882 2994 3082
		69 35 sysname: A2ABY3 A2AEM2 A2AMV3 A2ASS6-1 B8JJ87 O35215 O35381 O35943 O55060 P00329 P08228 P28271 P28352 P46737-1 P52196 P53395 P70195 P97364 Q3TVZ1 Q3V1Y2 Q3V2D0 Q5DTP7 Q6GTP5 Q80X81 Q8C5H8-1 Q8K157 Q8R0J8 Q91VH6 Q99L43 Q99PG0 Q9DCM2 Q9JK38 Q9JK81 Q9R1P3 Q9Z2U1	69 35 sysname: A2ABY3 A2AEM2 A2AMV3 A2ASS6-1 B8JJ87 O35215 O35381 O35943 O55060 P00329 P08228 P28271 P28352 P46737-1 P52196 P53395 P70195 P97364 Q3TVZ1 Q3V1Y2 Q3V2D0 Q5DTP7 Q6GTP5 Q80X81 Q8C5H8-1 Q8K157 Q8R0J8 Q91VH6 Q99L43 Q99PG0 Q9DCM2 Q9JK38 Q9JK81 Q9R1P3 Q9Z2U1	69 35 sysname: A2ABY3 A2AEM2 A2AMV3 A2ASS6-1 B8JJ87 O35215 O35381 O35943 O55060 P00329 P08228 P28271 P28352 P46737-1 P52196 P53395 P70195 P97364 Q3TVZ1 Q3V1Y2 Q3V2D0 Q5DTP7 Q6GTP5 Q80X81 Q8C5H8-1 Q8K157 Q8R0J8 Q91VH6 Q99L43 Q99PG0 Q9DCM2 Q9JK38 Q9JK81 Q9R1P3 Q9Z2U1	69 35 sysname: A2ABY3 A2AEM2 A2AMV3 A2ASS6-1 B8JJ87 O35215 O35381 O35943 O55060 P00329 P08228 P28271 P28352 P46737-1 P52196 P53395 P70195 P97364 Q3TVZ1 Q3V1Y2 Q3V2D0 Q5DTP7 Q6GTP5 Q80X81 Q8C5H8-1 Q8K157 Q8R0J8 Q91VH6 Q99L43 Q99PG0 Q9DCM2 Q9JK38 Q9JK81 Q9R1P3 Q9Z2U1	69 35 sysname: A2ABY3 A2AEM2 A2AMV3 A2ASS6-1 B8JJ87 O35215 O35381 O35943 O55060 P00329 P08228 P28271 P28352 P46737-1 P52196 P53395 P70195 P97364 Q3TVZ1 Q3V1Y2 Q3V2D0 Q5DTP7 Q6GTP5 Q80X81 Q8C5H8-1 Q8K157 Q8R0J8 Q91VH6 Q99L43 Q99PG0 Q9DCM2 Q9JK38 Q9JK81 Q9R1P3 Q9Z2U1	69 35 sysname: A2ABY3 A2AEM2 A2AMV3 A2ASS6-1 B8JJ87 O35215 O35381 O35943 O55060 P00329 P08228 P28271 P28352 P46737-1 P52196 P53395 P70195 P97364 Q3TVZ1 Q3V1Y2 Q3V2D0 Q5DTP7 Q6GTP5 Q80X81 Q8C5H8-1 Q8K157 Q8R0J8 Q91VH6 Q99L43 Q99PG0 Q9DCM2 Q9JK38 Q9JK81 Q9R1P3 Q9Z2U1	69 35 sysname: A2ABY3 A2AEM2 A2AMV3 A2ASS6-1 B8JJ87 O35215 O35381 O35943 O55060 P00329 P08228 P28271 P28352 P46737-1 P52196 P53395 P70195 P97364 Q3TVZ1 Q3V1Y2 Q3V2D0 Q5DTP7 Q6GTP5 Q80X81 Q8C5H8-1 Q8K157 Q8R0J8 Q91VH6 Q99L43 Q99PG0 Q9DCM2 Q9JK38 Q9JK81 Q9R1P3 Q9Z2U1
71 64 index: 3 25 40 82 183 222 366 409 482 519 533 620 652 654 760 779 794 914 932 1042 1138 1186 1372 1421 1430 1471 1472 1501 1603 1623 1729 1735 1830 1852 1926 1951 2034 2046 2119 2145 2191 2324 2335 2381 2390 2437 2521 2539 2541 2636 2702 2715 2771 2794 2809 2865 2884 2922 2939 2944 2949 3009 3068 3081	71 54 index: 3 25 40 82 183 222 366 482 519 533 620 652 779 794 914 932 1042 1138 1186 1372 1421 1471 1472 1501 1603 1623 1729 1735 1830 1852 1951 2034 2046 2119 2191 2324 2335 2381 2390 2437 2521 2539 2636 2702 2715 2771 2794 2884 2922 2939 2944 2949 3009 3081	69 35 clusters:	69 35 clusters:	69 35 clusters:	69 35 clusters:	69 35 clusters:	69 35 clusters:	69 35 clusters:
71 64 sysname: A0JLM6 A2A841 A2AD18 A2AUD5 B8JJL8 O09061 P00493 P08775 P17751 P24456 P26231 P40124 P46638 P46664 P56812 P59325 P61027 P70441-1 P83940 Q11011 Q3TN39 Q3U3X7 Q5SW19-1 Q61176 Q61316 Q62159 Q62165 Q63932 Q6PF93-1 Q6ZQ38 Q80YV2-1 Q811D0-3 Q8BT60 Q8BWQ6-1 Q8CC86 Q8CGB9 Q8K4L3 Q8QZY2-1 Q8R5L1 Q8VCM8 Q91V41 Q93092 Q99JI6 Q99LB2 Q99LF4 Q9CPV4-1 Q9CRB3 Q9CWJ9 Q9CWK8 Q9D2M8-1 Q9D906 Q9DB05 Q9…	71 54 sysname: A0JLM6 A2A841 A2AD18 A2AUD5 B8JJL8 O09061 P00493 P17751 P24456 P26231 P40124 P46638 P59325 P61027 P70441-1 P83940 Q11011 Q3TN39 Q3U3X7 Q5SW19-1 Q61176 Q62159 Q62165 Q63932 Q6PF93-1 Q6ZQ38 Q80YV2-1 Q811D0-3 Q8BT60 Q8BWQ6-1 Q8CGB9 Q8K4L3 Q8QZY2-1 Q8R5L1 Q91V41 Q93092 Q99JI6 Q99LB2 Q99LF4 Q9CPV4-1 Q9CRB3 Q9CWJ9 Q9D2M8-1 Q9D906 Q9DB05 Q9DCK3 Q9EP69 Q9JKB1 Q9QUR6 Q9QXY6 Q9QY76 Q9QYG0-1 …
71 64 clusters: 79 79 79 76;87 79 79 79 79 76;87 86 76;87 79 79 79 79 79 87 79 79 79 52 79 79 79 76 79 79 86 79 79 79 79 87 79 79;100 76 86 79 79 79 79 79 87 79	71 54 clusters: 87 79 79 79 79 79	70 65 index: 27 90 189 246 257 474 563 605 616 633 716 744 778 792 993 1035 1053 1076 1198 1277 1332 1368 1389 1415 1422 1448 1482 1531 1549 1558 1608 1634 1649 1708 1769 1773 1791 1811 1863 1871 1911 1982 1989 2071 2159 2199 2247 2316 2350 2365 2379 2380 2426 2487 2550 2559 2598 2677 2759 2806 2836 2985 3048 3060 3067	70 65 index: 27 90 189 246 257 474 563 605 616 633 716 744 778 792 993 1035 1053 1076 1198 1277 1332 1368 1389 1415 1422 1448 1482 1531 1549 1558 1608 1634 1649 1708 1769 1773 1791 1811 1863 1871 1911 1982 1989 2071 2159 2199 2247 2316 2350 2365 2379 2380 2426 2487 2550 2559 2598 2677 2759 2806 2836 2985 3048 3060 3067	70 65 index: 27 90 189 246 257 474 563 605 616 633 716 744 778 792 993 1035 1053 1076 1198 1277 1332 1368 1389 1415 1422 1448 1482 1531 1549 1558 1608 1634 1649 1708 1769 1773 1791 1811 1863 1871 1911 1982 1989 2071 2159 2199 2247 2316 2350 2365 2379 2380 2426 2487 2550 2559 2598 2677 2759 2806 2836 2985 3048 3060 3067	70 65 index: 27 90 189 246 257 474 563 605 616 633 716 744 778 792 993 1035 1053 1076 1198 1277 1332 1368 1389 1415 1422 1448 1482 1531 1549 1558 1608 1634 1649 1708 1769 1773 1791 1811 1863 1871 1911 1982 1989 2071 2159 2199 2247 2316 2350 2365 2379 2380 2426 2487 2550 2559 2598 2677 2759 2806 2836 2985 3048 3060 3067	70 65 index: 27 90 189 246 257 474 563 605 616 633 716 744 778 792 993 1035 1053 1076 1198 1277 1332 1368 1389 1415 1422 1448 1482 1531 1549 1558 1608 1634 1649 1708 1769 1773 1791 1811 1863 1871 1911 1982 1989 2071 2159 2199 2247 2316 2350 2365 2379 2380 2426 2487 2550 2559 2598 2677 2759 2806 2836 2985 3048 3060 3067	70 65 index: 27 90 189 246 257 474 563 605 616 633 716 744 778 792 993 1035 1053 1076 1198 1277 1332 1368 1389 1415 1422 1448 1482 1531 1549 1558 1608 1634 1649 1708 1769 1773 1791 1811 1863 1871 1911 1982 1989 2071 2159 2199 2247 2316 2350 2365 2379 2380 2426 2487 2550 2559 2598 2677 2759 2806 2836 2985 3048 3060 3067	70 65 index: 27 90 189 246 257 474 563 605 616 633 716 744 778 792 993 1035 1053 1076 1198 1277 1332 1368 1389 1415 1422 1448 1482 1531 1549 1558 1608 1634 1649 1708 1769 1773 1791 1811 1863 1871 1911 1982 1989 2071 2159 2199 2247 2316 2350 2365 2379 2380 2426 2487 2550 2559 2598 2677 2759 2806 2836 2985 3048 3060 3067
		70 65 sysname: A2A875 A2BFF9 B9EIU1 O35345 O35465-2 P16546-1 P29351-2 P35700 P39054-1 P42669 P51660 P54823 P59242-2 P60843 Q01853 Q08943-2 Q1EQW1 Q3TAF0 Q3U679 Q3UNH3 Q52L67 Q5SSW2-1 Q60605-2 Q61081 Q61187 Q61656 Q62376-1 Q66JS6 Q6DFW4 Q6IRU5-2 Q6PGL7-1 Q6ZWY3 Q78ZM0 Q80W37 Q8BH69 Q8BHD7-2 Q8BJU2 Q8BMJ3 Q8BY87-1 Q8BZY3 Q8C7C3 Q8JZZ5 Q8K0Z5 Q8R0X7 Q8VDD5 Q91VC3 Q91XE0-2 Q924M7 Q99K48-1 Q99KN2 Q99L…	70 65 sysname: A2A875 A2BFF9 B9EIU1 O35345 O35465-2 P16546-1 P29351-2 P35700 P39054-1 P42669 P51660 P54823 P59242-2 P60843 Q01853 Q08943-2 Q1EQW1 Q3TAF0 Q3U679 Q3UNH3 Q52L67 Q5SSW2-1 Q60605-2 Q61081 Q61187 Q61656 Q62376-1 Q66JS6 Q6DFW4 Q6IRU5-2 Q6PGL7-1 Q6ZWY3 Q78ZM0 Q80W37 Q8BH69 Q8BHD7-2 Q8BJU2 Q8BMJ3 Q8BY87-1 Q8BZY3 Q8C7C3 Q8JZZ5 Q8K0Z5 Q8R0X7 Q8VDD5 Q91VC3 Q91XE0-2 Q924M7 Q99K48-1 Q99KN2 Q99L…	70 65 sysname: A2A875 A2BFF9 B9EIU1 O35345 O35465-2 P16546-1 P29351-2 P35700 P39054-1 P42669 P51660 P54823 P59242-2 P60843 Q01853 Q08943-2 Q1EQW1 Q3TAF0 Q3U679 Q3UNH3 Q52L67 Q5SSW2-1 Q60605-2 Q61081 Q61187 Q61656 Q62376-1 Q66JS6 Q6DFW4 Q6IRU5-2 Q6PGL7-1 Q6ZWY3 Q78ZM0 Q80W37 Q8BH69 Q8BHD7-2 Q8BJU2 Q8BMJ3 Q8BY87-1 Q8BZY3 Q8C7C3 Q8JZZ5 Q8K0Z5 Q8R0X7 Q8VDD5 Q91VC3 Q91XE0-2 Q924M7 Q99K48-1 Q99KN2 Q99L…	70 65 sysname: A2A875 A2BFF9 B9EIU1 O35345 O35465-2 P16546-1 P29351-2 P35700 P39054-1 P42669 P51660 P54823 P59242-2 P60843 Q01853 Q08943-2 Q1EQW1 Q3TAF0 Q3U679 Q3UNH3 Q52L67 Q5SSW2-1 Q60605-2 Q61081 Q61187 Q61656 Q62376-1 Q66JS6 Q6DFW4 Q6IRU5-2 Q6PGL7-1 Q6ZWY3 Q78ZM0 Q80W37 Q8BH69 Q8BHD7-2 Q8BJU2 Q8BMJ3 Q8BY87-1 Q8BZY3 Q8C7C3 Q8JZZ5 Q8K0Z5 Q8R0X7 Q8VDD5 Q91VC3 Q91XE0-2 Q924M7 Q99K48-1 Q99KN2 Q99L…	70 65 sysname: A2A875 A2BFF9 B9EIU1 O35345 O35465-2 P16546-1 P29351-2 P35700 P39054-1 P42669 P51660 P54823 P59242-2 P60843 Q01853 Q08943-2 Q1EQW1 Q3TAF0 Q3U679 Q3UNH3 Q52L67 Q5SSW2-1 Q60605-2 Q61081 Q61187 Q61656 Q62376-1 Q66JS6 Q6DFW4 Q6IRU5-2 Q6PGL7-1 Q6ZWY3 Q78ZM0 Q80W37 Q8BH69 Q8BHD7-2 Q8BJU2 Q8BMJ3 Q8BY87-1 Q8BZY3 Q8C7C3 Q8JZZ5 Q8K0Z5 Q8R0X7 Q8VDD5 Q91VC3 Q91XE0-2 Q924M7 Q99K48-1 Q99KN2 Q99L…	70 65 sysname: A2A875 A2BFF9 B9EIU1 O35345 O35465-2 P16546-1 P29351-2 P35700 P39054-1 P42669 P51660 P54823 P59242-2 P60843 Q01853 Q08943-2 Q1EQW1 Q3TAF0 Q3U679 Q3UNH3 Q52L67 Q5SSW2-1 Q60605-2 Q61081 Q61187 Q61656 Q62376-1 Q66JS6 Q6DFW4 Q6IRU5-2 Q6PGL7-1 Q6ZWY3 Q78ZM0 Q80W37 Q8BH69 Q8BHD7-2 Q8BJU2 Q8BMJ3 Q8BY87-1 Q8BZY3 Q8C7C3 Q8JZZ5 Q8K0Z5 Q8R0X7 Q8VDD5 Q91VC3 Q91XE0-2 Q924M7 Q99K48-1 Q99KN2 Q99L…	70 65 sysname: A2A875 A2BFF9 B9EIU1 O35345 O35465-2 P16546-1 P29351-2 P35700 P39054-1 P42669 P51660 P54823 P59242-2 P60843 Q01853 Q08943-2 Q1EQW1 Q3TAF0 Q3U679 Q3UNH3 Q52L67 Q5SSW2-1 Q60605-2 Q61081 Q61187 Q61656 Q62376-1 Q66JS6 Q6DFW4 Q6IRU5-2 Q6PGL7-1 Q6ZWY3 Q78ZM0 Q80W37 Q8BH69 Q8BHD7-2 Q8BJU2 Q8BMJ3 Q8BY87-1 Q8BZY3 Q8C7C3 Q8JZZ5 Q8K0Z5 Q8R0X7 Q8VDD5 Q91VC3 Q91XE0-2 Q924M7 Q99K48-1 Q99KN2 Q99L…
72 26 index: 67 124 131 213 214 385 418 630 631 730 733 746 983 1136 1307 1604 1679 1942 2021 2189 2227 2582 2685 2753 2979 2999	72 22 index: 67 124 131 213 214 385 630 631 730 733 746 983 1136 1307 1604 1679 1942 2021 2189 2227 2582 2999	70 65 clusters:	70 65 clusters:	70 65 clusters:	70 65 clusters:	70 65 clusters:	70 65 clusters:	70 65 clusters:
72 26 sysname: A2API8 B0LAE1 B1ARU4 O08705 O08738 P05201 P10107 P42232 P42337 P52840 P53808 P54923 Q00612 Q3TMH2 Q3V1L4 Q6PG83 Q7TSV4 Q8CFA2 Q8K370 Q91V12-1 Q91WP6 Q9CZD3 Q9D883 Q9DBT9 Q9R0M5-1 Q9R1T4-1	72 22 sysname: A2API8 B0LAE1 B1ARU4 O08705 O08738 P05201 P42232 P42337 P52840 P53808 P54923 Q00612 Q3TMH2 Q3V1L4 Q6PG83 Q7TSV4 Q8CFA2 Q8K370 Q91V12-1 Q91WP6 Q9CZD3 Q9R1T4-1
72 26 clusters: 63;75 82 53 63;75 51 63;75	72 22 clusters:	71 53 index: 3 25 40 82 183 222 366 482 519 533 620 652 794 914 932 1042 1138 1186 1372 1421 1471 1472 1501 1603 1623 1729 1735 1830 1852 1951 2034 2046 2119 2191 2324 2335 2381 2390 2437 2521 2539 2636 2702 2715 2771 2794 2884 2922 2939 2944 2949 3009 3081	71 53 index: 3 25 40 82 183 222 366 482 519 533 620 652 794 914 932 1042 1138 1186 1372 1421 1471 1472 1501 1603 1623 1729 1735 1830 1852 1951 2034 2046 2119 2191 2324 2335 2381 2390 2437 2521 2539 2636 2702 2715 2771 2794 2884 2922 2939 2944 2949 3009 3081	71 53 index: 3 25 40 82 183 222 366 482 519 533 620 652 794 914 932 1042 1138 1186 1372 1421 1471 1472 1501 1603 1623 1729 1735 1830 1852 1951 2034 2046 2119 2191 2324 2335 2381 2390 2437 2521 2539 2636 2702 2715 2771 2794 2884 2922 2939 2944 2949 3009 3081	71 53 index: 3 25 40 82 183 222 366 482 519 533 620 652 794 914 932 1042 1138 1186 1372 1421 1471 1472 1501 1603 1623 1729 1735 1830 1852 1951 2034 2046 2119 2191 2324 2335 2381 2390 2437 2521 2539 2636 2702 2715 2771 2794 2884 2922 2939 2944 2949 3009 3081	71 53 index: 3 25 40 82 183 222 366 482 519 533 620 652 794 914 932 1042 1138 1186 1372 1421 1471 1472 1501 1603 1623 1729 1735 1830 1852 1951 2034 2046 2119 2191 2324 2335 2381 2390 2437 2521 2539 2636 2702 2715 2771 2794 2884 2922 2939 2944 2949 3009 3081	71 53 index: 3 25 40 82 183 222 366 482 519 533 620 652 794 914 932 1042 1138 1186 1372 1421 1471 1472 1501 1603 1623 1729 1735 1830 1852 1951 2034 2046 2119 2191 2324 2335 2381 2390 2437 2521 2539 2636 2702 2715 2771 2794 2884 2922 2939 2944 2949 3009 3081	71 53 index: 3 25 40 82 183 222 366 482 519 533 620 652 794 914 932 1042 1138 1186 1372 1421 1471 1472 1501 1603 1623 1729 1735 1830 1852 1951 2034 2046 2119 2191 2324 2335 2381 2390 2437 2521 2539 2636 2702 2715 2771 2794 2884 2922 2939 2944 2949 3009 3081
		71 53 sysname: A0JLM6 A2A841 A2AD18 A2AUD5 B8JJL8 O09061 P00493 P17751 P24456 P26231 P40124 P46638 P61027 P70441-1 P83940 Q11011 Q3TN39 Q3U3X7 Q5SW19-1 Q61176 Q62159 Q62165 Q63932 Q6PF93-1 Q6ZQ38 Q80YV2-1 Q811D0-3 Q8BT60 Q8BWQ6-1 Q8CGB9 Q8K4L3 Q8QZY2-1 Q8R5L1 Q91V41 Q93092 Q99JI6 Q99LB2 Q99LF4 Q9CPV4-1 Q9CRB3 Q9CWJ9 Q9D2M8-1 Q9D906 Q9DB05 Q9DCK3 Q9EP69 Q9JKB1 Q9QUR6 Q9QXY6 Q9QY76 Q9QYG0-1 Q9WTX5 …	71 53 sysname: A0JLM6 A2A841 A2AD18 A2AUD5 B8JJL8 O09061 P00493 P17751 P24456 P26231 P40124 P46638 P61027 P70441-1 P83940 Q11011 Q3TN39 Q3U3X7 Q5SW19-1 Q61176 Q62159 Q62165 Q63932 Q6PF93-1 Q6ZQ38 Q80YV2-1 Q811D0-3 Q8BT60 Q8BWQ6-1 Q8CGB9 Q8K4L3 Q8QZY2-1 Q8R5L1 Q91V41 Q93092 Q99JI6 Q99LB2 Q99LF4 Q9CPV4-1 Q9CRB3 Q9CWJ9 Q9D2M8-1 Q9D906 Q9DB05 Q9DCK3 Q9EP69 Q9JKB1 Q9QUR6 Q9QXY6 Q9QY76 Q9QYG0-1 Q9WTX5 …	71 53 sysname: A0JLM6 A2A841 A2AD18 A2AUD5 B8JJL8 O09061 P00493 P17751 P24456 P26231 P40124 P46638 P61027 P70441-1 P83940 Q11011 Q3TN39 Q3U3X7 Q5SW19-1 Q61176 Q62159 Q62165 Q63932 Q6PF93-1 Q6ZQ38 Q80YV2-1 Q811D0-3 Q8BT60 Q8BWQ6-1 Q8CGB9 Q8K4L3 Q8QZY2-1 Q8R5L1 Q91V41 Q93092 Q99JI6 Q99LB2 Q99LF4 Q9CPV4-1 Q9CRB3 Q9CWJ9 Q9D2M8-1 Q9D906 Q9DB05 Q9DCK3 Q9EP69 Q9JKB1 Q9QUR6 Q9QXY6 Q9QY76 Q9QYG0-1 Q9WTX5 …	71 53 sysname: A0JLM6 A2A841 A2AD18 A2AUD5 B8JJL8 O09061 P00493 P17751 P24456 P26231 P40124 P46638 P61027 P70441-1 P83940 Q11011 Q3TN39 Q3U3X7 Q5SW19-1 Q61176 Q62159 Q62165 Q63932 Q6PF93-1 Q6ZQ38 Q80YV2-1 Q811D0-3 Q8BT60 Q8BWQ6-1 Q8CGB9 Q8K4L3 Q8QZY2-1 Q8R5L1 Q91V41 Q93092 Q99JI6 Q99LB2 Q99LF4 Q9CPV4-1 Q9CRB3 Q9CWJ9 Q9D2M8-1 Q9D906 Q9DB05 Q9DCK3 Q9EP69 Q9JKB1 Q9QUR6 Q9QXY6 Q9QY76 Q9QYG0-1 Q9WTX5 …	71 53 sysname: A0JLM6 A2A841 A2AD18 A2AUD5 B8JJL8 O09061 P00493 P17751 P24456 P26231 P40124 P46638 P61027 P70441-1 P83940 Q11011 Q3TN39 Q3U3X7 Q5SW19-1 Q61176 Q62159 Q62165 Q63932 Q6PF93-1 Q6ZQ38 Q80YV2-1 Q811D0-3 Q8BT60 Q8BWQ6-1 Q8CGB9 Q8K4L3 Q8QZY2-1 Q8R5L1 Q91V41 Q93092 Q99JI6 Q99LB2 Q99LF4 Q9CPV4-1 Q9CRB3 Q9CWJ9 Q9D2M8-1 Q9D906 Q9DB05 Q9DCK3 Q9EP69 Q9JKB1 Q9QUR6 Q9QXY6 Q9QY76 Q9QYG0-1 Q9WTX5 …	71 53 sysname: A0JLM6 A2A841 A2AD18 A2AUD5 B8JJL8 O09061 P00493 P17751 P24456 P26231 P40124 P46638 P61027 P70441-1 P83940 Q11011 Q3TN39 Q3U3X7 Q5SW19-1 Q61176 Q62159 Q62165 Q63932 Q6PF93-1 Q6ZQ38 Q80YV2-1 Q811D0-3 Q8BT60 Q8BWQ6-1 Q8CGB9 Q8K4L3 Q8QZY2-1 Q8R5L1 Q91V41 Q93092 Q99JI6 Q99LB2 Q99LF4 Q9CPV4-1 Q9CRB3 Q9CWJ9 Q9D2M8-1 Q9D906 Q9DB05 Q9DCK3 Q9EP69 Q9JKB1 Q9QUR6 Q9QXY6 Q9QY76 Q9QYG0-1 Q9WTX5 …	71 53 sysname: A0JLM6 A2A841 A2AD18 A2AUD5 B8JJL8 O09061 P00493 P17751 P24456 P26231 P40124 P46638 P61027 P70441-1 P83940 Q11011 Q3TN39 Q3U3X7 Q5SW19-1 Q61176 Q62159 Q62165 Q63932 Q6PF93-1 Q6ZQ38 Q80YV2-1 Q811D0-3 Q8BT60 Q8BWQ6-1 Q8CGB9 Q8K4L3 Q8QZY2-1 Q8R5L1 Q91V41 Q93092 Q99JI6 Q99LB2 Q99LF4 Q9CPV4-1 Q9CRB3 Q9CWJ9 Q9D2M8-1 Q9D906 Q9DB05 Q9DCK3 Q9EP69 Q9JKB1 Q9QUR6 Q9QXY6 Q9QY76 Q9QYG0-1 Q9WTX5 …
73 57 index: 15 39 244 416 466 512 521 536 690 740 757 762 796 812 817 871 879 895 921 1161 1164 1392 1403 1406 1459 1486 1527 1573 1578 1626 1650 1737 1781 1850 1893 1969 1987 1998 2064 2084 2184 2197 2297 2337 2370 2447 2534 2549 2575 2623 2640 2668 2740 2867 2889 3037 3080	73 53 index: 244 416 466 512 521 536 690 740 757 762 796 812 817 871 879 895 921 1161 1164 1392 1403 1459 1486 1527 1573 1578 1626 1650 1737 1781 1850 1893 1969 1987 1998 2064 2084 2184 2197 2297 2337 2370 2447 2534 2549 2623 2640 2668 2740 2867 2889 3037 3080	71 53 clusters:	71 53 clusters:	71 53 clusters:	71 53 clusters:	71 53 clusters:	71 53 clusters:	71 53 clusters:
73 57 sysname: A2A430 A2AC46 O35343 P09671 P15864 P23198 P24527 P26369 P49442 P54728 P56399 P56959 P61089 P61967 P62075 P63038-1 P63242 P68373 P80314 Q3TW93 Q3TWM9 Q60668-1 Q60866-1 Q60931 Q61830 Q62417-1 Q64727 Q6P2K6-1 Q6P5F9 Q6ZQB6-1 Q791V5 Q8BFR5-1 Q8BIJ6 Q8BWP5 Q8C2Q3-1 Q8CIB5 Q8K0D5 Q8K1M6-3 Q8R0H9 Q8R1S0 Q8VI36-1 Q91VA6 Q921S7 Q99JR1 Q99KR7 Q9CQ40 Q9CW42 Q9CX86 Q9CZ03 Q9D1H6 Q9D3D9 Q9D7B6 …	73 53 sysname: O35343 P09671 P15864 P23198 P24527 P26369 P49442 P54728 P56399 P56959 P61089 P61967 P62075 P63038-1 P63242 P68373 P80314 Q3TW93 Q3TWM9 Q60668-1 Q60866-1 Q61830 Q62417-1 Q64727 Q6P2K6-1 Q6P5F9 Q6ZQB6-1 Q791V5 Q8BFR5-1 Q8BIJ6 Q8BWP5 Q8C2Q3-1 Q8CIB5 Q8K0D5 Q8K1M6-3 Q8R0H9 Q8R1S0 Q8VI36-1 Q91VA6 Q921S7 Q99JR1 Q99KR7 Q9CQ40 Q9CW42 Q9CX86 Q9D1H6 Q9D3D9 Q9D7B6 Q9DBJ1 Q9JIW9 Q9JKV1 Q9WVJ2-…
73 57 clusters: 62 92;109;110 65;95 95 62 81 81 65;95 81 39 81 62 39 62 62 78;81 81 62 62 39 39 81 62 65;95 81 81	73 53 clusters: 65;95 62 81 81 81 39 81 39 62 62 81 81 62 62 81 81 81	72 22 index: 67 124 131 213 214 385 630 631 730 733 746 983 1136 1307 1604 1679 1942 2021 2189 2227 2582 2999	72 22 index: 67 124 131 213 214 385 630 631 730 733 746 983 1136 1307 1604 1679 1942 2021 2189 2227 2582 2999	72 22 index: 67 124 131 213 214 385 630 631 730 733 746 983 1136 1307 1604 1679 1942 2021 2189 2227 2582 2999	72 22 index: 67 124 131 213 214 385 630 631 730 733 746 983 1136 1307 1604 1679 1942 2021 2189 2227 2582 2999	72 22 index: 67 124 131 213 214 385 630 631 730 733 746 983 1136 1307 1604 1679 1942 2021 2189 2227 2582 2999	72 22 index: 67 124 131 213 214 385 630 631 730 733 746 983 1136 1307 1604 1679 1942 2021 2189 2227 2582 2999	72 22 index: 67 124 131 213 214 385 630 631 730 733 746 983 1136 1307 1604 1679 1942 2021 2189 2227 2582 2999
		72 22 sysname: A2API8 B0LAE1 B1ARU4 O08705 O08738 P05201 P42232 P42337 P52840 P53808 P54923 Q00612 Q3TMH2 Q3V1L4 Q6PG83 Q7TSV4 Q8CFA2 Q8K370 Q91V12-1 Q91WP6 Q9CZD3 Q9R1T4-1	72 22 sysname: A2API8 B0LAE1 B1ARU4 O08705 O08738 P05201 P42232 P42337 P52840 P53808 P54923 Q00612 Q3TMH2 Q3V1L4 Q6PG83 Q7TSV4 Q8CFA2 Q8K370 Q91V12-1 Q91WP6 Q9CZD3 Q9R1T4-1	72 22 sysname: A2API8 B0LAE1 B1ARU4 O08705 O08738 P05201 P42232 P42337 P52840 P53808 P54923 Q00612 Q3TMH2 Q3V1L4 Q6PG83 Q7TSV4 Q8CFA2 Q8K370 Q91V12-1 Q91WP6 Q9CZD3 Q9R1T4-1	72 22 sysname: A2API8 B0LAE1 B1ARU4 O08705 O08738 P05201 P42232 P42337 P52840 P53808 P54923 Q00612 Q3TMH2 Q3V1L4 Q6PG83 Q7TSV4 Q8CFA2 Q8K370 Q91V12-1 Q91WP6 Q9CZD3 Q9R1T4-1	72 22 sysname: A2API8 B0LAE1 B1ARU4 O08705 O08738 P05201 P42232 P42337 P52840 P53808 P54923 Q00612 Q3TMH2 Q3V1L4 Q6PG83 Q7TSV4 Q8CFA2 Q8K370 Q91V12-1 Q91WP6 Q9CZD3 Q9R1T4-1	72 22 sysname: A2API8 B0LAE1 B1ARU4 O08705 O08738 P05201 P42232 P42337 P52840 P53808 P54923 Q00612 Q3TMH2 Q3V1L4 Q6PG83 Q7TSV4 Q8CFA2 Q8K370 Q91V12-1 Q91WP6 Q9CZD3 Q9R1T4-1	72 22 sysname: A2API8 B0LAE1 B1ARU4 O08705 O08738 P05201 P42232 P42337 P52840 P53808 P54923 Q00612 Q3TMH2 Q3V1L4 Q6PG83 Q7TSV4 Q8CFA2 Q8K370 Q91V12-1 Q91WP6 Q9CZD3 Q9R1T4-1
74 52 index: 72 109 125 198 301 368 443 488 524 784 881 902 1028 1079 1147 1203 1248 1250 1305 1333 1351 1371 1380 1409 1410 1439 1458 1575 1617 1667 1715 1733 1782 1814 1846 1853 1896 1949 2012 2075 2101 2112 2330 2499 2568 2671 2763 2828 2870 3012 3043 3073	74 37 index: 72 109 125 198 784 881 902 1028 1079 1147 1203 1248 1250 1305 1333 1371 1409 1439 1458 1575 1617 1667 1733 1782 1814 1846 1853 1896 1949 2101 2112 2499 2671 2763 3012 3043 3073	72 22 clusters:	72 22 clusters:	72 22 clusters:	72 22 clusters:	72 22 clusters:	72 22 clusters:	72 22 clusters:
74 52 sysname: A2AQJ8 A6H630-1 B1AQR8 B9EKS2 O55201-1 P00920 P13541 P18826-2 P24668 P60060 P63260 P70206 Q07113 Q3TBW2 Q3TS19 Q3U7R2 Q3UJ04 Q3UJN9 Q3UZ39-1 Q542V3 Q5EBG8 Q5SV85-1 Q5U5Q9-1 Q60936-2 Q60953-1 Q61543 Q61823 Q6P4S6-1 Q6Y7W8-1 Q7TPM9 Q80X50-5 Q810I7 Q8BIJ7 Q8BMS4 Q8BVU5 Q8BWU8 Q8C3X4-1 Q8CG72-1 Q8K2I3 Q8R134 Q8R3H6 Q8R519 Q99J95-1 Q9CQW1 Q9CY66-1 Q9D7M1 Q9DC71 Q9ERG2 Q9JJA4 Q9WU28 Q9WV…	74 37 sysname: A2AQJ8 A6H630-1 B1AQR8 B9EKS2 P60060 P63260 P70206 Q07113 Q3TBW2 Q3TS19 Q3U7R2 Q3UJ04 Q3UJN9 Q3UZ39-1 Q542V3 Q5SV85-1 Q60936-2 Q61543 Q61823 Q6P4S6-1 Q6Y7W8-1 Q7TPM9 Q810I7 Q8BIJ7 Q8BMS4 Q8BVU5 Q8BWU8 Q8C3X4-1 Q8CG72-1 Q8R3H6 Q8R519 Q9CQW1 Q9D7M1 Q9DC71 Q9WU28 Q9WVQ5 Q9Z2D6-2
74 52 clusters: 36 94 36 94;107 82;94 94 82;94 94 94 94 94;107 31;36 94 94 94 94 94 36 94 55 82;94 94 94 36 94 94 94 94 94 93 94 94 31;36 94 94 94 94 94 94;107 36 46;94 94 94 94 82;94 94;107 94 94 94	74 37 clusters: 36 94 107 94 31 94 94 36 36 94 94 94 94 94 94 46 94 94 94	73 53 index: 244 416 466 512 521 536 690 740 757 762 796 812 817 871 879 895 921 1161 1164 1392 1403 1459 1486 1527 1573 1578 1626 1650 1737 1781 1850 1893 1969 1987 1998 2064 2084 2184 2197 2297 2337 2370 2447 2534 2549 2623 2640 2668 2740 2867 2889 3037 3080	73 53 index: 244 416 466 512 521 536 690 740 757 762 796 812 817 871 879 895 921 1161 1164 1392 1403 1459 1486 1527 1573 1578 1626 1650 1737 1781 1850 1893 1969 1987 1998 2064 2084 2184 2197 2297 2337 2370 2447 2534 2549 2623 2640 2668 2740 2867 2889 3037 3080	73 53 index: 244 416 466 512 521 536 690 740 757 762 796 812 817 871 879 895 921 1161 1164 1392 1403 1459 1486 1527 1573 1578 1626 1650 1737 1781 1850 1893 1969 1987 1998 2064 2084 2184 2197 2297 2337 2370 2447 2534 2549 2623 2640 2668 2740 2867 2889 3037 3080	73 53 index: 244 416 466 512 521 536 690 740 757 762 796 812 817 871 879 895 921 1161 1164 1392 1403 1459 1486 1527 1573 1578 1626 1650 1737 1781 1850 1893 1969 1987 1998 2064 2084 2184 2197 2297 2337 2370 2447 2534 2549 2623 2640 2668 2740 2867 2889 3037 3080	73 53 index: 244 416 466 512 521 536 690 740 757 762 796 812 817 871 879 895 921 1161 1164 1392 1403 1459 1486 1527 1573 1578 1626 1650 1737 1781 1850 1893 1969 1987 1998 2064 2084 2184 2197 2297 2337 2370 2447 2534 2549 2623 2640 2668 2740 2867 2889 3037 3080	73 53 index: 244 416 466 512 521 536 690 740 757 762 796 812 817 871 879 895 921 1161 1164 1392 1403 1459 1486 1527 1573 1578 1626 1650 1737 1781 1850 1893 1969 1987 1998 2064 2084 2184 2197 2297 2337 2370 2447 2534 2549 2623 2640 2668 2740 2867 2889 3037 3080	73 53 index: 244 416 466 512 521 536 690 740 757 762 796 812 817 871 879 895 921 1161 1164 1392 1403 1459 1486 1527 1573 1578 1626 1650 1737 1781 1850 1893 1969 1987 1998 2064 2084 2184 2197 2297 2337 2370 2447 2534 2549 2623 2640 2668 2740 2867 2889 3037 3080
		73 53 sysname: O35343 P09671 P15864 P23198 P24527 P26369 P49442 P54728 P56399 P56959 P61089 P61967 P62075 P63038-1 P63242 P68373 P80314 Q3TW93 Q3TWM9 Q60668-1 Q60866-1 Q61830 Q62417-1 Q64727 Q6P2K6-1 Q6P5F9 Q6ZQB6-1 Q791V5 Q8BFR5-1 Q8BIJ6 Q8BWP5 Q8C2Q3-1 Q8CIB5 Q8K0D5 Q8K1M6-3 Q8R0H9 Q8R1S0 Q8VI36-1 Q91VA6 Q921S7 Q99JR1 Q99KR7 Q9CQ40 Q9CW42 Q9CX86 Q9D1H6 Q9D3D9 Q9D7B6 Q9DBJ1 Q9JIW9 Q9JKV1 Q9WVJ2-…	73 53 sysname: O35343 P09671 P15864 P23198 P24527 P26369 P49442 P54728 P56399 P56959 P61089 P61967 P62075 P63038-1 P63242 P68373 P80314 Q3TW93 Q3TWM9 Q60668-1 Q60866-1 Q61830 Q62417-1 Q64727 Q6P2K6-1 Q6P5F9 Q6ZQB6-1 Q791V5 Q8BFR5-1 Q8BIJ6 Q8BWP5 Q8C2Q3-1 Q8CIB5 Q8K0D5 Q8K1M6-3 Q8R0H9 Q8R1S0 Q8VI36-1 Q91VA6 Q921S7 Q99JR1 Q99KR7 Q9CQ40 Q9CW42 Q9CX86 Q9D1H6 Q9D3D9 Q9D7B6 Q9DBJ1 Q9JIW9 Q9JKV1 Q9WVJ2-…	73 53 sysname: O35343 P09671 P15864 P23198 P24527 P26369 P49442 P54728 P56399 P56959 P61089 P61967 P62075 P63038-1 P63242 P68373 P80314 Q3TW93 Q3TWM9 Q60668-1 Q60866-1 Q61830 Q62417-1 Q64727 Q6P2K6-1 Q6P5F9 Q6ZQB6-1 Q791V5 Q8BFR5-1 Q8BIJ6 Q8BWP5 Q8C2Q3-1 Q8CIB5 Q8K0D5 Q8K1M6-3 Q8R0H9 Q8R1S0 Q8VI36-1 Q91VA6 Q921S7 Q99JR1 Q99KR7 Q9CQ40 Q9CW42 Q9CX86 Q9D1H6 Q9D3D9 Q9D7B6 Q9DBJ1 Q9JIW9 Q9JKV1 Q9WVJ2-…	73 53 sysname: O35343 P09671 P15864 P23198 P24527 P26369 P49442 P54728 P56399 P56959 P61089 P61967 P62075 P63038-1 P63242 P68373 P80314 Q3TW93 Q3TWM9 Q60668-1 Q60866-1 Q61830 Q62417-1 Q64727 Q6P2K6-1 Q6P5F9 Q6ZQB6-1 Q791V5 Q8BFR5-1 Q8BIJ6 Q8BWP5 Q8C2Q3-1 Q8CIB5 Q8K0D5 Q8K1M6-3 Q8R0H9 Q8R1S0 Q8VI36-1 Q91VA6 Q921S7 Q99JR1 Q99KR7 Q9CQ40 Q9CW42 Q9CX86 Q9D1H6 Q9D3D9 Q9D7B6 Q9DBJ1 Q9JIW9 Q9JKV1 Q9WVJ2-…	73 53 sysname: O35343 P09671 P15864 P23198 P24527 P26369 P49442 P54728 P56399 P56959 P61089 P61967 P62075 P63038-1 P63242 P68373 P80314 Q3TW93 Q3TWM9 Q60668-1 Q60866-1 Q61830 Q62417-1 Q64727 Q6P2K6-1 Q6P5F9 Q6ZQB6-1 Q791V5 Q8BFR5-1 Q8BIJ6 Q8BWP5 Q8C2Q3-1 Q8CIB5 Q8K0D5 Q8K1M6-3 Q8R0H9 Q8R1S0 Q8VI36-1 Q91VA6 Q921S7 Q99JR1 Q99KR7 Q9CQ40 Q9CW42 Q9CX86 Q9D1H6 Q9D3D9 Q9D7B6 Q9DBJ1 Q9JIW9 Q9JKV1 Q9WVJ2-…	73 53 sysname: O35343 P09671 P15864 P23198 P24527 P26369 P49442 P54728 P56399 P56959 P61089 P61967 P62075 P63038-1 P63242 P68373 P80314 Q3TW93 Q3TWM9 Q60668-1 Q60866-1 Q61830 Q62417-1 Q64727 Q6P2K6-1 Q6P5F9 Q6ZQB6-1 Q791V5 Q8BFR5-1 Q8BIJ6 Q8BWP5 Q8C2Q3-1 Q8CIB5 Q8K0D5 Q8K1M6-3 Q8R0H9 Q8R1S0 Q8VI36-1 Q91VA6 Q921S7 Q99JR1 Q99KR7 Q9CQ40 Q9CW42 Q9CX86 Q9D1H6 Q9D3D9 Q9D7B6 Q9DBJ1 Q9JIW9 Q9JKV1 Q9WVJ2-…	73 53 sysname: O35343 P09671 P15864 P23198 P24527 P26369 P49442 P54728 P56399 P56959 P61089 P61967 P62075 P63038-1 P63242 P68373 P80314 Q3TW93 Q3TWM9 Q60668-1 Q60866-1 Q61830 Q62417-1 Q64727 Q6P2K6-1 Q6P5F9 Q6ZQB6-1 Q791V5 Q8BFR5-1 Q8BIJ6 Q8BWP5 Q8C2Q3-1 Q8CIB5 Q8K0D5 Q8K1M6-3 Q8R0H9 Q8R1S0 Q8VI36-1 Q91VA6 Q921S7 Q99JR1 Q99KR7 Q9CQ40 Q9CW42 Q9CX86 Q9D1H6 Q9D3D9 Q9D7B6 Q9DBJ1 Q9JIW9 Q9JKV1 Q9WVJ2-…
75 66 index: 129 171 173 269 280 288 295 323 397 418 460 501 514 559 571 590 615 635 714 841 869 885 955 1075 1145 1251 1303 1315 1336 1352 1455 1491 1509 1514 1566 1590 1652 1672 1697 1746 1747 1751 1890 1894 1984 1994 1996 2030 2035 2092 2169 2271 2278 2488 2491 2505 2536 2641 2685 2701 2841 2877 2934 2945 2967 2979	75 50 index: 129 173 280 288 323 397 501 514 559 571 615 635 714 841 885 1075 1251 1315 1352 1455 1491 1566 1590 1652 1672 1697 1746 1747 1751 1890 1894 1984 1994 1996 2030 2035 2092 2169 2271 2278 2488 2505 2536 2641 2701 2841 2877 2934 2945 2967	73 53 clusters: 81 81 81 81 81	73 53 clusters:	73 53 clusters:	73 53 clusters:	73 53 clusters:	73 53 clusters:	73 53 clusters:
75 66 sysname: B1ARB3 B6CI26 B7FAV0 O35901 O54879 O54984 O55106 O70570 P07742 P10107 P15105 P20152 P23589 P28700 P31001 P34927 P39039-2 P42925 P51655 P62748 P63028 P63330 P97449 Q3TA69 Q3TQJ3 Q3UJU9 Q3UYV9 Q3V3R4 Q569X9 Q5EG47 Q61735-2 Q62433 Q64261 Q64378 Q6NVE8-1 Q6PAV2-1 Q7TMB8-1 Q7TQG1 Q80UG2 Q8BG51-4 Q8BG67-2 Q8BGC4 Q8C243 Q8C2Q7 Q8K019-1 Q8K194-2 Q8K1J6-1 Q8K440-1 Q8K4R4-1 Q8R2Y0-1 Q8VDQ1-1…	75 50 sysname: B1ARB3 B7FAV0 O54879 O54984 O70570 P07742 P20152 P23589 P28700 P31001 P39039-2 P42925 P51655 P62748 P63330 Q3TA69 Q3UJU9 Q3V3R4 Q5EG47 Q61735-2 Q62433 Q6NVE8-1 Q6PAV2-1 Q7TMB8-1 Q7TQG1 Q80UG2 Q8BG51-4 Q8BG67-2 Q8BGC4 Q8C243 Q8C2Q7 Q8K019-1 Q8K194-2 Q8K1J6-1 Q8K440-1 Q8K4R4-1 Q8R2Y0-1 Q8VDQ1-1 Q91YY4 Q91ZU6-4 Q9CQN7 Q9CR00 Q9CWE0-1 Q9D3U0 Q9D8Y1 Q9ESW4-1 Q9JJW0 Q9QXK3-1 Q9QYA2 Q9QZN4
75 66 clusters: 63 63 65;95 48;63 63 63 63 63 63;72 27;63 63 27;63 63 63 27;63 63 63 63 63 53;63 63 53;63 27;63 63 48;63 53;63 27;48;63 53;63 63 63;84 84 53;63 63 65;95 63;84 63 27;63 63 53;63 63;84 63;84 27;63 63 63 63;84 63 63 63 63 63 63 63 63;84 27;63 48;63 63;65;95 63 63;72 63 48 63 63;65 84 63 63;72	75 50 clusters: 63 63 63 63 63 63 27;63 63 63 63 63 63 63 63 63 63 48 63 63 63 63 53;63 63 63 63 63 63 63 63 63 63 63 63 48 63 63 48 63 63	74 34 index: 72 125 198 784 881 902 1028 1079 1147 1203 1248 1250 1305 1333 1371 1409 1439 1458 1575 1617 1667 1733 1782 1814 1846 1853 1896 1949 2101 2112 2499 2671 3012 3073	74 34 index: 72 125 198 784 881 902 1028 1079 1147 1203 1248 1250 1305 1333 1371 1409 1439 1458 1575 1617 1667 1733 1782 1814 1846 1853 1896 1949 2101 2112 2499 2671 3012 3073	74 34 index: 72 125 198 784 881 902 1028 1079 1147 1203 1248 1250 1305 1333 1371 1409 1439 1458 1575 1617 1667 1733 1782 1814 1846 1853 1896 1949 2101 2112 2499 2671 3012 3073	74 34 index: 72 125 198 784 881 902 1028 1079 1147 1203 1248 1250 1305 1333 1371 1409 1439 1458 1575 1617 1667 1733 1782 1814 1846 1853 1896 1949 2101 2112 2499 2671 3012 3073	74 34 index: 72 125 198 784 881 902 1028 1079 1147 1203 1248 1250 1305 1333 1371 1409 1439 1458 1575 1617 1667 1733 1782 1814 1846 1853 1896 1949 2101 2112 2499 2671 3012 3073	74 34 index: 72 125 198 784 881 902 1028 1079 1147 1203 1248 1250 1305 1333 1371 1409 1439 1458 1575 1617 1667 1733 1782 1814 1846 1853 1896 1949 2101 2112 2499 2671 3012 3073	74 34 index: 72 125 198 784 881 902 1028 1079 1147 1203 1248 1250 1305 1333 1371 1409 1439 1458 1575 1617 1667 1733 1782 1814 1846 1853 1896 1949 2101 2112 2499 2671 3012 3073
		74 34 sysname: A2AQJ8 B1AQR8 B9EKS2 P60060 P63260 P70206 Q07113 Q3TBW2 Q3TS19 Q3U7R2 Q3UJ04 Q3UJN9 Q3UZ39-1 Q542V3 Q5SV85-1 Q60936-2 Q61543 Q61823 Q6P4S6-1 Q6Y7W8-1 Q7TPM9 Q810I7 Q8BIJ7 Q8BMS4 Q8BVU5 Q8BWU8 Q8C3X4-1 Q8CG72-1 Q8R3H6 Q8R519 Q9CQW1 Q9D7M1 Q9WU28 Q9Z2D6-2	74 34 sysname: A2AQJ8 B1AQR8 B9EKS2 P60060 P63260 P70206 Q07113 Q3TBW2 Q3TS19 Q3U7R2 Q3UJ04 Q3UJN9 Q3UZ39-1 Q542V3 Q5SV85-1 Q60936-2 Q61543 Q61823 Q6P4S6-1 Q6Y7W8-1 Q7TPM9 Q810I7 Q8BIJ7 Q8BMS4 Q8BVU5 Q8BWU8 Q8C3X4-1 Q8CG72-1 Q8R3H6 Q8R519 Q9CQW1 Q9D7M1 Q9WU28 Q9Z2D6-2	74 34 sysname: A2AQJ8 B1AQR8 B9EKS2 P60060 P63260 P70206 Q07113 Q3TBW2 Q3TS19 Q3U7R2 Q3UJ04 Q3UJN9 Q3UZ39-1 Q542V3 Q5SV85-1 Q60936-2 Q61543 Q61823 Q6P4S6-1 Q6Y7W8-1 Q7TPM9 Q810I7 Q8BIJ7 Q8BMS4 Q8BVU5 Q8BWU8 Q8C3X4-1 Q8CG72-1 Q8R3H6 Q8R519 Q9CQW1 Q9D7M1 Q9WU28 Q9Z2D6-2	74 34 sysname: A2AQJ8 B1AQR8 B9EKS2 P60060 P63260 P70206 Q07113 Q3TBW2 Q3TS19 Q3U7R2 Q3UJ04 Q3UJN9 Q3UZ39-1 Q542V3 Q5SV85-1 Q60936-2 Q61543 Q61823 Q6P4S6-1 Q6Y7W8-1 Q7TPM9 Q810I7 Q8BIJ7 Q8BMS4 Q8BVU5 Q8BWU8 Q8C3X4-1 Q8CG72-1 Q8R3H6 Q8R519 Q9CQW1 Q9D7M1 Q9WU28 Q9Z2D6-2	74 34 sysname: A2AQJ8 B1AQR8 B9EKS2 P60060 P63260 P70206 Q07113 Q3TBW2 Q3TS19 Q3U7R2 Q3UJ04 Q3UJN9 Q3UZ39-1 Q542V3 Q5SV85-1 Q60936-2 Q61543 Q61823 Q6P4S6-1 Q6Y7W8-1 Q7TPM9 Q810I7 Q8BIJ7 Q8BMS4 Q8BVU5 Q8BWU8 Q8C3X4-1 Q8CG72-1 Q8R3H6 Q8R519 Q9CQW1 Q9D7M1 Q9WU28 Q9Z2D6-2	74 34 sysname: A2AQJ8 B1AQR8 B9EKS2 P60060 P63260 P70206 Q07113 Q3TBW2 Q3TS19 Q3U7R2 Q3UJ04 Q3UJN9 Q3UZ39-1 Q542V3 Q5SV85-1 Q60936-2 Q61543 Q61823 Q6P4S6-1 Q6Y7W8-1 Q7TPM9 Q810I7 Q8BIJ7 Q8BMS4 Q8BVU5 Q8BWU8 Q8C3X4-1 Q8CG72-1 Q8R3H6 Q8R519 Q9CQW1 Q9D7M1 Q9WU28 Q9Z2D6-2	74 34 sysname: A2AQJ8 B1AQR8 B9EKS2 P60060 P63260 P70206 Q07113 Q3TBW2 Q3TS19 Q3U7R2 Q3UJ04 Q3UJN9 Q3UZ39-1 Q542V3 Q5SV85-1 Q60936-2 Q61543 Q61823 Q6P4S6-1 Q6Y7W8-1 Q7TPM9 Q810I7 Q8BIJ7 Q8BMS4 Q8BVU5 Q8BWU8 Q8C3X4-1 Q8CG72-1 Q8R3H6 Q8R519 Q9CQW1 Q9D7M1 Q9WU28 Q9Z2D6-2
76 78 index: 96 167 232 262 275 308 315 409 423 528 562 579 618 623 654 710 717 779 783 846 872 875 887 915 952 990 996 999 1054 1111 1149 1245 1385 1395 1469 1473 1479 1488 1533 1559 1570 1596 1609 1651 1668 1742 1800 1905 1917 1926 1974 2052 2087 2109 2168 2206 2224 2280 2347 2348 2403 2435 2469 2476 2500 2567 2577 2621 2625 2643 2777 2809 2819 2844 2964 3005 3017 3045	76 62 index: 96 232 262 275 308 315 423 528 562 579 618 710 717 783 846 872 875 887 915 952 990 999 1054 1111 1149 1245 1395 1469 1473 1479 1488 1533 1570 1596 1609 1800 1905 1917 1926 1974 2052 2087 2206 2280 2347 2348 2403 2435 2469 2476 2500 2567 2625 2643 2777 2809 2819 2844 2964 3005 3017 3045	74 34 clusters: 36 107	74 34 clusters:	74 34 clusters:	74 34 clusters:	74 34 clusters:	74 34 clusters:	74 34 clusters:
76 78 sysname: A2CFD2 B2RY56-2 O35075 O35638 O54734 O70194 O70310 P08775 P10630-2 P25911-1 P29341 P32233 P39098-1 P40336-1 P46664 P51150 P51855 P59325 P59999 P62814 P63073 P63101 P67984 P70670 P97379-1 Q01405 Q02248 Q02819 Q1HFZ0-1 Q3THK7 Q3TSK3 Q3UIR3-1 Q5YD48-1 Q60737 Q62095 Q62167 Q62318-1 Q62422 Q68FL6 Q6IWE2 Q6NZJ6-1 Q6PDI5-2 Q6PHN9 Q7M6Y3-1 Q7TPR4 Q8BFZ9 Q8BKL2 Q8C671 Q8C854-4 Q8CC86 Q8CIN4…	76 62 sysname: A2CFD2 O35075 O35638 O54734 O70194 O70310 P10630-2 P25911-1 P29341 P32233 P39098-1 P51150 P51855 P59999 P62814 P63073 P63101 P67984 P70670 P97379-1 Q01405 Q02819 Q1HFZ0-1 Q3THK7 Q3TSK3 Q3UIR3-1 Q60737 Q62095 Q62167 Q62318-1 Q62422 Q68FL6 Q6NZJ6-1 Q6PDI5-2 Q6PHN9 Q8BKL2 Q8C671 Q8C854-4 Q8CC86 Q8CIN4 Q8R050 Q8R1V4 Q91VR5 Q91ZW3 Q99K23 Q99K28-2 Q99LZ4 Q9CPT4 Q9CQE8 Q9CQH7 Q9CQW2 Q9CY6…
76 78 clusters: 87 87 100;108;112 100 87;100 100 87 71;87 87 87 100 98 87 71;87 100 87 71;87 87 87 100 87 87 100 100 100 100 100 87 87 87 100 87 87 87 100 100 87 87 87 87 100 87 87 87 100 87 87 87 71 100 87 100 86;87 87 87 87 87 100;101;108 87 87 98;100 87;100 87 100 87 83;87 87 101;108 71 100 87 87 100 87 87	76 62 clusters: 87 100 100 98 100 87 87 100 100 100 87 87 87 100 87 87 87 87 100 87 87 87	75 21 index: 129 571 615 714 841 1315 1455 1491 1566 1590 1747 1751 1994 2271 2488 2505 2536 2841 2877 2934 2945	75 15 index: 129 1315 1455 1491 1566 1590 1747 1751 1994 2488 2505 2536 2841 2934 2945	75 15 index: 129 1315 1455 1491 1566 1590 1747 1751 1994 2488 2505 2536 2841 2934 2945	75 15 index: 129 1315 1455 1491 1566 1590 1747 1751 1994 2488 2505 2536 2841 2934 2945	75 15 index: 129 1315 1455 1491 1566 1590 1747 1751 1994 2488 2505 2536 2841 2934 2945	75 15 index: 129 1315 1455 1491 1566 1590 1747 1751 1994 2488 2505 2536 2841 2934 2945	75 15 index: 129 1315 1455 1491 1566 1590 1747 1751 1994 2488 2505 2536 2841 2934 2945
		75 21 sysname: B1ARB3 P31001 P39039-2 P51655 P62748 Q3V3R4 Q61735-2 Q62433 Q6NVE8-1 Q6PAV2-1 Q8BG67-2 Q8BGC4 Q8K194-2 Q91YY4 Q9CQN7 Q9CR00 Q9CWE0-1 Q9ESW4-1 Q9JJW0 Q9QXK3-1 Q9QYA2	75 15 sysname: B1ARB3 Q3V3R4 Q61735-2 Q62433 Q6NVE8-1 Q6PAV2-1 Q8BG67-2 Q8BGC4 Q8K194-2 Q9CQN7 Q9CR00 Q9CWE0-1 Q9ESW4-1 Q9QXK3-1 Q9QYA2	75 15 sysname: B1ARB3 Q3V3R4 Q61735-2 Q62433 Q6NVE8-1 Q6PAV2-1 Q8BG67-2 Q8BGC4 Q8K194-2 Q9CQN7 Q9CR00 Q9CWE0-1 Q9ESW4-1 Q9QXK3-1 Q9QYA2	75 15 sysname: B1ARB3 Q3V3R4 Q61735-2 Q62433 Q6NVE8-1 Q6PAV2-1 Q8BG67-2 Q8BGC4 Q8K194-2 Q9CQN7 Q9CR00 Q9CWE0-1 Q9ESW4-1 Q9QXK3-1 Q9QYA2	75 15 sysname: B1ARB3 Q3V3R4 Q61735-2 Q62433 Q6NVE8-1 Q6PAV2-1 Q8BG67-2 Q8BGC4 Q8K194-2 Q9CQN7 Q9CR00 Q9CWE0-1 Q9ESW4-1 Q9QXK3-1 Q9QYA2	75 15 sysname: B1ARB3 Q3V3R4 Q61735-2 Q62433 Q6NVE8-1 Q6PAV2-1 Q8BG67-2 Q8BGC4 Q8K194-2 Q9CQN7 Q9CR00 Q9CWE0-1 Q9ESW4-1 Q9QXK3-1 Q9QYA2	75 15 sysname: B1ARB3 Q3V3R4 Q61735-2 Q62433 Q6NVE8-1 Q6PAV2-1 Q8BG67-2 Q8BGC4 Q8K194-2 Q9CQN7 Q9CR00 Q9CWE0-1 Q9ESW4-1 Q9QXK3-1 Q9QYA2
77 36 index: 69 73 154 178 236 284 393 420 430 480 530 653 678 1243 1495 1761 1780 1795 1913 2009 2072 2133 2137 2139 2158 2466 2566 2583 2593 2761 2908 2925 2933 2947 3016 3062	77 27 index: 69 73 154 178 236 393 420 480 530 653 678 1243 1495 1761 1780 1795 2072 2133 2137 2139 2158 2583 2593 2761 2925 2933 2947	75 21 clusters: 63 63 63 63 63 63	75 15 clusters:	75 15 clusters:	75 15 clusters:	75 15 clusters:	75 15 clusters:	75 15 clusters:
77 36 sysname: A2AQ25-6 A2AQN4 B2RT14 B7ZNQ1 O35143 O54946-1 P07091 P10493 P11714 P17563 P26040 P46656 P48410 Q3UHQ6-1 Q62465 Q8BGT5 Q8BIF0-1 Q8BK48 Q8C7E7 Q8K2C7-1 Q8R0Y6 Q8VCC1 Q8VCH0 Q8VCH7 Q8VDC1 Q9CQC9 Q9CY62-1 Q9CZD6 Q9CZW4 Q9DC63 Q9JM14 Q9QWW1-1 Q9QXF8 Q9QYC7 Q9WUD7 Q9Z1R3	77 27 sysname: A2AQ25-6 A2AQN4 B2RT14 B7ZNQ1 O35143 P07091 P10493 P17563 P26040 P46656 P48410 Q3UHQ6-1 Q62465 Q8BGT5 Q8BIF0-1 Q8BK48 Q8R0Y6 Q8VCC1 Q8VCH0 Q8VCH7 Q8VDC1 Q9CZD6 Q9CZW4 Q9DC63 Q9QWW1-1 Q9QXF8 Q9QYC7
77 36 clusters: 85 85 85 85 85 59;85 85 85 66;67 66 85 85 85 85 85 85 85 85 85 59;85 85 85 85 67;85 59 85;105 105 85 85 85 66 85 85 59;85	77 27 clusters: 85 85 85 85 85 85 85 66 85 85 85 85 85 85 85 85 85 85 85 85 105 85 85 66 85	76 61 index: 96 232 262 275 308 315 423 528 562 579 710 717 783 846 872 875 887 915 952 990 999 1054 1111 1149 1245 1395 1469 1473 1479 1488 1533 1570 1596 1609 1800 1905 1917 1926 1974 2052 2087 2206 2280 2347 2348 2403 2435 2469 2476 2500 2567 2625 2643 2777 2809 2819 2844 2964 3005 3017 3045	76 61 index: 96 232 262 275 308 315 423 528 562 579 710 717 783 846 872 875 887 915 952 990 999 1054 1111 1149 1245 1395 1469 1473 1479 1488 1533 1570 1596 1609 1800 1905 1917 1926 1974 2052 2087 2206 2280 2347 2348 2403 2435 2469 2476 2500 2567 2625 2643 2777 2809 2819 2844 2964 3005 3017 3045	76 61 index: 96 232 262 275 308 315 423 528 562 579 710 717 783 846 872 875 887 915 952 990 999 1054 1111 1149 1245 1395 1469 1473 1479 1488 1533 1570 1596 1609 1800 1905 1917 1926 1974 2052 2087 2206 2280 2347 2348 2403 2435 2469 2476 2500 2567 2625 2643 2777 2809 2819 2844 2964 3005 3017 3045	76 61 index: 96 232 262 275 308 315 423 528 562 579 710 717 783 846 872 875 887 915 952 990 999 1054 1111 1149 1245 1395 1469 1473 1479 1488 1533 1570 1596 1609 1800 1905 1917 1926 1974 2052 2087 2206 2280 2347 2348 2403 2435 2469 2476 2500 2567 2625 2643 2777 2809 2819 2844 2964 3005 3017 3045	76 61 index: 96 232 262 275 308 315 423 528 562 579 710 717 783 846 872 875 887 915 952 990 999 1054 1111 1149 1245 1395 1469 1473 1479 1488 1533 1570 1596 1609 1800 1905 1917 1926 1974 2052 2087 2206 2280 2347 2348 2403 2435 2469 2476 2500 2567 2625 2643 2777 2809 2819 2844 2964 3005 3017 3045	76 61 index: 96 232 262 275 308 315 423 528 562 579 710 717 783 846 872 875 887 915 952 990 999 1054 1111 1149 1245 1395 1469 1473 1479 1488 1533 1570 1596 1609 1800 1905 1917 1926 1974 2052 2087 2206 2280 2347 2348 2403 2435 2469 2476 2500 2567 2625 2643 2777 2809 2819 2844 2964 3005 3017 3045	76 61 index: 96 232 262 275 308 315 423 528 562 579 710 717 783 846 872 875 887 915 952 990 999 1054 1111 1149 1245 1395 1469 1473 1479 1488 1533 1570 1596 1609 1800 1905 1917 1926 1974 2052 2087 2206 2280 2347 2348 2403 2435 2469 2476 2500 2567 2625 2643 2777 2809 2819 2844 2964 3005 3017 3045
		76 61 sysname: A2CFD2 O35075 O35638 O54734 O70194 O70310 P10630-2 P25911-1 P29341 P32233 P51150 P51855 P59999 P62814 P63073 P63101 P67984 P70670 P97379-1 Q01405 Q02819 Q1HFZ0-1 Q3THK7 Q3TSK3 Q3UIR3-1 Q60737 Q62095 Q62167 Q62318-1 Q62422 Q68FL6 Q6NZJ6-1 Q6PDI5-2 Q6PHN9 Q8BKL2 Q8C671 Q8C854-4 Q8CC86 Q8CIN4 Q8R050 Q8R1V4 Q91VR5 Q91ZW3 Q99K23 Q99K28-2 Q99LZ4 Q9CPT4 Q9CQE8 Q9CQH7 Q9CQW2 Q9CY64 Q9D1M0 …	76 61 sysname: A2CFD2 O35075 O35638 O54734 O70194 O70310 P10630-2 P25911-1 P29341 P32233 P51150 P51855 P59999 P62814 P63073 P63101 P67984 P70670 P97379-1 Q01405 Q02819 Q1HFZ0-1 Q3THK7 Q3TSK3 Q3UIR3-1 Q60737 Q62095 Q62167 Q62318-1 Q62422 Q68FL6 Q6NZJ6-1 Q6PDI5-2 Q6PHN9 Q8BKL2 Q8C671 Q8C854-4 Q8CC86 Q8CIN4 Q8R050 Q8R1V4 Q91VR5 Q91ZW3 Q99K23 Q99K28-2 Q99LZ4 Q9CPT4 Q9CQE8 Q9CQH7 Q9CQW2 Q9CY64 Q9D1M0 …	76 61 sysname: A2CFD2 O35075 O35638 O54734 O70194 O70310 P10630-2 P25911-1 P29341 P32233 P51150 P51855 P59999 P62814 P63073 P63101 P67984 P70670 P97379-1 Q01405 Q02819 Q1HFZ0-1 Q3THK7 Q3TSK3 Q3UIR3-1 Q60737 Q62095 Q62167 Q62318-1 Q62422 Q68FL6 Q6NZJ6-1 Q6PDI5-2 Q6PHN9 Q8BKL2 Q8C671 Q8C854-4 Q8CC86 Q8CIN4 Q8R050 Q8R1V4 Q91VR5 Q91ZW3 Q99K23 Q99K28-2 Q99LZ4 Q9CPT4 Q9CQE8 Q9CQH7 Q9CQW2 Q9CY64 Q9D1M0 …	76 61 sysname: A2CFD2 O35075 O35638 O54734 O70194 O70310 P10630-2 P25911-1 P29341 P32233 P51150 P51855 P59999 P62814 P63073 P63101 P67984 P70670 P97379-1 Q01405 Q02819 Q1HFZ0-1 Q3THK7 Q3TSK3 Q3UIR3-1 Q60737 Q62095 Q62167 Q62318-1 Q62422 Q68FL6 Q6NZJ6-1 Q6PDI5-2 Q6PHN9 Q8BKL2 Q8C671 Q8C854-4 Q8CC86 Q8CIN4 Q8R050 Q8R1V4 Q91VR5 Q91ZW3 Q99K23 Q99K28-2 Q99LZ4 Q9CPT4 Q9CQE8 Q9CQH7 Q9CQW2 Q9CY64 Q9D1M0 …	76 61 sysname: A2CFD2 O35075 O35638 O54734 O70194 O70310 P10630-2 P25911-1 P29341 P32233 P51150 P51855 P59999 P62814 P63073 P63101 P67984 P70670 P97379-1 Q01405 Q02819 Q1HFZ0-1 Q3THK7 Q3TSK3 Q3UIR3-1 Q60737 Q62095 Q62167 Q62318-1 Q62422 Q68FL6 Q6NZJ6-1 Q6PDI5-2 Q6PHN9 Q8BKL2 Q8C671 Q8C854-4 Q8CC86 Q8CIN4 Q8R050 Q8R1V4 Q91VR5 Q91ZW3 Q99K23 Q99K28-2 Q99LZ4 Q9CPT4 Q9CQE8 Q9CQH7 Q9CQW2 Q9CY64 Q9D1M0 …	76 61 sysname: A2CFD2 O35075 O35638 O54734 O70194 O70310 P10630-2 P25911-1 P29341 P32233 P51150 P51855 P59999 P62814 P63073 P63101 P67984 P70670 P97379-1 Q01405 Q02819 Q1HFZ0-1 Q3THK7 Q3TSK3 Q3UIR3-1 Q60737 Q62095 Q62167 Q62318-1 Q62422 Q68FL6 Q6NZJ6-1 Q6PDI5-2 Q6PHN9 Q8BKL2 Q8C671 Q8C854-4 Q8CC86 Q8CIN4 Q8R050 Q8R1V4 Q91VR5 Q91ZW3 Q99K23 Q99K28-2 Q99LZ4 Q9CPT4 Q9CQE8 Q9CQH7 Q9CQW2 Q9CY64 Q9D1M0 …	76 61 sysname: A2CFD2 O35075 O35638 O54734 O70194 O70310 P10630-2 P25911-1 P29341 P32233 P51150 P51855 P59999 P62814 P63073 P63101 P67984 P70670 P97379-1 Q01405 Q02819 Q1HFZ0-1 Q3THK7 Q3TSK3 Q3UIR3-1 Q60737 Q62095 Q62167 Q62318-1 Q62422 Q68FL6 Q6NZJ6-1 Q6PDI5-2 Q6PHN9 Q8BKL2 Q8C671 Q8C854-4 Q8CC86 Q8CIN4 Q8R050 Q8R1V4 Q91VR5 Q91ZW3 Q99K23 Q99K28-2 Q99LZ4 Q9CPT4 Q9CQE8 Q9CQH7 Q9CQW2 Q9CY64 Q9D1M0 …
78 70 index: 64 234 245 302 434 456 538 578 587 604 636 640 821 827 837 864 886 920 922 923 924 925 958 980 1056 1112 1150 1170 1179 1206 1207 1283 1357 1407 1419 1503 1515 1542 1594 1698 1740 1743 1744 1841 1997 1998 2053 2103 2162 2165 2178 2205 2252 2256 2302 2322 2387 2428 2473 2486 2557 2686 2709 2760 2815 2834 2969 2971 3032 3033	78 64 index: 64 234 245 302 434 456 538 578 587 604 636 640 827 837 886 920 922 923 924 925 958 980 1056 1112 1150 1170 1206 1207 1283 1357 1407 1419 1503 1515 1542 1594 1698 1740 1743 1744 1841 1997 2053 2162 2165 2178 2205 2252 2302 2322 2387 2428 2473 2486 2557 2686 2709 2760 2815 2834 2969 2971 3032 3033	76 61 clusters: 100 87	76 61 clusters:	76 61 clusters:	76 61 clusters:	76 61 clusters:	76 61 clusters:	76 61 clusters:
78 70 sysname: A2AMV7 O35129 O35344 O55222 P11983-1 P14685 P26516 P32067 P34884 P35585 P42932 P43277 P62192 P62259 P62334 P62960 P67778 P80313 P80315 P80316 P80317 P80318 P97493 P99028 Q20BD0 Q3THP1 Q3TT05 Q3TXS7 Q3U0V1 Q3U8F5 Q3U8W9 Q3UQ44 Q5H8C4-1 Q60932-1 Q61166 Q640M5 Q64433 Q6A077 Q6PD19-1 Q80UG5-1 Q8BFW7-1 Q8BG05-1 Q8BG32 Q8BVA5-1 Q8K1M3 Q8K1M6-3 Q8R081 Q8R3Q6 Q8VDI7 Q8VDM4 Q8VEK3 Q91VM9-1 …	78 64 sysname: A2AMV7 O35129 O35344 O55222 P11983-1 P14685 P26516 P32067 P34884 P35585 P42932 P43277 P62259 P62334 P67778 P80313 P80315 P80316 P80317 P80318 P97493 P99028 Q20BD0 Q3THP1 Q3TT05 Q3TXS7 Q3U8F5 Q3U8W9 Q3UQ44 Q5H8C4-1 Q60932-1 Q61166 Q640M5 Q64433 Q6A077 Q6PD19-1 Q80UG5-1 Q8BFW7-1 Q8BG05-1 Q8BG32 Q8BVA5-1 Q8K1M3 Q8R081 Q8VDI7 Q8VDM4 Q8VEK3 Q91VM9-1 Q91XL9-1 Q922D4-3 Q925N0 Q99LD4-2 Q99…
78 70 clusters: 81 81 81;92;109 81 81 81 81;92;109 81 81 81 81 81 81 81 81 81 81 81 81 81 81 81 81 81;92;109 81 81 81 81 81 81 81 81 81 81;92;109 81 81 81 81 81 81;92;109 81 73;81 81 81 81;92;109 81 39 81 39;81 81 81;92;109 81 81 81 81 81 81 81 81 81 81;92;109 33;92;109 81	78 64 clusters: 92;109 109 81 81 81 81;109 81 81 81 109 81 81 81 81 109 81 81 81 109 81 81 81 81 81	77 19 index: 69 73 178 236 480 530 653 678 1243 1761 1795 2072 2133 2137 2139 2761 2925 2933 2947	77 5 index: 480 2072 2925 2933 2947	77 5 index: 480 2072 2925 2933 2947	77 5 index: 480 2072 2925 2933 2947	77 5 index: 480 2072 2925 2933 2947	77 5 index: 480 2072 2925 2933 2947	77 5 index: 480 2072 2925 2933 2947
		77 19 sysname: A2AQ25-6 A2AQN4 B7ZNQ1 O35143 P17563 P26040 P46656 P48410 Q3UHQ6-1 Q8BGT5 Q8BK48 Q8R0Y6 Q8VCC1 Q8VCH0 Q8VCH7 Q9DC63 Q9QWW1-1 Q9QXF8 Q9QYC7	77 5 sysname: P17563 Q8R0Y6 Q9QWW1-1 Q9QXF8 Q9QYC7	77 5 sysname: P17563 Q8R0Y6 Q9QWW1-1 Q9QXF8 Q9QYC7	77 5 sysname: P17563 Q8R0Y6 Q9QWW1-1 Q9QXF8 Q9QYC7	77 5 sysname: P17563 Q8R0Y6 Q9QWW1-1 Q9QXF8 Q9QYC7	77 5 sysname: P17563 Q8R0Y6 Q9QWW1-1 Q9QXF8 Q9QYC7	77 5 sysname: P17563 Q8R0Y6 Q9QWW1-1 Q9QXF8 Q9QYC7
79 58 index: 3 40 78 104 242 248 271 289 366 482 519 533 549 652 914 1038 1042 1138 1186 1234 1244 1312 1325 1372 1471 1472 1476 1501 1543 1555 1699 1710 1729 1735 1830 1899 2034 2119 2186 2203 2246 2381 2437 2498 2521 2539 2611 2771 2773 2794 2884 2922 2939 2944 2949 2985 3081 3082	79 26 index: 78 104 248 289 549 914 1038 1138 1234 1312 1325 1471 1476 1543 1555 1699 1710 1899 2034 2186 2203 2246 2498 2611 2773 2944	77 19 clusters: 85 85 85 85 85 85 85 85 85 85 85 85 85 85 66	77 5 clusters:	77 5 clusters:	77 5 clusters:	77 5 clusters:	77 5 clusters:	77 5 clusters:
79 58 sysname: A0JLM6 A2AD18 A2ASS6-1 A4QPD6 O35309 O35381 O35943 O54988-1 P00493 P17751 P24456 P26231 P28352 P46638 P70441-1 Q0P678-1 Q11011 Q3TN39 Q3U3X7 Q3UGC2 Q3UHX2 Q3V2D0 Q4VAA2-1 Q5SW19-1 Q62159 Q62165 Q62261-1 Q63932 Q6A0A9 Q6GTP5 Q80UM3 Q80WJ7 Q80YV2-1 Q811D0-3 Q8BT60 Q8C5H8-1 Q8K4L3 Q8R5L1 Q8VI63-1 Q91VI7 Q91XE0-1 Q99LB2 Q9CPV4-1 Q9CQV8-1 Q9CRB3 Q9CWJ9 Q9D0M5 Q9DCK3 Q9DCM2 Q9EP69 Q9JKB1…	79 26 sysname: A2ASS6-1 A4QPD6 O35381 O54988-1 P28352 P70441-1 Q0P678-1 Q3TN39 Q3UGC2 Q3V2D0 Q4VAA2-1 Q62159 Q62261-1 Q6A0A9 Q6GTP5 Q80UM3 Q80WJ7 Q8C5H8-1 Q8K4L3 Q8VI63-1 Q91VI7 Q91XE0-1 Q9CQV8-1 Q9D0M5 Q9DCM2 Q9QY76
79 58 clusters: 71 71 69 98 98;102 69 69;98 70 71 71 71 71 69 71 71 70 71 71 71 98;102 100 69 70 71 71 71 70 71 69 69 98 71 71 71 69 71 71 69 70 71 71 71 71 70 71 69 71;100 71 71 71 71 71 70 71 69	79 26 clusters: 69 98 69 70 69 71 70 71 98 69 71 69 98 69 71 69 71	78 59 index: 64 234 245 302 434 456 538 578 587 636 640 827 837 886 920 923 924 925 958 980 1056 1112 1150 1170 1206 1207 1283 1357 1407 1419 1503 1515 1542 1594 1740 1744 1841 1997 2053 2162 2165 2178 2205 2252 2322 2387 2428 2473 2486 2557 2686 2709 2760 2815 2834 2969 2971 3032 3033	78 59 index: 64 234 245 302 434 456 538 578 587 636 640 827 837 886 920 923 924 925 958 980 1056 1112 1150 1170 1206 1207 1283 1357 1407 1419 1503 1515 1542 1594 1740 1744 1841 1997 2053 2162 2165 2178 2205 2252 2322 2387 2428 2473 2486 2557 2686 2709 2760 2815 2834 2969 2971 3032 3033	78 59 index: 64 234 245 302 434 456 538 578 587 636 640 827 837 886 920 923 924 925 958 980 1056 1112 1150 1170 1206 1207 1283 1357 1407 1419 1503 1515 1542 1594 1740 1744 1841 1997 2053 2162 2165 2178 2205 2252 2322 2387 2428 2473 2486 2557 2686 2709 2760 2815 2834 2969 2971 3032 3033	78 59 index: 64 234 245 302 434 456 538 578 587 636 640 827 837 886 920 923 924 925 958 980 1056 1112 1150 1170 1206 1207 1283 1357 1407 1419 1503 1515 1542 1594 1740 1744 1841 1997 2053 2162 2165 2178 2205 2252 2322 2387 2428 2473 2486 2557 2686 2709 2760 2815 2834 2969 2971 3032 3033	78 59 index: 64 234 245 302 434 456 538 578 587 636 640 827 837 886 920 923 924 925 958 980 1056 1112 1150 1170 1206 1207 1283 1357 1407 1419 1503 1515 1542 1594 1740 1744 1841 1997 2053 2162 2165 2178 2205 2252 2322 2387 2428 2473 2486 2557 2686 2709 2760 2815 2834 2969 2971 3032 3033	78 59 index: 64 234 245 302 434 456 538 578 587 636 640 827 837 886 920 923 924 925 958 980 1056 1112 1150 1170 1206 1207 1283 1357 1407 1419 1503 1515 1542 1594 1740 1744 1841 1997 2053 2162 2165 2178 2205 2252 2322 2387 2428 2473 2486 2557 2686 2709 2760 2815 2834 2969 2971 3032 3033	78 59 index: 64 234 245 302 434 456 538 578 587 636 640 827 837 886 920 923 924 925 958 980 1056 1112 1150 1170 1206 1207 1283 1357 1407 1419 1503 1515 1542 1594 1740 1744 1841 1997 2053 2162 2165 2178 2205 2252 2322 2387 2428 2473 2486 2557 2686 2709 2760 2815 2834 2969 2971 3032 3033
		78 59 sysname: A2AMV7 O35129 O35344 O55222 P11983-1 P14685 P26516 P32067 P34884 P42932 P43277 P62259 P62334 P67778 P80313 P80316 P80317 P80318 P97493 P99028 Q20BD0 Q3THP1 Q3TT05 Q3TXS7 Q3U8F5 Q3U8W9 Q3UQ44 Q5H8C4-1 Q60932-1 Q61166 Q640M5 Q64433 Q6A077 Q6PD19-1 Q8BFW7-1 Q8BG32 Q8BVA5-1 Q8K1M3 Q8R081 Q8VDI7 Q8VDM4 Q8VEK3 Q91VM9-1 Q91XL9-1 Q925N0 Q99LD4-2 Q99PV0 Q9CQF9 Q9CQM9 Q9CXT8 Q9D892 Q9DAR7 Q9…	78 59 sysname: A2AMV7 O35129 O35344 O55222 P11983-1 P14685 P26516 P32067 P34884 P42932 P43277 P62259 P62334 P67778 P80313 P80316 P80317 P80318 P97493 P99028 Q20BD0 Q3THP1 Q3TT05 Q3TXS7 Q3U8F5 Q3U8W9 Q3UQ44 Q5H8C4-1 Q60932-1 Q61166 Q640M5 Q64433 Q6A077 Q6PD19-1 Q8BFW7-1 Q8BG32 Q8BVA5-1 Q8K1M3 Q8R081 Q8VDI7 Q8VDM4 Q8VEK3 Q91VM9-1 Q91XL9-1 Q925N0 Q99LD4-2 Q99PV0 Q9CQF9 Q9CQM9 Q9CXT8 Q9D892 Q9DAR7 Q9…	78 59 sysname: A2AMV7 O35129 O35344 O55222 P11983-1 P14685 P26516 P32067 P34884 P42932 P43277 P62259 P62334 P67778 P80313 P80316 P80317 P80318 P97493 P99028 Q20BD0 Q3THP1 Q3TT05 Q3TXS7 Q3U8F5 Q3U8W9 Q3UQ44 Q5H8C4-1 Q60932-1 Q61166 Q640M5 Q64433 Q6A077 Q6PD19-1 Q8BFW7-1 Q8BG32 Q8BVA5-1 Q8K1M3 Q8R081 Q8VDI7 Q8VDM4 Q8VEK3 Q91VM9-1 Q91XL9-1 Q925N0 Q99LD4-2 Q99PV0 Q9CQF9 Q9CQM9 Q9CXT8 Q9D892 Q9DAR7 Q9…	78 59 sysname: A2AMV7 O35129 O35344 O55222 P11983-1 P14685 P26516 P32067 P34884 P42932 P43277 P62259 P62334 P67778 P80313 P80316 P80317 P80318 P97493 P99028 Q20BD0 Q3THP1 Q3TT05 Q3TXS7 Q3U8F5 Q3U8W9 Q3UQ44 Q5H8C4-1 Q60932-1 Q61166 Q640M5 Q64433 Q6A077 Q6PD19-1 Q8BFW7-1 Q8BG32 Q8BVA5-1 Q8K1M3 Q8R081 Q8VDI7 Q8VDM4 Q8VEK3 Q91VM9-1 Q91XL9-1 Q925N0 Q99LD4-2 Q99PV0 Q9CQF9 Q9CQM9 Q9CXT8 Q9D892 Q9DAR7 Q9…	78 59 sysname: A2AMV7 O35129 O35344 O55222 P11983-1 P14685 P26516 P32067 P34884 P42932 P43277 P62259 P62334 P67778 P80313 P80316 P80317 P80318 P97493 P99028 Q20BD0 Q3THP1 Q3TT05 Q3TXS7 Q3U8F5 Q3U8W9 Q3UQ44 Q5H8C4-1 Q60932-1 Q61166 Q640M5 Q64433 Q6A077 Q6PD19-1 Q8BFW7-1 Q8BG32 Q8BVA5-1 Q8K1M3 Q8R081 Q8VDI7 Q8VDM4 Q8VEK3 Q91VM9-1 Q91XL9-1 Q925N0 Q99LD4-2 Q99PV0 Q9CQF9 Q9CQM9 Q9CXT8 Q9D892 Q9DAR7 Q9…	78 59 sysname: A2AMV7 O35129 O35344 O55222 P11983-1 P14685 P26516 P32067 P34884 P42932 P43277 P62259 P62334 P67778 P80313 P80316 P80317 P80318 P97493 P99028 Q20BD0 Q3THP1 Q3TT05 Q3TXS7 Q3U8F5 Q3U8W9 Q3UQ44 Q5H8C4-1 Q60932-1 Q61166 Q640M5 Q64433 Q6A077 Q6PD19-1 Q8BFW7-1 Q8BG32 Q8BVA5-1 Q8K1M3 Q8R081 Q8VDI7 Q8VDM4 Q8VEK3 Q91VM9-1 Q91XL9-1 Q925N0 Q99LD4-2 Q99PV0 Q9CQF9 Q9CQM9 Q9CXT8 Q9D892 Q9DAR7 Q9…	78 59 sysname: A2AMV7 O35129 O35344 O55222 P11983-1 P14685 P26516 P32067 P34884 P42932 P43277 P62259 P62334 P67778 P80313 P80316 P80317 P80318 P97493 P99028 Q20BD0 Q3THP1 Q3TT05 Q3TXS7 Q3U8F5 Q3U8W9 Q3UQ44 Q5H8C4-1 Q60932-1 Q61166 Q640M5 Q64433 Q6A077 Q6PD19-1 Q8BFW7-1 Q8BG32 Q8BVA5-1 Q8K1M3 Q8R081 Q8VDI7 Q8VDM4 Q8VEK3 Q91VM9-1 Q91XL9-1 Q925N0 Q99LD4-2 Q99PV0 Q9CQF9 Q9CQM9 Q9CXT8 Q9D892 Q9DAR7 Q9…
80 24 index: 118 370 404 441 483 497 988 1058 1065 1190 1499 1507 1622 1673 1682 1808 1882 2200 2308 2311 2517 2856 2915 3046	80 23 index: 118 370 404 441 483 497 988 1058 1065 1499 1507 1622 1673 1682 1808 1882 2200 2308 2311 2517 2856 2915 3046	78 59 clusters: 81	78 59 clusters:	78 59 clusters:	78 59 clusters:	78 59 clusters:	78 59 clusters:	78 59 clusters:
80 24 sysname: A8C1V1 P01029 P08113 P13439 P17879 P20029 Q01279 Q2F3J4 Q2VLH6-1 Q3U517 Q63880-1 Q64191 Q6ZQ08-4 Q7TQH0-2 Q80SW1 Q8BM72-1 Q8C163 Q91VF2 Q922R8 Q923B6 Q9CR98 Q9JI13-1 Q9JMG1 Q9Z0R4-1	80 23 sysname: A8C1V1 P01029 P08113 P13439 P17879 P20029 Q01279 Q2F3J4 Q2VLH6-1 Q63880-1 Q64191 Q6ZQ08-4 Q7TQH0-2 Q80SW1 Q8BM72-1 Q8C163 Q91VF2 Q922R8 Q923B6 Q9CR98 Q9JI13-1 Q9JMG1 Q9Z0R4-1
80 24 clusters: 99;117 67 99;117 99	80 23 clusters:	79 13 index: 104 289 1038 1325 1476 1543 1699 1710 2186 2203 2246 2498 2611	79 12 index: 289 1038 1325 1476 1543 1699 1710 2186 2203 2246 2498 2611	79 12 index: 289 1038 1325 1476 1543 1699 1710 2186 2203 2246 2498 2611	79 12 index: 289 1038 1325 1476 1543 1699 1710 2186 2203 2246 2498 2611	79 11 index: 289 1038 1325 1476 1543 1710 2186 2203 2246 2498 2611	79 11 index: 289 1038 1325 1476 1543 1710 2186 2203 2246 2498 2611	79 11 index: 289 1038 1325 1476 1543 1710 2186 2203 2246 2498 2611
		79 13 sysname: A4QPD6 O54988-1 Q0P678-1 Q4VAA2-1 Q62261-1 Q6A0A9 Q80UM3 Q80WJ7 Q8VI63-1 Q91VI7 Q91XE0-1 Q9CQV8-1 Q9D0M5	79 12 sysname: O54988-1 Q0P678-1 Q4VAA2-1 Q62261-1 Q6A0A9 Q80UM3 Q80WJ7 Q8VI63-1 Q91VI7 Q91XE0-1 Q9CQV8-1 Q9D0M5	79 12 sysname: O54988-1 Q0P678-1 Q4VAA2-1 Q62261-1 Q6A0A9 Q80UM3 Q80WJ7 Q8VI63-1 Q91VI7 Q91XE0-1 Q9CQV8-1 Q9D0M5	79 12 sysname: O54988-1 Q0P678-1 Q4VAA2-1 Q62261-1 Q6A0A9 Q80UM3 Q80WJ7 Q8VI63-1 Q91VI7 Q91XE0-1 Q9CQV8-1 Q9D0M5	79 11 sysname: O54988-1 Q0P678-1 Q4VAA2-1 Q62261-1 Q6A0A9 Q80WJ7 Q8VI63-1 Q91VI7 Q91XE0-1 Q9CQV8-1 Q9D0M5	79 11 sysname: O54988-1 Q0P678-1 Q4VAA2-1 Q62261-1 Q6A0A9 Q80WJ7 Q8VI63-1 Q91VI7 Q91XE0-1 Q9CQV8-1 Q9D0M5	79 11 sysname: O54988-1 Q0P678-1 Q4VAA2-1 Q62261-1 Q6A0A9 Q80WJ7 Q8VI63-1 Q91VI7 Q91XE0-1 Q9CQV8-1 Q9D0M5
81 75 index: 147 234 245 302 434 532 538 578 587 604 636 757 812 821 827 837 864 871 886 920 922 923 924 925 936 958 980 1056 1112 1150 1161 1179 1206 1207 1283 1338 1357 1407 1419 1503 1515 1542 1594 1698 1740 1743 1744 1841 1997 1998 2053 2064 2103 2162 2178 2252 2256 2302 2322 2340 2387 2428 2473 2486 2549 2668 2686 2709 2717 2760 2815 2889 2969 2971 3033	81 35 index: 532 604 757 812 821 864 871 922 1056 1150 1161 1179 1207 1503 1515 1594 1698 1740 1743 1997 1998 2053 2064 2103 2256 2302 2340 2387 2428 2549 2668 2709 2760 2815 2889	79 13 clusters: 98 98	79 12 clusters: 98	79 12 clusters: 98	79 12 clusters: 98	79 11 clusters:	79 11 clusters:	79 11 clusters:
81 75 sysname: B1AZI6 O35129 O35344 O55222 P11983-1 P26150 P26516 P32067 P34884 P35585 P42932 P56399 P61967 P62192 P62259 P62334 P62960 P63038-1 P67778 P80313 P80315 P80316 P80317 P80318 P84089 P97493 P99028 Q20BD0 Q3THP1 Q3TT05 Q3TW93 Q3U0V1 Q3U8F5 Q3U8W9 Q3UQ44 Q569Z6 Q5H8C4-1 Q60932-1 Q61166 Q640M5 Q64433 Q6A077 Q6PD19-1 Q80UG5-1 Q8BFW7-1 Q8BG05-1 Q8BG32 Q8BVA5-1 Q8K1M3 Q8K1M6-3 Q8R081 Q8R0H9 …	81 35 sysname: P26150 P35585 P56399 P61967 P62192 P62960 P63038-1 P80315 Q20BD0 Q3TT05 Q3TW93 Q3U0V1 Q3U8W9 Q640M5 Q64433 Q6PD19-1 Q80UG5-1 Q8BFW7-1 Q8BG05-1 Q8K1M3 Q8K1M6-3 Q8R081 Q8R0H9 Q8R3Q6 Q91YD9 Q922D4-3 Q99JX3-1 Q99LD4-2 Q99PV0 Q9CX86 Q9D7B6 Q9DAR7 Q9DC61 Q9EQH3 Q9JKV1
81 75 clusters: 92;109 78 78 78;92;109 78 92;109 78 78 78;92;109 78 78 73 73 78 78 78 78 73 78 78 78 78 78 78 92;109 78 78 78 78 78;92;109 73 78 78 78 78 92;109 78 78 78 78 78 78;92;109 78 78 78 78 78 78;92;109 78 73;78 78 73 78 78;92;109 78 78 39;78 78 78;92;109 78 78 78 78 73 73 78 78 92;109;110 78 78 73 78 78;92;109 78	81 35 clusters: 109 78 73 73 73 78 78 78;109 73 78 78 78 78 78 78 78 78 73 78 73 78 78 78 73 73 78 78 78 73	80 23 index: 118 370 404 441 483 497 988 1058 1065 1499 1507 1622 1673 1682 1808 1882 2200 2308 2311 2517 2856 2915 3046	80 23 index: 118 370 404 441 483 497 988 1058 1065 1499 1507 1622 1673 1682 1808 1882 2200 2308 2311 2517 2856 2915 3046	80 23 index: 118 370 404 441 483 497 988 1058 1065 1499 1507 1622 1673 1682 1808 1882 2200 2308 2311 2517 2856 2915 3046	80 23 index: 118 370 404 441 483 497 988 1058 1065 1499 1507 1622 1673 1682 1808 1882 2200 2308 2311 2517 2856 2915 3046	80 23 index: 118 370 404 441 483 497 988 1058 1065 1499 1507 1622 1673 1682 1808 1882 2200 2308 2311 2517 2856 2915 3046	80 23 index: 118 370 404 441 483 497 988 1058 1065 1499 1507 1622 1673 1682 1808 1882 2200 2308 2311 2517 2856 2915 3046	80 23 index: 118 370 404 441 483 497 988 1058 1065 1499 1507 1622 1673 1682 1808 1882 2200 2308 2311 2517 2856 2915 3046
		80 23 sysname: A8C1V1 P01029 P08113 P13439 P17879 P20029 Q01279 Q2F3J4 Q2VLH6-1 Q63880-1 Q64191 Q6ZQ08-4 Q7TQH0-2 Q80SW1 Q8BM72-1 Q8C163 Q91VF2 Q922R8 Q923B6 Q9CR98 Q9JI13-1 Q9JMG1 Q9Z0R4-1	80 23 sysname: A8C1V1 P01029 P08113 P13439 P17879 P20029 Q01279 Q2F3J4 Q2VLH6-1 Q63880-1 Q64191 Q6ZQ08-4 Q7TQH0-2 Q80SW1 Q8BM72-1 Q8C163 Q91VF2 Q922R8 Q923B6 Q9CR98 Q9JI13-1 Q9JMG1 Q9Z0R4-1	80 23 sysname: A8C1V1 P01029 P08113 P13439 P17879 P20029 Q01279 Q2F3J4 Q2VLH6-1 Q63880-1 Q64191 Q6ZQ08-4 Q7TQH0-2 Q80SW1 Q8BM72-1 Q8C163 Q91VF2 Q922R8 Q923B6 Q9CR98 Q9JI13-1 Q9JMG1 Q9Z0R4-1	80 23 sysname: A8C1V1 P01029 P08113 P13439 P17879 P20029 Q01279 Q2F3J4 Q2VLH6-1 Q63880-1 Q64191 Q6ZQ08-4 Q7TQH0-2 Q80SW1 Q8BM72-1 Q8C163 Q91VF2 Q922R8 Q923B6 Q9CR98 Q9JI13-1 Q9JMG1 Q9Z0R4-1	80 23 sysname: A8C1V1 P01029 P08113 P13439 P17879 P20029 Q01279 Q2F3J4 Q2VLH6-1 Q63880-1 Q64191 Q6ZQ08-4 Q7TQH0-2 Q80SW1 Q8BM72-1 Q8C163 Q91VF2 Q922R8 Q923B6 Q9CR98 Q9JI13-1 Q9JMG1 Q9Z0R4-1	80 23 sysname: A8C1V1 P01029 P08113 P13439 P17879 P20029 Q01279 Q2F3J4 Q2VLH6-1 Q63880-1 Q64191 Q6ZQ08-4 Q7TQH0-2 Q80SW1 Q8BM72-1 Q8C163 Q91VF2 Q922R8 Q923B6 Q9CR98 Q9JI13-1 Q9JMG1 Q9Z0R4-1	80 23 sysname: A8C1V1 P01029 P08113 P13439 P17879 P20029 Q01279 Q2F3J4 Q2VLH6-1 Q63880-1 Q64191 Q6ZQ08-4 Q7TQH0-2 Q80SW1 Q8BM72-1 Q8C163 Q91VF2 Q922R8 Q923B6 Q9CR98 Q9JI13-1 Q9JMG1 Q9Z0R4-1
82 58 index: 105 195 196 270 283 301 325 353 367 443 448 467 553 570 596 613 625 628 721 750 774 983 1059 1168 1274 1301 1314 1380 1382 1619 1728 1767 1794 1849 1875 1881 1928 1931 1953 1959 2091 2097 2102 2222 2234 2261 2301 2329 2374 2382 2414 2758 2828 2847 2851 2881 2997 3056	82 45 index: 105 195 196 270 283 325 353 367 448 467 553 570 596 625 721 750 774 1059 1168 1274 1301 1382 1619 1728 1767 1794 1849 1875 1931 2091 2097 2102 2222 2261 2301 2329 2374 2382 2414 2828 2847 2851 2881 2997 3056	80 23 clusters:	80 23 clusters:	80 23 clusters:	80 23 clusters:	80 23 clusters:	80 23 clusters:	80 23 clusters:
82 58 sysname: A5HLW0 B9EKC3 B9EKC6 O35926 O54941 O55201-1 O70591 O88962 P00848 P13541 P14069 P16015 P28653 P30999-1 P35283 P37804 P40936 P42225 P51885 P55292-1 P58774-2 Q00612 Q2HXL6 Q3TXD4 Q3UMY5-1 Q3UWT6 Q3V384 Q5U5Q9-1 Q5XG71 Q6YK32 Q80YR4-1 Q8BH58 Q8BK08 Q8BWN8 Q8C0D5 Q8C152 Q8CCF0-1 Q8CCM6-2 Q8CGT9 Q8CHG3 Q8R2Q4-1 Q8R349 Q8R3N6 Q91WH2 Q91X20 Q91YJ3 Q922B9-3 Q99J48 Q99KY6 Q99LB6-1 Q99N92 Q9D…	82 45 sysname: A5HLW0 B9EKC3 B9EKC6 O35926 O54941 O70591 O88962 P00848 P14069 P16015 P28653 P30999-1 P35283 P40936 P51885 P55292-1 P58774-2 Q2HXL6 Q3TXD4 Q3UMY5-1 Q3UWT6 Q5XG71 Q6YK32 Q80YR4-1 Q8BH58 Q8BK08 Q8BWN8 Q8C0D5 Q8CCM6-2 Q8R2Q4-1 Q8R349 Q8R3N6 Q91WH2 Q91YJ3 Q922B9-3 Q99J48 Q99KY6 Q99LB6-1 Q99N92 Q9ERG2 Q9JHH9 Q9JHS4 Q9JK53 Q9R1S7 Q9Z1J3-1
82 58 clusters: 88 74;94 94 74;94 88;97 94 94 72 88 56;94 74;94 88;97 94 56 94 99;117 94 99;117 88 88;97 74;94 56 94	82 45 clusters: 94 94 94 94 94	81 17 index: 604 821 864 922 1150 1179 1698 1743 1998 2064 2103 2256 2302 2340 2549 2668 2889	81 11 index: 604 821 864 922 1179 1698 1743 2103 2256 2302 2340	81 11 index: 604 821 864 922 1179 1698 1743 2103 2256 2302 2340	81 11 index: 604 821 864 922 1179 1698 1743 2103 2256 2302 2340	81 11 index: 604 821 864 922 1179 1698 1743 2103 2256 2302 2340	81 11 index: 604 821 864 922 1179 1698 1743 2103 2256 2302 2340	81 11 index: 604 821 864 922 1179 1698 1743 2103 2256 2302 2340
		81 17 sysname: P35585 P62192 P62960 P80315 Q3TT05 Q3U0V1 Q80UG5-1 Q8BG05-1 Q8K1M6-3 Q8R0H9 Q8R3Q6 Q91YD9 Q922D4-3 Q99JX3-1 Q9CX86 Q9D7B6 Q9JKV1	81 11 sysname: P35585 P62192 P62960 P80315 Q3U0V1 Q80UG5-1 Q8BG05-1 Q8R3Q6 Q91YD9 Q922D4-3 Q99JX3-1	81 11 sysname: P35585 P62192 P62960 P80315 Q3U0V1 Q80UG5-1 Q8BG05-1 Q8R3Q6 Q91YD9 Q922D4-3 Q99JX3-1	81 11 sysname: P35585 P62192 P62960 P80315 Q3U0V1 Q80UG5-1 Q8BG05-1 Q8R3Q6 Q91YD9 Q922D4-3 Q99JX3-1	81 11 sysname: P35585 P62192 P62960 P80315 Q3U0V1 Q80UG5-1 Q8BG05-1 Q8R3Q6 Q91YD9 Q922D4-3 Q99JX3-1	81 11 sysname: P35585 P62192 P62960 P80315 Q3U0V1 Q80UG5-1 Q8BG05-1 Q8R3Q6 Q91YD9 Q922D4-3 Q99JX3-1	81 11 sysname: P35585 P62192 P62960 P80315 Q3U0V1 Q80UG5-1 Q8BG05-1 Q8R3Q6 Q91YD9 Q922D4-3 Q99JX3-1
83 64 index: 38 160 175 199 292 360 412 439 455 511 670 675 768 786 798 810 811 823 828 830 834 843 847 852 861 896 910 934 979 992 1008 1089 1121 1191 1246 1346 1365 1522 1576 1628 1631 1633 1635 1654 1824 1831 1855 2045 2110 2163 2267 2389 2433 2490 2587 2621 2711 2779 2803 2861 2905 2960 2983 2988	83 56 index: 38 160 175 199 292 360 412 439 455 670 675 768 786 798 810 811 823 828 830 843 847 852 861 896 910 934 979 1008 1089 1121 1191 1246 1346 1365 1522 1628 1631 1633 1635 1824 1831 1855 2045 2110 2163 2267 2389 2433 2490 2587 2621 2711 2779 2861 2983 2988	81 17 clusters: 78 73 73 73 73 73	81 11 clusters:	81 11 clusters:	81 11 clusters:	81 11 clusters:	81 11 clusters:	81 11 clusters:
83 64 sysname: A2AC13 B2RWW6 B7ZNJ1 B9EKT6 O55029 O89079 P09103 P12970 P14576-1 P23116 P47915 P47963 P58252 P60229 P61164 P61924 P61961 P62242 P62264 P62270 P62320 P62754 P62821 P62849-1 P62908 P68510 P70333 P84078 P99027 Q01768 Q04750 Q3TDU1 Q3TIV5-1 Q3U561 Q3UIS9 Q5CZY9 Q5M9P3 Q64511 Q6P542 Q6ZWN5 Q6ZWV3 Q6ZWX6 Q6ZWZ6 Q7TMK9-2 Q8BRF7-1 Q8BTF0 Q8BWY3 Q8QZY1 Q8R4K2 Q8VDJ3 Q91YR1 Q99LE6 Q9CPR4 Q9C…	83 56 sysname: A2AC13 B2RWW6 B7ZNJ1 B9EKT6 O55029 O89079 P09103 P12970 P14576-1 P47915 P47963 P58252 P60229 P61164 P61924 P61961 P62242 P62264 P62270 P62754 P62821 P62849-1 P62908 P68510 P70333 P84078 P99027 Q04750 Q3TDU1 Q3TIV5-1 Q3U561 Q3UIS9 Q5CZY9 Q5M9P3 Q64511 Q6ZWN5 Q6ZWV3 Q6ZWX6 Q6ZWZ6 Q8BRF7-1 Q8BTF0 Q8BWY3 Q8QZY1 Q8R4K2 Q8VDJ3 Q91YR1 Q99LE6 Q9CPR4 Q9CQR2 Q9CZM2 Q9D1D4-1 Q9DAU1-1 Q9DCS3 Q…
83 64 clusters: 89 87 89 89 87 87 87 87 87 87 87 87 76;87 87 87 89;92;109 68	83 56 clusters: 87 87	82 41 index: 105 195 196 270 283 353 367 448 467 553 570 596 625 721 750 1059 1168 1274 1301 1382 1619 1728 1767 1794 1849 1875 1931 2091 2097 2102 2222 2261 2301 2329 2374 2382 2414 2847 2851 2881 3056	82 40 index: 105 195 196 270 283 353 367 448 467 553 570 596 625 721 750 1059 1168 1274 1301 1382 1619 1728 1767 1794 1849 1875 1931 2097 2102 2222 2261 2301 2329 2374 2382 2414 2847 2851 2881 3056	82 40 index: 105 195 196 270 283 353 367 448 467 553 570 596 625 721 750 1059 1168 1274 1301 1382 1619 1728 1767 1794 1849 1875 1931 2097 2102 2222 2261 2301 2329 2374 2382 2414 2847 2851 2881 3056	82 40 index: 105 195 196 270 283 353 367 448 467 553 570 596 625 721 750 1059 1168 1274 1301 1382 1619 1728 1767 1794 1849 1875 1931 2097 2102 2222 2261 2301 2329 2374 2382 2414 2847 2851 2881 3056	82 40 index: 105 195 196 270 283 353 367 448 467 553 570 596 625 721 750 1059 1168 1274 1301 1382 1619 1728 1767 1794 1849 1875 1931 2097 2102 2222 2261 2301 2329 2374 2382 2414 2847 2851 2881 3056	82 40 index: 105 195 196 270 283 353 367 448 467 553 570 596 625 721 750 1059 1168 1274 1301 1382 1619 1728 1767 1794 1849 1875 1931 2097 2102 2222 2261 2301 2329 2374 2382 2414 2847 2851 2881 3056	82 40 index: 105 195 196 270 283 353 367 448 467 553 570 596 625 721 750 1059 1168 1274 1301 1382 1619 1728 1767 1794 1849 1875 1931 2097 2102 2222 2261 2301 2329 2374 2382 2414 2847 2851 2881 3056
		82 41 sysname: A5HLW0 B9EKC3 B9EKC6 O35926 O54941 O88962 P00848 P14069 P16015 P28653 P30999-1 P35283 P40936 P51885 P55292-1 Q2HXL6 Q3TXD4 Q3UMY5-1 Q3UWT6 Q5XG71 Q6YK32 Q80YR4-1 Q8BH58 Q8BK08 Q8BWN8 Q8C0D5 Q8CCM6-2 Q8R2Q4-1 Q8R349 Q8R3N6 Q91WH2 Q91YJ3 Q922B9-3 Q99J48 Q99KY6 Q99LB6-1 Q99N92 Q9JHH9 Q9JHS4 Q9JK53 Q9Z1J3-1	82 40 sysname: A5HLW0 B9EKC3 B9EKC6 O35926 O54941 O88962 P00848 P14069 P16015 P28653 P30999-1 P35283 P40936 P51885 P55292-1 Q2HXL6 Q3TXD4 Q3UMY5-1 Q3UWT6 Q5XG71 Q6YK32 Q80YR4-1 Q8BH58 Q8BK08 Q8BWN8 Q8C0D5 Q8CCM6-2 Q8R349 Q8R3N6 Q91WH2 Q91YJ3 Q922B9-3 Q99J48 Q99KY6 Q99LB6-1 Q99N92 Q9JHH9 Q9JHS4 Q9JK53 Q9Z1J3-1	82 40 sysname: A5HLW0 B9EKC3 B9EKC6 O35926 O54941 O88962 P00848 P14069 P16015 P28653 P30999-1 P35283 P40936 P51885 P55292-1 Q2HXL6 Q3TXD4 Q3UMY5-1 Q3UWT6 Q5XG71 Q6YK32 Q80YR4-1 Q8BH58 Q8BK08 Q8BWN8 Q8C0D5 Q8CCM6-2 Q8R349 Q8R3N6 Q91WH2 Q91YJ3 Q922B9-3 Q99J48 Q99KY6 Q99LB6-1 Q99N92 Q9JHH9 Q9JHS4 Q9JK53 Q9Z1J3-1	82 40 sysname: A5HLW0 B9EKC3 B9EKC6 O35926 O54941 O88962 P00848 P14069 P16015 P28653 P30999-1 P35283 P40936 P51885 P55292-1 Q2HXL6 Q3TXD4 Q3UMY5-1 Q3UWT6 Q5XG71 Q6YK32 Q80YR4-1 Q8BH58 Q8BK08 Q8BWN8 Q8C0D5 Q8CCM6-2 Q8R349 Q8R3N6 Q91WH2 Q91YJ3 Q922B9-3 Q99J48 Q99KY6 Q99LB6-1 Q99N92 Q9JHH9 Q9JHS4 Q9JK53 Q9Z1J3-1	82 40 sysname: A5HLW0 B9EKC3 B9EKC6 O35926 O54941 O88962 P00848 P14069 P16015 P28653 P30999-1 P35283 P40936 P51885 P55292-1 Q2HXL6 Q3TXD4 Q3UMY5-1 Q3UWT6 Q5XG71 Q6YK32 Q80YR4-1 Q8BH58 Q8BK08 Q8BWN8 Q8C0D5 Q8CCM6-2 Q8R349 Q8R3N6 Q91WH2 Q91YJ3 Q922B9-3 Q99J48 Q99KY6 Q99LB6-1 Q99N92 Q9JHH9 Q9JHS4 Q9JK53 Q9Z1J3-1	82 40 sysname: A5HLW0 B9EKC3 B9EKC6 O35926 O54941 O88962 P00848 P14069 P16015 P28653 P30999-1 P35283 P40936 P51885 P55292-1 Q2HXL6 Q3TXD4 Q3UMY5-1 Q3UWT6 Q5XG71 Q6YK32 Q80YR4-1 Q8BH58 Q8BK08 Q8BWN8 Q8C0D5 Q8CCM6-2 Q8R349 Q8R3N6 Q91WH2 Q91YJ3 Q922B9-3 Q99J48 Q99KY6 Q99LB6-1 Q99N92 Q9JHH9 Q9JHS4 Q9JK53 Q9Z1J3-1	82 40 sysname: A5HLW0 B9EKC3 B9EKC6 O35926 O54941 O88962 P00848 P14069 P16015 P28653 P30999-1 P35283 P40936 P51885 P55292-1 Q2HXL6 Q3TXD4 Q3UMY5-1 Q3UWT6 Q5XG71 Q6YK32 Q80YR4-1 Q8BH58 Q8BK08 Q8BWN8 Q8C0D5 Q8CCM6-2 Q8R349 Q8R3N6 Q91WH2 Q91YJ3 Q922B9-3 Q99J48 Q99KY6 Q99LB6-1 Q99N92 Q9JHH9 Q9JHS4 Q9JK53 Q9Z1J3-1
84 63 index: 20 87 92 197 201 210 286 346 348 457 470 525 614 695 789 835 905 943 1103 1120 1131 1220 1281 1298 1316 1399 1455 1491 1529 1544 1560 1590 1598 1613 1614 1663 1704 1724 1747 1751 1838 1844 1848 1902 1960 1994 2140 2161 2210 2425 2472 2488 2492 2519 2535 2633 2649 2656 2732 2858 2899 2945 3013	84 40 index: 20 87 92 197 201 210 346 470 695 789 835 943 1120 1131 1220 1298 1316 1399 1544 1560 1598 1614 1663 1724 1838 1848 1902 1960 2140 2161 2210 2472 2492 2519 2535 2656 2732 2858 2899 3013	82 41 clusters: 94	82 40 clusters:	82 40 clusters:	82 40 clusters:	82 40 clusters:	82 40 clusters:	82 40 clusters:
84 63 sysname: A2A5R3 A2AWN8 A2BH40 B9EKI3 O08529 O08663 O54962 O88738 O88811-1 P14733 P16125 P24721 P39039-1 P50136 P60762-2 P62322 P70288 P97300-4 Q3TG43 Q3TIV0 Q3TLE4 Q3UEG9 Q3UPH1 Q3UVT5 Q3V461 Q60823 Q61735-2 Q62433 Q64735-1 Q6A0B1 Q6KAN1 Q6PAV2-1 Q6PDN3-1 Q6QD59 Q6TEK5 Q7TNG5-2 Q80VP1-2 Q80XU3 Q8BG67-2 Q8BGC4 Q8BUK6 Q8BVG4-1 Q8BWJ3 Q8C5W3-2 Q8CHP5-1 Q8K194-2 Q8VCH8 Q8VDG5-1 Q91VU6-1 Q99PP2-…	84 40 sysname: A2A5R3 A2AWN8 A2BH40 B9EKI3 O08529 O08663 O88738 P16125 P50136 P60762-2 P62322 P97300-4 Q3TIV0 Q3TLE4 Q3UEG9 Q3UVT5 Q3V461 Q60823 Q6A0B1 Q6KAN1 Q6PDN3-1 Q6TEK5 Q7TNG5-2 Q80XU3 Q8BUK6 Q8BWJ3 Q8C5W3-2 Q8CHP5-1 Q8VCH8 Q8VDG5-1 Q91VU6-1 Q9CQF4 Q9CQR6 Q9CRA5-1 Q9CWD8 Q9D6K8 Q9DBC3 Q9JI78 Q9JLI8-1 Q9WU56-3
84 63 clusters: 96 96;110 92;109;110 96 96 96 95;110 96 88;97 92;109;110 96 92;96;109;110 39 96 96 96 92;109;110 96 88;97 96;110 96 96 35;110 96 96 96 63;75 75 92;109;110 96 96;97 63;75 96 92;109;110 96 96 92;109;110 96;110 63;75 63;75 96 92;109;110 96 96 63;75 96 96 97 96 63;75 96 96 96;110 92;96;110 92;109;110 96 96;110 96 96 75 96	84 40 clusters: 96 110 110 96 110 96 96 96 96 97 96 110 96 96 96 96 96 110 110 96	83 54 index: 38 160 175 199 292 360 412 439 455 670 675 768 786 798 810 811 823 828 830 843 847 852 861 896 910 934 979 1008 1089 1121 1191 1246 1346 1365 1522 1628 1631 1633 1635 1824 1831 2045 2110 2163 2267 2389 2433 2490 2587 2711 2779 2861 2983 2988	83 54 index: 38 160 175 199 292 360 412 439 455 670 675 768 786 798 810 811 823 828 830 843 847 852 861 896 910 934 979 1008 1089 1121 1191 1246 1346 1365 1522 1628 1631 1633 1635 1824 1831 2045 2110 2163 2267 2389 2433 2490 2587 2711 2779 2861 2983 2988	83 54 index: 38 160 175 199 292 360 412 439 455 670 675 768 786 798 810 811 823 828 830 843 847 852 861 896 910 934 979 1008 1089 1121 1191 1246 1346 1365 1522 1628 1631 1633 1635 1824 1831 2045 2110 2163 2267 2389 2433 2490 2587 2711 2779 2861 2983 2988	83 54 index: 38 160 175 199 292 360 412 439 455 670 675 768 786 798 810 811 823 828 830 843 847 852 861 896 910 934 979 1008 1089 1121 1191 1246 1346 1365 1522 1628 1631 1633 1635 1824 1831 2045 2110 2163 2267 2389 2433 2490 2587 2711 2779 2861 2983 2988	83 54 index: 38 160 175 199 292 360 412 439 455 670 675 768 786 798 810 811 823 828 830 843 847 852 861 896 910 934 979 1008 1089 1121 1191 1246 1346 1365 1522 1628 1631 1633 1635 1824 1831 2045 2110 2163 2267 2389 2433 2490 2587 2711 2779 2861 2983 2988	83 54 index: 38 160 175 199 292 360 412 439 455 670 675 768 786 798 810 811 823 828 830 843 847 852 861 896 910 934 979 1008 1089 1121 1191 1246 1346 1365 1522 1628 1631 1633 1635 1824 1831 2045 2110 2163 2267 2389 2433 2490 2587 2711 2779 2861 2983 2988	83 54 index: 38 160 175 199 292 360 412 439 455 670 675 768 786 798 810 811 823 828 830 843 847 852 861 896 910 934 979 1008 1089 1121 1191 1246 1346 1365 1522 1628 1631 1633 1635 1824 1831 2045 2110 2163 2267 2389 2433 2490 2587 2711 2779 2861 2983 2988
		83 54 sysname: A2AC13 B2RWW6 B7ZNJ1 B9EKT6 O55029 O89079 P09103 P12970 P14576-1 P47915 P47963 P58252 P60229 P61164 P61924 P61961 P62242 P62264 P62270 P62754 P62821 P62849-1 P62908 P68510 P70333 P84078 P99027 Q04750 Q3TDU1 Q3TIV5-1 Q3U561 Q3UIS9 Q5CZY9 Q5M9P3 Q64511 Q6ZWN5 Q6ZWV3 Q6ZWX6 Q6ZWZ6 Q8BRF7-1 Q8BTF0 Q8QZY1 Q8R4K2 Q8VDJ3 Q91YR1 Q99LE6 Q9CPR4 Q9CQR2 Q9CZM2 Q9DAU1-1 Q9DCS3 Q9JIF7 Q9R0Q3 Q9R…	83 54 sysname: A2AC13 B2RWW6 B7ZNJ1 B9EKT6 O55029 O89079 P09103 P12970 P14576-1 P47915 P47963 P58252 P60229 P61164 P61924 P61961 P62242 P62264 P62270 P62754 P62821 P62849-1 P62908 P68510 P70333 P84078 P99027 Q04750 Q3TDU1 Q3TIV5-1 Q3U561 Q3UIS9 Q5CZY9 Q5M9P3 Q64511 Q6ZWN5 Q6ZWV3 Q6ZWX6 Q6ZWZ6 Q8BRF7-1 Q8BTF0 Q8QZY1 Q8R4K2 Q8VDJ3 Q91YR1 Q99LE6 Q9CPR4 Q9CQR2 Q9CZM2 Q9DAU1-1 Q9DCS3 Q9JIF7 Q9R0Q3 Q9R…	83 54 sysname: A2AC13 B2RWW6 B7ZNJ1 B9EKT6 O55029 O89079 P09103 P12970 P14576-1 P47915 P47963 P58252 P60229 P61164 P61924 P61961 P62242 P62264 P62270 P62754 P62821 P62849-1 P62908 P68510 P70333 P84078 P99027 Q04750 Q3TDU1 Q3TIV5-1 Q3U561 Q3UIS9 Q5CZY9 Q5M9P3 Q64511 Q6ZWN5 Q6ZWV3 Q6ZWX6 Q6ZWZ6 Q8BRF7-1 Q8BTF0 Q8QZY1 Q8R4K2 Q8VDJ3 Q91YR1 Q99LE6 Q9CPR4 Q9CQR2 Q9CZM2 Q9DAU1-1 Q9DCS3 Q9JIF7 Q9R0Q3 Q9R…	83 54 sysname: A2AC13 B2RWW6 B7ZNJ1 B9EKT6 O55029 O89079 P09103 P12970 P14576-1 P47915 P47963 P58252 P60229 P61164 P61924 P61961 P62242 P62264 P62270 P62754 P62821 P62849-1 P62908 P68510 P70333 P84078 P99027 Q04750 Q3TDU1 Q3TIV5-1 Q3U561 Q3UIS9 Q5CZY9 Q5M9P3 Q64511 Q6ZWN5 Q6ZWV3 Q6ZWX6 Q6ZWZ6 Q8BRF7-1 Q8BTF0 Q8QZY1 Q8R4K2 Q8VDJ3 Q91YR1 Q99LE6 Q9CPR4 Q9CQR2 Q9CZM2 Q9DAU1-1 Q9DCS3 Q9JIF7 Q9R0Q3 Q9R…	83 54 sysname: A2AC13 B2RWW6 B7ZNJ1 B9EKT6 O55029 O89079 P09103 P12970 P14576-1 P47915 P47963 P58252 P60229 P61164 P61924 P61961 P62242 P62264 P62270 P62754 P62821 P62849-1 P62908 P68510 P70333 P84078 P99027 Q04750 Q3TDU1 Q3TIV5-1 Q3U561 Q3UIS9 Q5CZY9 Q5M9P3 Q64511 Q6ZWN5 Q6ZWV3 Q6ZWX6 Q6ZWZ6 Q8BRF7-1 Q8BTF0 Q8QZY1 Q8R4K2 Q8VDJ3 Q91YR1 Q99LE6 Q9CPR4 Q9CQR2 Q9CZM2 Q9DAU1-1 Q9DCS3 Q9JIF7 Q9R0Q3 Q9R…	83 54 sysname: A2AC13 B2RWW6 B7ZNJ1 B9EKT6 O55029 O89079 P09103 P12970 P14576-1 P47915 P47963 P58252 P60229 P61164 P61924 P61961 P62242 P62264 P62270 P62754 P62821 P62849-1 P62908 P68510 P70333 P84078 P99027 Q04750 Q3TDU1 Q3TIV5-1 Q3U561 Q3UIS9 Q5CZY9 Q5M9P3 Q64511 Q6ZWN5 Q6ZWV3 Q6ZWX6 Q6ZWZ6 Q8BRF7-1 Q8BTF0 Q8QZY1 Q8R4K2 Q8VDJ3 Q91YR1 Q99LE6 Q9CPR4 Q9CQR2 Q9CZM2 Q9DAU1-1 Q9DCS3 Q9JIF7 Q9R0Q3 Q9R…	83 54 sysname: A2AC13 B2RWW6 B7ZNJ1 B9EKT6 O55029 O89079 P09103 P12970 P14576-1 P47915 P47963 P58252 P60229 P61164 P61924 P61961 P62242 P62264 P62270 P62754 P62821 P62849-1 P62908 P68510 P70333 P84078 P99027 Q04750 Q3TDU1 Q3TIV5-1 Q3U561 Q3UIS9 Q5CZY9 Q5M9P3 Q64511 Q6ZWN5 Q6ZWV3 Q6ZWX6 Q6ZWZ6 Q8BRF7-1 Q8BTF0 Q8QZY1 Q8R4K2 Q8VDJ3 Q91YR1 Q99LE6 Q9CPR4 Q9CQR2 Q9CZM2 Q9DAU1-1 Q9DCS3 Q9JIF7 Q9R0Q3 Q9R…
85 48 index: 12 69 73 76 106 154 178 236 284 327 393 420 440 499 530 591 653 678 944 960 1243 1258 1495 1719 1760 1761 1780 1795 1860 1872 1913 2009 2058 2133 2137 2139 2158 2497 2566 2593 2761 2883 2908 2928 2947 2953 3016 3062	85 35 index: 69 73 154 178 236 393 420 440 530 591 653 678 944 960 1243 1258 1495 1719 1761 1780 1795 1860 1913 2058 2133 2137 2139 2158 2566 2593 2761 2908 2947 3016 3062	83 54 clusters:	83 54 clusters:	83 54 clusters:	83 54 clusters:	83 54 clusters:	83 54 clusters:	83 54 clusters:
85 48 sysname: A1L0U6 A2AQ25-6 A2AQN4 A2AS89 A5XDA7 B2RT14 B7ZNQ1 O35143 O54946-1 O88291-1 P07091 P10493 P13020-1 P20065-2 P26040 P34928 P46656 P48410 P97311 P97496-1 Q3UHQ6-1 Q3UKV4 Q62465 Q80XB4-1 Q8BGS1-3 Q8BGT5 Q8BIF0-1 Q8BK48 Q8BXA1 Q8C073 Q8C7E7 Q8K2C7-1 Q8R0A7 Q8VCC1 Q8VCH0 Q8VCH7 Q8VDC1 Q9CQV6 Q9CY62-1 Q9CZW4 Q9DC63 Q9JK92 Q9JM14 Q9QX60-2 Q9QYC7 Q9QYJ3 Q9WUD7 Q9Z1R3	85 35 sysname: A2AQ25-6 A2AQN4 B2RT14 B7ZNQ1 O35143 P07091 P10493 P13020-1 P26040 P34928 P46656 P48410 P97311 P97496-1 Q3UHQ6-1 Q3UKV4 Q62465 Q80XB4-1 Q8BGT5 Q8BIF0-1 Q8BK48 Q8BXA1 Q8C7E7 Q8R0A7 Q8VCC1 Q8VCH0 Q8VCH7 Q8VDC1 Q9CY62-1 Q9CZW4 Q9DC63 Q9JM14 Q9QYC7 Q9WUD7 Q9Z1R3
85 48 clusters: 104 77 77 59 104;106 77 77 77 59;77 67 77 77 67 60;114 77 77 77 77 77 67 104 77 77 77 59 77 59;77 77 77 77 67;77 104;106;111 77;105 77 77 59;67 77 104;106 77 59 77 59;77	85 35 clusters: 77 77 77 77 77 77 77 77 77 77 77 77 77 77 77 77 77 77 77 105 77 77 77 59	84 35 index: 20 197 201 210 346 470 695 789 835 943 1131 1220 1298 1316 1399 1544 1560 1598 1614 1663 1724 1848 1960 2140 2161 2210 2472 2492 2519 2535 2656 2732 2858 2899 3013	84 31 index: 197 201 210 346 470 695 789 835 943 1131 1220 1298 1316 1399 1560 1598 1614 1663 1848 1960 2140 2161 2210 2472 2492 2519 2535 2656 2858 2899 3013	84 31 index: 197 201 210 346 470 695 789 835 943 1131 1220 1298 1316 1399 1560 1598 1614 1663 1848 1960 2140 2161 2210 2472 2492 2519 2535 2656 2858 2899 3013	84 31 index: 197 201 210 346 470 695 789 835 943 1131 1220 1298 1316 1399 1560 1598 1614 1663 1848 1960 2140 2161 2210 2472 2492 2519 2535 2656 2858 2899 3013	84 31 index: 197 201 210 346 470 695 789 835 943 1131 1220 1298 1316 1399 1560 1598 1614 1663 1848 1960 2140 2161 2210 2472 2492 2519 2535 2656 2858 2899 3013	84 31 index: 197 201 210 346 470 695 789 835 943 1131 1220 1298 1316 1399 1560 1598 1614 1663 1848 1960 2140 2161 2210 2472 2492 2519 2535 2656 2858 2899 3013	84 31 index: 197 201 210 346 470 695 789 835 943 1131 1220 1298 1316 1399 1560 1598 1614 1663 1848 1960 2140 2161 2210 2472 2492 2519 2535 2656 2858 2899 3013
		84 35 sysname: A2A5R3 B9EKI3 O08529 O08663 O88738 P16125 P50136 P60762-2 P62322 P97300-4 Q3TLE4 Q3UEG9 Q3UVT5 Q3V461 Q60823 Q6A0B1 Q6KAN1 Q6PDN3-1 Q6TEK5 Q7TNG5-2 Q80XU3 Q8BWJ3 Q8CHP5-1 Q8VCH8 Q8VDG5-1 Q91VU6-1 Q9CQF4 Q9CQR6 Q9CRA5-1 Q9CWD8 Q9D6K8 Q9DBC3 Q9JI78 Q9JLI8-1 Q9WU56-3	84 31 sysname: B9EKI3 O08529 O08663 O88738 P16125 P50136 P60762-2 P62322 P97300-4 Q3TLE4 Q3UEG9 Q3UVT5 Q3V461 Q60823 Q6KAN1 Q6PDN3-1 Q6TEK5 Q7TNG5-2 Q8BWJ3 Q8CHP5-1 Q8VCH8 Q8VDG5-1 Q91VU6-1 Q9CQF4 Q9CQR6 Q9CRA5-1 Q9CWD8 Q9D6K8 Q9JI78 Q9JLI8-1 Q9WU56-3	84 31 sysname: B9EKI3 O08529 O08663 O88738 P16125 P50136 P60762-2 P62322 P97300-4 Q3TLE4 Q3UEG9 Q3UVT5 Q3V461 Q60823 Q6KAN1 Q6PDN3-1 Q6TEK5 Q7TNG5-2 Q8BWJ3 Q8CHP5-1 Q8VCH8 Q8VDG5-1 Q91VU6-1 Q9CQF4 Q9CQR6 Q9CRA5-1 Q9CWD8 Q9D6K8 Q9JI78 Q9JLI8-1 Q9WU56-3	84 31 sysname: B9EKI3 O08529 O08663 O88738 P16125 P50136 P60762-2 P62322 P97300-4 Q3TLE4 Q3UEG9 Q3UVT5 Q3V461 Q60823 Q6KAN1 Q6PDN3-1 Q6TEK5 Q7TNG5-2 Q8BWJ3 Q8CHP5-1 Q8VCH8 Q8VDG5-1 Q91VU6-1 Q9CQF4 Q9CQR6 Q9CRA5-1 Q9CWD8 Q9D6K8 Q9JI78 Q9JLI8-1 Q9WU56-3	84 31 sysname: B9EKI3 O08529 O08663 O88738 P16125 P50136 P60762-2 P62322 P97300-4 Q3TLE4 Q3UEG9 Q3UVT5 Q3V461 Q60823 Q6KAN1 Q6PDN3-1 Q6TEK5 Q7TNG5-2 Q8BWJ3 Q8CHP5-1 Q8VCH8 Q8VDG5-1 Q91VU6-1 Q9CQF4 Q9CQR6 Q9CRA5-1 Q9CWD8 Q9D6K8 Q9JI78 Q9JLI8-1 Q9WU56-3	84 31 sysname: B9EKI3 O08529 O08663 O88738 P16125 P50136 P60762-2 P62322 P97300-4 Q3TLE4 Q3UEG9 Q3UVT5 Q3V461 Q60823 Q6KAN1 Q6PDN3-1 Q6TEK5 Q7TNG5-2 Q8BWJ3 Q8CHP5-1 Q8VCH8 Q8VDG5-1 Q91VU6-1 Q9CQF4 Q9CQR6 Q9CRA5-1 Q9CWD8 Q9D6K8 Q9JI78 Q9JLI8-1 Q9WU56-3	84 31 sysname: B9EKI3 O08529 O08663 O88738 P16125 P50136 P60762-2 P62322 P97300-4 Q3TLE4 Q3UEG9 Q3UVT5 Q3V461 Q60823 Q6KAN1 Q6PDN3-1 Q6TEK5 Q7TNG5-2 Q8BWJ3 Q8CHP5-1 Q8VCH8 Q8VDG5-1 Q91VU6-1 Q9CQF4 Q9CQR6 Q9CRA5-1 Q9CWD8 Q9D6K8 Q9JI78 Q9JLI8-1 Q9WU56-3
86 134 index: 18 52 58 65 89 100 108 127 130 148 179 182 225 240 306 307 340 498 585 672 704 734 736 760 831 867 878 893 919 949 991 994 1013 1045 1049 1081 1113 1202 1254 1259 1275 1285 1286 1363 1369 1420 1425 1429 1446 1449 1454 1474 1490 1502 1520 1541 1548 1550 1556 1585 1685 1707 1712 1714 1721 1723 1753 1766 1825 1861 1862 1867 1887 1908 1923 1933 1972 2019 2022 2076 2099 2115 2127 2136 21…	86 116 index: 18 58 65 89 100 127 148 179 182 225 240 306 307 340 585 672 704 734 736 760 831 867 878 919 949 991 994 1049 1081 1113 1202 1254 1259 1275 1285 1286 1363 1369 1425 1429 1446 1449 1454 1474 1490 1502 1520 1541 1548 1550 1556 1585 1685 1707 1712 1714 1721 1723 1753 1825 1861 1862 1867 1887 1908 1923 1933 1972 2022 2099 2127 2136 2142 2145 2168 2175 2190 2217 2254 2291 2296 2309 2320 2…	84 35 clusters: 96 96 97 110 96 110	84 31 clusters:	84 31 clusters:	84 31 clusters:	84 31 clusters:	84 31 clusters:	84 31 clusters:
86 134 sysname: A2A4J8 A2AH85 A2AKK5-1 A2AN08-1 A2BFB0 A3KG93 A6H5Y3 B1AR25 B1ART6 B1B0C7 B7ZNR0 B8JJJ0 O09117-1 O35286 O70133-2 O70152 O88545 P20060 P34022 P47941 P50462 P53810 P53994 P56812 P62274 P63005-1 P63163 P68368 P70697 P97366 Q01730 Q02013 Q05512-1 Q148V8 Q14C51 Q3TC93 Q3THS6 Q3U7R1-1 Q3UKC1 Q3UKW2 Q3UN02 Q3UQN2-1 Q3URC4 Q5M6W6 Q5SUH6 Q61171 Q61206 Q61249 Q61599 Q61686 Q61733 Q62189 Q62…	86 116 sysname: A2A4J8 A2AKK5-1 A2AN08-1 A2BFB0 A3KG93 B1AR25 B1B0C7 B7ZNR0 B8JJJ0 O09117-1 O35286 O70133-2 O70152 O88545 P34022 P47941 P50462 P53810 P53994 P56812 P62274 P63005-1 P63163 P70697 P97366 Q01730 Q02013 Q14C51 Q3TC93 Q3THS6 Q3U7R1-1 Q3UKC1 Q3UKW2 Q3UN02 Q3UQN2-1 Q3URC4 Q5M6W6 Q5SUH6 Q61206 Q61249 Q61599 Q61686 Q61733 Q62189 Q62426 Q64010-1 Q64462 Q6A068 Q6A4J8-2 Q6DIC0 Q6GU11 Q6P9R2 Q…
86 134 clusters: 92;109 101;108 90 68 68 52 68 71 92;109 87 92;109 92;109 101 92;109 33 92 68 98 92 68 92 87 71 76;87 101 68 101 92 92;109 92;109 68 33 92;109 92;109 87 101 71 98;102 52 68	86 116 clusters: 33 92 92 92 33	85 32 index: 69 73 154 178 236 393 420 440 530 591 653 678 944 960 1243 1258 1495 1719 1761 1780 1795 1860 1913 2058 2133 2137 2139 2158 2593 2761 2908 3016	85 32 index: 69 73 154 178 236 393 420 440 530 591 653 678 944 960 1243 1258 1495 1719 1761 1780 1795 1860 1913 2058 2133 2137 2139 2158 2593 2761 2908 3016	85 32 index: 69 73 154 178 236 393 420 440 530 591 653 678 944 960 1243 1258 1495 1719 1761 1780 1795 1860 1913 2058 2133 2137 2139 2158 2593 2761 2908 3016	85 32 index: 69 73 154 178 236 393 420 440 530 591 653 678 944 960 1243 1258 1495 1719 1761 1780 1795 1860 1913 2058 2133 2137 2139 2158 2593 2761 2908 3016	85 32 index: 69 73 154 178 236 393 420 440 530 591 653 678 944 960 1243 1258 1495 1719 1761 1780 1795 1860 1913 2058 2133 2137 2139 2158 2593 2761 2908 3016	85 32 index: 69 73 154 178 236 393 420 440 530 591 653 678 944 960 1243 1258 1495 1719 1761 1780 1795 1860 1913 2058 2133 2137 2139 2158 2593 2761 2908 3016	85 32 index: 69 73 154 178 236 393 420 440 530 591 653 678 944 960 1243 1258 1495 1719 1761 1780 1795 1860 1913 2058 2133 2137 2139 2158 2593 2761 2908 3016
		85 32 sysname: A2AQ25-6 A2AQN4 B2RT14 B7ZNQ1 O35143 P07091 P10493 P13020-1 P26040 P34928 P46656 P48410 P97311 P97496-1 Q3UHQ6-1 Q3UKV4 Q62465 Q80XB4-1 Q8BGT5 Q8BIF0-1 Q8BK48 Q8BXA1 Q8C7E7 Q8R0A7 Q8VCC1 Q8VCH0 Q8VCH7 Q8VDC1 Q9CZW4 Q9DC63 Q9JM14 Q9WUD7	85 32 sysname: A2AQ25-6 A2AQN4 B2RT14 B7ZNQ1 O35143 P07091 P10493 P13020-1 P26040 P34928 P46656 P48410 P97311 P97496-1 Q3UHQ6-1 Q3UKV4 Q62465 Q80XB4-1 Q8BGT5 Q8BIF0-1 Q8BK48 Q8BXA1 Q8C7E7 Q8R0A7 Q8VCC1 Q8VCH0 Q8VCH7 Q8VDC1 Q9CZW4 Q9DC63 Q9JM14 Q9WUD7	85 32 sysname: A2AQ25-6 A2AQN4 B2RT14 B7ZNQ1 O35143 P07091 P10493 P13020-1 P26040 P34928 P46656 P48410 P97311 P97496-1 Q3UHQ6-1 Q3UKV4 Q62465 Q80XB4-1 Q8BGT5 Q8BIF0-1 Q8BK48 Q8BXA1 Q8C7E7 Q8R0A7 Q8VCC1 Q8VCH0 Q8VCH7 Q8VDC1 Q9CZW4 Q9DC63 Q9JM14 Q9WUD7	85 32 sysname: A2AQ25-6 A2AQN4 B2RT14 B7ZNQ1 O35143 P07091 P10493 P13020-1 P26040 P34928 P46656 P48410 P97311 P97496-1 Q3UHQ6-1 Q3UKV4 Q62465 Q80XB4-1 Q8BGT5 Q8BIF0-1 Q8BK48 Q8BXA1 Q8C7E7 Q8R0A7 Q8VCC1 Q8VCH0 Q8VCH7 Q8VDC1 Q9CZW4 Q9DC63 Q9JM14 Q9WUD7	85 32 sysname: A2AQ25-6 A2AQN4 B2RT14 B7ZNQ1 O35143 P07091 P10493 P13020-1 P26040 P34928 P46656 P48410 P97311 P97496-1 Q3UHQ6-1 Q3UKV4 Q62465 Q80XB4-1 Q8BGT5 Q8BIF0-1 Q8BK48 Q8BXA1 Q8C7E7 Q8R0A7 Q8VCC1 Q8VCH0 Q8VCH7 Q8VDC1 Q9CZW4 Q9DC63 Q9JM14 Q9WUD7	85 32 sysname: A2AQ25-6 A2AQN4 B2RT14 B7ZNQ1 O35143 P07091 P10493 P13020-1 P26040 P34928 P46656 P48410 P97311 P97496-1 Q3UHQ6-1 Q3UKV4 Q62465 Q80XB4-1 Q8BGT5 Q8BIF0-1 Q8BK48 Q8BXA1 Q8C7E7 Q8R0A7 Q8VCC1 Q8VCH0 Q8VCH7 Q8VDC1 Q9CZW4 Q9DC63 Q9JM14 Q9WUD7	85 32 sysname: A2AQ25-6 A2AQN4 B2RT14 B7ZNQ1 O35143 P07091 P10493 P13020-1 P26040 P34928 P46656 P48410 P97311 P97496-1 Q3UHQ6-1 Q3UKV4 Q62465 Q80XB4-1 Q8BGT5 Q8BIF0-1 Q8BK48 Q8BXA1 Q8C7E7 Q8R0A7 Q8VCC1 Q8VCH0 Q8VCH7 Q8VDC1 Q9CZW4 Q9DC63 Q9JM14 Q9WUD7
87 88 index: 86 96 167 174 275 315 341 409 413 511 528 562 623 627 654 661 705 706 717 779 783 801 815 834 846 856 857 875 887 896 991 992 1025 1054 1073 1111 1149 1184 1385 1395 1430 1469 1488 1522 1533 1559 1570 1576 1609 1651 1654 1668 1669 1757 1800 1824 1855 1897 1905 1917 2087 2115 2168 2206 2224 2280 2347 2378 2398 2403 2435 2438 2476 2483 2500 2541 2577 2621 2625 2803 2823 2844 2853 2861 …	87 59 index: 86 96 167 174 341 409 413 511 623 627 654 661 705 706 779 801 815 834 846 856 857 887 992 1025 1073 1111 1184 1385 1430 1533 1559 1576 1651 1654 1668 1669 1757 1800 1855 1897 2115 2224 2280 2378 2398 2435 2438 2483 2500 2541 2577 2621 2625 2803 2844 2853 3017 3045 3068	85 32 clusters: 77 77 77 77 77 77 77 77 77 77 77 77 77 77	85 32 clusters:	85 32 clusters:	85 32 clusters:	85 32 clusters:	85 32 clusters:	85 32 clusters:
87 88 sysname: A2AWA9-1 A2CFD2 B2RY56-2 B7ZCF1 O54734 O70310 O88569-1 P08775 P09405 P23116 P25911-1 P29341 P40336-1 P42208 P46664 P47753 P50516-1 P50518 P51855 P59325 P59999 P61222 P61982 P62320 P62814 P62869 P62874 P63101 P67984 P68510 Q01730 Q01768 Q06138 Q1HFZ0-1 Q3T9V8 Q3THK7 Q3TSK3 Q3U2P1-1 Q5YD48-1 Q60737 Q61316 Q62095 Q62422 Q64511 Q68FL6 Q6IWE2 Q6NZJ6-1 Q6P542 Q6PHN9 Q7M6Y3-1 Q7TMK9-2 Q7T…	87 59 sysname: A2AWA9-1 A2CFD2 B2RY56-2 B7ZCF1 O88569-1 P08775 P09405 P23116 P40336-1 P42208 P46664 P47753 P50516-1 P50518 P59325 P61222 P61982 P62320 P62814 P62869 P62874 P67984 Q01768 Q06138 Q3T9V8 Q3THK7 Q3U2P1-1 Q5YD48-1 Q61316 Q68FL6 Q6IWE2 Q6P542 Q7M6Y3-1 Q7TMK9-2 Q7TPR4 Q7TPV4 Q8BGQ7 Q8BKL2 Q8BWY3 Q8C483 Q8R5C5 Q91WK2 Q91ZW3 Q99L45 Q99LM2 Q9CPT4 Q9CPW4 Q9CQL1 Q9CQW2 Q9CWK8 Q9CZ30-1 Q9D1D4-…
87 88 clusters: 76 76 76;100 76 71;76 83 76 76 76 71;76 76 71;76 76 83 76 76 76 83 86 83 76 76 76 76 76 71 76 76 83 76 76 76 83 76 76 83 76 76 83 83 76 76 76 86 76;86 76 76 76 76 76 76 76;100 76 71 76 76;83 76 83 86 76 83 76 76 76 71	87 59 clusters: 76 71 76 76 76 76 76 83 76 76 76 83 76 76 76 76	86 116 index: 18 58 65 89 100 127 148 179 182 225 240 306 307 340 585 672 704 734 736 760 831 867 878 919 949 991 994 1049 1081 1113 1202 1254 1259 1275 1285 1286 1363 1369 1425 1429 1446 1449 1454 1474 1490 1502 1520 1541 1548 1550 1556 1585 1685 1707 1712 1714 1721 1723 1753 1825 1861 1862 1867 1887 1908 1923 1933 1972 2022 2099 2127 2136 2142 2145 2168 2175 2190 2217 2254 2291 2296 2309 2320 2…	86 116 index: 18 58 65 89 100 127 148 179 182 225 240 306 307 340 585 672 704 734 736 760 831 867 878 919 949 991 994 1049 1081 1113 1202 1254 1259 1275 1285 1286 1363 1369 1425 1429 1446 1449 1454 1474 1490 1502 1520 1541 1548 1550 1556 1585 1685 1707 1712 1714 1721 1723 1753 1825 1861 1862 1867 1887 1908 1923 1933 1972 2022 2099 2127 2136 2142 2145 2168 2175 2190 2217 2254 2291 2296 2309 2320 2…	86 116 index: 18 58 65 89 100 127 148 179 182 225 240 306 307 340 585 672 704 734 736 760 831 867 878 919 949 991 994 1049 1081 1113 1202 1254 1259 1275 1285 1286 1363 1369 1425 1429 1446 1449 1454 1474 1490 1502 1520 1541 1548 1550 1556 1585 1685 1707 1712 1714 1721 1723 1753 1825 1861 1862 1867 1887 1908 1923 1933 1972 2022 2099 2127 2136 2142 2145 2168 2175 2190 2217 2254 2291 2296 2309 2320 2…	86 116 index: 18 58 65 89 100 127 148 179 182 225 240 306 307 340 585 672 704 734 736 760 831 867 878 919 949 991 994 1049 1081 1113 1202 1254 1259 1275 1285 1286 1363 1369 1425 1429 1446 1449 1454 1474 1490 1502 1520 1541 1548 1550 1556 1585 1685 1707 1712 1714 1721 1723 1753 1825 1861 1862 1867 1887 1908 1923 1933 1972 2022 2099 2127 2136 2142 2145 2168 2175 2190 2217 2254 2291 2296 2309 2320 2…	86 116 index: 18 58 65 89 100 127 148 179 182 225 240 306 307 340 585 672 704 734 736 760 831 867 878 919 949 991 994 1049 1081 1113 1202 1254 1259 1275 1285 1286 1363 1369 1425 1429 1446 1449 1454 1474 1490 1502 1520 1541 1548 1550 1556 1585 1685 1707 1712 1714 1721 1723 1753 1825 1861 1862 1867 1887 1908 1923 1933 1972 2022 2099 2127 2136 2142 2145 2168 2175 2190 2217 2254 2291 2296 2309 2320 2…	86 116 index: 18 58 65 89 100 127 148 179 182 225 240 306 307 340 585 672 704 734 736 760 831 867 878 919 949 991 994 1049 1081 1113 1202 1254 1259 1275 1285 1286 1363 1369 1425 1429 1446 1449 1454 1474 1490 1502 1520 1541 1548 1550 1556 1585 1685 1707 1712 1714 1721 1723 1753 1825 1861 1862 1867 1887 1908 1923 1933 1972 2022 2099 2127 2136 2142 2145 2168 2175 2190 2217 2254 2291 2296 2309 2320 2…	86 116 index: 18 58 65 89 100 127 148 179 182 225 240 306 307 340 585 672 704 734 736 760 831 867 878 919 949 991 994 1049 1081 1113 1202 1254 1259 1275 1285 1286 1363 1369 1425 1429 1446 1449 1454 1474 1490 1502 1520 1541 1548 1550 1556 1585 1685 1707 1712 1714 1721 1723 1753 1825 1861 1862 1867 1887 1908 1923 1933 1972 2022 2099 2127 2136 2142 2145 2168 2175 2190 2217 2254 2291 2296 2309 2320 2…
		86 116 sysname: A2A4J8 A2AKK5-1 A2AN08-1 A2BFB0 A3KG93 B1AR25 B1B0C7 B7ZNR0 B8JJJ0 O09117-1 O35286 O70133-2 O70152 O88545 P34022 P47941 P50462 P53810 P53994 P56812 P62274 P63005-1 P63163 P70697 P97366 Q01730 Q02013 Q14C51 Q3TC93 Q3THS6 Q3U7R1-1 Q3UKC1 Q3UKW2 Q3UN02 Q3UQN2-1 Q3URC4 Q5M6W6 Q5SUH6 Q61206 Q61249 Q61599 Q61686 Q61733 Q62189 Q62426 Q64010-1 Q64462 Q6A068 Q6A4J8-2 Q6DIC0 Q6GU11 Q6P9R2 Q…	86 116 sysname: A2A4J8 A2AKK5-1 A2AN08-1 A2BFB0 A3KG93 B1AR25 B1B0C7 B7ZNR0 B8JJJ0 O09117-1 O35286 O70133-2 O70152 O88545 P34022 P47941 P50462 P53810 P53994 P56812 P62274 P63005-1 P63163 P70697 P97366 Q01730 Q02013 Q14C51 Q3TC93 Q3THS6 Q3U7R1-1 Q3UKC1 Q3UKW2 Q3UN02 Q3UQN2-1 Q3URC4 Q5M6W6 Q5SUH6 Q61206 Q61249 Q61599 Q61686 Q61733 Q62189 Q62426 Q64010-1 Q64462 Q6A068 Q6A4J8-2 Q6DIC0 Q6GU11 Q6P9R2 Q…	86 116 sysname: A2A4J8 A2AKK5-1 A2AN08-1 A2BFB0 A3KG93 B1AR25 B1B0C7 B7ZNR0 B8JJJ0 O09117-1 O35286 O70133-2 O70152 O88545 P34022 P47941 P50462 P53810 P53994 P56812 P62274 P63005-1 P63163 P70697 P97366 Q01730 Q02013 Q14C51 Q3TC93 Q3THS6 Q3U7R1-1 Q3UKC1 Q3UKW2 Q3UN02 Q3UQN2-1 Q3URC4 Q5M6W6 Q5SUH6 Q61206 Q61249 Q61599 Q61686 Q61733 Q62189 Q62426 Q64010-1 Q64462 Q6A068 Q6A4J8-2 Q6DIC0 Q6GU11 Q6P9R2 Q…	86 116 sysname: A2A4J8 A2AKK5-1 A2AN08-1 A2BFB0 A3KG93 B1AR25 B1B0C7 B7ZNR0 B8JJJ0 O09117-1 O35286 O70133-2 O70152 O88545 P34022 P47941 P50462 P53810 P53994 P56812 P62274 P63005-1 P63163 P70697 P97366 Q01730 Q02013 Q14C51 Q3TC93 Q3THS6 Q3U7R1-1 Q3UKC1 Q3UKW2 Q3UN02 Q3UQN2-1 Q3URC4 Q5M6W6 Q5SUH6 Q61206 Q61249 Q61599 Q61686 Q61733 Q62189 Q62426 Q64010-1 Q64462 Q6A068 Q6A4J8-2 Q6DIC0 Q6GU11 Q6P9R2 Q…	86 116 sysname: A2A4J8 A2AKK5-1 A2AN08-1 A2BFB0 A3KG93 B1AR25 B1B0C7 B7ZNR0 B8JJJ0 O09117-1 O35286 O70133-2 O70152 O88545 P34022 P47941 P50462 P53810 P53994 P56812 P62274 P63005-1 P63163 P70697 P97366 Q01730 Q02013 Q14C51 Q3TC93 Q3THS6 Q3U7R1-1 Q3UKC1 Q3UKW2 Q3UN02 Q3UQN2-1 Q3URC4 Q5M6W6 Q5SUH6 Q61206 Q61249 Q61599 Q61686 Q61733 Q62189 Q62426 Q64010-1 Q64462 Q6A068 Q6A4J8-2 Q6DIC0 Q6GU11 Q6P9R2 Q…	86 116 sysname: A2A4J8 A2AKK5-1 A2AN08-1 A2BFB0 A3KG93 B1AR25 B1B0C7 B7ZNR0 B8JJJ0 O09117-1 O35286 O70133-2 O70152 O88545 P34022 P47941 P50462 P53810 P53994 P56812 P62274 P63005-1 P63163 P70697 P97366 Q01730 Q02013 Q14C51 Q3TC93 Q3THS6 Q3U7R1-1 Q3UKC1 Q3UKW2 Q3UN02 Q3UQN2-1 Q3URC4 Q5M6W6 Q5SUH6 Q61206 Q61249 Q61599 Q61686 Q61733 Q62189 Q62426 Q64010-1 Q64462 Q6A068 Q6A4J8-2 Q6DIC0 Q6GU11 Q6P9R2 Q…	86 116 sysname: A2A4J8 A2AKK5-1 A2AN08-1 A2BFB0 A3KG93 B1AR25 B1B0C7 B7ZNR0 B8JJJ0 O09117-1 O35286 O70133-2 O70152 O88545 P34022 P47941 P50462 P53810 P53994 P56812 P62274 P63005-1 P63163 P70697 P97366 Q01730 Q02013 Q14C51 Q3TC93 Q3THS6 Q3U7R1-1 Q3UKC1 Q3UKW2 Q3UN02 Q3UQN2-1 Q3URC4 Q5M6W6 Q5SUH6 Q61206 Q61249 Q61599 Q61686 Q61733 Q62189 Q62426 Q64010-1 Q64462 Q6A068 Q6A4J8-2 Q6DIC0 Q6GU11 Q6P9R2 Q…
88 50 index: 41 46 81 134 135 195 224 305 348 351 433 469 555 595 613 617 686 926 940 986 1010 1103 1274 1330 1537 1589 1591 1687 1739 1875 1968 2050 2059 2067 2129 2251 2414 2422 2474 2552 2653 2725 2750 2758 2767 2785 2835 2880 2957 3041	88 35 index: 41 81 134 135 224 305 351 433 595 613 617 686 926 940 986 1010 1537 1589 1687 1739 1968 2050 2059 2067 2129 2251 2422 2474 2653 2725 2750 2758 2785 2957 3041	86 116 clusters:	86 116 clusters:	86 116 clusters:	86 116 clusters:	86 116 clusters:	86 116 clusters:	86 116 clusters:
88 50 sysname: A2ADH4 A2AEX6 A2AU63 B1ASQ8 B1ATE2 B9EKC3 O09111 O55239 O88811-1 O88876-1 P11881-1 P16056 P28658 P35282 P37804 P39061-3 P48776 P82198 P84104-1 Q00977 Q05186 Q3TG43 Q3UMY5-1 Q505E6 Q69ZX6 Q6PAR5-4 Q6PB36 Q80TL7-1 Q8BFU2 Q8C0D5 Q8CI94 Q8R016 Q8R0F6-1 Q8R0L1-1 Q8VC77 Q91XI1-2 Q99N92 Q99PI5-1 Q9CQG6-1 Q9CXF4 Q9D6F9 Q9DB70 Q9DBR1-1 Q9DC50 Q9DCF9-1 Q9DCV3 Q9ES56 Q9JK48-2 Q9QZ25 Q9WVM8	88 35 sysname: A2ADH4 A2AU63 B1ASQ8 B1ATE2 O09111 O55239 O88876-1 P11881-1 P35282 P37804 P39061-3 P48776 P82198 P84104-1 Q00977 Q05186 Q69ZX6 Q6PAR5-4 Q80TL7-1 Q8BFU2 Q8CI94 Q8R016 Q8R0F6-1 Q8R0L1-1 Q8VC77 Q91XI1-2 Q99PI5-1 Q9CQG6-1 Q9D6F9 Q9DB70 Q9DBR1-1 Q9DC50 Q9DCV3 Q9QZ25 Q9WVM8
88 50 clusters: 97 97 97 97 97 82 56 4 84;97 97 97 99;115 97;99 82;97 99 97 97 97 97 97 84;97 82 99;117 97 97 97 97 82;97 97 97 97 97;99 97 97 82 97 97 97;103 97 97 97 82;97 97 97 97 99;117 97 97	88 35 clusters: 97 56 4 97 99 97 97 97 99 97 97	87 47 index: 86 167 174 341 409 413 511 623 627 654 661 705 706 779 801 815 834 856 857 992 1025 1073 1184 1385 1430 1559 1576 1651 1654 1668 1669 1757 1855 1897 2115 2224 2378 2398 2438 2483 2541 2577 2621 2803 2853 3045 3068	87 46 index: 86 167 174 341 409 413 511 623 627 654 661 705 706 779 801 815 834 856 857 992 1025 1073 1184 1385 1430 1559 1576 1651 1654 1668 1669 1757 1855 1897 2115 2224 2378 2398 2438 2483 2541 2577 2621 2803 2853 3068	87 46 index: 86 167 174 341 409 413 511 623 627 654 661 705 706 779 801 815 834 856 857 992 1025 1073 1184 1385 1430 1559 1576 1651 1654 1668 1669 1757 1855 1897 2115 2224 2378 2398 2438 2483 2541 2577 2621 2803 2853 3068	87 46 index: 86 167 174 341 409 413 511 623 627 654 661 705 706 779 801 815 834 856 857 992 1025 1073 1184 1385 1430 1559 1576 1651 1654 1668 1669 1757 1855 1897 2115 2224 2378 2398 2438 2483 2541 2577 2621 2803 2853 3068	87 46 index: 86 167 174 341 409 413 511 623 627 654 661 705 706 779 801 815 834 856 857 992 1025 1073 1184 1385 1430 1559 1576 1651 1654 1668 1669 1757 1855 1897 2115 2224 2378 2398 2438 2483 2541 2577 2621 2803 2853 3068	87 46 index: 86 167 174 341 409 413 511 623 627 654 661 705 706 779 801 815 834 856 857 992 1025 1073 1184 1385 1430 1559 1576 1651 1654 1668 1669 1757 1855 1897 2115 2224 2378 2398 2438 2483 2541 2577 2621 2803 2853 3068	87 46 index: 86 167 174 341 409 413 511 623 627 654 661 705 706 779 801 815 834 856 857 992 1025 1073 1184 1385 1430 1559 1576 1651 1654 1668 1669 1757 1855 1897 2115 2224 2378 2398 2438 2483 2541 2577 2621 2803 2853 3068
		87 47 sysname: A2AWA9-1 B2RY56-2 B7ZCF1 O88569-1 P08775 P09405 P23116 P40336-1 P42208 P46664 P47753 P50516-1 P50518 P59325 P61222 P61982 P62320 P62869 P62874 Q01768 Q06138 Q3T9V8 Q3U2P1-1 Q5YD48-1 Q61316 Q6IWE2 Q6P542 Q7M6Y3-1 Q7TMK9-2 Q7TPR4 Q7TPV4 Q8BGQ7 Q8BWY3 Q8C483 Q8R5C5 Q91WK2 Q99L45 Q99LM2 Q9CPW4 Q9CQL1 Q9CWK8 Q9CZ30-1 Q9D1D4-1 Q9EPL8 Q9JHU4 Q9Z0N1 Q9Z204-1	87 46 sysname: A2AWA9-1 B2RY56-2 B7ZCF1 O88569-1 P08775 P09405 P23116 P40336-1 P42208 P46664 P47753 P50516-1 P50518 P59325 P61222 P61982 P62320 P62869 P62874 Q01768 Q06138 Q3T9V8 Q3U2P1-1 Q5YD48-1 Q61316 Q6IWE2 Q6P542 Q7M6Y3-1 Q7TMK9-2 Q7TPR4 Q7TPV4 Q8BGQ7 Q8BWY3 Q8C483 Q8R5C5 Q91WK2 Q99L45 Q99LM2 Q9CPW4 Q9CQL1 Q9CWK8 Q9CZ30-1 Q9D1D4-1 Q9EPL8 Q9JHU4 Q9Z204-1	87 46 sysname: A2AWA9-1 B2RY56-2 B7ZCF1 O88569-1 P08775 P09405 P23116 P40336-1 P42208 P46664 P47753 P50516-1 P50518 P59325 P61222 P61982 P62320 P62869 P62874 Q01768 Q06138 Q3T9V8 Q3U2P1-1 Q5YD48-1 Q61316 Q6IWE2 Q6P542 Q7M6Y3-1 Q7TMK9-2 Q7TPR4 Q7TPV4 Q8BGQ7 Q8BWY3 Q8C483 Q8R5C5 Q91WK2 Q99L45 Q99LM2 Q9CPW4 Q9CQL1 Q9CWK8 Q9CZ30-1 Q9D1D4-1 Q9EPL8 Q9JHU4 Q9Z204-1	87 46 sysname: A2AWA9-1 B2RY56-2 B7ZCF1 O88569-1 P08775 P09405 P23116 P40336-1 P42208 P46664 P47753 P50516-1 P50518 P59325 P61222 P61982 P62320 P62869 P62874 Q01768 Q06138 Q3T9V8 Q3U2P1-1 Q5YD48-1 Q61316 Q6IWE2 Q6P542 Q7M6Y3-1 Q7TMK9-2 Q7TPR4 Q7TPV4 Q8BGQ7 Q8BWY3 Q8C483 Q8R5C5 Q91WK2 Q99L45 Q99LM2 Q9CPW4 Q9CQL1 Q9CWK8 Q9CZ30-1 Q9D1D4-1 Q9EPL8 Q9JHU4 Q9Z204-1	87 46 sysname: A2AWA9-1 B2RY56-2 B7ZCF1 O88569-1 P08775 P09405 P23116 P40336-1 P42208 P46664 P47753 P50516-1 P50518 P59325 P61222 P61982 P62320 P62869 P62874 Q01768 Q06138 Q3T9V8 Q3U2P1-1 Q5YD48-1 Q61316 Q6IWE2 Q6P542 Q7M6Y3-1 Q7TMK9-2 Q7TPR4 Q7TPV4 Q8BGQ7 Q8BWY3 Q8C483 Q8R5C5 Q91WK2 Q99L45 Q99LM2 Q9CPW4 Q9CQL1 Q9CWK8 Q9CZ30-1 Q9D1D4-1 Q9EPL8 Q9JHU4 Q9Z204-1	87 46 sysname: A2AWA9-1 B2RY56-2 B7ZCF1 O88569-1 P08775 P09405 P23116 P40336-1 P42208 P46664 P47753 P50516-1 P50518 P59325 P61222 P61982 P62320 P62869 P62874 Q01768 Q06138 Q3T9V8 Q3U2P1-1 Q5YD48-1 Q61316 Q6IWE2 Q6P542 Q7M6Y3-1 Q7TMK9-2 Q7TPR4 Q7TPV4 Q8BGQ7 Q8BWY3 Q8C483 Q8R5C5 Q91WK2 Q99L45 Q99LM2 Q9CPW4 Q9CQL1 Q9CWK8 Q9CZ30-1 Q9D1D4-1 Q9EPL8 Q9JHU4 Q9Z204-1	87 46 sysname: A2AWA9-1 B2RY56-2 B7ZCF1 O88569-1 P08775 P09405 P23116 P40336-1 P42208 P46664 P47753 P50516-1 P50518 P59325 P61222 P61982 P62320 P62869 P62874 Q01768 Q06138 Q3T9V8 Q3U2P1-1 Q5YD48-1 Q61316 Q6IWE2 Q6P542 Q7M6Y3-1 Q7TMK9-2 Q7TPR4 Q7TPV4 Q8BGQ7 Q8BWY3 Q8C483 Q8R5C5 Q91WK2 Q99L45 Q99LM2 Q9CPW4 Q9CQL1 Q9CWK8 Q9CZ30-1 Q9D1D4-1 Q9EPL8 Q9JHU4 Q9Z204-1
89 88 index: 91 115 128 160 318 419 450 452 458 493 526 609 610 626 669 673 674 713 786 793 803 804 807 808 810 819 824 829 832 838 839 842 849 851 853 854 860 863 882 884 889 916 933 935 939 947 970 1020 1033 1068 1072 1210 1276 1299 1323 1379 1402 1599 1632 1665 1684 1798 1812 1819 1859 1906 1915 1943 1978 2016 2096 2192 2226 2304 2341 2388 2445 2463 2540 2603 2690 2727 2845 2871 2905 3022 3058…	89 82 index: 91 115 128 318 419 450 452 458 493 526 609 610 626 669 673 674 713 793 803 804 807 808 819 824 829 832 838 839 842 849 851 853 854 860 863 882 884 889 916 933 935 939 947 970 1020 1033 1072 1276 1299 1323 1379 1599 1632 1665 1684 1798 1812 1819 1859 1906 1915 1943 1978 2016 2096 2192 2226 2304 2341 2388 2445 2463 2540 2603 2690 2727 2845 2871 2905 3022 3058 3076	87 47 clusters: 76	87 46 clusters:	87 46 clusters:	87 46 clusters:	87 46 clusters:	87 46 clusters:	87 46 clusters:
89 88 sysname: A2BH06 A6ZI44 B1AR69 B2RWW6 O70404 P10126 P14148 P14206 P14869 P19253 P25444 P35979 P35980 P41105 P47911 P47955 P47962 P51410 P60229 P60867 P61255 P61358 P61514 P61620 P61924 P62082 P62245 P62267 P62301 P62702 P62717 P62751 P62830 P62843 P62852 P62858 P62900 P62918 P63276 P63325 P68040 P70671 P84075 P84084 P84099 P97351 P97855 Q05CH7 Q08288 Q3KNM2 Q3T9U9 Q3UAI4 Q3UNC0 Q3UW53 Q4VA28…	89 82 sysname: A2BH06 A6ZI44 B1AR69 O70404 P10126 P14148 P14206 P14869 P19253 P25444 P35979 P35980 P41105 P47911 P47955 P47962 P51410 P60867 P61255 P61358 P61514 P61620 P62082 P62245 P62267 P62301 P62702 P62717 P62751 P62830 P62843 P62852 P62858 P62900 P62918 P63276 P63325 P68040 P70671 P84075 P84084 P84099 P97351 P97855 Q05CH7 Q08288 Q3T9U9 Q3UNC0 Q3UW53 Q4VA28 Q5U470 Q6PE01 Q6ZWV7 Q7TNL5 Q80T06…
89 88 clusters: 83 83 83 92;109 92;109 92;109 92;109 92;109 92;109 92;109 92;109 92;109 83;92;109 92;109 68	89 82 clusters: 109 109 92;109	88 32 index: 41 81 134 135 305 351 433 595 613 686 926 940 986 1010 1537 1589 1687 1739 1968 2050 2059 2129 2251 2422 2474 2653 2725 2750 2758 2785 2957 3041	88 32 index: 41 81 134 135 305 351 433 595 613 686 926 940 986 1010 1537 1589 1687 1739 1968 2050 2059 2129 2251 2422 2474 2653 2725 2750 2758 2785 2957 3041	88 32 index: 41 81 134 135 305 351 433 595 613 686 926 940 986 1010 1537 1589 1687 1739 1968 2050 2059 2129 2251 2422 2474 2653 2725 2750 2758 2785 2957 3041	88 32 index: 41 81 134 135 305 351 433 595 613 686 926 940 986 1010 1537 1589 1687 1739 1968 2050 2059 2129 2251 2422 2474 2653 2725 2750 2758 2785 2957 3041	88 32 index: 41 81 134 135 305 351 433 595 613 686 926 940 986 1010 1537 1589 1687 1739 1968 2050 2059 2129 2251 2422 2474 2653 2725 2750 2758 2785 2957 3041	88 32 index: 41 81 134 135 305 351 433 595 613 686 926 940 986 1010 1537 1589 1687 1739 1968 2050 2059 2129 2251 2422 2474 2653 2725 2750 2758 2785 2957 3041	88 32 index: 41 81 134 135 305 351 433 595 613 686 926 940 986 1010 1537 1589 1687 1739 1968 2050 2059 2129 2251 2422 2474 2653 2725 2750 2758 2785 2957 3041
89 88 0.0000000000213668 F 3735 structural constituent of ribosome 10 9 annotated: 0 0 0 0 0 0 0 1 0 0 0 0 0 0 0 1 0 0 0 0 0 0 0 0 0 1 0 1 1 0 1 0 0 0 0 0 1 1 0 0 0 0 0 0 0 0 0 0 0 0 0 0 0 0 0 0 0 0 0 0 0 0 0 0 0 0 0 0 0 0 0 0 0 0 0 0 0 0 0 0 1 0 0 0 0 0 0 0	89 82 0.0000000000104444 F 3735 structural constituent of ribosome 10 9 annotated: 0 0 0 0 0 0 1 0 0 0 0 0 0 0 1 0 0 0 0 0 0 0 1 0 1 1 0 1 0 0 0 0 0 1 1 0 0 0 0 0 0 0 0 0 0 0 0 0 0 0 0 0 0 0 0 0 0 0 0 0 0 0 0 0 0 0 0 0 0 0 0 0 0 0 1 0 0 0 0 0 0 0	88 32 sysname: A2ADH4 A2AU63 B1ASQ8 B1ATE2 O55239 O88876-1 P11881-1 P35282 P37804 P48776 P82198 P84104-1 Q00977 Q05186 Q69ZX6 Q6PAR5-4 Q80TL7-1 Q8BFU2 Q8CI94 Q8R016 Q8R0F6-1 Q8VC77 Q91XI1-2 Q99PI5-1 Q9CQG6-1 Q9D6F9 Q9DB70 Q9DBR1-1 Q9DC50 Q9DCV3 Q9QZ25 Q9WVM8	88 32 sysname: A2ADH4 A2AU63 B1ASQ8 B1ATE2 O55239 O88876-1 P11881-1 P35282 P37804 P48776 P82198 P84104-1 Q00977 Q05186 Q69ZX6 Q6PAR5-4 Q80TL7-1 Q8BFU2 Q8CI94 Q8R016 Q8R0F6-1 Q8VC77 Q91XI1-2 Q99PI5-1 Q9CQG6-1 Q9D6F9 Q9DB70 Q9DBR1-1 Q9DC50 Q9DCV3 Q9QZ25 Q9WVM8	88 32 sysname: A2ADH4 A2AU63 B1ASQ8 B1ATE2 O55239 O88876-1 P11881-1 P35282 P37804 P48776 P82198 P84104-1 Q00977 Q05186 Q69ZX6 Q6PAR5-4 Q80TL7-1 Q8BFU2 Q8CI94 Q8R016 Q8R0F6-1 Q8VC77 Q91XI1-2 Q99PI5-1 Q9CQG6-1 Q9D6F9 Q9DB70 Q9DBR1-1 Q9DC50 Q9DCV3 Q9QZ25 Q9WVM8	88 32 sysname: A2ADH4 A2AU63 B1ASQ8 B1ATE2 O55239 O88876-1 P11881-1 P35282 P37804 P48776 P82198 P84104-1 Q00977 Q05186 Q69ZX6 Q6PAR5-4 Q80TL7-1 Q8BFU2 Q8CI94 Q8R016 Q8R0F6-1 Q8VC77 Q91XI1-2 Q99PI5-1 Q9CQG6-1 Q9D6F9 Q9DB70 Q9DBR1-1 Q9DC50 Q9DCV3 Q9QZ25 Q9WVM8	88 32 sysname: A2ADH4 A2AU63 B1ASQ8 B1ATE2 O55239 O88876-1 P11881-1 P35282 P37804 P48776 P82198 P84104-1 Q00977 Q05186 Q69ZX6 Q6PAR5-4 Q80TL7-1 Q8BFU2 Q8CI94 Q8R016 Q8R0F6-1 Q8VC77 Q91XI1-2 Q99PI5-1 Q9CQG6-1 Q9D6F9 Q9DB70 Q9DBR1-1 Q9DC50 Q9DCV3 Q9QZ25 Q9WVM8	88 32 sysname: A2ADH4 A2AU63 B1ASQ8 B1ATE2 O55239 O88876-1 P11881-1 P35282 P37804 P48776 P82198 P84104-1 Q00977 Q05186 Q69ZX6 Q6PAR5-4 Q80TL7-1 Q8BFU2 Q8CI94 Q8R016 Q8R0F6-1 Q8VC77 Q91XI1-2 Q99PI5-1 Q9CQG6-1 Q9D6F9 Q9DB70 Q9DBR1-1 Q9DC50 Q9DCV3 Q9QZ25 Q9WVM8	88 32 sysname: A2ADH4 A2AU63 B1ASQ8 B1ATE2 O55239 O88876-1 P11881-1 P35282 P37804 P48776 P82198 P84104-1 Q00977 Q05186 Q69ZX6 Q6PAR5-4 Q80TL7-1 Q8BFU2 Q8CI94 Q8R016 Q8R0F6-1 Q8VC77 Q91XI1-2 Q99PI5-1 Q9CQG6-1 Q9D6F9 Q9DB70 Q9DBR1-1 Q9DC50 Q9DCV3 Q9QZ25 Q9WVM8
89 88 0.000000000448615 C 5840 ribosome 12 9 annotated: 0 0 0 0 0 0 0 1 0 0 0 0 0 0 0 1 0 0 0 0 0 0 0 0 0 1 0 1 1 0 1 0 0 0 0 0 1 1 0 0 0 0 0 0 0 0 0 0 0 0 0 0 0 0 0 0 0 0 0 0 0 0 0 0 0 0 0 0 0 0 0 0 0 0 0 0 0 0 0 0 1 0 0 0 0 0 0 0	89 82 0.000000000220077 C 5840 ribosome 12 9 annotated: 0 0 0 0 0 0 1 0 0 0 0 0 0 0 1 0 0 0 0 0 0 0 1 0 1 1 0 1 0 0 0 0 0 1 1 0 0 0 0 0 0 0 0 0 0 0 0 0 0 0 0 0 0 0 0 0 0 0 0 0 0 0 0 0 0 0 0 0 0 0 0 0 0 0 1 0 0 0 0 0 0 0	88 32 clusters:	88 32 clusters:	88 32 clusters:	88 32 clusters:	88 32 clusters:	88 32 clusters:	88 32 clusters:
89 88 0.000000000740602 C 22626 cytosolic ribosome 9 8 annotated: 0 0 0 0 0 0 0 1 0 0 0 0 0 0 0 0 0 0 0 0 0 0 0 0 0 1 0 1 1 0 1 0 0 0 0 0 1 1 0 0 0 0 0 0 0 0 0 0 0 0 0 0 0 0 0 0 0 0 0 0 0 0 0 0 0 0 0 0 0 0 0 0 0 0 0 0 0 0 0 0 1 0 0 0 0 0 0 0	89 82 0.00000000039136 C 22626 cytosolic ribosome 9 8 annotated: 0 0 0 0 0 0 1 0 0 0 0 0 0 0 0 0 0 0 0 0 0 0 1 0 1 1 0 1 0 0 0 0 0 1 1 0 0 0 0 0 0 0 0 0 0 0 0 0 0 0 0 0 0 0 0 0 0 0 0 0 0 0 0 0 0 0 0 0 0 0 0 0 0 0 1 0 0 0 0 0 0 0
89 88 0.000000000740602 C 44391 ribosomal subunit 9 8 annotated: 0 0 0 0 0 0 0 1 0 0 0 0 0 0 0 0 0 0 0 0 0 0 0 0 0 1 0 1 1 0 1 0 0 0 0 0 1 1 0 0 0 0 0 0 0 0 0 0 0 0 0 0 0 0 0 0 0 0 0 0 0 0 0 0 0 0 0 0 0 0 0 0 0 0 0 0 0 0 0 0 1 0 0 0 0 0 0 0	89 82 0.00000000039136 C 44391 ribosomal subunit 9 8 annotated: 0 0 0 0 0 0 1 0 0 0 0 0 0 0 0 0 0 0 0 0 0 0 1 0 1 1 0 1 0 0 0 0 0 1 1 0 0 0 0 0 0 0 0 0 0 0 0 0 0 0 0 0 0 0 0 0 0 0 0 0 0 0 0 0 0 0 0 0 0 0 0 0 0 0 1 0 0 0 0 0 0 0	89 82 index: 91 115 128 318 419 450 452 458 493 526 609 610 626 669 673 674 713 793 803 804 807 808 819 824 829 832 838 839 842 849 851 853 854 860 863 882 884 889 916 933 935 939 947 970 1020 1033 1072 1276 1299 1323 1379 1599 1632 1665 1684 1798 1812 1819 1859 1906 1915 1943 1978 2016 2096 2192 2226 2304 2341 2388 2445 2463 2540 2603 2690 2727 2845 2871 2905 3022 3058 3076	89 82 index: 91 115 128 318 419 450 452 458 493 526 609 610 626 669 673 674 713 793 803 804 807 808 819 824 829 832 838 839 842 849 851 853 854 860 863 882 884 889 916 933 935 939 947 970 1020 1033 1072 1276 1299 1323 1379 1599 1632 1665 1684 1798 1812 1819 1859 1906 1915 1943 1978 2016 2096 2192 2226 2304 2341 2388 2445 2463 2540 2603 2690 2727 2845 2871 2905 3022 3058 3076	89 82 index: 91 115 128 318 419 450 452 458 493 526 609 610 626 669 673 674 713 793 803 804 807 808 819 824 829 832 838 839 842 849 851 853 854 860 863 882 884 889 916 933 935 939 947 970 1020 1033 1072 1276 1299 1323 1379 1599 1632 1665 1684 1798 1812 1819 1859 1906 1915 1943 1978 2016 2096 2192 2226 2304 2341 2388 2445 2463 2540 2603 2690 2727 2845 2871 2905 3022 3058 3076	89 82 index: 91 115 128 318 419 450 452 458 493 526 609 610 626 669 673 674 713 793 803 804 807 808 819 824 829 832 838 839 842 849 851 853 854 860 863 882 884 889 916 933 935 939 947 970 1020 1033 1072 1276 1299 1323 1379 1599 1632 1665 1684 1798 1812 1819 1859 1906 1915 1943 1978 2016 2096 2192 2226 2304 2341 2388 2445 2463 2540 2603 2690 2727 2845 2871 2905 3022 3058 3076	89 82 index: 91 115 128 318 419 450 452 458 493 526 609 610 626 669 673 674 713 793 803 804 807 808 819 824 829 832 838 839 842 849 851 853 854 860 863 882 884 889 916 933 935 939 947 970 1020 1033 1072 1276 1299 1323 1379 1599 1632 1665 1684 1798 1812 1819 1859 1906 1915 1943 1978 2016 2096 2192 2226 2304 2341 2388 2445 2463 2540 2603 2690 2727 2845 2871 2905 3022 3058 3076	89 82 index: 91 115 128 318 419 450 452 458 493 526 609 610 626 669 673 674 713 793 803 804 807 808 819 824 829 832 838 839 842 849 851 853 854 860 863 882 884 889 916 933 935 939 947 970 1020 1033 1072 1276 1299 1323 1379 1599 1632 1665 1684 1798 1812 1819 1859 1906 1915 1943 1978 2016 2096 2192 2226 2304 2341 2388 2445 2463 2540 2603 2690 2727 2845 2871 2905 3022 3058 3076	89 82 index: 91 115 128 318 419 450 452 458 493 526 609 610 626 669 673 674 713 793 803 804 807 808 819 824 829 832 838 839 842 849 851 853 854 860 863 882 884 889 916 933 935 939 947 970 1020 1033 1072 1276 1299 1323 1379 1599 1632 1665 1684 1798 1812 1819 1859 1906 1915 1943 1978 2016 2096 2192 2226 2304 2341 2388 2445 2463 2540 2603 2690 2727 2845 2871 2905 3022 3058 3076
89 88 0.000000000776601 P 6412 translation 22 11 annotated: 0 0 0 0 0 0 0 1 0 0 0 0 0 0 0 1 0 0 1 0 0 0 0 0 0 1 0 1 1 0 1 0 0 0 0 0 1 1 0 0 0 0 0 0 0 0 0 0 0 0 0 0 0 0 0 0 0 0 0 0 0 0 0 0 0 0 0 0 1 0 0 0 0 0 0 0 0 0 0 0 1 0 0 0 0 0 0 0	89 82 0.0000000126366 P 6412 translation 22 10 annotated: 0 0 0 0 0 0 1 0 0 0 0 0 0 0 1 0 0 0 0 0 0 0 1 0 1 1 0 1 0 0 0 0 0 1 1 0 0 0 0 0 0 0 0 0 0 0 0 0 0 0 0 0 0 0 0 0 0 0 0 0 0 0 1 0 0 0 0 0 0 0 0 0 0 0 1 0 0 0 0 0 0 0	89 82 sysname: A2BH06 A6ZI44 B1AR69 O70404 P10126 P14148 P14206 P14869 P19253 P25444 P35979 P35980 P41105 P47911 P47955 P47962 P51410 P60867 P61255 P61358 P61514 P61620 P62082 P62245 P62267 P62301 P62702 P62717 P62751 P62830 P62843 P62852 P62858 P62900 P62918 P63276 P63325 P68040 P70671 P84075 P84084 P84099 P97351 P97855 Q05CH7 Q08288 Q3T9U9 Q3UNC0 Q3UW53 Q4VA28 Q5U470 Q6PE01 Q6ZWV7 Q7TNL5 Q80T06…	89 82 sysname: A2BH06 A6ZI44 B1AR69 O70404 P10126 P14148 P14206 P14869 P19253 P25444 P35979 P35980 P41105 P47911 P47955 P47962 P51410 P60867 P61255 P61358 P61514 P61620 P62082 P62245 P62267 P62301 P62702 P62717 P62751 P62830 P62843 P62852 P62858 P62900 P62918 P63276 P63325 P68040 P70671 P84075 P84084 P84099 P97351 P97855 Q05CH7 Q08288 Q3T9U9 Q3UNC0 Q3UW53 Q4VA28 Q5U470 Q6PE01 Q6ZWV7 Q7TNL5 Q80T06…	89 82 sysname: A2BH06 A6ZI44 B1AR69 O70404 P10126 P14148 P14206 P14869 P19253 P25444 P35979 P35980 P41105 P47911 P47955 P47962 P51410 P60867 P61255 P61358 P61514 P61620 P62082 P62245 P62267 P62301 P62702 P62717 P62751 P62830 P62843 P62852 P62858 P62900 P62918 P63276 P63325 P68040 P70671 P84075 P84084 P84099 P97351 P97855 Q05CH7 Q08288 Q3T9U9 Q3UNC0 Q3UW53 Q4VA28 Q5U470 Q6PE01 Q6ZWV7 Q7TNL5 Q80T06…	89 82 sysname: A2BH06 A6ZI44 B1AR69 O70404 P10126 P14148 P14206 P14869 P19253 P25444 P35979 P35980 P41105 P47911 P47955 P47962 P51410 P60867 P61255 P61358 P61514 P61620 P62082 P62245 P62267 P62301 P62702 P62717 P62751 P62830 P62843 P62852 P62858 P62900 P62918 P63276 P63325 P68040 P70671 P84075 P84084 P84099 P97351 P97855 Q05CH7 Q08288 Q3T9U9 Q3UNC0 Q3UW53 Q4VA28 Q5U470 Q6PE01 Q6ZWV7 Q7TNL5 Q80T06…	89 82 sysname: A2BH06 A6ZI44 B1AR69 O70404 P10126 P14148 P14206 P14869 P19253 P25444 P35979 P35980 P41105 P47911 P47955 P47962 P51410 P60867 P61255 P61358 P61514 P61620 P62082 P62245 P62267 P62301 P62702 P62717 P62751 P62830 P62843 P62852 P62858 P62900 P62918 P63276 P63325 P68040 P70671 P84075 P84084 P84099 P97351 P97855 Q05CH7 Q08288 Q3T9U9 Q3UNC0 Q3UW53 Q4VA28 Q5U470 Q6PE01 Q6ZWV7 Q7TNL5 Q80T06…	89 82 sysname: A2BH06 A6ZI44 B1AR69 O70404 P10126 P14148 P14206 P14869 P19253 P25444 P35979 P35980 P41105 P47911 P47955 P47962 P51410 P60867 P61255 P61358 P61514 P61620 P62082 P62245 P62267 P62301 P62702 P62717 P62751 P62830 P62843 P62852 P62858 P62900 P62918 P63276 P63325 P68040 P70671 P84075 P84084 P84099 P97351 P97855 Q05CH7 Q08288 Q3T9U9 Q3UNC0 Q3UW53 Q4VA28 Q5U470 Q6PE01 Q6ZWV7 Q7TNL5 Q80T06…	89 82 sysname: A2BH06 A6ZI44 B1AR69 O70404 P10126 P14148 P14206 P14869 P19253 P25444 P35979 P35980 P41105 P47911 P47955 P47962 P51410 P60867 P61255 P61358 P61514 P61620 P62082 P62245 P62267 P62301 P62702 P62717 P62751 P62830 P62843 P62852 P62858 P62900 P62918 P63276 P63325 P68040 P70671 P84075 P84084 P84099 P97351 P97855 Q05CH7 Q08288 Q3T9U9 Q3UNC0 Q3UW53 Q4VA28 Q5U470 Q6PE01 Q6ZWV7 Q7TNL5 Q80T06…
89 88 0.0000000379773 C 44445 cytosolic part 12 8 annotated: 0 0 0 0 0 0 0 1 0 0 0 0 0 0 0 0 0 0 0 0 0 0 0 0 0 1 0 1 1 0 1 0 0 0 0 0 1 1 0 0 0 0 0 0 0 0 0 0 0 0 0 0 0 0 0 0 0 0 0 0 0 0 0 0 0 0 0 0 0 0 0 0 0 0 0 0 0 0 0 0 1 0 0 0 0 0 0 0	89 82 0.0000000201754 C 44445 cytosolic part 12 8 annotated: 0 0 0 0 0 0 1 0 0 0 0 0 0 0 0 0 0 0 0 0 0 0 1 0 1 1 0 1 0 0 0 0 0 1 1 0 0 0 0 0 0 0 0 0 0 0 0 0 0 0 0 0 0 0 0 0 0 0 0 0 0 0 0 0 0 0 0 0 0 0 0 0 0 0 1 0 0 0 0 0 0 0	89 82 clusters:	89 82 clusters:	89 82 clusters:	89 82 clusters:	89 82 clusters:	89 82 clusters:	89 82 clusters:
89 88 0.000000238284 P 9059 macromolecule biosynthetic process 34 11 annotated: 0 0 0 0 0 0 0 1 0 0 0 0 0 0 0 1 0 0 1 0 0 0 0 0 0 1 0 1 1 0 1 0 0 0 0 0 1 1 0 0 0 0 0 0 0 0 0 0 0 0 0 0 0 0 0 0 0 0 0 0 0 0 0 0 0 0 0 0 1 0 0 0 0 0 0 0 0 0 0 0 1 0 0 0 0 0 0 0	89 82 0.000000141387 F 5198 structural molecule activity 20 9 annotated: 0 0 0 0 0 0 1 0 0 0 0 0 0 0 1 0 0 0 0 0 0 0 1 0 1 1 0 1 0 0 0 0 0 1 1 0 0 0 0 0 0 0 0 0 0 0 0 0 0 0 0 0 0 0 0 0 0 0 0 0 0 0 0 0 0 0 0 0 0 0 0 0 0 0 1 0 0 0 0 0 0 0	89 82 0.0000000000104444 F 3735 structural constituent of ribosome 10 9 annotated: 0 0 0 0 0 0 1 0 0 0 0 0 0 0 1 0 0 0 0 0 0 0 1 0 1 1 0 1 0 0 0 0 0 1 1 0 0 0 0 0 0 0 0 0 0 0 0 0 0 0 0 0 0 0 0 0 0 0 0 0 0 0 0 0 0 0 0 0 0 0 0 0 0 0 1 0 0 0 0 0 0 0	89 82 0.0000000000104444 F 3735 structural constituent of ribosome 10 9 annotated: 0 0 0 0 0 0 1 0 0 0 0 0 0 0 1 0 0 0 0 0 0 0 1 0 1 1 0 1 0 0 0 0 0 1 1 0 0 0 0 0 0 0 0 0 0 0 0 0 0 0 0 0 0 0 0 0 0 0 0 0 0 0 0 0 0 0 0 0 0 0 0 0 0 0 1 0 0 0 0 0 0 0	89 82 0.0000000000104444 F 3735 structural constituent of ribosome 10 9 annotated: 0 0 0 0 0 0 1 0 0 0 0 0 0 0 1 0 0 0 0 0 0 0 1 0 1 1 0 1 0 0 0 0 0 1 1 0 0 0 0 0 0 0 0 0 0 0 0 0 0 0 0 0 0 0 0 0 0 0 0 0 0 0 0 0 0 0 0 0 0 0 0 0 0 0 1 0 0 0 0 0 0 0	89 82 0.0000000000104444 F 3735 structural constituent of ribosome 10 9 annotated: 0 0 0 0 0 0 1 0 0 0 0 0 0 0 1 0 0 0 0 0 0 0 1 0 1 1 0 1 0 0 0 0 0 1 1 0 0 0 0 0 0 0 0 0 0 0 0 0 0 0 0 0 0 0 0 0 0 0 0 0 0 0 0 0 0 0 0 0 0 0 0 0 0 0 1 0 0 0 0 0 0 0	89 82 0.0000000000104444 F 3735 structural constituent of ribosome 10 9 annotated: 0 0 0 0 0 0 1 0 0 0 0 0 0 0 1 0 0 0 0 0 0 0 1 0 1 1 0 1 0 0 0 0 0 1 1 0 0 0 0 0 0 0 0 0 0 0 0 0 0 0 0 0 0 0 0 0 0 0 0 0 0 0 0 0 0 0 0 0 0 0 0 0 0 0 1 0 0 0 0 0 0 0	89 82 0.0000000000104444 F 3735 structural constituent of ribosome 10 9 annotated: 0 0 0 0 0 0 1 0 0 0 0 0 0 0 1 0 0 0 0 0 0 0 1 0 1 1 0 1 0 0 0 0 0 1 1 0 0 0 0 0 0 0 0 0 0 0 0 0 0 0 0 0 0 0 0 0 0 0 0 0 0 0 0 0 0 0 0 0 0 0 0 0 0 0 1 0 0 0 0 0 0 0	89 82 0.0000000000104444 F 3735 structural constituent of ribosome 10 9 annotated: 0 0 0 0 0 0 1 0 0 0 0 0 0 0 1 0 0 0 0 0 0 0 1 0 1 1 0 1 0 0 0 0 0 1 1 0 0 0 0 0 0 0 0 0 0 0 0 0 0 0 0 0 0 0 0 0 0 0 0 0 0 0 0 0 0 0 0 0 0 0 0 0 0 0 1 0 0 0 0 0 0 0
89 88 0.000000238284 P 34645 cellular macromolecule biosynthetic process 34 11 annotated: 0 0 0 0 0 0 0 1 0 0 0 0 0 0 0 1 0 0 1 0 0 0 0 0 0 1 0 1 1 0 1 0 0 0 0 0 1 1 0 0 0 0 0 0 0 0 0 0 0 0 0 0 0 0 0 0 0 0 0 0 0 0 0 0 0 0 0 0 1 0 0 0 0 0 0 0 0 0 0 0 1 0 0 0 0 0 0 0	89 82 0.000000644776 C 30529 ribonucleoprotein complex 23 9 annotated: 0 0 0 0 0 0 1 0 0 0 0 0 0 0 1 0 0 0 0 0 0 0 1 0 1 1 0 1 0 0 0 0 0 1 1 0 0 0 0 0 0 0 0 0 0 0 0 0 0 0 0 0 0 0 0 0 0 0 0 0 0 0 0 0 0 0 0 0 0 0 0 0 0 0 1 0 0 0 0 0 0 0	89 82 0.000000000220077 C 5840 ribosome 12 9 annotated: 0 0 0 0 0 0 1 0 0 0 0 0 0 0 1 0 0 0 0 0 0 0 1 0 1 1 0 1 0 0 0 0 0 1 1 0 0 0 0 0 0 0 0 0 0 0 0 0 0 0 0 0 0 0 0 0 0 0 0 0 0 0 0 0 0 0 0 0 0 0 0 0 0 0 1 0 0 0 0 0 0 0	89 82 0.000000000220077 C 5840 ribosome 12 9 annotated: 0 0 0 0 0 0 1 0 0 0 0 0 0 0 1 0 0 0 0 0 0 0 1 0 1 1 0 1 0 0 0 0 0 1 1 0 0 0 0 0 0 0 0 0 0 0 0 0 0 0 0 0 0 0 0 0 0 0 0 0 0 0 0 0 0 0 0 0 0 0 0 0 0 0 1 0 0 0 0 0 0 0	89 82 0.000000000220077 C 5840 ribosome 12 9 annotated: 0 0 0 0 0 0 1 0 0 0 0 0 0 0 1 0 0 0 0 0 0 0 1 0 1 1 0 1 0 0 0 0 0 1 1 0 0 0 0 0 0 0 0 0 0 0 0 0 0 0 0 0 0 0 0 0 0 0 0 0 0 0 0 0 0 0 0 0 0 0 0 0 0 0 1 0 0 0 0 0 0 0	89 82 0.000000000220077 C 5840 ribosome 12 9 annotated: 0 0 0 0 0 0 1 0 0 0 0 0 0 0 1 0 0 0 0 0 0 0 1 0 1 1 0 1 0 0 0 0 0 1 1 0 0 0 0 0 0 0 0 0 0 0 0 0 0 0 0 0 0 0 0 0 0 0 0 0 0 0 0 0 0 0 0 0 0 0 0 0 0 0 1 0 0 0 0 0 0 0	89 82 0.000000000220077 C 5840 ribosome 12 9 annotated: 0 0 0 0 0 0 1 0 0 0 0 0 0 0 1 0 0 0 0 0 0 0 1 0 1 1 0 1 0 0 0 0 0 1 1 0 0 0 0 0 0 0 0 0 0 0 0 0 0 0 0 0 0 0 0 0 0 0 0 0 0 0 0 0 0 0 0 0 0 0 0 0 0 0 1 0 0 0 0 0 0 0	89 82 0.000000000220077 C 5840 ribosome 12 9 annotated: 0 0 0 0 0 0 1 0 0 0 0 0 0 0 1 0 0 0 0 0 0 0 1 0 1 1 0 1 0 0 0 0 0 1 1 0 0 0 0 0 0 0 0 0 0 0 0 0 0 0 0 0 0 0 0 0 0 0 0 0 0 0 0 0 0 0 0 0 0 0 0 0 0 0 1 0 0 0 0 0 0 0	89 82 0.000000000220077 C 5840 ribosome 12 9 annotated: 0 0 0 0 0 0 1 0 0 0 0 0 0 0 1 0 0 0 0 0 0 0 1 0 1 1 0 1 0 0 0 0 0 1 1 0 0 0 0 0 0 0 0 0 0 0 0 0 0 0 0 0 0 0 0 0 0 0 0 0 0 0 0 0 0 0 0 0 0 0 0 0 0 0 1 0 0 0 0 0 0 0
89 88 0.000000284109 F 5198 structural molecule activity 20 9 annotated: 0 0 0 0 0 0 0 1 0 0 0 0 0 0 0 1 0 0 0 0 0 0 0 0 0 1 0 1 1 0 1 0 0 0 0 0 1 1 0 0 0 0 0 0 0 0 0 0 0 0 0 0 0 0 0 0 0 0 0 0 0 0 0 0 0 0 0 0 0 0 0 0 0 0 0 0 0 0 0 0 1 0 0 0 0 0 0 0	89 82 0.00000197906 P 9059 macromolecule biosynthetic process 34 10 annotated: 0 0 0 0 0 0 1 0 0 0 0 0 0 0 1 0 0 0 0 0 0 0 1 0 1 1 0 1 0 0 0 0 0 1 1 0 0 0 0 0 0 0 0 0 0 0 0 0 0 0 0 0 0 0 0 0 0 0 0 0 0 0 1 0 0 0 0 0 0 0 0 0 0 0 1 0 0 0 0 0 0 0	89 82 0.00000000039136 C 22626 cytosolic ribosome 9 8 annotated: 0 0 0 0 0 0 1 0 0 0 0 0 0 0 0 0 0 0 0 0 0 0 1 0 1 1 0 1 0 0 0 0 0 1 1 0 0 0 0 0 0 0 0 0 0 0 0 0 0 0 0 0 0 0 0 0 0 0 0 0 0 0 0 0 0 0 0 0 0 0 0 0 0 0 1 0 0 0 0 0 0 0	89 82 0.00000000039136 C 22626 cytosolic ribosome 9 8 annotated: 0 0 0 0 0 0 1 0 0 0 0 0 0 0 0 0 0 0 0 0 0 0 1 0 1 1 0 1 0 0 0 0 0 1 1 0 0 0 0 0 0 0 0 0 0 0 0 0 0 0 0 0 0 0 0 0 0 0 0 0 0 0 0 0 0 0 0 0 0 0 0 0 0 0 1 0 0 0 0 0 0 0	89 82 0.00000000039136 C 22626 cytosolic ribosome 9 8 annotated: 0 0 0 0 0 0 1 0 0 0 0 0 0 0 0 0 0 0 0 0 0 0 1 0 1 1 0 1 0 0 0 0 0 1 1 0 0 0 0 0 0 0 0 0 0 0 0 0 0 0 0 0 0 0 0 0 0 0 0 0 0 0 0 0 0 0 0 0 0 0 0 0 0 0 1 0 0 0 0 0 0 0	89 82 0.00000000039136 C 22626 cytosolic ribosome 9 8 annotated: 0 0 0 0 0 0 1 0 0 0 0 0 0 0 0 0 0 0 0 0 0 0 1 0 1 1 0 1 0 0 0 0 0 1 1 0 0 0 0 0 0 0 0 0 0 0 0 0 0 0 0 0 0 0 0 0 0 0 0 0 0 0 0 0 0 0 0 0 0 0 0 0 0 0 1 0 0 0 0 0 0 0	89 82 0.00000000039136 C 22626 cytosolic ribosome 9 8 annotated: 0 0 0 0 0 0 1 0 0 0 0 0 0 0 0 0 0 0 0 0 0 0 1 0 1 1 0 1 0 0 0 0 0 1 1 0 0 0 0 0 0 0 0 0 0 0 0 0 0 0 0 0 0 0 0 0 0 0 0 0 0 0 0 0 0 0 0 0 0 0 0 0 0 0 1 0 0 0 0 0 0 0	89 82 0.00000000039136 C 22626 cytosolic ribosome 9 8 annotated: 0 0 0 0 0 0 1 0 0 0 0 0 0 0 0 0 0 0 0 0 0 0 1 0 1 1 0 1 0 0 0 0 0 1 1 0 0 0 0 0 0 0 0 0 0 0 0 0 0 0 0 0 0 0 0 0 0 0 0 0 0 0 0 0 0 0 0 0 0 0 0 0 0 0 1 0 0 0 0 0 0 0	89 82 0.00000000039136 C 22626 cytosolic ribosome 9 8 annotated: 0 0 0 0 0 0 1 0 0 0 0 0 0 0 0 0 0 0 0 0 0 0 1 0 1 1 0 1 0 0 0 0 0 1 1 0 0 0 0 0 0 0 0 0 0 0 0 0 0 0 0 0 0 0 0 0 0 0 0 0 0 0 0 0 0 0 0 0 0 0 0 0 0 0 1 0 0 0 0 0 0 0
89 88 0.00000128871 C 30529 ribonucleoprotein complex 23 9 annotated: 0 0 0 0 0 0 0 1 0 0 0 0 0 0 0 1 0 0 0 0 0 0 0 0 0 1 0 1 1 0 1 0 0 0 0 0 1 1 0 0 0 0 0 0 0 0 0 0 0 0 0 0 0 0 0 0 0 0 0 0 0 0 0 0 0 0 0 0 0 0 0 0 0 0 0 0 0 0 0 0 1 0 0 0 0 0 0 0	89 82 0.00000197906 P 34645 cellular macromolecule biosynthetic process 34 10 annotated: 0 0 0 0 0 0 1 0 0 0 0 0 0 0 1 0 0 0 0 0 0 0 1 0 1 1 0 1 0 0 0 0 0 1 1 0 0 0 0 0 0 0 0 0 0 0 0 0 0 0 0 0 0 0 0 0 0 0 0 0 0 0 1 0 0 0 0 0 0 0 0 0 0 0 1 0 0 0 0 0 0 0	89 82 0.00000000039136 C 44391 ribosomal subunit 9 8 annotated: 0 0 0 0 0 0 1 0 0 0 0 0 0 0 0 0 0 0 0 0 0 0 1 0 1 1 0 1 0 0 0 0 0 1 1 0 0 0 0 0 0 0 0 0 0 0 0 0 0 0 0 0 0 0 0 0 0 0 0 0 0 0 0 0 0 0 0 0 0 0 0 0 0 0 1 0 0 0 0 0 0 0	89 82 0.00000000039136 C 44391 ribosomal subunit 9 8 annotated: 0 0 0 0 0 0 1 0 0 0 0 0 0 0 0 0 0 0 0 0 0 0 1 0 1 1 0 1 0 0 0 0 0 1 1 0 0 0 0 0 0 0 0 0 0 0 0 0 0 0 0 0 0 0 0 0 0 0 0 0 0 0 0 0 0 0 0 0 0 0 0 0 0 0 1 0 0 0 0 0 0 0	89 82 0.00000000039136 C 44391 ribosomal subunit 9 8 annotated: 0 0 0 0 0 0 1 0 0 0 0 0 0 0 0 0 0 0 0 0 0 0 1 0 1 1 0 1 0 0 0 0 0 1 1 0 0 0 0 0 0 0 0 0 0 0 0 0 0 0 0 0 0 0 0 0 0 0 0 0 0 0 0 0 0 0 0 0 0 0 0 0 0 0 1 0 0 0 0 0 0 0	89 82 0.00000000039136 C 44391 ribosomal subunit 9 8 annotated: 0 0 0 0 0 0 1 0 0 0 0 0 0 0 0 0 0 0 0 0 0 0 1 0 1 1 0 1 0 0 0 0 0 1 1 0 0 0 0 0 0 0 0 0 0 0 0 0 0 0 0 0 0 0 0 0 0 0 0 0 0 0 0 0 0 0 0 0 0 0 0 0 0 0 1 0 0 0 0 0 0 0	89 82 0.00000000039136 C 44391 ribosomal subunit 9 8 annotated: 0 0 0 0 0 0 1 0 0 0 0 0 0 0 0 0 0 0 0 0 0 0 1 0 1 1 0 1 0 0 0 0 0 1 1 0 0 0 0 0 0 0 0 0 0 0 0 0 0 0 0 0 0 0 0 0 0 0 0 0 0 0 0 0 0 0 0 0 0 0 0 0 0 0 1 0 0 0 0 0 0 0	89 82 0.00000000039136 C 44391 ribosomal subunit 9 8 annotated: 0 0 0 0 0 0 1 0 0 0 0 0 0 0 0 0 0 0 0 0 0 0 1 0 1 1 0 1 0 0 0 0 0 1 1 0 0 0 0 0 0 0 0 0 0 0 0 0 0 0 0 0 0 0 0 0 0 0 0 0 0 0 0 0 0 0 0 0 0 0 0 0 0 0 1 0 0 0 0 0 0 0	89 82 0.00000000039136 C 44391 ribosomal subunit 9 8 annotated: 0 0 0 0 0 0 1 0 0 0 0 0 0 0 0 0 0 0 0 0 0 0 1 0 1 1 0 1 0 0 0 0 0 1 1 0 0 0 0 0 0 0 0 0 0 0 0 0 0 0 0 0 0 0 0 0 0 0 0 0 0 0 0 0 0 0 0 0 0 0 0 0 0 0 1 0 0 0 0 0 0 0
89 88 0.00000179204 P 1901576 organic substance biosynthetic process 50 12 annotated: 0 0 0 0 0 0 0 1 0 0 0 0 0 0 0 1 0 0 1 0 0 0 0 0 0 1 0 1 1 0 1 0 0 0 0 0 1 1 0 0 0 0 0 0 0 0 0 0 0 0 0 0 0 0 0 0 0 0 0 0 0 0 1 0 0 0 0 0 1 0 0 0 0 0 0 0 0 0 0 0 1 0 0 0 0 0 0 0	89 82 0.0000095788 P 1901576 organic substance biosynthetic process 50 11 annotated: 0 0 0 0 0 0 1 0 0 0 0 0 0 0 1 0 0 0 0 0 0 0 1 0 1 1 0 1 0 0 0 0 0 1 1 0 0 0 0 0 0 0 0 0 0 0 0 0 0 0 0 0 0 0 0 0 1 0 0 0 0 0 1 0 0 0 0 0 0 0 0 0 0 0 1 0 0 0 0 0 0 0	89 82 0.0000000126366 P 6412 translation 22 10 annotated: 0 0 0 0 0 0 1 0 0 0 0 0 0 0 1 0 0 0 0 0 0 0 1 0 1 1 0 1 0 0 0 0 0 1 1 0 0 0 0 0 0 0 0 0 0 0 0 0 0 0 0 0 0 0 0 0 0 0 0 0 0 0 1 0 0 0 0 0 0 0 0 0 0 0 1 0 0 0 0 0 0 0	89 82 0.0000000126366 P 6412 translation 22 10 annotated: 0 0 0 0 0 0 1 0 0 0 0 0 0 0 1 0 0 0 0 0 0 0 1 0 1 1 0 1 0 0 0 0 0 1 1 0 0 0 0 0 0 0 0 0 0 0 0 0 0 0 0 0 0 0 0 0 0 0 0 0 0 0 1 0 0 0 0 0 0 0 0 0 0 0 1 0 0 0 0 0 0 0	89 82 0.0000000126366 P 6412 translation 22 10 annotated: 0 0 0 0 0 0 1 0 0 0 0 0 0 0 1 0 0 0 0 0 0 0 1 0 1 1 0 1 0 0 0 0 0 1 1 0 0 0 0 0 0 0 0 0 0 0 0 0 0 0 0 0 0 0 0 0 0 0 0 0 0 0 1 0 0 0 0 0 0 0 0 0 0 0 1 0 0 0 0 0 0 0	89 82 0.0000000126366 P 6412 translation 22 10 annotated: 0 0 0 0 0 0 1 0 0 0 0 0 0 0 1 0 0 0 0 0 0 0 1 0 1 1 0 1 0 0 0 0 0 1 1 0 0 0 0 0 0 0 0 0 0 0 0 0 0 0 0 0 0 0 0 0 0 0 0 0 0 0 1 0 0 0 0 0 0 0 0 0 0 0 1 0 0 0 0 0 0 0	89 82 0.0000000126366 P 6412 translation 22 10 annotated: 0 0 0 0 0 0 1 0 0 0 0 0 0 0 1 0 0 0 0 0 0 0 1 0 1 1 0 1 0 0 0 0 0 1 1 0 0 0 0 0 0 0 0 0 0 0 0 0 0 0 0 0 0 0 0 0 0 0 0 0 0 0 1 0 0 0 0 0 0 0 0 0 0 0 1 0 0 0 0 0 0 0	89 82 0.0000000126366 P 6412 translation 22 10 annotated: 0 0 0 0 0 0 1 0 0 0 0 0 0 0 1 0 0 0 0 0 0 0 1 0 1 1 0 1 0 0 0 0 0 1 1 0 0 0 0 0 0 0 0 0 0 0 0 0 0 0 0 0 0 0 0 0 0 0 0 0 0 0 1 0 0 0 0 0 0 0 0 0 0 0 1 0 0 0 0 0 0 0	89 82 0.0000000126366 P 6412 translation 22 10 annotated: 0 0 0 0 0 0 1 0 0 0 0 0 0 0 1 0 0 0 0 0 0 0 1 0 1 1 0 1 0 0 0 0 0 1 1 0 0 0 0 0 0 0 0 0 0 0 0 0 0 0 0 0 0 0 0 0 0 0 0 0 0 0 1 0 0 0 0 0 0 0 0 0 0 0 1 0 0 0 0 0 0 0
89 88 0.00000367331 P 9058 biosynthetic process 53 12 annotated: 0 0 0 0 0 0 0 1 0 0 0 0 0 0 0 1 0 0 1 0 0 0 0 0 0 1 0 1 1 0 1 0 0 0 0 0 1 1 0 0 0 0 0 0 0 0 0 0 0 0 0 0 0 0 0 0 0 0 0 0 0 0 1 0 0 0 0 0 1 0 0 0 0 0 0 0 0 0 0 0 1 0 0 0 0 0 0 0	89 82 0.000018326 P 9058 biosynthetic process 53 11 annotated: 0 0 0 0 0 0 1 0 0 0 0 0 0 0 1 0 0 0 0 0 0 0 1 0 1 1 0 1 0 0 0 0 0 1 1 0 0 0 0 0 0 0 0 0 0 0 0 0 0 0 0 0 0 0 0 0 1 0 0 0 0 0 1 0 0 0 0 0 0 0 0 0 0 0 1 0 0 0 0 0 0 0	89 82 0.0000000201754 C 44445 cytosolic part 12 8 annotated: 0 0 0 0 0 0 1 0 0 0 0 0 0 0 0 0 0 0 0 0 0 0 1 0 1 1 0 1 0 0 0 0 0 1 1 0 0 0 0 0 0 0 0 0 0 0 0 0 0 0 0 0 0 0 0 0 0 0 0 0 0 0 0 0 0 0 0 0 0 0 0 0 0 0 1 0 0 0 0 0 0 0	89 82 0.0000000201754 C 44445 cytosolic part 12 8 annotated: 0 0 0 0 0 0 1 0 0 0 0 0 0 0 0 0 0 0 0 0 0 0 1 0 1 1 0 1 0 0 0 0 0 1 1 0 0 0 0 0 0 0 0 0 0 0 0 0 0 0 0 0 0 0 0 0 0 0 0 0 0 0 0 0 0 0 0 0 0 0 0 0 0 0 1 0 0 0 0 0 0 0	89 82 0.0000000201754 C 44445 cytosolic part 12 8 annotated: 0 0 0 0 0 0 1 0 0 0 0 0 0 0 0 0 0 0 0 0 0 0 1 0 1 1 0 1 0 0 0 0 0 1 1 0 0 0 0 0 0 0 0 0 0 0 0 0 0 0 0 0 0 0 0 0 0 0 0 0 0 0 0 0 0 0 0 0 0 0 0 0 0 0 1 0 0 0 0 0 0 0	89 82 0.0000000201754 C 44445 cytosolic part 12 8 annotated: 0 0 0 0 0 0 1 0 0 0 0 0 0 0 0 0 0 0 0 0 0 0 1 0 1 1 0 1 0 0 0 0 0 1 1 0 0 0 0 0 0 0 0 0 0 0 0 0 0 0 0 0 0 0 0 0 0 0 0 0 0 0 0 0 0 0 0 0 0 0 0 0 0 0 1 0 0 0 0 0 0 0	89 82 0.0000000201754 C 44445 cytosolic part 12 8 annotated: 0 0 0 0 0 0 1 0 0 0 0 0 0 0 0 0 0 0 0 0 0 0 1 0 1 1 0 1 0 0 0 0 0 1 1 0 0 0 0 0 0 0 0 0 0 0 0 0 0 0 0 0 0 0 0 0 0 0 0 0 0 0 0 0 0 0 0 0 0 0 0 0 0 0 1 0 0 0 0 0 0 0	89 82 0.0000000201754 C 44445 cytosolic part 12 8 annotated: 0 0 0 0 0 0 1 0 0 0 0 0 0 0 0 0 0 0 0 0 0 0 1 0 1 1 0 1 0 0 0 0 0 1 1 0 0 0 0 0 0 0 0 0 0 0 0 0 0 0 0 0 0 0 0 0 0 0 0 0 0 0 0 0 0 0 0 0 0 0 0 0 0 0 1 0 0 0 0 0 0 0	89 82 0.0000000201754 C 44445 cytosolic part 12 8 annotated: 0 0 0 0 0 0 1 0 0 0 0 0 0 0 0 0 0 0 0 0 0 0 1 0 1 1 0 1 0 0 0 0 0 1 1 0 0 0 0 0 0 0 0 0 0 0 0 0 0 0 0 0 0 0 0 0 0 0 0 0 0 0 0 0 0 0 0 0 0 0 0 0 0 0 1 0 0 0 0 0 0 0
89 88 0.00000506096 P 10467 gene expression 44 11 annotated: 0 0 0 0 0 0 0 1 0 0 0 0 0 0 0 1 0 0 1 0 0 0 0 0 0 1 0 1 1 0 1 0 0 0 0 0 1 1 0 0 0 0 0 0 0 0 0 0 0 0 0 0 0 0 0 0 0 0 0 0 0 0 0 0 0 0 0 0 1 0 0 0 0 0 0 0 0 0 0 0 1 0 0 0 0 0 0 0	89 82 0.0000301876 P 10467 gene expression 44 10 annotated: 0 0 0 0 0 0 1 0 0 0 0 0 0 0 1 0 0 0 0 0 0 0 1 0 1 1 0 1 0 0 0 0 0 1 1 0 0 0 0 0 0 0 0 0 0 0 0 0 0 0 0 0 0 0 0 0 0 0 0 0 0 0 1 0 0 0 0 0 0 0 0 0 0 0 1 0 0 0 0 0 0 0	89 82 0.000000141387 F 5198 structural molecule activity 20 9 annotated: 0 0 0 0 0 0 1 0 0 0 0 0 0 0 1 0 0 0 0 0 0 0 1 0 1 1 0 1 0 0 0 0 0 1 1 0 0 0 0 0 0 0 0 0 0 0 0 0 0 0 0 0 0 0 0 0 0 0 0 0 0 0 0 0 0 0 0 0 0 0 0 0 0 0 1 0 0 0 0 0 0 0	89 82 0.000000141387 F 5198 structural molecule activity 20 9 annotated: 0 0 0 0 0 0 1 0 0 0 0 0 0 0 1 0 0 0 0 0 0 0 1 0 1 1 0 1 0 0 0 0 0 1 1 0 0 0 0 0 0 0 0 0 0 0 0 0 0 0 0 0 0 0 0 0 0 0 0 0 0 0 0 0 0 0 0 0 0 0 0 0 0 0 1 0 0 0 0 0 0 0	89 82 0.000000141387 F 5198 structural molecule activity 20 9 annotated: 0 0 0 0 0 0 1 0 0 0 0 0 0 0 1 0 0 0 0 0 0 0 1 0 1 1 0 1 0 0 0 0 0 1 1 0 0 0 0 0 0 0 0 0 0 0 0 0 0 0 0 0 0 0 0 0 0 0 0 0 0 0 0 0 0 0 0 0 0 0 0 0 0 0 1 0 0 0 0 0 0 0	89 82 0.000000141387 F 5198 structural molecule activity 20 9 annotated: 0 0 0 0 0 0 1 0 0 0 0 0 0 0 1 0 0 0 0 0 0 0 1 0 1 1 0 1 0 0 0 0 0 1 1 0 0 0 0 0 0 0 0 0 0 0 0 0 0 0 0 0 0 0 0 0 0 0 0 0 0 0 0 0 0 0 0 0 0 0 0 0 0 0 1 0 0 0 0 0 0 0	89 82 0.000000141387 F 5198 structural molecule activity 20 9 annotated: 0 0 0 0 0 0 1 0 0 0 0 0 0 0 1 0 0 0 0 0 0 0 1 0 1 1 0 1 0 0 0 0 0 1 1 0 0 0 0 0 0 0 0 0 0 0 0 0 0 0 0 0 0 0 0 0 0 0 0 0 0 0 0 0 0 0 0 0 0 0 0 0 0 0 1 0 0 0 0 0 0 0	89 82 0.000000141387 F 5198 structural molecule activity 20 9 annotated: 0 0 0 0 0 0 1 0 0 0 0 0 0 0 1 0 0 0 0 0 0 0 1 0 1 1 0 1 0 0 0 0 0 1 1 0 0 0 0 0 0 0 0 0 0 0 0 0 0 0 0 0 0 0 0 0 0 0 0 0 0 0 0 0 0 0 0 0 0 0 0 0 0 0 1 0 0 0 0 0 0 0	89 82 0.000000141387 F 5198 structural molecule activity 20 9 annotated: 0 0 0 0 0 0 1 0 0 0 0 0 0 0 1 0 0 0 0 0 0 0 1 0 1 1 0 1 0 0 0 0 0 1 1 0 0 0 0 0 0 0 0 0 0 0 0 0 0 0 0 0 0 0 0 0 0 0 0 0 0 0 0 0 0 0 0 0 0 0 0 0 0 0 1 0 0 0 0 0 0 0
89 88 0.0000266978 P 44249 cellular biosynthetic process 51 11 annotated: 0 0 0 0 0 0 0 1 0 0 0 0 0 0 0 1 0 0 1 0 0 0 0 0 0 1 0 1 1 0 1 0 0 0 0 0 1 1 0 0 0 0 0 0 0 0 0 0 0 0 0 0 0 0 0 0 0 0 0 0 0 0 0 0 0 0 0 0 1 0 0 0 0 0 0 0 0 0 0 0 1 0 0 0 0 0 0 0	89 82 0.000117333 C 15935 small ribosomal subunit 4 4 annotated: 0 0 0 0 0 0 1 0 0 0 0 0 0 0 0 0 0 0 0 0 0 0 1 0 1 1 0 0 0 0 0 0 0 0 0 0 0 0 0 0 0 0 0 0 0 0 0 0 0 0 0 0 0 0 0 0 0 0 0 0 0 0 0 0 0 0 0 0 0 0 0 0 0 0 0 0 0 0 0 0 0 0	89 82 0.000000644776 C 30529 ribonucleoprotein complex 23 9 annotated: 0 0 0 0 0 0 1 0 0 0 0 0 0 0 1 0 0 0 0 0 0 0 1 0 1 1 0 1 0 0 0 0 0 1 1 0 0 0 0 0 0 0 0 0 0 0 0 0 0 0 0 0 0 0 0 0 0 0 0 0 0 0 0 0 0 0 0 0 0 0 0 0 0 0 1 0 0 0 0 0 0 0	89 82 0.000000644776 C 30529 ribonucleoprotein complex 23 9 annotated: 0 0 0 0 0 0 1 0 0 0 0 0 0 0 1 0 0 0 0 0 0 0 1 0 1 1 0 1 0 0 0 0 0 1 1 0 0 0 0 0 0 0 0 0 0 0 0 0 0 0 0 0 0 0 0 0 0 0 0 0 0 0 0 0 0 0 0 0 0 0 0 0 0 0 1 0 0 0 0 0 0 0	89 82 0.000000644776 C 30529 ribonucleoprotein complex 23 9 annotated: 0 0 0 0 0 0 1 0 0 0 0 0 0 0 1 0 0 0 0 0 0 0 1 0 1 1 0 1 0 0 0 0 0 1 1 0 0 0 0 0 0 0 0 0 0 0 0 0 0 0 0 0 0 0 0 0 0 0 0 0 0 0 0 0 0 0 0 0 0 0 0 0 0 0 1 0 0 0 0 0 0 0	89 82 0.000000644776 C 30529 ribonucleoprotein complex 23 9 annotated: 0 0 0 0 0 0 1 0 0 0 0 0 0 0 1 0 0 0 0 0 0 0 1 0 1 1 0 1 0 0 0 0 0 1 1 0 0 0 0 0 0 0 0 0 0 0 0 0 0 0 0 0 0 0 0 0 0 0 0 0 0 0 0 0 0 0 0 0 0 0 0 0 0 0 1 0 0 0 0 0 0 0	89 82 0.000000644776 C 30529 ribonucleoprotein complex 23 9 annotated: 0 0 0 0 0 0 1 0 0 0 0 0 0 0 1 0 0 0 0 0 0 0 1 0 1 1 0 1 0 0 0 0 0 1 1 0 0 0 0 0 0 0 0 0 0 0 0 0 0 0 0 0 0 0 0 0 0 0 0 0 0 0 0 0 0 0 0 0 0 0 0 0 0 0 1 0 0 0 0 0 0 0	89 82 0.000000644776 C 30529 ribonucleoprotein complex 23 9 annotated: 0 0 0 0 0 0 1 0 0 0 0 0 0 0 1 0 0 0 0 0 0 0 1 0 1 1 0 1 0 0 0 0 0 1 1 0 0 0 0 0 0 0 0 0 0 0 0 0 0 0 0 0 0 0 0 0 0 0 0 0 0 0 0 0 0 0 0 0 0 0 0 0 0 0 1 0 0 0 0 0 0 0	89 82 0.000000644776 C 30529 ribonucleoprotein complex 23 9 annotated: 0 0 0 0 0 0 1 0 0 0 0 0 0 0 1 0 0 0 0 0 0 0 1 0 1 1 0 1 0 0 0 0 0 1 1 0 0 0 0 0 0 0 0 0 0 0 0 0 0 0 0 0 0 0 0 0 0 0 0 0 0 0 0 0 0 0 0 0 0 0 0 0 0 0 1 0 0 0 0 0 0 0
89 88 0.0000500344 P 44267 cellular protein metabolic process 54 11 annotated: 0 0 0 0 0 0 0 1 0 0 0 0 0 0 0 1 0 0 1 0 0 0 0 0 0 1 0 1 1 0 1 0 0 0 0 0 1 1 0 0 0 0 0 0 0 0 0 0 0 0 0 0 0 0 0 0 0 0 0 0 0 0 0 0 0 0 0 0 1 0 0 0 0 0 0 0 0 0 0 0 1 0 0 0 0 0 0 0	89 82 0.000117333 C 22625 cytosolic large ribosomal subunit 4 4 annotated: 0 0 0 0 0 0 0 0 0 0 0 0 0 0 0 0 0 0 0 0 0 0 0 0 0 0 0 1 0 0 0 0 0 1 1 0 0 0 0 0 0 0 0 0 0 0 0 0 0 0 0 0 0 0 0 0 0 0 0 0 0 0 0 0 0 0 0 0 0 0 0 0 0 0 1 0 0 0 0 0 0 0	89 82 0.00000197906 P 9059 macromolecule biosynthetic process 34 10 annotated: 0 0 0 0 0 0 1 0 0 0 0 0 0 0 1 0 0 0 0 0 0 0 1 0 1 1 0 1 0 0 0 0 0 1 1 0 0 0 0 0 0 0 0 0 0 0 0 0 0 0 0 0 0 0 0 0 0 0 0 0 0 0 1 0 0 0 0 0 0 0 0 0 0 0 1 0 0 0 0 0 0 0	89 82 0.00000197906 P 9059 macromolecule biosynthetic process 34 10 annotated: 0 0 0 0 0 0 1 0 0 0 0 0 0 0 1 0 0 0 0 0 0 0 1 0 1 1 0 1 0 0 0 0 0 1 1 0 0 0 0 0 0 0 0 0 0 0 0 0 0 0 0 0 0 0 0 0 0 0 0 0 0 0 1 0 0 0 0 0 0 0 0 0 0 0 1 0 0 0 0 0 0 0	89 82 0.00000197906 P 9059 macromolecule biosynthetic process 34 10 annotated: 0 0 0 0 0 0 1 0 0 0 0 0 0 0 1 0 0 0 0 0 0 0 1 0 1 1 0 1 0 0 0 0 0 1 1 0 0 0 0 0 0 0 0 0 0 0 0 0 0 0 0 0 0 0 0 0 0 0 0 0 0 0 1 0 0 0 0 0 0 0 0 0 0 0 1 0 0 0 0 0 0 0	89 82 0.00000197906 P 9059 macromolecule biosynthetic process 34 10 annotated: 0 0 0 0 0 0 1 0 0 0 0 0 0 0 1 0 0 0 0 0 0 0 1 0 1 1 0 1 0 0 0 0 0 1 1 0 0 0 0 0 0 0 0 0 0 0 0 0 0 0 0 0 0 0 0 0 0 0 0 0 0 0 1 0 0 0 0 0 0 0 0 0 0 0 1 0 0 0 0 0 0 0	89 82 0.00000197906 P 9059 macromolecule biosynthetic process 34 10 annotated: 0 0 0 0 0 0 1 0 0 0 0 0 0 0 1 0 0 0 0 0 0 0 1 0 1 1 0 1 0 0 0 0 0 1 1 0 0 0 0 0 0 0 0 0 0 0 0 0 0 0 0 0 0 0 0 0 0 0 0 0 0 0 1 0 0 0 0 0 0 0 0 0 0 0 1 0 0 0 0 0 0 0	89 82 0.00000197906 P 9059 macromolecule biosynthetic process 34 10 annotated: 0 0 0 0 0 0 1 0 0 0 0 0 0 0 1 0 0 0 0 0 0 0 1 0 1 1 0 1 0 0 0 0 0 1 1 0 0 0 0 0 0 0 0 0 0 0 0 0 0 0 0 0 0 0 0 0 0 0 0 0 0 0 1 0 0 0 0 0 0 0 0 0 0 0 1 0 0 0 0 0 0 0	89 82 0.00000197906 P 9059 macromolecule biosynthetic process 34 10 annotated: 0 0 0 0 0 0 1 0 0 0 0 0 0 0 1 0 0 0 0 0 0 0 1 0 1 1 0 1 0 0 0 0 0 1 1 0 0 0 0 0 0 0 0 0 0 0 0 0 0 0 0 0 0 0 0 0 0 0 0 0 0 0 1 0 0 0 0 0 0 0 0 0 0 0 1 0 0 0 0 0 0 0
89 88 0.000164438 C 15935 small ribosomal subunit 4 4 annotated: 0 0 0 0 0 0 0 1 0 0 0 0 0 0 0 0 0 0 0 0 0 0 0 0 0 1 0 1 1 0 0 0 0 0 0 0 0 0 0 0 0 0 0 0 0 0 0 0 0 0 0 0 0 0 0 0 0 0 0 0 0 0 0 0 0 0 0 0 0 0 0 0 0 0 0 0 0 0 0 0 0 0 0 0 0 0 0 0	89 82 0.000117333 C 22627 cytosolic small ribosomal subunit 4 4 annotated: 0 0 0 0 0 0 1 0 0 0 0 0 0 0 0 0 0 0 0 0 0 0 1 0 1 1 0 0 0 0 0 0 0 0 0 0 0 0 0 0 0 0 0 0 0 0 0 0 0 0 0 0 0 0 0 0 0 0 0 0 0 0 0 0 0 0 0 0 0 0 0 0 0 0 0 0 0 0 0 0 0 0	89 82 0.00000197906 P 34645 cellular macromolecule biosynthetic process 34 10 annotated: 0 0 0 0 0 0 1 0 0 0 0 0 0 0 1 0 0 0 0 0 0 0 1 0 1 1 0 1 0 0 0 0 0 1 1 0 0 0 0 0 0 0 0 0 0 0 0 0 0 0 0 0 0 0 0 0 0 0 0 0 0 0 1 0 0 0 0 0 0 0 0 0 0 0 1 0 0 0 0 0 0 0	89 82 0.00000197906 P 34645 cellular macromolecule biosynthetic process 34 10 annotated: 0 0 0 0 0 0 1 0 0 0 0 0 0 0 1 0 0 0 0 0 0 0 1 0 1 1 0 1 0 0 0 0 0 1 1 0 0 0 0 0 0 0 0 0 0 0 0 0 0 0 0 0 0 0 0 0 0 0 0 0 0 0 1 0 0 0 0 0 0 0 0 0 0 0 1 0 0 0 0 0 0 0	89 82 0.00000197906 P 34645 cellular macromolecule biosynthetic process 34 10 annotated: 0 0 0 0 0 0 1 0 0 0 0 0 0 0 1 0 0 0 0 0 0 0 1 0 1 1 0 1 0 0 0 0 0 1 1 0 0 0 0 0 0 0 0 0 0 0 0 0 0 0 0 0 0 0 0 0 0 0 0 0 0 0 1 0 0 0 0 0 0 0 0 0 0 0 1 0 0 0 0 0 0 0	89 82 0.00000197906 P 34645 cellular macromolecule biosynthetic process 34 10 annotated: 0 0 0 0 0 0 1 0 0 0 0 0 0 0 1 0 0 0 0 0 0 0 1 0 1 1 0 1 0 0 0 0 0 1 1 0 0 0 0 0 0 0 0 0 0 0 0 0 0 0 0 0 0 0 0 0 0 0 0 0 0 0 1 0 0 0 0 0 0 0 0 0 0 0 1 0 0 0 0 0 0 0	89 82 0.00000197906 P 34645 cellular macromolecule biosynthetic process 34 10 annotated: 0 0 0 0 0 0 1 0 0 0 0 0 0 0 1 0 0 0 0 0 0 0 1 0 1 1 0 1 0 0 0 0 0 1 1 0 0 0 0 0 0 0 0 0 0 0 0 0 0 0 0 0 0 0 0 0 0 0 0 0 0 0 1 0 0 0 0 0 0 0 0 0 0 0 1 0 0 0 0 0 0 0	89 82 0.00000197906 P 34645 cellular macromolecule biosynthetic process 34 10 annotated: 0 0 0 0 0 0 1 0 0 0 0 0 0 0 1 0 0 0 0 0 0 0 1 0 1 1 0 1 0 0 0 0 0 1 1 0 0 0 0 0 0 0 0 0 0 0 0 0 0 0 0 0 0 0 0 0 0 0 0 0 0 0 1 0 0 0 0 0 0 0 0 0 0 0 1 0 0 0 0 0 0 0	89 82 0.00000197906 P 34645 cellular macromolecule biosynthetic process 34 10 annotated: 0 0 0 0 0 0 1 0 0 0 0 0 0 0 1 0 0 0 0 0 0 0 1 0 1 1 0 1 0 0 0 0 0 1 1 0 0 0 0 0 0 0 0 0 0 0 0 0 0 0 0 0 0 0 0 0 0 0 0 0 0 0 1 0 0 0 0 0 0 0 0 0 0 0 1 0 0 0 0 0 0 0
89 88 0.000164438 C 22625 cytosolic large ribosomal subunit 4 4 annotated: 0 0 0 0 0 0 0 0 0 0 0 0 0 0 0 0 0 0 0 0 0 0 0 0 0 0 0 0 0 0 1 0 0 0 0 0 1 1 0 0 0 0 0 0 0 0 0 0 0 0 0 0 0 0 0 0 0 0 0 0 0 0 0 0 0 0 0 0 0 0 0 0 0 0 0 0 0 0 0 0 1 0 0 0 0 0 0 0	89 82 0.00013367 P 44249 cellular biosynthetic process 51 10 annotated: 0 0 0 0 0 0 1 0 0 0 0 0 0 0 1 0 0 0 0 0 0 0 1 0 1 1 0 1 0 0 0 0 0 1 1 0 0 0 0 0 0 0 0 0 0 0 0 0 0 0 0 0 0 0 0 0 0 0 0 0 0 0 1 0 0 0 0 0 0 0 0 0 0 0 1 0 0 0 0 0 0 0	89 82 0.0000095788 P 1901576 organic substance biosynthetic process 50 11 annotated: 0 0 0 0 0 0 1 0 0 0 0 0 0 0 1 0 0 0 0 0 0 0 1 0 1 1 0 1 0 0 0 0 0 1 1 0 0 0 0 0 0 0 0 0 0 0 0 0 0 0 0 0 0 0 0 0 1 0 0 0 0 0 1 0 0 0 0 0 0 0 0 0 0 0 1 0 0 0 0 0 0 0	89 82 0.0000095788 P 1901576 organic substance biosynthetic process 50 11 annotated: 0 0 0 0 0 0 1 0 0 0 0 0 0 0 1 0 0 0 0 0 0 0 1 0 1 1 0 1 0 0 0 0 0 1 1 0 0 0 0 0 0 0 0 0 0 0 0 0 0 0 0 0 0 0 0 0 1 0 0 0 0 0 1 0 0 0 0 0 0 0 0 0 0 0 1 0 0 0 0 0 0 0	89 82 0.0000095788 P 1901576 organic substance biosynthetic process 50 11 annotated: 0 0 0 0 0 0 1 0 0 0 0 0 0 0 1 0 0 0 0 0 0 0 1 0 1 1 0 1 0 0 0 0 0 1 1 0 0 0 0 0 0 0 0 0 0 0 0 0 0 0 0 0 0 0 0 0 1 0 0 0 0 0 1 0 0 0 0 0 0 0 0 0 0 0 1 0 0 0 0 0 0 0	89 82 0.0000095788 P 1901576 organic substance biosynthetic process 50 11 annotated: 0 0 0 0 0 0 1 0 0 0 0 0 0 0 1 0 0 0 0 0 0 0 1 0 1 1 0 1 0 0 0 0 0 1 1 0 0 0 0 0 0 0 0 0 0 0 0 0 0 0 0 0 0 0 0 0 1 0 0 0 0 0 1 0 0 0 0 0 0 0 0 0 0 0 1 0 0 0 0 0 0 0	89 82 0.0000095788 P 1901576 organic substance biosynthetic process 50 11 annotated: 0 0 0 0 0 0 1 0 0 0 0 0 0 0 1 0 0 0 0 0 0 0 1 0 1 1 0 1 0 0 0 0 0 1 1 0 0 0 0 0 0 0 0 0 0 0 0 0 0 0 0 0 0 0 0 0 1 0 0 0 0 0 1 0 0 0 0 0 0 0 0 0 0 0 1 0 0 0 0 0 0 0	89 82 0.0000095788 P 1901576 organic substance biosynthetic process 50 11 annotated: 0 0 0 0 0 0 1 0 0 0 0 0 0 0 1 0 0 0 0 0 0 0 1 0 1 1 0 1 0 0 0 0 0 1 1 0 0 0 0 0 0 0 0 0 0 0 0 0 0 0 0 0 0 0 0 0 1 0 0 0 0 0 1 0 0 0 0 0 0 0 0 0 0 0 1 0 0 0 0 0 0 0	89 82 0.0000095788 P 1901576 organic substance biosynthetic process 50 11 annotated: 0 0 0 0 0 0 1 0 0 0 0 0 0 0 1 0 0 0 0 0 0 0 1 0 1 1 0 1 0 0 0 0 0 1 1 0 0 0 0 0 0 0 0 0 0 0 0 0 0 0 0 0 0 0 0 0 1 0 0 0 0 0 1 0 0 0 0 0 0 0 0 0 0 0 1 0 0 0 0 0 0 0
89 88 0.000164438 C 22627 cytosolic small ribosomal subunit 4 4 annotated: 0 0 0 0 0 0 0 1 0 0 0 0 0 0 0 0 0 0 0 0 0 0 0 0 0 1 0 1 1 0 0 0 0 0 0 0 0 0 0 0 0 0 0 0 0 0 0 0 0 0 0 0 0 0 0 0 0 0 0 0 0 0 0 0 0 0 0 0 0 0 0 0 0 0 0 0 0 0 0 0 0 0 0 0 0 0 0 0	89 82 0.00023465 P 44267 cellular protein metabolic process 54 10 annotated: 0 0 0 0 0 0 1 0 0 0 0 0 0 0 1 0 0 0 0 0 0 0 1 0 1 1 0 1 0 0 0 0 0 1 1 0 0 0 0 0 0 0 0 0 0 0 0 0 0 0 0 0 0 0 0 0 0 0 0 0 0 0 1 0 0 0 0 0 0 0 0 0 0 0 1 0 0 0 0 0 0 0	89 82 0.000018326 P 9058 biosynthetic process 53 11 annotated: 0 0 0 0 0 0 1 0 0 0 0 0 0 0 1 0 0 0 0 0 0 0 1 0 1 1 0 1 0 0 0 0 0 1 1 0 0 0 0 0 0 0 0 0 0 0 0 0 0 0 0 0 0 0 0 0 1 0 0 0 0 0 1 0 0 0 0 0 0 0 0 0 0 0 1 0 0 0 0 0 0 0	89 82 0.000018326 P 9058 biosynthetic process 53 11 annotated: 0 0 0 0 0 0 1 0 0 0 0 0 0 0 1 0 0 0 0 0 0 0 1 0 1 1 0 1 0 0 0 0 0 1 1 0 0 0 0 0 0 0 0 0 0 0 0 0 0 0 0 0 0 0 0 0 1 0 0 0 0 0 1 0 0 0 0 0 0 0 0 0 0 0 1 0 0 0 0 0 0 0	89 82 0.000018326 P 9058 biosynthetic process 53 11 annotated: 0 0 0 0 0 0 1 0 0 0 0 0 0 0 1 0 0 0 0 0 0 0 1 0 1 1 0 1 0 0 0 0 0 1 1 0 0 0 0 0 0 0 0 0 0 0 0 0 0 0 0 0 0 0 0 0 1 0 0 0 0 0 1 0 0 0 0 0 0 0 0 0 0 0 1 0 0 0 0 0 0 0	89 82 0.000018326 P 9058 biosynthetic process 53 11 annotated: 0 0 0 0 0 0 1 0 0 0 0 0 0 0 1 0 0 0 0 0 0 0 1 0 1 1 0 1 0 0 0 0 0 1 1 0 0 0 0 0 0 0 0 0 0 0 0 0 0 0 0 0 0 0 0 0 1 0 0 0 0 0 1 0 0 0 0 0 0 0 0 0 0 0 1 0 0 0 0 0 0 0	89 82 0.000018326 P 9058 biosynthetic process 53 11 annotated: 0 0 0 0 0 0 1 0 0 0 0 0 0 0 1 0 0 0 0 0 0 0 1 0 1 1 0 1 0 0 0 0 0 1 1 0 0 0 0 0 0 0 0 0 0 0 0 0 0 0 0 0 0 0 0 0 1 0 0 0 0 0 1 0 0 0 0 0 0 0 0 0 0 0 1 0 0 0 0 0 0 0	89 82 0.000018326 P 9058 biosynthetic process 53 11 annotated: 0 0 0 0 0 0 1 0 0 0 0 0 0 0 1 0 0 0 0 0 0 0 1 0 1 1 0 1 0 0 0 0 0 1 1 0 0 0 0 0 0 0 0 0 0 0 0 0 0 0 0 0 0 0 0 0 1 0 0 0 0 0 1 0 0 0 0 0 0 0 0 0 0 0 1 0 0 0 0 0 0 0	89 82 0.000018326 P 9058 biosynthetic process 53 11 annotated: 0 0 0 0 0 0 1 0 0 0 0 0 0 0 1 0 0 0 0 0 0 0 1 0 1 1 0 1 0 0 0 0 0 1 1 0 0 0 0 0 0 0 0 0 0 0 0 0 0 0 0 0 0 0 0 0 1 0 0 0 0 0 1 0 0 0 0 0 0 0 0 0 0 0 1 0 0 0 0 0 0 0
89 88 0.000214117 P 19538 protein metabolic process 89 13 annotated: 0 0 0 0 0 0 0 1 0 0 0 0 0 1 0 1 1 0 1 0 0 0 0 0 0 1 0 1 1 0 1 0 0 0 0 0 1 1 0 0 0 0 0 0 0 0 0 0 0 0 0 0 0 0 0 0 0 0 0 0 0 0 0 0 0 0 0 0 1 0 0 0 0 0 0 0 0 0 0 0 1 0 0 0 0 0 0 0	89 82 0.000460281 C 5829 cytosol 34 8 annotated: 0 0 0 0 0 0 1 0 0 0 0 0 0 0 0 0 0 0 0 0 0 0 1 0 1 1 0 1 0 0 0 0 0 1 1 0 0 0 0 0 0 0 0 0 0 0 0 0 0 0 0 0 0 0 0 0 0 0 0 0 0 0 0 0 0 0 0 0 0 0 0 0 0 0 1 0 0 0 0 0 0 0	89 82 0.0000301876 P 10467 gene expression 44 10 annotated: 0 0 0 0 0 0 1 0 0 0 0 0 0 0 1 0 0 0 0 0 0 0 1 0 1 1 0 1 0 0 0 0 0 1 1 0 0 0 0 0 0 0 0 0 0 0 0 0 0 0 0 0 0 0 0 0 0 0 0 0 0 0 1 0 0 0 0 0 0 0 0 0 0 0 1 0 0 0 0 0 0 0	89 82 0.0000301876 P 10467 gene expression 44 10 annotated: 0 0 0 0 0 0 1 0 0 0 0 0 0 0 1 0 0 0 0 0 0 0 1 0 1 1 0 1 0 0 0 0 0 1 1 0 0 0 0 0 0 0 0 0 0 0 0 0 0 0 0 0 0 0 0 0 0 0 0 0 0 0 1 0 0 0 0 0 0 0 0 0 0 0 1 0 0 0 0 0 0 0	89 82 0.0000301876 P 10467 gene expression 44 10 annotated: 0 0 0 0 0 0 1 0 0 0 0 0 0 0 1 0 0 0 0 0 0 0 1 0 1 1 0 1 0 0 0 0 0 1 1 0 0 0 0 0 0 0 0 0 0 0 0 0 0 0 0 0 0 0 0 0 0 0 0 0 0 0 1 0 0 0 0 0 0 0 0 0 0 0 1 0 0 0 0 0 0 0	89 82 0.0000301876 P 10467 gene expression 44 10 annotated: 0 0 0 0 0 0 1 0 0 0 0 0 0 0 1 0 0 0 0 0 0 0 1 0 1 1 0 1 0 0 0 0 0 1 1 0 0 0 0 0 0 0 0 0 0 0 0 0 0 0 0 0 0 0 0 0 0 0 0 0 0 0 1 0 0 0 0 0 0 0 0 0 0 0 1 0 0 0 0 0 0 0	89 82 0.0000301876 P 10467 gene expression 44 10 annotated: 0 0 0 0 0 0 1 0 0 0 0 0 0 0 1 0 0 0 0 0 0 0 1 0 1 1 0 1 0 0 0 0 0 1 1 0 0 0 0 0 0 0 0 0 0 0 0 0 0 0 0 0 0 0 0 0 0 0 0 0 0 0 1 0 0 0 0 0 0 0 0 0 0 0 1 0 0 0 0 0 0 0	89 82 0.0000301876 P 10467 gene expression 44 10 annotated: 0 0 0 0 0 0 1 0 0 0 0 0 0 0 1 0 0 0 0 0 0 0 1 0 1 1 0 1 0 0 0 0 0 1 1 0 0 0 0 0 0 0 0 0 0 0 0 0 0 0 0 0 0 0 0 0 0 0 0 0 0 0 1 0 0 0 0 0 0 0 0 0 0 0 1 0 0 0 0 0 0 0	89 82 0.0000301876 P 10467 gene expression 44 10 annotated: 0 0 0 0 0 0 1 0 0 0 0 0 0 0 1 0 0 0 0 0 0 0 1 0 1 1 0 1 0 0 0 0 0 1 1 0 0 0 0 0 0 0 0 0 0 0 0 0 0 0 0 0 0 0 0 0 0 0 0 0 0 0 1 0 0 0 0 0 0 0 0 0 0 0 1 0 0 0 0 0 0 0
89 88 0.000778576 P 44260 cellular macromolecule metabolic process 70 11 annotated: 0 0 0 0 0 0 0 1 0 0 0 0 0 0 0 1 0 0 1 0 0 0 0 0 0 1 0 1 1 0 1 0 0 0 0 0 1 1 0 0 0 0 0 0 0 0 0 0 0 0 0 0 0 0 0 0 0 0 0 0 0 0 0 0 0 0 0 0 1 0 0 0 0 0 0 0 0 0 0 0 1 0 0 0 0 0 0 0	89 82 0.000574801 C 15934 large ribosomal subunit 5 4 annotated: 0 0 0 0 0 0 0 0 0 0 0 0 0 0 0 0 0 0 0 0 0 0 0 0 0 0 0 1 0 0 0 0 0 1 1 0 0 0 0 0 0 0 0 0 0 0 0 0 0 0 0 0 0 0 0 0 0 0 0 0 0 0 0 0 0 0 0 0 0 0 0 0 0 0 1 0 0 0 0 0 0 0	89 82 0.000117333 C 15935 small ribosomal subunit 4 4 annotated: 0 0 0 0 0 0 1 0 0 0 0 0 0 0 0 0 0 0 0 0 0 0 1 0 1 1 0 0 0 0 0 0 0 0 0 0 0 0 0 0 0 0 0 0 0 0 0 0 0 0 0 0 0 0 0 0 0 0 0 0 0 0 0 0 0 0 0 0 0 0 0 0 0 0 0 0 0 0 0 0 0 0	89 82 0.000117333 C 15935 small ribosomal subunit 4 4 annotated: 0 0 0 0 0 0 1 0 0 0 0 0 0 0 0 0 0 0 0 0 0 0 1 0 1 1 0 0 0 0 0 0 0 0 0 0 0 0 0 0 0 0 0 0 0 0 0 0 0 0 0 0 0 0 0 0 0 0 0 0 0 0 0 0 0 0 0 0 0 0 0 0 0 0 0 0 0 0 0 0 0 0	89 82 0.000117333 C 15935 small ribosomal subunit 4 4 annotated: 0 0 0 0 0 0 1 0 0 0 0 0 0 0 0 0 0 0 0 0 0 0 1 0 1 1 0 0 0 0 0 0 0 0 0 0 0 0 0 0 0 0 0 0 0 0 0 0 0 0 0 0 0 0 0 0 0 0 0 0 0 0 0 0 0 0 0 0 0 0 0 0 0 0 0 0 0 0 0 0 0 0	89 82 0.000117333 C 15935 small ribosomal subunit 4 4 annotated: 0 0 0 0 0 0 1 0 0 0 0 0 0 0 0 0 0 0 0 0 0 0 1 0 1 1 0 0 0 0 0 0 0 0 0 0 0 0 0 0 0 0 0 0 0 0 0 0 0 0 0 0 0 0 0 0 0 0 0 0 0 0 0 0 0 0 0 0 0 0 0 0 0 0 0 0 0 0 0 0 0 0	89 82 0.000117333 C 15935 small ribosomal subunit 4 4 annotated: 0 0 0 0 0 0 1 0 0 0 0 0 0 0 0 0 0 0 0 0 0 0 1 0 1 1 0 0 0 0 0 0 0 0 0 0 0 0 0 0 0 0 0 0 0 0 0 0 0 0 0 0 0 0 0 0 0 0 0 0 0 0 0 0 0 0 0 0 0 0 0 0 0 0 0 0 0 0 0 0 0 0	89 82 0.000117333 C 15935 small ribosomal subunit 4 4 annotated: 0 0 0 0 0 0 1 0 0 0 0 0 0 0 0 0 0 0 0 0 0 0 1 0 1 1 0 0 0 0 0 0 0 0 0 0 0 0 0 0 0 0 0 0 0 0 0 0 0 0 0 0 0 0 0 0 0 0 0 0 0 0 0 0 0 0 0 0 0 0 0 0 0 0 0 0 0 0 0 0 0 0	89 82 0.000117333 C 15935 small ribosomal subunit 4 4 annotated: 0 0 0 0 0 0 1 0 0 0 0 0 0 0 0 0 0 0 0 0 0 0 1 0 1 1 0 0 0 0 0 0 0 0 0 0 0 0 0 0 0 0 0 0 0 0 0 0 0 0 0 0 0 0 0 0 0 0 0 0 0 0 0 0 0 0 0 0 0 0 0 0 0 0 0 0 0 0 0 0 0 0
89 88 0.000804282 C 15934 large ribosomal subunit 5 4 annotated: 0 0 0 0 0 0 0 0 0 0 0 0 0 0 0 0 0 0 0 0 0 0 0 0 0 0 0 0 0 0 1 0 0 0 0 0 1 1 0 0 0 0 0 0 0 0 0 0 0 0 0 0 0 0 0 0 0 0 0 0 0 0 0 0 0 0 0 0 0 0 0 0 0 0 0 0 0 0 0 0 1 0 0 0 0 0 0 0	89 82 0.000625472 P 19538 protein metabolic process 89 12 annotated: 0 0 0 0 0 0 1 0 0 0 0 0 1 0 1 1 0 0 0 0 0 0 1 0 1 1 0 1 0 0 0 0 0 1 1 0 0 0 0 0 0 0 0 0 0 0 0 0 0 0 0 0 0 0 0 0 0 0 0 0 0 0 1 0 0 0 0 0 0 0 0 0 0 0 1 0 0 0 0 0 0 0	89 82 0.000117333 C 22625 cytosolic large ribosomal subunit 4 4 annotated: 0 0 0 0 0 0 0 0 0 0 0 0 0 0 0 0 0 0 0 0 0 0 0 0 0 0 0 1 0 0 0 0 0 1 1 0 0 0 0 0 0 0 0 0 0 0 0 0 0 0 0 0 0 0 0 0 0 0 0 0 0 0 0 0 0 0 0 0 0 0 0 0 0 0 1 0 0 0 0 0 0 0	89 82 0.000117333 C 22625 cytosolic large ribosomal subunit 4 4 annotated: 0 0 0 0 0 0 0 0 0 0 0 0 0 0 0 0 0 0 0 0 0 0 0 0 0 0 0 1 0 0 0 0 0 1 1 0 0 0 0 0 0 0 0 0 0 0 0 0 0 0 0 0 0 0 0 0 0 0 0 0 0 0 0 0 0 0 0 0 0 0 0 0 0 0 1 0 0 0 0 0 0 0	89 82 0.000117333 C 22625 cytosolic large ribosomal subunit 4 4 annotated: 0 0 0 0 0 0 0 0 0 0 0 0 0 0 0 0 0 0 0 0 0 0 0 0 0 0 0 1 0 0 0 0 0 1 1 0 0 0 0 0 0 0 0 0 0 0 0 0 0 0 0 0 0 0 0 0 0 0 0 0 0 0 0 0 0 0 0 0 0 0 0 0 0 0 1 0 0 0 0 0 0 0	89 82 0.000117333 C 22625 cytosolic large ribosomal subunit 4 4 annotated: 0 0 0 0 0 0 0 0 0 0 0 0 0 0 0 0 0 0 0 0 0 0 0 0 0 0 0 1 0 0 0 0 0 1 1 0 0 0 0 0 0 0 0 0 0 0 0 0 0 0 0 0 0 0 0 0 0 0 0 0 0 0 0 0 0 0 0 0 0 0 0 0 0 0 1 0 0 0 0 0 0 0	89 82 0.000117333 C 22625 cytosolic large ribosomal subunit 4 4 annotated: 0 0 0 0 0 0 0 0 0 0 0 0 0 0 0 0 0 0 0 0 0 0 0 0 0 0 0 1 0 0 0 0 0 1 1 0 0 0 0 0 0 0 0 0 0 0 0 0 0 0 0 0 0 0 0 0 0 0 0 0 0 0 0 0 0 0 0 0 0 0 0 0 0 0 1 0 0 0 0 0 0 0	89 82 0.000117333 C 22625 cytosolic large ribosomal subunit 4 4 annotated: 0 0 0 0 0 0 0 0 0 0 0 0 0 0 0 0 0 0 0 0 0 0 0 0 0 0 0 1 0 0 0 0 0 1 1 0 0 0 0 0 0 0 0 0 0 0 0 0 0 0 0 0 0 0 0 0 0 0 0 0 0 0 0 0 0 0 0 0 0 0 0 0 0 0 1 0 0 0 0 0 0 0	89 82 0.000117333 C 22625 cytosolic large ribosomal subunit 4 4 annotated: 0 0 0 0 0 0 0 0 0 0 0 0 0 0 0 0 0 0 0 0 0 0 0 0 0 0 0 1 0 0 0 0 0 1 1 0 0 0 0 0 0 0 0 0 0 0 0 0 0 0 0 0 0 0 0 0 0 0 0 0 0 0 0 0 0 0 0 0 0 0 0 0 0 0 1 0 0 0 0 0 0 0
89 88 0.000808569 F 3723 RNA binding 57 10 annotated: 0 0 0 0 0 0 0 1 0 0 0 0 0 0 0 0 0 0 1 0 0 0 0 0 0 1 0 1 1 0 1 0 0 0 0 0 1 1 0 0 0 0 0 0 0 0 0 0 0 0 0 0 0 0 0 0 0 0 0 0 0 0 0 0 0 0 0 0 1 0 0 0 0 0 0 0 0 0 0 0 1 0 0 0 0 0 0 0	89 82 0.00275337 P 44260 cellular macromolecule metabolic process 70 10 annotated: 0 0 0 0 0 0 1 0 0 0 0 0 0 0 1 0 0 0 0 0 0 0 1 0 1 1 0 1 0 0 0 0 0 1 1 0 0 0 0 0 0 0 0 0 0 0 0 0 0 0 0 0 0 0 0 0 0 0 0 0 0 0 1 0 0 0 0 0 0 0 0 0 0 0 1 0 0 0 0 0 0 0	89 82 0.000117333 C 22627 cytosolic small ribosomal subunit 4 4 annotated: 0 0 0 0 0 0 1 0 0 0 0 0 0 0 0 0 0 0 0 0 0 0 1 0 1 1 0 0 0 0 0 0 0 0 0 0 0 0 0 0 0 0 0 0 0 0 0 0 0 0 0 0 0 0 0 0 0 0 0 0 0 0 0 0 0 0 0 0 0 0 0 0 0 0 0 0 0 0 0 0 0 0	89 82 0.000117333 C 22627 cytosolic small ribosomal subunit 4 4 annotated: 0 0 0 0 0 0 1 0 0 0 0 0 0 0 0 0 0 0 0 0 0 0 1 0 1 1 0 0 0 0 0 0 0 0 0 0 0 0 0 0 0 0 0 0 0 0 0 0 0 0 0 0 0 0 0 0 0 0 0 0 0 0 0 0 0 0 0 0 0 0 0 0 0 0 0 0 0 0 0 0 0 0	89 82 0.000117333 C 22627 cytosolic small ribosomal subunit 4 4 annotated: 0 0 0 0 0 0 1 0 0 0 0 0 0 0 0 0 0 0 0 0 0 0 1 0 1 1 0 0 0 0 0 0 0 0 0 0 0 0 0 0 0 0 0 0 0 0 0 0 0 0 0 0 0 0 0 0 0 0 0 0 0 0 0 0 0 0 0 0 0 0 0 0 0 0 0 0 0 0 0 0 0 0	89 82 0.000117333 C 22627 cytosolic small ribosomal subunit 4 4 annotated: 0 0 0 0 0 0 1 0 0 0 0 0 0 0 0 0 0 0 0 0 0 0 1 0 1 1 0 0 0 0 0 0 0 0 0 0 0 0 0 0 0 0 0 0 0 0 0 0 0 0 0 0 0 0 0 0 0 0 0 0 0 0 0 0 0 0 0 0 0 0 0 0 0 0 0 0 0 0 0 0 0 0	89 82 0.000117333 C 22627 cytosolic small ribosomal subunit 4 4 annotated: 0 0 0 0 0 0 1 0 0 0 0 0 0 0 0 0 0 0 0 0 0 0 1 0 1 1 0 0 0 0 0 0 0 0 0 0 0 0 0 0 0 0 0 0 0 0 0 0 0 0 0 0 0 0 0 0 0 0 0 0 0 0 0 0 0 0 0 0 0 0 0 0 0 0 0 0 0 0 0 0 0 0	89 82 0.000117333 C 22627 cytosolic small ribosomal subunit 4 4 annotated: 0 0 0 0 0 0 1 0 0 0 0 0 0 0 0 0 0 0 0 0 0 0 1 0 1 1 0 0 0 0 0 0 0 0 0 0 0 0 0 0 0 0 0 0 0 0 0 0 0 0 0 0 0 0 0 0 0 0 0 0 0 0 0 0 0 0 0 0 0 0 0 0 0 0 0 0 0 0 0 0 0 0	89 82 0.000117333 C 22627 cytosolic small ribosomal subunit 4 4 annotated: 0 0 0 0 0 0 1 0 0 0 0 0 0 0 0 0 0 0 0 0 0 0 1 0 1 1 0 0 0 0 0 0 0 0 0 0 0 0 0 0 0 0 0 0 0 0 0 0 0 0 0 0 0 0 0 0 0 0 0 0 0 0 0 0 0 0 0 0 0 0 0 0 0 0 0 0 0 0 0 0 0 0
89 88 0.000833467 C 5829 cytosol 34 8 annotated: 0 0 0 0 0 0 0 1 0 0 0 0 0 0 0 0 0 0 0 0 0 0 0 0 0 1 0 1 1 0 1 0 0 0 0 0 1 1 0 0 0 0 0 0 0 0 0 0 0 0 0 0 0 0 0 0 0 0 0 0 0 0 0 0 0 0 0 0 0 0 0 0 0 0 0 0 0 0 0 0 1 0 0 0 0 0 0 0	89 82 0.00322757 C 5912 adherens junction 13 5 annotated: 0 0 0 0 0 0 0 0 0 0 0 0 0 0 0 0 0 0 0 0 0 0 1 0 0 1 0 0 0 0 0 0 0 1 1 0 0 0 0 0 0 0 0 0 0 0 0 0 0 0 0 0 0 0 0 0 0 0 0 0 0 0 0 0 0 0 0 0 0 0 0 0 0 0 1 0 0 0 0 0 0 0	89 82 0.00013367 P 44249 cellular biosynthetic process 51 10 annotated: 0 0 0 0 0 0 1 0 0 0 0 0 0 0 1 0 0 0 0 0 0 0 1 0 1 1 0 1 0 0 0 0 0 1 1 0 0 0 0 0 0 0 0 0 0 0 0 0 0 0 0 0 0 0 0 0 0 0 0 0 0 0 1 0 0 0 0 0 0 0 0 0 0 0 1 0 0 0 0 0 0 0	89 82 0.00013367 P 44249 cellular biosynthetic process 51 10 annotated: 0 0 0 0 0 0 1 0 0 0 0 0 0 0 1 0 0 0 0 0 0 0 1 0 1 1 0 1 0 0 0 0 0 1 1 0 0 0 0 0 0 0 0 0 0 0 0 0 0 0 0 0 0 0 0 0 0 0 0 0 0 0 1 0 0 0 0 0 0 0 0 0 0 0 1 0 0 0 0 0 0 0	89 82 0.00013367 P 44249 cellular biosynthetic process 51 10 annotated: 0 0 0 0 0 0 1 0 0 0 0 0 0 0 1 0 0 0 0 0 0 0 1 0 1 1 0 1 0 0 0 0 0 1 1 0 0 0 0 0 0 0 0 0 0 0 0 0 0 0 0 0 0 0 0 0 0 0 0 0 0 0 1 0 0 0 0 0 0 0 0 0 0 0 1 0 0 0 0 0 0 0	89 82 0.00013367 P 44249 cellular biosynthetic process 51 10 annotated: 0 0 0 0 0 0 1 0 0 0 0 0 0 0 1 0 0 0 0 0 0 0 1 0 1 1 0 1 0 0 0 0 0 1 1 0 0 0 0 0 0 0 0 0 0 0 0 0 0 0 0 0 0 0 0 0 0 0 0 0 0 0 1 0 0 0 0 0 0 0 0 0 0 0 1 0 0 0 0 0 0 0	89 82 0.00013367 P 44249 cellular biosynthetic process 51 10 annotated: 0 0 0 0 0 0 1 0 0 0 0 0 0 0 1 0 0 0 0 0 0 0 1 0 1 1 0 1 0 0 0 0 0 1 1 0 0 0 0 0 0 0 0 0 0 0 0 0 0 0 0 0 0 0 0 0 0 0 0 0 0 0 1 0 0 0 0 0 0 0 0 0 0 0 1 0 0 0 0 0 0 0	89 82 0.00013367 P 44249 cellular biosynthetic process 51 10 annotated: 0 0 0 0 0 0 1 0 0 0 0 0 0 0 1 0 0 0 0 0 0 0 1 0 1 1 0 1 0 0 0 0 0 1 1 0 0 0 0 0 0 0 0 0 0 0 0 0 0 0 0 0 0 0 0 0 0 0 0 0 0 0 1 0 0 0 0 0 0 0 0 0 0 0 1 0 0 0 0 0 0 0	89 82 0.00013367 P 44249 cellular biosynthetic process 51 10 annotated: 0 0 0 0 0 0 1 0 0 0 0 0 0 0 1 0 0 0 0 0 0 0 1 0 1 1 0 1 0 0 0 0 0 1 1 0 0 0 0 0 0 0 0 0 0 0 0 0 0 0 0 0 0 0 0 0 0 0 0 0 0 0 1 0 0 0 0 0 0 0 0 0 0 0 1 0 0 0 0 0 0 0
89 88 0.0012261 F 44822 poly(A) RNA binding 47 9 annotated: 0 0 0 0 0 0 0 1 0 0 0 0 0 0 0 0 0 0 1 0 0 0 0 0 0 1 0 1 1 0 1 0 0 0 0 0 1 1 0 0 0 0 0 0 0 0 0 0 0 0 0 0 0 0 0 0 0 0 0 0 0 0 0 0 0 0 0 0 0 0 0 0 0 0 0 0 0 0 0 0 1 0 0 0 0 0 0 0	89 82 0.00322757 C 5924 cell-substrate adherens junction 13 5 annotated: 0 0 0 0 0 0 0 0 0 0 0 0 0 0 0 0 0 0 0 0 0 0 1 0 0 1 0 0 0 0 0 0 0 1 1 0 0 0 0 0 0 0 0 0 0 0 0 0 0 0 0 0 0 0 0 0 0 0 0 0 0 0 0 0 0 0 0 0 0 0 0 0 0 0 1 0 0 0 0 0 0 0	89 82 0.00023465 P 44267 cellular protein metabolic process 54 10 annotated: 0 0 0 0 0 0 1 0 0 0 0 0 0 0 1 0 0 0 0 0 0 0 1 0 1 1 0 1 0 0 0 0 0 1 1 0 0 0 0 0 0 0 0 0 0 0 0 0 0 0 0 0 0 0 0 0 0 0 0 0 0 0 1 0 0 0 0 0 0 0 0 0 0 0 1 0 0 0 0 0 0 0	89 82 0.00023465 P 44267 cellular protein metabolic process 54 10 annotated: 0 0 0 0 0 0 1 0 0 0 0 0 0 0 1 0 0 0 0 0 0 0 1 0 1 1 0 1 0 0 0 0 0 1 1 0 0 0 0 0 0 0 0 0 0 0 0 0 0 0 0 0 0 0 0 0 0 0 0 0 0 0 1 0 0 0 0 0 0 0 0 0 0 0 1 0 0 0 0 0 0 0	89 82 0.00023465 P 44267 cellular protein metabolic process 54 10 annotated: 0 0 0 0 0 0 1 0 0 0 0 0 0 0 1 0 0 0 0 0 0 0 1 0 1 1 0 1 0 0 0 0 0 1 1 0 0 0 0 0 0 0 0 0 0 0 0 0 0 0 0 0 0 0 0 0 0 0 0 0 0 0 1 0 0 0 0 0 0 0 0 0 0 0 1 0 0 0 0 0 0 0	89 82 0.00023465 P 44267 cellular protein metabolic process 54 10 annotated: 0 0 0 0 0 0 1 0 0 0 0 0 0 0 1 0 0 0 0 0 0 0 1 0 1 1 0 1 0 0 0 0 0 1 1 0 0 0 0 0 0 0 0 0 0 0 0 0 0 0 0 0 0 0 0 0 0 0 0 0 0 0 1 0 0 0 0 0 0 0 0 0 0 0 1 0 0 0 0 0 0 0	89 82 0.00023465 P 44267 cellular protein metabolic process 54 10 annotated: 0 0 0 0 0 0 1 0 0 0 0 0 0 0 1 0 0 0 0 0 0 0 1 0 1 1 0 1 0 0 0 0 0 1 1 0 0 0 0 0 0 0 0 0 0 0 0 0 0 0 0 0 0 0 0 0 0 0 0 0 0 0 1 0 0 0 0 0 0 0 0 0 0 0 1 0 0 0 0 0 0 0	89 82 0.00023465 P 44267 cellular protein metabolic process 54 10 annotated: 0 0 0 0 0 0 1 0 0 0 0 0 0 0 1 0 0 0 0 0 0 0 1 0 1 1 0 1 0 0 0 0 0 1 1 0 0 0 0 0 0 0 0 0 0 0 0 0 0 0 0 0 0 0 0 0 0 0 0 0 0 0 1 0 0 0 0 0 0 0 0 0 0 0 1 0 0 0 0 0 0 0	89 82 0.00023465 P 44267 cellular protein metabolic process 54 10 annotated: 0 0 0 0 0 0 1 0 0 0 0 0 0 0 1 0 0 0 0 0 0 0 1 0 1 1 0 1 0 0 0 0 0 1 1 0 0 0 0 0 0 0 0 0 0 0 0 0 0 0 0 0 0 0 0 0 0 0 0 0 0 0 1 0 0 0 0 0 0 0 0 0 0 0 1 0 0 0 0 0 0 0
89 88 0.00163285 P 43170 macromolecule metabolic process 106 13 annotated: 0 0 0 0 0 0 0 1 0 0 0 0 0 1 0 1 1 0 1 0 0 0 0 0 0 1 0 1 1 0 1 0 0 0 0 0 1 1 0 0 0 0 0 0 0 0 0 0 0 0 0 0 0 0 0 0 0 0 0 0 0 0 0 0 0 0 0 0 1 0 0 0 0 0 0 0 0 0 0 0 1 0 0 0 0 0 0 0	89 82 0.00322757 C 5925 focal adhesion 13 5 annotated: 0 0 0 0 0 0 0 0 0 0 0 0 0 0 0 0 0 0 0 0 0 0 1 0 0 1 0 0 0 0 0 0 0 1 1 0 0 0 0 0 0 0 0 0 0 0 0 0 0 0 0 0 0 0 0 0 0 0 0 0 0 0 0 0 0 0 0 0 0 0 0 0 0 0 1 0 0 0 0 0 0 0	89 82 0.000460281 C 5829 cytosol 34 8 annotated: 0 0 0 0 0 0 1 0 0 0 0 0 0 0 0 0 0 0 0 0 0 0 1 0 1 1 0 1 0 0 0 0 0 1 1 0 0 0 0 0 0 0 0 0 0 0 0 0 0 0 0 0 0 0 0 0 0 0 0 0 0 0 0 0 0 0 0 0 0 0 0 0 0 0 1 0 0 0 0 0 0 0	89 82 0.000460281 C 5829 cytosol 34 8 annotated: 0 0 0 0 0 0 1 0 0 0 0 0 0 0 0 0 0 0 0 0 0 0 1 0 1 1 0 1 0 0 0 0 0 1 1 0 0 0 0 0 0 0 0 0 0 0 0 0 0 0 0 0 0 0 0 0 0 0 0 0 0 0 0 0 0 0 0 0 0 0 0 0 0 0 1 0 0 0 0 0 0 0	89 82 0.000460281 C 5829 cytosol 34 8 annotated: 0 0 0 0 0 0 1 0 0 0 0 0 0 0 0 0 0 0 0 0 0 0 1 0 1 1 0 1 0 0 0 0 0 1 1 0 0 0 0 0 0 0 0 0 0 0 0 0 0 0 0 0 0 0 0 0 0 0 0 0 0 0 0 0 0 0 0 0 0 0 0 0 0 0 1 0 0 0 0 0 0 0	89 82 0.000460281 C 5829 cytosol 34 8 annotated: 0 0 0 0 0 0 1 0 0 0 0 0 0 0 0 0 0 0 0 0 0 0 1 0 1 1 0 1 0 0 0 0 0 1 1 0 0 0 0 0 0 0 0 0 0 0 0 0 0 0 0 0 0 0 0 0 0 0 0 0 0 0 0 0 0 0 0 0 0 0 0 0 0 0 1 0 0 0 0 0 0 0	89 82 0.000460281 C 5829 cytosol 34 8 annotated: 0 0 0 0 0 0 1 0 0 0 0 0 0 0 0 0 0 0 0 0 0 0 1 0 1 1 0 1 0 0 0 0 0 1 1 0 0 0 0 0 0 0 0 0 0 0 0 0 0 0 0 0 0 0 0 0 0 0 0 0 0 0 0 0 0 0 0 0 0 0 0 0 0 0 1 0 0 0 0 0 0 0	89 82 0.000460281 C 5829 cytosol 34 8 annotated: 0 0 0 0 0 0 1 0 0 0 0 0 0 0 0 0 0 0 0 0 0 0 1 0 1 1 0 1 0 0 0 0 0 1 1 0 0 0 0 0 0 0 0 0 0 0 0 0 0 0 0 0 0 0 0 0 0 0 0 0 0 0 0 0 0 0 0 0 0 0 0 0 0 0 1 0 0 0 0 0 0 0	89 82 0.000460281 C 5829 cytosol 34 8 annotated: 0 0 0 0 0 0 1 0 0 0 0 0 0 0 0 0 0 0 0 0 0 0 1 0 1 1 0 1 0 0 0 0 0 1 1 0 0 0 0 0 0 0 0 0 0 0 0 0 0 0 0 0 0 0 0 0 0 0 0 0 0 0 0 0 0 0 0 0 0 0 0 0 0 0 1 0 0 0 0 0 0 0
89 88 0.0020797 F 3676 nucleic acid binding 63 10 annotated: 0 0 0 0 0 0 0 1 0 0 0 0 0 0 0 0 0 0 1 0 0 0 0 0 0 1 0 1 1 0 1 0 0 0 0 0 1 1 0 0 0 0 0 0 0 0 0 0 0 0 0 0 0 0 0 0 0 0 0 0 0 0 0 0 0 0 0 0 1 0 0 0 0 0 0 0 0 0 0 0 1 0 0 0 0 0 0 0	89 82 0.00322757 C 30055 cell-substrate junction 13 5 annotated: 0 0 0 0 0 0 0 0 0 0 0 0 0 0 0 0 0 0 0 0 0 0 1 0 0 1 0 0 0 0 0 0 0 1 1 0 0 0 0 0 0 0 0 0 0 0 0 0 0 0 0 0 0 0 0 0 0 0 0 0 0 0 0 0 0 0 0 0 0 0 0 0 0 0 1 0 0 0 0 0 0 0	89 82 0.000574801 C 15934 large ribosomal subunit 5 4 annotated: 0 0 0 0 0 0 0 0 0 0 0 0 0 0 0 0 0 0 0 0 0 0 0 0 0 0 0 1 0 0 0 0 0 1 1 0 0 0 0 0 0 0 0 0 0 0 0 0 0 0 0 0 0 0 0 0 0 0 0 0 0 0 0 0 0 0 0 0 0 0 0 0 0 0 1 0 0 0 0 0 0 0	89 82 0.000574801 C 15934 large ribosomal subunit 5 4 annotated: 0 0 0 0 0 0 0 0 0 0 0 0 0 0 0 0 0 0 0 0 0 0 0 0 0 0 0 1 0 0 0 0 0 1 1 0 0 0 0 0 0 0 0 0 0 0 0 0 0 0 0 0 0 0 0 0 0 0 0 0 0 0 0 0 0 0 0 0 0 0 0 0 0 0 1 0 0 0 0 0 0 0	89 82 0.000574801 C 15934 large ribosomal subunit 5 4 annotated: 0 0 0 0 0 0 0 0 0 0 0 0 0 0 0 0 0 0 0 0 0 0 0 0 0 0 0 1 0 0 0 0 0 1 1 0 0 0 0 0 0 0 0 0 0 0 0 0 0 0 0 0 0 0 0 0 0 0 0 0 0 0 0 0 0 0 0 0 0 0 0 0 0 0 1 0 0 0 0 0 0 0	89 82 0.000574801 C 15934 large ribosomal subunit 5 4 annotated: 0 0 0 0 0 0 0 0 0 0 0 0 0 0 0 0 0 0 0 0 0 0 0 0 0 0 0 1 0 0 0 0 0 1 1 0 0 0 0 0 0 0 0 0 0 0 0 0 0 0 0 0 0 0 0 0 0 0 0 0 0 0 0 0 0 0 0 0 0 0 0 0 0 0 1 0 0 0 0 0 0 0	89 82 0.000574801 C 15934 large ribosomal subunit 5 4 annotated: 0 0 0 0 0 0 0 0 0 0 0 0 0 0 0 0 0 0 0 0 0 0 0 0 0 0 0 1 0 0 0 0 0 1 1 0 0 0 0 0 0 0 0 0 0 0 0 0 0 0 0 0 0 0 0 0 0 0 0 0 0 0 0 0 0 0 0 0 0 0 0 0 0 0 1 0 0 0 0 0 0 0	89 82 0.000574801 C 15934 large ribosomal subunit 5 4 annotated: 0 0 0 0 0 0 0 0 0 0 0 0 0 0 0 0 0 0 0 0 0 0 0 0 0 0 0 1 0 0 0 0 0 1 1 0 0 0 0 0 0 0 0 0 0 0 0 0 0 0 0 0 0 0 0 0 0 0 0 0 0 0 0 0 0 0 0 0 0 0 0 0 0 0 1 0 0 0 0 0 0 0	89 82 0.000574801 C 15934 large ribosomal subunit 5 4 annotated: 0 0 0 0 0 0 0 0 0 0 0 0 0 0 0 0 0 0 0 0 0 0 0 0 0 0 0 1 0 0 0 0 0 1 1 0 0 0 0 0 0 0 0 0 0 0 0 0 0 0 0 0 0 0 0 0 0 0 0 0 0 0 0 0 0 0 0 0 0 0 0 0 0 0 1 0 0 0 0 0 0 0
89 88 0.00480734 C 5912 adherens junction 13 5 annotated: 0 0 0 0 0 0 0 0 0 0 0 0 0 0 0 0 0 0 0 0 0 0 0 0 0 1 0 0 1 0 0 0 0 0 0 0 1 1 0 0 0 0 0 0 0 0 0 0 0 0 0 0 0 0 0 0 0 0 0 0 0 0 0 0 0 0 0 0 0 0 0 0 0 0 0 0 0 0 0 0 1 0 0 0 0 0 0 0	89 82 0.00322757 C 70161 anchoring junction 13 5 annotated: 0 0 0 0 0 0 0 0 0 0 0 0 0 0 0 0 0 0 0 0 0 0 1 0 0 1 0 0 0 0 0 0 0 1 1 0 0 0 0 0 0 0 0 0 0 0 0 0 0 0 0 0 0 0 0 0 0 0 0 0 0 0 0 0 0 0 0 0 0 0 0 0 0 0 1 0 0 0 0 0 0 0	89 82 0.000625472 P 19538 protein metabolic process 89 12 annotated: 0 0 0 0 0 0 1 0 0 0 0 0 1 0 1 1 0 0 0 0 0 0 1 0 1 1 0 1 0 0 0 0 0 1 1 0 0 0 0 0 0 0 0 0 0 0 0 0 0 0 0 0 0 0 0 0 0 0 0 0 0 0 1 0 0 0 0 0 0 0 0 0 0 0 1 0 0 0 0 0 0 0	89 82 0.000625472 P 19538 protein metabolic process 89 12 annotated: 0 0 0 0 0 0 1 0 0 0 0 0 1 0 1 1 0 0 0 0 0 0 1 0 1 1 0 1 0 0 0 0 0 1 1 0 0 0 0 0 0 0 0 0 0 0 0 0 0 0 0 0 0 0 0 0 0 0 0 0 0 0 1 0 0 0 0 0 0 0 0 0 0 0 1 0 0 0 0 0 0 0	89 82 0.000625472 P 19538 protein metabolic process 89 12 annotated: 0 0 0 0 0 0 1 0 0 0 0 0 1 0 1 1 0 0 0 0 0 0 1 0 1 1 0 1 0 0 0 0 0 1 1 0 0 0 0 0 0 0 0 0 0 0 0 0 0 0 0 0 0 0 0 0 0 0 0 0 0 0 1 0 0 0 0 0 0 0 0 0 0 0 1 0 0 0 0 0 0 0	89 82 0.000625472 P 19538 protein metabolic process 89 12 annotated: 0 0 0 0 0 0 1 0 0 0 0 0 1 0 1 1 0 0 0 0 0 0 1 0 1 1 0 1 0 0 0 0 0 1 1 0 0 0 0 0 0 0 0 0 0 0 0 0 0 0 0 0 0 0 0 0 0 0 0 0 0 0 1 0 0 0 0 0 0 0 0 0 0 0 1 0 0 0 0 0 0 0	89 82 0.000625472 P 19538 protein metabolic process 89 12 annotated: 0 0 0 0 0 0 1 0 0 0 0 0 1 0 1 1 0 0 0 0 0 0 1 0 1 1 0 1 0 0 0 0 0 1 1 0 0 0 0 0 0 0 0 0 0 0 0 0 0 0 0 0 0 0 0 0 0 0 0 0 0 0 1 0 0 0 0 0 0 0 0 0 0 0 1 0 0 0 0 0 0 0	89 82 0.000625472 P 19538 protein metabolic process 89 12 annotated: 0 0 0 0 0 0 1 0 0 0 0 0 1 0 1 1 0 0 0 0 0 0 1 0 1 1 0 1 0 0 0 0 0 1 1 0 0 0 0 0 0 0 0 0 0 0 0 0 0 0 0 0 0 0 0 0 0 0 0 0 0 0 1 0 0 0 0 0 0 0 0 0 0 0 1 0 0 0 0 0 0 0	89 82 0.000625472 P 19538 protein metabolic process 89 12 annotated: 0 0 0 0 0 0 1 0 0 0 0 0 1 0 1 1 0 0 0 0 0 0 1 0 1 1 0 1 0 0 0 0 0 1 1 0 0 0 0 0 0 0 0 0 0 0 0 0 0 0 0 0 0 0 0 0 0 0 0 0 0 0 1 0 0 0 0 0 0 0 0 0 0 0 1 0 0 0 0 0 0 0
89 88 0.00480734 C 5924 cell-substrate adherens junction 13 5 annotated: 0 0 0 0 0 0 0 0 0 0 0 0 0 0 0 0 0 0 0 0 0 0 0 0 0 1 0 0 1 0 0 0 0 0 0 0 1 1 0 0 0 0 0 0 0 0 0 0 0 0 0 0 0 0 0 0 0 0 0 0 0 0 0 0 0 0 0 0 0 0 0 0 0 0 0 0 0 0 0 0 1 0 0 0 0 0 0 0	89 82 0.00340563 F 3723 RNA binding 57 9 annotated: 0 0 0 0 0 0 1 0 0 0 0 0 0 0 0 0 0 0 0 0 0 0 1 0 1 1 0 1 0 0 0 0 0 1 1 0 0 0 0 0 0 0 0 0 0 0 0 0 0 0 0 0 0 0 0 0 0 0 0 0 0 0 1 0 0 0 0 0 0 0 0 0 0 0 1 0 0 0 0 0 0 0	89 82 0.00275337 P 44260 cellular macromolecule metabolic process 70 10 annotated: 0 0 0 0 0 0 1 0 0 0 0 0 0 0 1 0 0 0 0 0 0 0 1 0 1 1 0 1 0 0 0 0 0 1 1 0 0 0 0 0 0 0 0 0 0 0 0 0 0 0 0 0 0 0 0 0 0 0 0 0 0 0 1 0 0 0 0 0 0 0 0 0 0 0 1 0 0 0 0 0 0 0	89 82 0.00275337 P 44260 cellular macromolecule metabolic process 70 10 annotated: 0 0 0 0 0 0 1 0 0 0 0 0 0 0 1 0 0 0 0 0 0 0 1 0 1 1 0 1 0 0 0 0 0 1 1 0 0 0 0 0 0 0 0 0 0 0 0 0 0 0 0 0 0 0 0 0 0 0 0 0 0 0 1 0 0 0 0 0 0 0 0 0 0 0 1 0 0 0 0 0 0 0	89 82 0.00275337 P 44260 cellular macromolecule metabolic process 70 10 annotated: 0 0 0 0 0 0 1 0 0 0 0 0 0 0 1 0 0 0 0 0 0 0 1 0 1 1 0 1 0 0 0 0 0 1 1 0 0 0 0 0 0 0 0 0 0 0 0 0 0 0 0 0 0 0 0 0 0 0 0 0 0 0 1 0 0 0 0 0 0 0 0 0 0 0 1 0 0 0 0 0 0 0	89 82 0.00275337 P 44260 cellular macromolecule metabolic process 70 10 annotated: 0 0 0 0 0 0 1 0 0 0 0 0 0 0 1 0 0 0 0 0 0 0 1 0 1 1 0 1 0 0 0 0 0 1 1 0 0 0 0 0 0 0 0 0 0 0 0 0 0 0 0 0 0 0 0 0 0 0 0 0 0 0 1 0 0 0 0 0 0 0 0 0 0 0 1 0 0 0 0 0 0 0	89 82 0.00275337 P 44260 cellular macromolecule metabolic process 70 10 annotated: 0 0 0 0 0 0 1 0 0 0 0 0 0 0 1 0 0 0 0 0 0 0 1 0 1 1 0 1 0 0 0 0 0 1 1 0 0 0 0 0 0 0 0 0 0 0 0 0 0 0 0 0 0 0 0 0 0 0 0 0 0 0 1 0 0 0 0 0 0 0 0 0 0 0 1 0 0 0 0 0 0 0	89 82 0.00275337 P 44260 cellular macromolecule metabolic process 70 10 annotated: 0 0 0 0 0 0 1 0 0 0 0 0 0 0 1 0 0 0 0 0 0 0 1 0 1 1 0 1 0 0 0 0 0 1 1 0 0 0 0 0 0 0 0 0 0 0 0 0 0 0 0 0 0 0 0 0 0 0 0 0 0 0 1 0 0 0 0 0 0 0 0 0 0 0 1 0 0 0 0 0 0 0	89 82 0.00275337 P 44260 cellular macromolecule metabolic process 70 10 annotated: 0 0 0 0 0 0 1 0 0 0 0 0 0 0 1 0 0 0 0 0 0 0 1 0 1 1 0 1 0 0 0 0 0 1 1 0 0 0 0 0 0 0 0 0 0 0 0 0 0 0 0 0 0 0 0 0 0 0 0 0 0 0 1 0 0 0 0 0 0 0 0 0 0 0 1 0 0 0 0 0 0 0
89 88 0.00480734 C 5925 focal adhesion 13 5 annotated: 0 0 0 0 0 0 0 0 0 0 0 0 0 0 0 0 0 0 0 0 0 0 0 0 0 1 0 0 1 0 0 0 0 0 0 0 1 1 0 0 0 0 0 0 0 0 0 0 0 0 0 0 0 0 0 0 0 0 0 0 0 0 0 0 0 0 0 0 0 0 0 0 0 0 0 0 0 0 0 0 1 0 0 0 0 0 0 0	89 82 0.00402318 P 43170 macromolecule metabolic process 106 12 annotated: 0 0 0 0 0 0 1 0 0 0 0 0 1 0 1 1 0 0 0 0 0 0 1 0 1 1 0 1 0 0 0 0 0 1 1 0 0 0 0 0 0 0 0 0 0 0 0 0 0 0 0 0 0 0 0 0 0 0 0 0 0 0 1 0 0 0 0 0 0 0 0 0 0 0 1 0 0 0 0 0 0 0	89 82 0.00322757 C 5912 adherens junction 13 5 annotated: 0 0 0 0 0 0 0 0 0 0 0 0 0 0 0 0 0 0 0 0 0 0 1 0 0 1 0 0 0 0 0 0 0 1 1 0 0 0 0 0 0 0 0 0 0 0 0 0 0 0 0 0 0 0 0 0 0 0 0 0 0 0 0 0 0 0 0 0 0 0 0 0 0 0 1 0 0 0 0 0 0 0	89 82 0.00322757 C 5912 adherens junction 13 5 annotated: 0 0 0 0 0 0 0 0 0 0 0 0 0 0 0 0 0 0 0 0 0 0 1 0 0 1 0 0 0 0 0 0 0 1 1 0 0 0 0 0 0 0 0 0 0 0 0 0 0 0 0 0 0 0 0 0 0 0 0 0 0 0 0 0 0 0 0 0 0 0 0 0 0 0 1 0 0 0 0 0 0 0	89 82 0.00322757 C 5912 adherens junction 13 5 annotated: 0 0 0 0 0 0 0 0 0 0 0 0 0 0 0 0 0 0 0 0 0 0 1 0 0 1 0 0 0 0 0 0 0 1 1 0 0 0 0 0 0 0 0 0 0 0 0 0 0 0 0 0 0 0 0 0 0 0 0 0 0 0 0 0 0 0 0 0 0 0 0 0 0 0 1 0 0 0 0 0 0 0	89 82 0.00322757 C 5912 adherens junction 13 5 annotated: 0 0 0 0 0 0 0 0 0 0 0 0 0 0 0 0 0 0 0 0 0 0 1 0 0 1 0 0 0 0 0 0 0 1 1 0 0 0 0 0 0 0 0 0 0 0 0 0 0 0 0 0 0 0 0 0 0 0 0 0 0 0 0 0 0 0 0 0 0 0 0 0 0 0 1 0 0 0 0 0 0 0	89 82 0.00322757 C 5912 adherens junction 13 5 annotated: 0 0 0 0 0 0 0 0 0 0 0 0 0 0 0 0 0 0 0 0 0 0 1 0 0 1 0 0 0 0 0 0 0 1 1 0 0 0 0 0 0 0 0 0 0 0 0 0 0 0 0 0 0 0 0 0 0 0 0 0 0 0 0 0 0 0 0 0 0 0 0 0 0 0 1 0 0 0 0 0 0 0	89 82 0.00322757 C 5912 adherens junction 13 5 annotated: 0 0 0 0 0 0 0 0 0 0 0 0 0 0 0 0 0 0 0 0 0 0 1 0 0 1 0 0 0 0 0 0 0 1 1 0 0 0 0 0 0 0 0 0 0 0 0 0 0 0 0 0 0 0 0 0 0 0 0 0 0 0 0 0 0 0 0 0 0 0 0 0 0 0 1 0 0 0 0 0 0 0	89 82 0.00322757 C 5912 adherens junction 13 5 annotated: 0 0 0 0 0 0 0 0 0 0 0 0 0 0 0 0 0 0 0 0 0 0 1 0 0 1 0 0 0 0 0 0 0 1 1 0 0 0 0 0 0 0 0 0 0 0 0 0 0 0 0 0 0 0 0 0 0 0 0 0 0 0 0 0 0 0 0 0 0 0 0 0 0 0 1 0 0 0 0 0 0 0
89 88 0.00480734 C 30055 cell-substrate junction 13 5 annotated: 0 0 0 0 0 0 0 0 0 0 0 0 0 0 0 0 0 0 0 0 0 0 0 0 0 1 0 0 1 0 0 0 0 0 0 0 1 1 0 0 0 0 0 0 0 0 0 0 0 0 0 0 0 0 0 0 0 0 0 0 0 0 0 0 0 0 0 0 0 0 0 0 0 0 0 0 0 0 0 0 1 0 0 0 0 0 0 0	89 82 0.00602178 F 44822 poly(A) RNA binding 47 8 annotated: 0 0 0 0 0 0 1 0 0 0 0 0 0 0 0 0 0 0 0 0 0 0 1 0 1 1 0 1 0 0 0 0 0 1 1 0 0 0 0 0 0 0 0 0 0 0 0 0 0 0 0 0 0 0 0 0 0 0 0 0 0 0 0 0 0 0 0 0 0 0 0 0 0 0 1 0 0 0 0 0 0 0	89 82 0.00322757 C 5924 cell-substrate adherens junction 13 5 annotated: 0 0 0 0 0 0 0 0 0 0 0 0 0 0 0 0 0 0 0 0 0 0 1 0 0 1 0 0 0 0 0 0 0 1 1 0 0 0 0 0 0 0 0 0 0 0 0 0 0 0 0 0 0 0 0 0 0 0 0 0 0 0 0 0 0 0 0 0 0 0 0 0 0 0 1 0 0 0 0 0 0 0	89 82 0.00322757 C 5924 cell-substrate adherens junction 13 5 annotated: 0 0 0 0 0 0 0 0 0 0 0 0 0 0 0 0 0 0 0 0 0 0 1 0 0 1 0 0 0 0 0 0 0 1 1 0 0 0 0 0 0 0 0 0 0 0 0 0 0 0 0 0 0 0 0 0 0 0 0 0 0 0 0 0 0 0 0 0 0 0 0 0 0 0 1 0 0 0 0 0 0 0	89 82 0.00322757 C 5924 cell-substrate adherens junction 13 5 annotated: 0 0 0 0 0 0 0 0 0 0 0 0 0 0 0 0 0 0 0 0 0 0 1 0 0 1 0 0 0 0 0 0 0 1 1 0 0 0 0 0 0 0 0 0 0 0 0 0 0 0 0 0 0 0 0 0 0 0 0 0 0 0 0 0 0 0 0 0 0 0 0 0 0 0 1 0 0 0 0 0 0 0	89 82 0.00322757 C 5924 cell-substrate adherens junction 13 5 annotated: 0 0 0 0 0 0 0 0 0 0 0 0 0 0 0 0 0 0 0 0 0 0 1 0 0 1 0 0 0 0 0 0 0 1 1 0 0 0 0 0 0 0 0 0 0 0 0 0 0 0 0 0 0 0 0 0 0 0 0 0 0 0 0 0 0 0 0 0 0 0 0 0 0 0 1 0 0 0 0 0 0 0	89 82 0.00322757 C 5924 cell-substrate adherens junction 13 5 annotated: 0 0 0 0 0 0 0 0 0 0 0 0 0 0 0 0 0 0 0 0 0 0 1 0 0 1 0 0 0 0 0 0 0 1 1 0 0 0 0 0 0 0 0 0 0 0 0 0 0 0 0 0 0 0 0 0 0 0 0 0 0 0 0 0 0 0 0 0 0 0 0 0 0 0 1 0 0 0 0 0 0 0	89 82 0.00322757 C 5924 cell-substrate adherens junction 13 5 annotated: 0 0 0 0 0 0 0 0 0 0 0 0 0 0 0 0 0 0 0 0 0 0 1 0 0 1 0 0 0 0 0 0 0 1 1 0 0 0 0 0 0 0 0 0 0 0 0 0 0 0 0 0 0 0 0 0 0 0 0 0 0 0 0 0 0 0 0 0 0 0 0 0 0 0 1 0 0 0 0 0 0 0	89 82 0.00322757 C 5924 cell-substrate adherens junction 13 5 annotated: 0 0 0 0 0 0 0 0 0 0 0 0 0 0 0 0 0 0 0 0 0 0 1 0 0 1 0 0 0 0 0 0 0 1 1 0 0 0 0 0 0 0 0 0 0 0 0 0 0 0 0 0 0 0 0 0 0 0 0 0 0 0 0 0 0 0 0 0 0 0 0 0 0 0 1 0 0 0 0 0 0 0
89 88 0.00480734 C 70161 anchoring junction 13 5 annotated: 0 0 0 0 0 0 0 0 0 0 0 0 0 0 0 0 0 0 0 0 0 0 0 0 0 1 0 0 1 0 0 0 0 0 0 0 1 1 0 0 0 0 0 0 0 0 0 0 0 0 0 0 0 0 0 0 0 0 0 0 0 0 0 0 0 0 0 0 0 0 0 0 0 0 0 0 0 0 0 0 1 0 0 0 0 0 0 0	89 82 0.0078696 C 43228 non-membrane-bounded organelle 63 9 annotated: 0 0 0 0 0 0 1 0 0 0 0 0 0 0 1 0 0 0 0 0 0 0 1 0 1 1 0 1 0 0 0 0 0 1 1 0 0 0 0 0 0 0 0 0 0 0 0 0 0 0 0 0 0 0 0 0 0 0 0 0 0 0 0 0 0 0 0 0 0 0 0 0 0 0 1 0 0 0 0 0 0 0	89 82 0.00322757 C 5925 focal adhesion 13 5 annotated: 0 0 0 0 0 0 0 0 0 0 0 0 0 0 0 0 0 0 0 0 0 0 1 0 0 1 0 0 0 0 0 0 0 1 1 0 0 0 0 0 0 0 0 0 0 0 0 0 0 0 0 0 0 0 0 0 0 0 0 0 0 0 0 0 0 0 0 0 0 0 0 0 0 0 1 0 0 0 0 0 0 0	89 82 0.00322757 C 5925 focal adhesion 13 5 annotated: 0 0 0 0 0 0 0 0 0 0 0 0 0 0 0 0 0 0 0 0 0 0 1 0 0 1 0 0 0 0 0 0 0 1 1 0 0 0 0 0 0 0 0 0 0 0 0 0 0 0 0 0 0 0 0 0 0 0 0 0 0 0 0 0 0 0 0 0 0 0 0 0 0 0 1 0 0 0 0 0 0 0	89 82 0.00322757 C 5925 focal adhesion 13 5 annotated: 0 0 0 0 0 0 0 0 0 0 0 0 0 0 0 0 0 0 0 0 0 0 1 0 0 1 0 0 0 0 0 0 0 1 1 0 0 0 0 0 0 0 0 0 0 0 0 0 0 0 0 0 0 0 0 0 0 0 0 0 0 0 0 0 0 0 0 0 0 0 0 0 0 0 1 0 0 0 0 0 0 0	89 82 0.00322757 C 5925 focal adhesion 13 5 annotated: 0 0 0 0 0 0 0 0 0 0 0 0 0 0 0 0 0 0 0 0 0 0 1 0 0 1 0 0 0 0 0 0 0 1 1 0 0 0 0 0 0 0 0 0 0 0 0 0 0 0 0 0 0 0 0 0 0 0 0 0 0 0 0 0 0 0 0 0 0 0 0 0 0 0 1 0 0 0 0 0 0 0	89 82 0.00322757 C 5925 focal adhesion 13 5 annotated: 0 0 0 0 0 0 0 0 0 0 0 0 0 0 0 0 0 0 0 0 0 0 1 0 0 1 0 0 0 0 0 0 0 1 1 0 0 0 0 0 0 0 0 0 0 0 0 0 0 0 0 0 0 0 0 0 0 0 0 0 0 0 0 0 0 0 0 0 0 0 0 0 0 0 1 0 0 0 0 0 0 0	89 82 0.00322757 C 5925 focal adhesion 13 5 annotated: 0 0 0 0 0 0 0 0 0 0 0 0 0 0 0 0 0 0 0 0 0 0 1 0 0 1 0 0 0 0 0 0 0 1 1 0 0 0 0 0 0 0 0 0 0 0 0 0 0 0 0 0 0 0 0 0 0 0 0 0 0 0 0 0 0 0 0 0 0 0 0 0 0 0 1 0 0 0 0 0 0 0	89 82 0.00322757 C 5925 focal adhesion 13 5 annotated: 0 0 0 0 0 0 0 0 0 0 0 0 0 0 0 0 0 0 0 0 0 0 1 0 0 1 0 0 0 0 0 0 0 1 1 0 0 0 0 0 0 0 0 0 0 0 0 0 0 0 0 0 0 0 0 0 0 0 0 0 0 0 0 0 0 0 0 0 0 0 0 0 0 0 1 0 0 0 0 0 0 0
89 88 0.00769568 P 44238 primary metabolic process 140 14 annotated: 0 0 0 0 0 0 0 1 0 0 0 0 0 1 0 1 1 0 1 0 0 0 0 0 0 1 0 1 1 0 1 0 0 0 0 0 1 1 0 0 0 0 0 0 0 0 0 0 0 0 0 0 0 0 0 0 0 0 0 0 0 0 1 0 0 0 0 0 1 0 0 0 0 0 0 0 0 0 0 0 1 0 0 0 0 0 0 0	89 82 0.0078696 C 43232 intracellular non-membrane-bounded organelle 63 9 annotated: 0 0 0 0 0 0 1 0 0 0 0 0 0 0 1 0 0 0 0 0 0 0 1 0 1 1 0 1 0 0 0 0 0 1 1 0 0 0 0 0 0 0 0 0 0 0 0 0 0 0 0 0 0 0 0 0 0 0 0 0 0 0 0 0 0 0 0 0 0 0 0 0 0 0 1 0 0 0 0 0 0 0	89 82 0.00322757 C 30055 cell-substrate junction 13 5 annotated: 0 0 0 0 0 0 0 0 0 0 0 0 0 0 0 0 0 0 0 0 0 0 1 0 0 1 0 0 0 0 0 0 0 1 1 0 0 0 0 0 0 0 0 0 0 0 0 0 0 0 0 0 0 0 0 0 0 0 0 0 0 0 0 0 0 0 0 0 0 0 0 0 0 0 1 0 0 0 0 0 0 0	89 82 0.00322757 C 30055 cell-substrate junction 13 5 annotated: 0 0 0 0 0 0 0 0 0 0 0 0 0 0 0 0 0 0 0 0 0 0 1 0 0 1 0 0 0 0 0 0 0 1 1 0 0 0 0 0 0 0 0 0 0 0 0 0 0 0 0 0 0 0 0 0 0 0 0 0 0 0 0 0 0 0 0 0 0 0 0 0 0 0 1 0 0 0 0 0 0 0	89 82 0.00322757 C 30055 cell-substrate junction 13 5 annotated: 0 0 0 0 0 0 0 0 0 0 0 0 0 0 0 0 0 0 0 0 0 0 1 0 0 1 0 0 0 0 0 0 0 1 1 0 0 0 0 0 0 0 0 0 0 0 0 0 0 0 0 0 0 0 0 0 0 0 0 0 0 0 0 0 0 0 0 0 0 0 0 0 0 0 1 0 0 0 0 0 0 0	89 82 0.00322757 C 30055 cell-substrate junction 13 5 annotated: 0 0 0 0 0 0 0 0 0 0 0 0 0 0 0 0 0 0 0 0 0 0 1 0 0 1 0 0 0 0 0 0 0 1 1 0 0 0 0 0 0 0 0 0 0 0 0 0 0 0 0 0 0 0 0 0 0 0 0 0 0 0 0 0 0 0 0 0 0 0 0 0 0 0 1 0 0 0 0 0 0 0	89 82 0.00322757 C 30055 cell-substrate junction 13 5 annotated: 0 0 0 0 0 0 0 0 0 0 0 0 0 0 0 0 0 0 0 0 0 0 1 0 0 1 0 0 0 0 0 0 0 1 1 0 0 0 0 0 0 0 0 0 0 0 0 0 0 0 0 0 0 0 0 0 0 0 0 0 0 0 0 0 0 0 0 0 0 0 0 0 0 0 1 0 0 0 0 0 0 0	89 82 0.00322757 C 30055 cell-substrate junction 13 5 annotated: 0 0 0 0 0 0 0 0 0 0 0 0 0 0 0 0 0 0 0 0 0 0 1 0 0 1 0 0 0 0 0 0 0 1 1 0 0 0 0 0 0 0 0 0 0 0 0 0 0 0 0 0 0 0 0 0 0 0 0 0 0 0 0 0 0 0 0 0 0 0 0 0 0 0 1 0 0 0 0 0 0 0	89 82 0.00322757 C 30055 cell-substrate junction 13 5 annotated: 0 0 0 0 0 0 0 0 0 0 0 0 0 0 0 0 0 0 0 0 0 0 1 0 0 1 0 0 0 0 0 0 0 1 1 0 0 0 0 0 0 0 0 0 0 0 0 0 0 0 0 0 0 0 0 0 0 0 0 0 0 0 0 0 0 0 0 0 0 0 0 0 0 0 1 0 0 0 0 0 0 0
	89 82 0.0078696 F 3676 nucleic acid binding 63 9 annotated: 0 0 0 0 0 0 1 0 0 0 0 0 0 0 0 0 0 0 0 0 0 0 1 0 1 1 0 1 0 0 0 0 0 1 1 0 0 0 0 0 0 0 0 0 0 0 0 0 0 0 0 0 0 0 0 0 0 0 0 0 0 0 1 0 0 0 0 0 0 0 0 0 0 0 1 0 0 0 0 0 0 0	89 82 0.00322757 C 70161 anchoring junction 13 5 annotated: 0 0 0 0 0 0 0 0 0 0 0 0 0 0 0 0 0 0 0 0 0 0 1 0 0 1 0 0 0 0 0 0 0 1 1 0 0 0 0 0 0 0 0 0 0 0 0 0 0 0 0 0 0 0 0 0 0 0 0 0 0 0 0 0 0 0 0 0 0 0 0 0 0 0 1 0 0 0 0 0 0 0	89 82 0.00322757 C 70161 anchoring junction 13 5 annotated: 0 0 0 0 0 0 0 0 0 0 0 0 0 0 0 0 0 0 0 0 0 0 1 0 0 1 0 0 0 0 0 0 0 1 1 0 0 0 0 0 0 0 0 0 0 0 0 0 0 0 0 0 0 0 0 0 0 0 0 0 0 0 0 0 0 0 0 0 0 0 0 0 0 0 1 0 0 0 0 0 0 0	89 82 0.00322757 C 70161 anchoring junction 13 5 annotated: 0 0 0 0 0 0 0 0 0 0 0 0 0 0 0 0 0 0 0 0 0 0 1 0 0 1 0 0 0 0 0 0 0 1 1 0 0 0 0 0 0 0 0 0 0 0 0 0 0 0 0 0 0 0 0 0 0 0 0 0 0 0 0 0 0 0 0 0 0 0 0 0 0 0 1 0 0 0 0 0 0 0	89 82 0.00322757 C 70161 anchoring junction 13 5 annotated: 0 0 0 0 0 0 0 0 0 0 0 0 0 0 0 0 0 0 0 0 0 0 1 0 0 1 0 0 0 0 0 0 0 1 1 0 0 0 0 0 0 0 0 0 0 0 0 0 0 0 0 0 0 0 0 0 0 0 0 0 0 0 0 0 0 0 0 0 0 0 0 0 0 0 1 0 0 0 0 0 0 0	89 82 0.00322757 C 70161 anchoring junction 13 5 annotated: 0 0 0 0 0 0 0 0 0 0 0 0 0 0 0 0 0 0 0 0 0 0 1 0 0 1 0 0 0 0 0 0 0 1 1 0 0 0 0 0 0 0 0 0 0 0 0 0 0 0 0 0 0 0 0 0 0 0 0 0 0 0 0 0 0 0 0 0 0 0 0 0 0 0 1 0 0 0 0 0 0 0	89 82 0.00322757 C 70161 anchoring junction 13 5 annotated: 0 0 0 0 0 0 0 0 0 0 0 0 0 0 0 0 0 0 0 0 0 0 1 0 0 1 0 0 0 0 0 0 0 1 1 0 0 0 0 0 0 0 0 0 0 0 0 0 0 0 0 0 0 0 0 0 0 0 0 0 0 0 0 0 0 0 0 0 0 0 0 0 0 0 1 0 0 0 0 0 0 0	89 82 0.00322757 C 70161 anchoring junction 13 5 annotated: 0 0 0 0 0 0 0 0 0 0 0 0 0 0 0 0 0 0 0 0 0 0 1 0 0 1 0 0 0 0 0 0 0 1 1 0 0 0 0 0 0 0 0 0 0 0 0 0 0 0 0 0 0 0 0 0 0 0 0 0 0 0 0 0 0 0 0 0 0 0 0 0 0 0 1 0 0 0 0 0 0 0
90 37 index: 26 127 278 513 516 551 969 976 1000 1175 1226 1230 1241 1279 1322 1349 1442 1638 1835 1856 1869 1999 2000 2039 2238 2299 2318 2327 2406 2493 2637 2650 2778 2981 3014 3070 3071		89 82 0.00340563 F 3723 RNA binding 57 9 annotated: 0 0 0 0 0 0 1 0 0 0 0 0 0 0 0 0 0 0 0 0 0 0 1 0 1 1 0 1 0 0 0 0 0 1 1 0 0 0 0 0 0 0 0 0 0 0 0 0 0 0 0 0 0 0 0 0 0 0 0 0 0 0 1 0 0 0 0 0 0 0 0 0 0 0 1 0 0 0 0 0 0 0	89 82 0.00340563 F 3723 RNA binding 57 9 annotated: 0 0 0 0 0 0 1 0 0 0 0 0 0 0 0 0 0 0 0 0 0 0 1 0 1 1 0 1 0 0 0 0 0 1 1 0 0 0 0 0 0 0 0 0 0 0 0 0 0 0 0 0 0 0 0 0 0 0 0 0 0 0 1 0 0 0 0 0 0 0 0 0 0 0 1 0 0 0 0 0 0 0	89 82 0.00340563 F 3723 RNA binding 57 9 annotated: 0 0 0 0 0 0 1 0 0 0 0 0 0 0 0 0 0 0 0 0 0 0 1 0 1 1 0 1 0 0 0 0 0 1 1 0 0 0 0 0 0 0 0 0 0 0 0 0 0 0 0 0 0 0 0 0 0 0 0 0 0 0 1 0 0 0 0 0 0 0 0 0 0 0 1 0 0 0 0 0 0 0	89 82 0.00340563 F 3723 RNA binding 57 9 annotated: 0 0 0 0 0 0 1 0 0 0 0 0 0 0 0 0 0 0 0 0 0 0 1 0 1 1 0 1 0 0 0 0 0 1 1 0 0 0 0 0 0 0 0 0 0 0 0 0 0 0 0 0 0 0 0 0 0 0 0 0 0 0 1 0 0 0 0 0 0 0 0 0 0 0 1 0 0 0 0 0 0 0	89 82 0.00340563 F 3723 RNA binding 57 9 annotated: 0 0 0 0 0 0 1 0 0 0 0 0 0 0 0 0 0 0 0 0 0 0 1 0 1 1 0 1 0 0 0 0 0 1 1 0 0 0 0 0 0 0 0 0 0 0 0 0 0 0 0 0 0 0 0 0 0 0 0 0 0 0 1 0 0 0 0 0 0 0 0 0 0 0 1 0 0 0 0 0 0 0	89 82 0.00340563 F 3723 RNA binding 57 9 annotated: 0 0 0 0 0 0 1 0 0 0 0 0 0 0 0 0 0 0 0 0 0 0 1 0 1 1 0 1 0 0 0 0 0 1 1 0 0 0 0 0 0 0 0 0 0 0 0 0 0 0 0 0 0 0 0 0 0 0 0 0 0 0 1 0 0 0 0 0 0 0 0 0 0 0 1 0 0 0 0 0 0 0	89 82 0.00340563 F 3723 RNA binding 57 9 annotated: 0 0 0 0 0 0 1 0 0 0 0 0 0 0 0 0 0 0 0 0 0 0 1 0 1 1 0 1 0 0 0 0 0 1 1 0 0 0 0 0 0 0 0 0 0 0 0 0 0 0 0 0 0 0 0 0 0 0 0 0 0 0 1 0 0 0 0 0 0 0 0 0 0 0 1 0 0 0 0 0 0 0
90 37 sysname: A2A850 B1AR25 O54781 P23475 P23881 P28650-2 P97823-1 P98078-1 Q03141-1 Q3U0B3 Q3UER4 Q3UFM4 Q3UHC8 Q3UP75 Q4U4S6-1 Q5DTM8-1 Q61578 Q76LB8 Q8BU14 Q8BX02-1 Q8BZS9-2 Q8K1N1 Q8K1N2-2 Q8N7N5-1 Q91X52 Q922B1 Q924X9 Q99J36 Q99ME9 Q9CQT1 Q9D2R0 Q9D5V6 Q9DCS2 Q9R0P4 Q9WU79 Q9Z277-1 Q9Z277-2	90 31 index: 26 278 513 516 551 969 976 1000 1175 1226 1230 1241 1279 1349 1442 1638 1835 1856 1869 1999 2238 2299 2318 2406 2493 2637 2650 2778 3014 3070 3071	89 82 0.00402318 P 43170 macromolecule metabolic process 106 12 annotated: 0 0 0 0 0 0 1 0 0 0 0 0 1 0 1 1 0 0 0 0 0 0 1 0 1 1 0 1 0 0 0 0 0 1 1 0 0 0 0 0 0 0 0 0 0 0 0 0 0 0 0 0 0 0 0 0 0 0 0 0 0 0 1 0 0 0 0 0 0 0 0 0 0 0 1 0 0 0 0 0 0 0	89 82 0.00402318 P 43170 macromolecule metabolic process 106 12 annotated: 0 0 0 0 0 0 1 0 0 0 0 0 1 0 1 1 0 0 0 0 0 0 1 0 1 1 0 1 0 0 0 0 0 1 1 0 0 0 0 0 0 0 0 0 0 0 0 0 0 0 0 0 0 0 0 0 0 0 0 0 0 0 1 0 0 0 0 0 0 0 0 0 0 0 1 0 0 0 0 0 0 0	89 82 0.00402318 P 43170 macromolecule metabolic process 106 12 annotated: 0 0 0 0 0 0 1 0 0 0 0 0 1 0 1 1 0 0 0 0 0 0 1 0 1 1 0 1 0 0 0 0 0 1 1 0 0 0 0 0 0 0 0 0 0 0 0 0 0 0 0 0 0 0 0 0 0 0 0 0 0 0 1 0 0 0 0 0 0 0 0 0 0 0 1 0 0 0 0 0 0 0	89 82 0.00402318 P 43170 macromolecule metabolic process 106 12 annotated: 0 0 0 0 0 0 1 0 0 0 0 0 1 0 1 1 0 0 0 0 0 0 1 0 1 1 0 1 0 0 0 0 0 1 1 0 0 0 0 0 0 0 0 0 0 0 0 0 0 0 0 0 0 0 0 0 0 0 0 0 0 0 1 0 0 0 0 0 0 0 0 0 0 0 1 0 0 0 0 0 0 0	89 82 0.00402318 P 43170 macromolecule metabolic process 106 12 annotated: 0 0 0 0 0 0 1 0 0 0 0 0 1 0 1 1 0 0 0 0 0 0 1 0 1 1 0 1 0 0 0 0 0 1 1 0 0 0 0 0 0 0 0 0 0 0 0 0 0 0 0 0 0 0 0 0 0 0 0 0 0 0 1 0 0 0 0 0 0 0 0 0 0 0 1 0 0 0 0 0 0 0	89 82 0.00402318 P 43170 macromolecule metabolic process 106 12 annotated: 0 0 0 0 0 0 1 0 0 0 0 0 1 0 1 1 0 0 0 0 0 0 1 0 1 1 0 1 0 0 0 0 0 1 1 0 0 0 0 0 0 0 0 0 0 0 0 0 0 0 0 0 0 0 0 0 0 0 0 0 0 0 1 0 0 0 0 0 0 0 0 0 0 0 1 0 0 0 0 0 0 0	89 82 0.00402318 P 43170 macromolecule metabolic process 106 12 annotated: 0 0 0 0 0 0 1 0 0 0 0 0 1 0 1 1 0 0 0 0 0 0 1 0 1 1 0 1 0 0 0 0 0 1 1 0 0 0 0 0 0 0 0 0 0 0 0 0 0 0 0 0 0 0 0 0 0 0 0 0 0 0 1 0 0 0 0 0 0 0 0 0 0 0 1 0 0 0 0 0 0 0
90 37 clusters: 86 98;102 99 98;102 98;102 99 98;102 105	90 31 sysname: A2A850 O54781 P23475 P23881 P28650-2 P97823-1 P98078-1 Q03141-1 Q3U0B3 Q3UER4 Q3UFM4 Q3UHC8 Q3UP75 Q5DTM8-1 Q61578 Q76LB8 Q8BU14 Q8BX02-1 Q8BZS9-2 Q8K1N1 Q91X52 Q922B1 Q924X9 Q99ME9 Q9CQT1 Q9D2R0 Q9D5V6 Q9DCS2 Q9WU79 Q9Z277-1 Q9Z277-2	89 82 0.00602178 F 44822 poly(A) RNA binding 47 8 annotated: 0 0 0 0 0 0 1 0 0 0 0 0 0 0 0 0 0 0 0 0 0 0 1 0 1 1 0 1 0 0 0 0 0 1 1 0 0 0 0 0 0 0 0 0 0 0 0 0 0 0 0 0 0 0 0 0 0 0 0 0 0 0 0 0 0 0 0 0 0 0 0 0 0 0 1 0 0 0 0 0 0 0	89 82 0.00602178 F 44822 poly(A) RNA binding 47 8 annotated: 0 0 0 0 0 0 1 0 0 0 0 0 0 0 0 0 0 0 0 0 0 0 1 0 1 1 0 1 0 0 0 0 0 1 1 0 0 0 0 0 0 0 0 0 0 0 0 0 0 0 0 0 0 0 0 0 0 0 0 0 0 0 0 0 0 0 0 0 0 0 0 0 0 0 1 0 0 0 0 0 0 0	89 82 0.00602178 F 44822 poly(A) RNA binding 47 8 annotated: 0 0 0 0 0 0 1 0 0 0 0 0 0 0 0 0 0 0 0 0 0 0 1 0 1 1 0 1 0 0 0 0 0 1 1 0 0 0 0 0 0 0 0 0 0 0 0 0 0 0 0 0 0 0 0 0 0 0 0 0 0 0 0 0 0 0 0 0 0 0 0 0 0 0 1 0 0 0 0 0 0 0	89 82 0.00602178 F 44822 poly(A) RNA binding 47 8 annotated: 0 0 0 0 0 0 1 0 0 0 0 0 0 0 0 0 0 0 0 0 0 0 1 0 1 1 0 1 0 0 0 0 0 1 1 0 0 0 0 0 0 0 0 0 0 0 0 0 0 0 0 0 0 0 0 0 0 0 0 0 0 0 0 0 0 0 0 0 0 0 0 0 0 0 1 0 0 0 0 0 0 0	89 82 0.00602178 F 44822 poly(A) RNA binding 47 8 annotated: 0 0 0 0 0 0 1 0 0 0 0 0 0 0 0 0 0 0 0 0 0 0 1 0 1 1 0 1 0 0 0 0 0 1 1 0 0 0 0 0 0 0 0 0 0 0 0 0 0 0 0 0 0 0 0 0 0 0 0 0 0 0 0 0 0 0 0 0 0 0 0 0 0 0 1 0 0 0 0 0 0 0	89 82 0.00602178 F 44822 poly(A) RNA binding 47 8 annotated: 0 0 0 0 0 0 1 0 0 0 0 0 0 0 0 0 0 0 0 0 0 0 1 0 1 1 0 1 0 0 0 0 0 1 1 0 0 0 0 0 0 0 0 0 0 0 0 0 0 0 0 0 0 0 0 0 0 0 0 0 0 0 0 0 0 0 0 0 0 0 0 0 0 0 1 0 0 0 0 0 0 0	89 82 0.00602178 F 44822 poly(A) RNA binding 47 8 annotated: 0 0 0 0 0 0 1 0 0 0 0 0 0 0 0 0 0 0 0 0 0 0 1 0 1 1 0 1 0 0 0 0 0 1 1 0 0 0 0 0 0 0 0 0 0 0 0 0 0 0 0 0 0 0 0 0 0 0 0 0 0 0 0 0 0 0 0 0 0 0 0 0 0 0 1 0 0 0 0 0 0 0
	90 31 clusters:	89 82 0.0078696 C 43228 non-membrane-bounded organelle 63 9 annotated: 0 0 0 0 0 0 1 0 0 0 0 0 0 0 1 0 0 0 0 0 0 0 1 0 1 1 0 1 0 0 0 0 0 1 1 0 0 0 0 0 0 0 0 0 0 0 0 0 0 0 0 0 0 0 0 0 0 0 0 0 0 0 0 0 0 0 0 0 0 0 0 0 0 0 1 0 0 0 0 0 0 0	89 82 0.0078696 C 43228 non-membrane-bounded organelle 63 9 annotated: 0 0 0 0 0 0 1 0 0 0 0 0 0 0 1 0 0 0 0 0 0 0 1 0 1 1 0 1 0 0 0 0 0 1 1 0 0 0 0 0 0 0 0 0 0 0 0 0 0 0 0 0 0 0 0 0 0 0 0 0 0 0 0 0 0 0 0 0 0 0 0 0 0 0 1 0 0 0 0 0 0 0	89 82 0.0078696 C 43228 non-membrane-bounded organelle 63 9 annotated: 0 0 0 0 0 0 1 0 0 0 0 0 0 0 1 0 0 0 0 0 0 0 1 0 1 1 0 1 0 0 0 0 0 1 1 0 0 0 0 0 0 0 0 0 0 0 0 0 0 0 0 0 0 0 0 0 0 0 0 0 0 0 0 0 0 0 0 0 0 0 0 0 0 0 1 0 0 0 0 0 0 0	89 82 0.0078696 C 43228 non-membrane-bounded organelle 63 9 annotated: 0 0 0 0 0 0 1 0 0 0 0 0 0 0 1 0 0 0 0 0 0 0 1 0 1 1 0 1 0 0 0 0 0 1 1 0 0 0 0 0 0 0 0 0 0 0 0 0 0 0 0 0 0 0 0 0 0 0 0 0 0 0 0 0 0 0 0 0 0 0 0 0 0 0 1 0 0 0 0 0 0 0	89 82 0.0078696 C 43228 non-membrane-bounded organelle 63 9 annotated: 0 0 0 0 0 0 1 0 0 0 0 0 0 0 1 0 0 0 0 0 0 0 1 0 1 1 0 1 0 0 0 0 0 1 1 0 0 0 0 0 0 0 0 0 0 0 0 0 0 0 0 0 0 0 0 0 0 0 0 0 0 0 0 0 0 0 0 0 0 0 0 0 0 0 1 0 0 0 0 0 0 0	89 82 0.0078696 C 43228 non-membrane-bounded organelle 63 9 annotated: 0 0 0 0 0 0 1 0 0 0 0 0 0 0 1 0 0 0 0 0 0 0 1 0 1 1 0 1 0 0 0 0 0 1 1 0 0 0 0 0 0 0 0 0 0 0 0 0 0 0 0 0 0 0 0 0 0 0 0 0 0 0 0 0 0 0 0 0 0 0 0 0 0 0 1 0 0 0 0 0 0 0	89 82 0.0078696 C 43228 non-membrane-bounded organelle 63 9 annotated: 0 0 0 0 0 0 1 0 0 0 0 0 0 0 1 0 0 0 0 0 0 0 1 0 1 1 0 1 0 0 0 0 0 1 1 0 0 0 0 0 0 0 0 0 0 0 0 0 0 0 0 0 0 0 0 0 0 0 0 0 0 0 0 0 0 0 0 0 0 0 0 0 0 0 1 0 0 0 0 0 0 0
91 4 index: 1021 1475 1777 2063		89 82 0.0078696 C 43232 intracellular non-membrane-bounded organelle 63 9 annotated: 0 0 0 0 0 0 1 0 0 0 0 0 0 0 1 0 0 0 0 0 0 0 1 0 1 1 0 1 0 0 0 0 0 1 1 0 0 0 0 0 0 0 0 0 0 0 0 0 0 0 0 0 0 0 0 0 0 0 0 0 0 0 0 0 0 0 0 0 0 0 0 0 0 0 1 0 0 0 0 0 0 0	89 82 0.0078696 C 43232 intracellular non-membrane-bounded organelle 63 9 annotated: 0 0 0 0 0 0 1 0 0 0 0 0 0 0 1 0 0 0 0 0 0 0 1 0 1 1 0 1 0 0 0 0 0 1 1 0 0 0 0 0 0 0 0 0 0 0 0 0 0 0 0 0 0 0 0 0 0 0 0 0 0 0 0 0 0 0 0 0 0 0 0 0 0 0 1 0 0 0 0 0 0 0	89 82 0.0078696 C 43232 intracellular non-membrane-bounded organelle 63 9 annotated: 0 0 0 0 0 0 1 0 0 0 0 0 0 0 1 0 0 0 0 0 0 0 1 0 1 1 0 1 0 0 0 0 0 1 1 0 0 0 0 0 0 0 0 0 0 0 0 0 0 0 0 0 0 0 0 0 0 0 0 0 0 0 0 0 0 0 0 0 0 0 0 0 0 0 1 0 0 0 0 0 0 0	89 82 0.0078696 C 43232 intracellular non-membrane-bounded organelle 63 9 annotated: 0 0 0 0 0 0 1 0 0 0 0 0 0 0 1 0 0 0 0 0 0 0 1 0 1 1 0 1 0 0 0 0 0 1 1 0 0 0 0 0 0 0 0 0 0 0 0 0 0 0 0 0 0 0 0 0 0 0 0 0 0 0 0 0 0 0 0 0 0 0 0 0 0 0 1 0 0 0 0 0 0 0	89 82 0.0078696 C 43232 intracellular non-membrane-bounded organelle 63 9 annotated: 0 0 0 0 0 0 1 0 0 0 0 0 0 0 1 0 0 0 0 0 0 0 1 0 1 1 0 1 0 0 0 0 0 1 1 0 0 0 0 0 0 0 0 0 0 0 0 0 0 0 0 0 0 0 0 0 0 0 0 0 0 0 0 0 0 0 0 0 0 0 0 0 0 0 1 0 0 0 0 0 0 0	89 82 0.0078696 C 43232 intracellular non-membrane-bounded organelle 63 9 annotated: 0 0 0 0 0 0 1 0 0 0 0 0 0 0 1 0 0 0 0 0 0 0 1 0 1 1 0 1 0 0 0 0 0 1 1 0 0 0 0 0 0 0 0 0 0 0 0 0 0 0 0 0 0 0 0 0 0 0 0 0 0 0 0 0 0 0 0 0 0 0 0 0 0 0 1 0 0 0 0 0 0 0	89 82 0.0078696 C 43232 intracellular non-membrane-bounded organelle 63 9 annotated: 0 0 0 0 0 0 1 0 0 0 0 0 0 0 1 0 0 0 0 0 0 0 1 0 1 1 0 1 0 0 0 0 0 1 1 0 0 0 0 0 0 0 0 0 0 0 0 0 0 0 0 0 0 0 0 0 0 0 0 0 0 0 0 0 0 0 0 0 0 0 0 0 0 0 1 0 0 0 0 0 0 0
91 4 sysname: Q05CL8-1 Q62241 Q8BHN1-1 Q8R0G9	91 4 index: 1021 1475 1777 2063	89 82 0.0078696 F 3676 nucleic acid binding 63 9 annotated: 0 0 0 0 0 0 1 0 0 0 0 0 0 0 0 0 0 0 0 0 0 0 1 0 1 1 0 1 0 0 0 0 0 1 1 0 0 0 0 0 0 0 0 0 0 0 0 0 0 0 0 0 0 0 0 0 0 0 0 0 0 0 1 0 0 0 0 0 0 0 0 0 0 0 1 0 0 0 0 0 0 0	89 82 0.0078696 F 3676 nucleic acid binding 63 9 annotated: 0 0 0 0 0 0 1 0 0 0 0 0 0 0 0 0 0 0 0 0 0 0 1 0 1 1 0 1 0 0 0 0 0 1 1 0 0 0 0 0 0 0 0 0 0 0 0 0 0 0 0 0 0 0 0 0 0 0 0 0 0 0 1 0 0 0 0 0 0 0 0 0 0 0 1 0 0 0 0 0 0 0	89 82 0.0078696 F 3676 nucleic acid binding 63 9 annotated: 0 0 0 0 0 0 1 0 0 0 0 0 0 0 0 0 0 0 0 0 0 0 1 0 1 1 0 1 0 0 0 0 0 1 1 0 0 0 0 0 0 0 0 0 0 0 0 0 0 0 0 0 0 0 0 0 0 0 0 0 0 0 1 0 0 0 0 0 0 0 0 0 0 0 1 0 0 0 0 0 0 0	89 82 0.0078696 F 3676 nucleic acid binding 63 9 annotated: 0 0 0 0 0 0 1 0 0 0 0 0 0 0 0 0 0 0 0 0 0 0 1 0 1 1 0 1 0 0 0 0 0 1 1 0 0 0 0 0 0 0 0 0 0 0 0 0 0 0 0 0 0 0 0 0 0 0 0 0 0 0 1 0 0 0 0 0 0 0 0 0 0 0 1 0 0 0 0 0 0 0	89 82 0.0078696 F 3676 nucleic acid binding 63 9 annotated: 0 0 0 0 0 0 1 0 0 0 0 0 0 0 0 0 0 0 0 0 0 0 1 0 1 1 0 1 0 0 0 0 0 1 1 0 0 0 0 0 0 0 0 0 0 0 0 0 0 0 0 0 0 0 0 0 0 0 0 0 0 0 1 0 0 0 0 0 0 0 0 0 0 0 1 0 0 0 0 0 0 0	89 82 0.0078696 F 3676 nucleic acid binding 63 9 annotated: 0 0 0 0 0 0 1 0 0 0 0 0 0 0 0 0 0 0 0 0 0 0 1 0 1 1 0 1 0 0 0 0 0 1 1 0 0 0 0 0 0 0 0 0 0 0 0 0 0 0 0 0 0 0 0 0 0 0 0 0 0 0 1 0 0 0 0 0 0 0 0 0 0 0 1 0 0 0 0 0 0 0	89 82 0.0078696 F 3676 nucleic acid binding 63 9 annotated: 0 0 0 0 0 0 1 0 0 0 0 0 0 0 0 0 0 0 0 0 0 0 1 0 1 1 0 1 0 0 0 0 0 1 1 0 0 0 0 0 0 0 0 0 0 0 0 0 0 0 0 0 0 0 0 0 0 0 0 0 0 0 1 0 0 0 0 0 0 0 0 0 0 0 1 0 0 0 0 0 0 0
91 4 clusters:	91 4 sysname: Q05CL8-1 Q62241 Q8BHN1-1 Q8R0G9
	91 4 clusters:	90 31 index: 26 278 513 516 551 969 976 1000 1175 1226 1230 1241 1279 1349 1442 1638 1835 1856 1869 1999 2238 2299 2318 2406 2493 2637 2650 2778 3014 3070 3071	90 31 index: 26 278 513 516 551 969 976 1000 1175 1226 1230 1241 1279 1349 1442 1638 1835 1856 1869 1999 2238 2299 2318 2406 2493 2637 2650 2778 3014 3070 3071	90 31 index: 26 278 513 516 551 969 976 1000 1175 1226 1230 1241 1279 1349 1442 1638 1835 1856 1869 1999 2238 2299 2318 2406 2493 2637 2650 2778 3014 3070 3071	90 31 index: 26 278 513 516 551 969 976 1000 1175 1226 1230 1241 1279 1349 1442 1638 1835 1856 1869 1999 2238 2299 2318 2406 2493 2637 2650 2778 3014 3070 3071	90 31 index: 26 278 513 516 551 969 976 1000 1175 1226 1230 1241 1279 1349 1442 1638 1835 1856 1869 1999 2238 2299 2318 2406 2493 2637 2650 2778 3014 3070 3071	90 31 index: 26 278 513 516 551 969 976 1000 1175 1226 1230 1241 1279 1349 1442 1638 1835 1856 1869 1999 2238 2299 2318 2406 2493 2637 2650 2778 3014 3070 3071	90 31 index: 26 278 513 516 551 969 976 1000 1175 1226 1230 1241 1279 1349 1442 1638 1835 1856 1869 1999 2238 2299 2318 2406 2493 2637 2650 2778 3014 3070 3071
92 139 index: 6 22 39 49 52 88 92 114 147 159 176 239 249 255 263 302 457 478 525 531 532 540 556 587 593 679 692 770 855 866 873 874 891 893 900 905 935 936 968 977 997 1013 1019 1040 1044 1045 1068 1105 1115 1142 1150 1172 1178 1199 1210 1284 1338 1342 1370 1398 1402 1414 1418 1420 1432 1440 1441 1463 1487 1500 1529 1542 1557 1597 1613 1621 1624 1702 1704 1721 1759 1786 1812 1841 1844 1906 1919…		90 31 sysname: A2A850 O54781 P23475 P23881 P28650-2 P97823-1 P98078-1 Q03141-1 Q3U0B3 Q3UER4 Q3UFM4 Q3UHC8 Q3UP75 Q5DTM8-1 Q61578 Q76LB8 Q8BU14 Q8BX02-1 Q8BZS9-2 Q8K1N1 Q91X52 Q922B1 Q924X9 Q99ME9 Q9CQT1 Q9D2R0 Q9D5V6 Q9DCS2 Q9WU79 Q9Z277-1 Q9Z277-2	90 31 sysname: A2A850 O54781 P23475 P23881 P28650-2 P97823-1 P98078-1 Q03141-1 Q3U0B3 Q3UER4 Q3UFM4 Q3UHC8 Q3UP75 Q5DTM8-1 Q61578 Q76LB8 Q8BU14 Q8BX02-1 Q8BZS9-2 Q8K1N1 Q91X52 Q922B1 Q924X9 Q99ME9 Q9CQT1 Q9D2R0 Q9D5V6 Q9DCS2 Q9WU79 Q9Z277-1 Q9Z277-2	90 31 sysname: A2A850 O54781 P23475 P23881 P28650-2 P97823-1 P98078-1 Q03141-1 Q3U0B3 Q3UER4 Q3UFM4 Q3UHC8 Q3UP75 Q5DTM8-1 Q61578 Q76LB8 Q8BU14 Q8BX02-1 Q8BZS9-2 Q8K1N1 Q91X52 Q922B1 Q924X9 Q99ME9 Q9CQT1 Q9D2R0 Q9D5V6 Q9DCS2 Q9WU79 Q9Z277-1 Q9Z277-2	90 31 sysname: A2A850 O54781 P23475 P23881 P28650-2 P97823-1 P98078-1 Q03141-1 Q3U0B3 Q3UER4 Q3UFM4 Q3UHC8 Q3UP75 Q5DTM8-1 Q61578 Q76LB8 Q8BU14 Q8BX02-1 Q8BZS9-2 Q8K1N1 Q91X52 Q922B1 Q924X9 Q99ME9 Q9CQT1 Q9D2R0 Q9D5V6 Q9DCS2 Q9WU79 Q9Z277-1 Q9Z277-2	90 31 sysname: A2A850 O54781 P23475 P23881 P28650-2 P97823-1 P98078-1 Q03141-1 Q3U0B3 Q3UER4 Q3UFM4 Q3UHC8 Q3UP75 Q5DTM8-1 Q61578 Q76LB8 Q8BU14 Q8BX02-1 Q8BZS9-2 Q8K1N1 Q91X52 Q922B1 Q924X9 Q99ME9 Q9CQT1 Q9D2R0 Q9D5V6 Q9DCS2 Q9WU79 Q9Z277-1 Q9Z277-2	90 31 sysname: A2A850 O54781 P23475 P23881 P28650-2 P97823-1 P98078-1 Q03141-1 Q3U0B3 Q3UER4 Q3UFM4 Q3UHC8 Q3UP75 Q5DTM8-1 Q61578 Q76LB8 Q8BU14 Q8BX02-1 Q8BZS9-2 Q8K1N1 Q91X52 Q922B1 Q924X9 Q99ME9 Q9CQT1 Q9D2R0 Q9D5V6 Q9DCS2 Q9WU79 Q9Z277-1 Q9Z277-2	90 31 sysname: A2A850 O54781 P23475 P23881 P28650-2 P97823-1 P98078-1 Q03141-1 Q3U0B3 Q3UER4 Q3UFM4 Q3UHC8 Q3UP75 Q5DTM8-1 Q61578 Q76LB8 Q8BU14 Q8BX02-1 Q8BZS9-2 Q8K1N1 Q91X52 Q922B1 Q924X9 Q99ME9 Q9CQT1 Q9D2R0 Q9D5V6 Q9DCS2 Q9WU79 Q9Z277-1 Q9Z277-2
92 139 sysname: A0JLR7 A2A6R3 A2AC46 A2AGT5-1 A2AH85 A2BE28 A2BH40 A6X954 B1AZI6 B2RWW2 B7ZNL2 O35226-2 O35382 O35435 O35639 O55222 P14733 P17426-1 P24721 P26041 P26150 P27546-1 P28661-1 P34884 P35235-1 P48428 P49615 P58389 P62862 P62984 P63082 P63085 P68181-1 P68368 P70194 P70288 P84084 P84089 P97822-1 P99024 Q02257 Q05512-1 Q05CG8 Q0VEA0 Q148Q7 Q148V8 Q3KNM2 Q3TGF2 Q3TI63 Q3TPB6 Q3TT05 Q3TYK4 Q…	92 99 index: 6 22 49 52 88 114 159 176 239 249 255 263 302 457 478 531 540 593 679 692 855 873 874 891 893 900 905 968 997 1013 1019 1040 1044 1045 1068 1105 1115 1142 1172 1199 1210 1284 1370 1398 1402 1414 1418 1420 1432 1440 1441 1463 1500 1621 1624 1721 1759 1786 1919 1972 2001 2037 2062 2076 2090 2121 2174 2177 2305 2323 2336 2344 2393 2413 2417 2523 2524 2528 2560 2600 2633 2660 2683 2696 2…	90 31 clusters:	90 31 clusters:	90 31 clusters:	90 31 clusters:	90 31 clusters:	90 31 clusters:	90 31 clusters:
92 139 clusters: 109;110 109;110 73;109;110 109 86;109 109;110 84;109;110 109;110 81;109 109 109;110 109;110 109;110 109;110 103;109;110 78;81;109 84;109;110 103;109 84;96;109;110 109 81;109 109;110 109;110 78;81;109 109;110 109;110 109;110 109;110 109;110 65;95;109 109;110 109;110 109;110 86;109 109;110 84;109;110 89;109 81;109 109;110 109;110 109;110 86;109 109 109;110 109;110 86;109 89;109 109…	92 99 sysname: A0JLR7 A2A6R3 A2AGT5-1 A2AH85 A2BE28 A6X954 B2RWW2 B7ZNL2 O35226-2 O35382 O35435 O35639 O55222 P14733 P17426-1 P26041 P27546-1 P35235-1 P48428 P49615 P62862 P63082 P63085 P68181-1 P68368 P70194 P70288 P97822-1 Q02257 Q05512-1 Q05CG8 Q0VEA0 Q148Q7 Q148V8 Q3KNM2 Q3TGF2 Q3TI63 Q3TPB6 Q3TYK4 Q3U6D2 Q3UAI4 Q3UQJ7 Q5SUS9 Q60770-1 Q60865 Q61074 Q61151 Q61171 Q61390 Q61550 Q61559 Q61990-1 …
	92 99 clusters: 109 109 109;110 109 109 109 109 109 78;109 110 103 109 109 109 109 109 109 109 110 109;110 109 110 109;110 109;110 109 109 109 109 109 109;110 109 109 109 109 109 109 109 109 109;110 109 109 109 109;110 109 86 109 109 109 86 109 109 109 109 109;110 109;110 109 109 86 109 109 109 109 110 109 110 109;110 109 109 109 109 109 109 109 109 109 109;110 109 109 110 89;109 109	91 4 index: 1021 1475 1777 2063	91 4 index: 1021 1475 1777 2063	91 4 index: 1021 1475 1777 2063	91 4 index: 1021 1475 1777 2063	91 4 index: 1021 1475 1777 2063	91 4 index: 1021 1475 1777 2063	91 4 index: 1021 1475 1777 2063
93 68 index: 68 74 79 116 158 180 212 261 303 356 459 535 597 601 607 619 761 766 775 929 985 1130 1174 1287 1343 1362 1374 1413 1431 1436 1443 1447 1481 1496 1540 1561 1601 1692 1696 1762 1765 1782 1783 1805 1806 1885 1920 1965 1988 2023 2094 2211 2277 2284 2349 2409 2424 2482 2570 2585 2612 2776 2878 2918 2936 2955 3004 3083		91 4 sysname: Q05CL8-1 Q62241 Q8BHN1-1 Q8R0G9	91 4 sysname: Q05CL8-1 Q62241 Q8BHN1-1 Q8R0G9	91 4 sysname: Q05CL8-1 Q62241 Q8BHN1-1 Q8R0G9	91 4 sysname: Q05CL8-1 Q62241 Q8BHN1-1 Q8R0G9	91 4 sysname: Q05CL8-1 Q62241 Q8BHN1-1 Q8R0G9	91 4 sysname: Q05CL8-1 Q62241 Q8BHN1-1 Q8R0G9	91 4 sysname: Q05CL8-1 Q62241 Q8BHN1-1 Q8R0G9
93 68 sysname: A2AQ19 A2AQP0 A2ATR7 A7MCT6 B2RUN6 B8JI96 O08692 O35623 O55229 O89001 P15092-1 P26350 P35292 P35550 P35821 P39749 P56873 P57784 P58802 P83877 Q00915 Q3TL33 Q3TZ11 Q3URD3-1 Q58EV3 Q5KU39 Q5SX39 Q61029-1 Q61334 Q61464-1 Q61584-1 Q61646 Q62351 Q63810-1 Q6A028 Q6KCD5-1 Q6PER3 Q80TV8-1 Q80U78-1 Q8BGV0 Q8BH55 Q8BIJ7 Q8BIK4-2 Q8BLD7 Q8BLF1 Q8C167-1 Q8CAK3-1 Q8CI04 Q8K0E8 Q8K3G9 Q8R307 Q91…	93 58 index: 68 74 79 116 158 212 261 303 459 535 597 601 607 619 761 766 775 929 985 1130 1174 1287 1343 1362 1413 1431 1436 1443 1447 1496 1540 1561 1601 1692 1696 1762 1783 1805 1885 1920 1965 1988 2023 2094 2211 2277 2284 2349 2409 2424 2482 2570 2612 2776 2878 2918 2936 3083	91 4 clusters:	91 4 clusters:	91 4 clusters:	91 4 clusters:	91 4 clusters:	91 4 clusters:	91 4 clusters:
93 68 clusters: 111 104;111 54 111 50;54 111 111 111 64;104;111 54 104;111 111 41;104;111 111 54;104;111 104;111 111 111 104;106;111 111 111 104;111 111 111 111 50 104;106;111 111 104;111 104;111 111 50;54 104;106;111 104;111 111 111 111 106;111 104;111 104;111 104;106;111 74 104;106;111 111 50 54;111 111 111 104;111 104;111 111 111 104;106;111 111 54;111 50 104;111 104;111 111 104;106;111 111 11…	93 58 sysname: A2AQ19 A2AQP0 A2ATR7 A7MCT6 B2RUN6 O08692 O35623 O55229 P15092-1 P26350 P35292 P35550 P35821 P39749 P56873 P57784 P58802 P83877 Q00915 Q3TL33 Q3TZ11 Q3URD3-1 Q58EV3 Q5KU39 Q61029-1 Q61334 Q61464-1 Q61584-1 Q61646 Q63810-1 Q6A028 Q6KCD5-1 Q6PER3 Q80TV8-1 Q80U78-1 Q8BGV0 Q8BIK4-2 Q8BLD7 Q8C167-1 Q8CAK3-1 Q8CI04 Q8K0E8 Q8K3G9 Q8R307 Q91VW5 Q91ZR1 Q920B9 Q99K30-1 Q99MR6-1 Q99PL6-1 Q9CQ…
	93 58 clusters: 111 111 54 111 111 111 111 111 111 111 111 111 111 111 111 111 111 111 111 111 111 50 111 111 111 111 111 111 111 111 111 111 111 111 111 111 111 111 111 111 111 54 50 111 111 111 111 111 111 111 111	92 84 index: 6 22 49 52 88 114 159 239 249 255 263 531 540 593 679 692 855 873 874 891 893 900 968 1013 1019 1040 1044 1045 1068 1105 1115 1142 1172 1199 1210 1284 1370 1398 1402 1414 1418 1420 1440 1441 1463 1500 1621 1624 1786 1919 2001 2037 2062 2076 2090 2121 2174 2305 2323 2336 2393 2413 2417 2523 2524 2528 2560 2600 2660 2683 2696 2705 2710 2774 2796 2802 2811 2825 2838 2874 2885 2927 3019 …	92 76 index: 6 22 49 52 88 114 159 239 249 255 263 531 540 593 679 692 855 873 893 900 1013 1019 1040 1044 1045 1068 1105 1115 1142 1172 1199 1210 1284 1370 1398 1402 1414 1420 1440 1441 1463 1621 1624 1786 1919 2001 2037 2062 2076 2090 2121 2174 2323 2336 2393 2413 2417 2523 2524 2560 2600 2660 2683 2696 2705 2710 2774 2796 2802 2811 2825 2838 2874 2885 2927 3055	92 76 index: 6 22 49 52 88 114 159 239 249 255 263 531 540 593 679 692 855 873 893 900 1013 1019 1040 1044 1045 1068 1105 1115 1142 1172 1199 1210 1284 1370 1398 1402 1414 1420 1440 1441 1463 1621 1624 1786 1919 2001 2037 2062 2076 2090 2121 2174 2323 2336 2393 2413 2417 2523 2524 2560 2600 2660 2683 2696 2705 2710 2774 2796 2802 2811 2825 2838 2874 2885 2927 3055	92 76 index: 6 22 49 52 88 114 159 239 249 255 263 531 540 593 679 692 855 873 893 900 1013 1019 1040 1044 1045 1068 1105 1115 1142 1172 1199 1210 1284 1370 1398 1402 1414 1420 1440 1441 1463 1621 1624 1786 1919 2001 2037 2062 2076 2090 2121 2174 2323 2336 2393 2413 2417 2523 2524 2560 2600 2660 2683 2696 2705 2710 2774 2796 2802 2811 2825 2838 2874 2885 2927 3055	92 76 index: 6 22 49 52 88 114 159 239 249 255 263 531 540 593 679 692 855 873 893 900 1013 1019 1040 1044 1045 1068 1105 1115 1142 1172 1199 1210 1284 1370 1398 1402 1414 1420 1440 1441 1463 1621 1624 1786 1919 2001 2037 2062 2076 2090 2121 2174 2323 2336 2393 2413 2417 2523 2524 2560 2600 2660 2683 2696 2705 2710 2774 2796 2802 2811 2825 2838 2874 2885 2927 3055	92 76 index: 6 22 49 52 88 114 159 239 249 255 263 531 540 593 679 692 855 873 893 900 1013 1019 1040 1044 1045 1068 1105 1115 1142 1172 1199 1210 1284 1370 1398 1402 1414 1420 1440 1441 1463 1621 1624 1786 1919 2001 2037 2062 2076 2090 2121 2174 2323 2336 2393 2413 2417 2523 2524 2560 2600 2660 2683 2696 2705 2710 2774 2796 2802 2811 2825 2838 2874 2885 2927 3055	92 76 index: 6 22 49 52 88 114 159 239 249 255 263 531 540 593 679 692 855 873 893 900 1013 1019 1040 1044 1045 1068 1105 1115 1142 1172 1199 1210 1284 1370 1398 1402 1414 1420 1440 1441 1463 1621 1624 1786 1919 2001 2037 2062 2076 2090 2121 2174 2323 2336 2393 2413 2417 2523 2524 2560 2600 2660 2683 2696 2705 2710 2774 2796 2802 2811 2825 2838 2874 2885 2927 3055
94 56 index: 109 194 198 301 325 368 443 488 524 628 774 784 881 1028 1079 1147 1203 1250 1314 1333 1380 1409 1410 1575 1617 1661 1667 1715 1733 1814 1846 1881 1896 1949 1953 1961 2012 2075 2091 2101 2112 2144 2287 2394 2499 2568 2671 2763 2828 2870 2920 2984 2997 3012 3043 3073		92 84 sysname: A0JLR7 A2A6R3 A2AGT5-1 A2AH85 A2BE28 A6X954 B2RWW2 O35226-2 O35382 O35435 O35639 P26041 P27546-1 P35235-1 P48428 P49615 P62862 P63082 P63085 P68181-1 P68368 P70194 P97822-1 Q05512-1 Q05CG8 Q0VEA0 Q148Q7 Q148V8 Q3KNM2 Q3TGF2 Q3TI63 Q3TPB6 Q3TYK4 Q3U6D2 Q3UAI4 Q3UQJ7 Q5SUS9 Q60770-1 Q60865 Q61074 Q61151 Q61171 Q61550 Q61559 Q61990-1 Q63918 Q6ZPZ3-1 Q6ZQ58-1 Q8BJ03-1 Q8C9V6 Q8K1R3-1 Q…	92 76 sysname: A0JLR7 A2A6R3 A2AGT5-1 A2AH85 A2BE28 A6X954 B2RWW2 O35226-2 O35382 O35435 O35639 P26041 P27546-1 P35235-1 P48428 P49615 P62862 P63082 P68368 P70194 Q05512-1 Q05CG8 Q0VEA0 Q148Q7 Q148V8 Q3KNM2 Q3TGF2 Q3TI63 Q3TPB6 Q3TYK4 Q3U6D2 Q3UAI4 Q3UQJ7 Q5SUS9 Q60770-1 Q60865 Q61074 Q61171 Q61550 Q61559 Q61990-1 Q6ZPZ3-1 Q6ZQ58-1 Q8BJ03-1 Q8C9V6 Q8K1R3-1 Q8K4Z5 Q8R0G2 Q8R146-1 Q8R2M2 Q8VBW6 Q8V…	92 76 sysname: A0JLR7 A2A6R3 A2AGT5-1 A2AH85 A2BE28 A6X954 B2RWW2 O35226-2 O35382 O35435 O35639 P26041 P27546-1 P35235-1 P48428 P49615 P62862 P63082 P68368 P70194 Q05512-1 Q05CG8 Q0VEA0 Q148Q7 Q148V8 Q3KNM2 Q3TGF2 Q3TI63 Q3TPB6 Q3TYK4 Q3U6D2 Q3UAI4 Q3UQJ7 Q5SUS9 Q60770-1 Q60865 Q61074 Q61171 Q61550 Q61559 Q61990-1 Q6ZPZ3-1 Q6ZQ58-1 Q8BJ03-1 Q8C9V6 Q8K1R3-1 Q8K4Z5 Q8R0G2 Q8R146-1 Q8R2M2 Q8VBW6 Q8V…	92 76 sysname: A0JLR7 A2A6R3 A2AGT5-1 A2AH85 A2BE28 A6X954 B2RWW2 O35226-2 O35382 O35435 O35639 P26041 P27546-1 P35235-1 P48428 P49615 P62862 P63082 P68368 P70194 Q05512-1 Q05CG8 Q0VEA0 Q148Q7 Q148V8 Q3KNM2 Q3TGF2 Q3TI63 Q3TPB6 Q3TYK4 Q3U6D2 Q3UAI4 Q3UQJ7 Q5SUS9 Q60770-1 Q60865 Q61074 Q61171 Q61550 Q61559 Q61990-1 Q6ZPZ3-1 Q6ZQ58-1 Q8BJ03-1 Q8C9V6 Q8K1R3-1 Q8K4Z5 Q8R0G2 Q8R146-1 Q8R2M2 Q8VBW6 Q8V…	92 76 sysname: A0JLR7 A2A6R3 A2AGT5-1 A2AH85 A2BE28 A6X954 B2RWW2 O35226-2 O35382 O35435 O35639 P26041 P27546-1 P35235-1 P48428 P49615 P62862 P63082 P68368 P70194 Q05512-1 Q05CG8 Q0VEA0 Q148Q7 Q148V8 Q3KNM2 Q3TGF2 Q3TI63 Q3TPB6 Q3TYK4 Q3U6D2 Q3UAI4 Q3UQJ7 Q5SUS9 Q60770-1 Q60865 Q61074 Q61171 Q61550 Q61559 Q61990-1 Q6ZPZ3-1 Q6ZQ58-1 Q8BJ03-1 Q8C9V6 Q8K1R3-1 Q8K4Z5 Q8R0G2 Q8R146-1 Q8R2M2 Q8VBW6 Q8V…	92 76 sysname: A0JLR7 A2A6R3 A2AGT5-1 A2AH85 A2BE28 A6X954 B2RWW2 O35226-2 O35382 O35435 O35639 P26041 P27546-1 P35235-1 P48428 P49615 P62862 P63082 P68368 P70194 Q05512-1 Q05CG8 Q0VEA0 Q148Q7 Q148V8 Q3KNM2 Q3TGF2 Q3TI63 Q3TPB6 Q3TYK4 Q3U6D2 Q3UAI4 Q3UQJ7 Q5SUS9 Q60770-1 Q60865 Q61074 Q61171 Q61550 Q61559 Q61990-1 Q6ZPZ3-1 Q6ZQ58-1 Q8BJ03-1 Q8C9V6 Q8K1R3-1 Q8K4Z5 Q8R0G2 Q8R146-1 Q8R2M2 Q8VBW6 Q8V…	92 76 sysname: A0JLR7 A2A6R3 A2AGT5-1 A2AH85 A2BE28 A6X954 B2RWW2 O35226-2 O35382 O35435 O35639 P26041 P27546-1 P35235-1 P48428 P49615 P62862 P63082 P68368 P70194 Q05512-1 Q05CG8 Q0VEA0 Q148Q7 Q148V8 Q3KNM2 Q3TGF2 Q3TI63 Q3TPB6 Q3TYK4 Q3U6D2 Q3UAI4 Q3UQJ7 Q5SUS9 Q60770-1 Q60865 Q61074 Q61171 Q61550 Q61559 Q61990-1 Q6ZPZ3-1 Q6ZQ58-1 Q8BJ03-1 Q8C9V6 Q8K1R3-1 Q8K4Z5 Q8R0G2 Q8R146-1 Q8R2M2 Q8VBW6 Q8V…
94 56 sysname: A6H630-1 B9EK95 B9EKS2 O55201-1 O70591 P00920 P13541 P18826-2 P24668 P42225 P58774-2 P60060 P63260 Q07113 Q3TBW2 Q3TS19 Q3U7R2 Q3UJN9 Q3V384 Q542V3 Q5U5Q9-1 Q60936-2 Q60953-1 Q6P4S6-1 Q6Y7W8-1 Q7TNC4-1 Q7TPM9 Q80X50-5 Q810I7 Q8BMS4 Q8BVU5 Q8C152 Q8C3X4-1 Q8CG72-1 Q8CGT9 Q8CHP8 Q8K2I3 Q8R134 Q8R2Q4-1 Q8R3H6 Q8R519 Q8VCM7 Q920R0-1 Q99LH2 Q9CQW1 Q9CY66-1 Q9D7M1 Q9DC71 Q9ERG2 Q9JJA4 Q9…	94 38 index: 109 301 325 368 443 488 524 628 774 881 1079 1250 1314 1380 1410 1575 1661 1667 1715 1814 1881 1896 1953 1961 2012 2075 2091 2101 2112 2287 2568 2763 2828 2870 2984 2997 3043 3073	92 84 clusters: 109 109 109 109 109 109 109 109 109 109 110 109;110 109 110 109 109 109 109 109 109 109 110 110 109 109 110 109 109 109 109 110 109 109 109 109 109 109 109 110	92 76 clusters:	92 76 clusters:	92 76 clusters:	92 76 clusters:	92 76 clusters:	92 76 clusters:
94 56 clusters: 74 56 74;107 74;82 82 74 74;82 74 74 82 82 74 74;107 74 74 74 74 74 56;82 74 74;82 74 74 74 74 107 74 74 74 74 74 82 74 74 82 74 74 82 74 74;107 64 46 46;74 74 74 74 74;82 74;107 107 82 74 74 74	94 38 sysname: A6H630-1 O55201-1 O70591 P00920 P13541 P18826-2 P24668 P42225 P58774-2 P63260 Q3TBW2 Q3UJN9 Q3V384 Q5U5Q9-1 Q60953-1 Q6P4S6-1 Q7TNC4-1 Q7TPM9 Q80X50-5 Q8BMS4 Q8C152 Q8C3X4-1 Q8CGT9 Q8CHP8 Q8K2I3 Q8R134 Q8R2Q4-1 Q8R3H6 Q8R519 Q920R0-1 Q9CY66-1 Q9DC71 Q9ERG2 Q9JJA4 Q9R0Q6 Q9R1S7 Q9WVQ5 Q9Z2D6-2
	94 38 clusters: 74 82 82 74 74 74 74 74 74 74 82 74 74 74 82 82 74 74	93 58 index: 68 74 79 116 158 212 261 303 459 535 597 601 607 619 761 766 775 929 985 1130 1174 1287 1343 1362 1413 1431 1436 1443 1447 1496 1540 1561 1601 1692 1696 1762 1783 1805 1885 1920 1965 1988 2023 2094 2211 2277 2284 2349 2409 2424 2482 2570 2612 2776 2878 2918 2936 3083	93 58 index: 68 74 79 116 158 212 261 303 459 535 597 601 607 619 761 766 775 929 985 1130 1174 1287 1343 1362 1413 1431 1436 1443 1447 1496 1540 1561 1601 1692 1696 1762 1783 1805 1885 1920 1965 1988 2023 2094 2211 2277 2284 2349 2409 2424 2482 2570 2612 2776 2878 2918 2936 3083	93 58 index: 68 74 79 116 158 212 261 303 459 535 597 601 607 619 761 766 775 929 985 1130 1174 1287 1343 1362 1413 1431 1436 1443 1447 1496 1540 1561 1601 1692 1696 1762 1783 1805 1885 1920 1965 1988 2023 2094 2211 2277 2284 2349 2409 2424 2482 2570 2612 2776 2878 2918 2936 3083	93 58 index: 68 74 79 116 158 212 261 303 459 535 597 601 607 619 761 766 775 929 985 1130 1174 1287 1343 1362 1413 1431 1436 1443 1447 1496 1540 1561 1601 1692 1696 1762 1783 1805 1885 1920 1965 1988 2023 2094 2211 2277 2284 2349 2409 2424 2482 2570 2612 2776 2878 2918 2936 3083	93 58 index: 68 74 79 116 158 212 261 303 459 535 597 601 607 619 761 766 775 929 985 1130 1174 1287 1343 1362 1413 1431 1436 1443 1447 1496 1540 1561 1601 1692 1696 1762 1783 1805 1885 1920 1965 1988 2023 2094 2211 2277 2284 2349 2409 2424 2482 2570 2612 2776 2878 2918 2936 3083	93 58 index: 68 74 79 116 158 212 261 303 459 535 597 601 607 619 761 766 775 929 985 1130 1174 1287 1343 1362 1413 1431 1436 1443 1447 1496 1540 1561 1601 1692 1696 1762 1783 1805 1885 1920 1965 1988 2023 2094 2211 2277 2284 2349 2409 2424 2482 2570 2612 2776 2878 2918 2936 3083	93 58 index: 68 74 79 116 158 212 261 303 459 535 597 601 607 619 761 766 775 929 985 1130 1174 1287 1343 1362 1413 1431 1436 1443 1447 1496 1540 1561 1601 1692 1696 1762 1783 1805 1885 1920 1965 1988 2023 2094 2211 2277 2284 2349 2409 2424 2482 2570 2612 2776 2878 2918 2936 3083
95 64 index: 206 208 220 244 269 286 299 311 362 464 536 543 606 642 649 688 773 817 836 858 866 930 1102 1167 1253 1269 1342 1364 1394 1396 1487 1525 1557 1566 1586 1597 1768 1790 1807 1888 1941 1964 2088 2204 2233 2281 2391 2405 2423 2536 2580 2623 2627 2630 2691 2699 2716 2746 2756 2800 2876 2911 3050 3065		93 58 sysname: A2AQ19 A2AQP0 A2ATR7 A7MCT6 B2RUN6 O08692 O35623 O55229 P15092-1 P26350 P35292 P35550 P35821 P39749 P56873 P57784 P58802 P83877 Q00915 Q3TL33 Q3TZ11 Q3URD3-1 Q58EV3 Q5KU39 Q61029-1 Q61334 Q61464-1 Q61584-1 Q61646 Q63810-1 Q6A028 Q6KCD5-1 Q6PER3 Q80TV8-1 Q80U78-1 Q8BGV0 Q8BIK4-2 Q8BLD7 Q8C167-1 Q8CAK3-1 Q8CI04 Q8K0E8 Q8K3G9 Q8R307 Q91VW5 Q91ZR1 Q920B9 Q99K30-1 Q99MR6-1 Q99PL6-1 Q9CQ…	93 58 sysname: A2AQ19 A2AQP0 A2ATR7 A7MCT6 B2RUN6 O08692 O35623 O55229 P15092-1 P26350 P35292 P35550 P35821 P39749 P56873 P57784 P58802 P83877 Q00915 Q3TL33 Q3TZ11 Q3URD3-1 Q58EV3 Q5KU39 Q61029-1 Q61334 Q61464-1 Q61584-1 Q61646 Q63810-1 Q6A028 Q6KCD5-1 Q6PER3 Q80TV8-1 Q80U78-1 Q8BGV0 Q8BIK4-2 Q8BLD7 Q8C167-1 Q8CAK3-1 Q8CI04 Q8K0E8 Q8K3G9 Q8R307 Q91VW5 Q91ZR1 Q920B9 Q99K30-1 Q99MR6-1 Q99PL6-1 Q9CQ…	93 58 sysname: A2AQ19 A2AQP0 A2ATR7 A7MCT6 B2RUN6 O08692 O35623 O55229 P15092-1 P26350 P35292 P35550 P35821 P39749 P56873 P57784 P58802 P83877 Q00915 Q3TL33 Q3TZ11 Q3URD3-1 Q58EV3 Q5KU39 Q61029-1 Q61334 Q61464-1 Q61584-1 Q61646 Q63810-1 Q6A028 Q6KCD5-1 Q6PER3 Q80TV8-1 Q80U78-1 Q8BGV0 Q8BIK4-2 Q8BLD7 Q8C167-1 Q8CAK3-1 Q8CI04 Q8K0E8 Q8K3G9 Q8R307 Q91VW5 Q91ZR1 Q920B9 Q99K30-1 Q99MR6-1 Q99PL6-1 Q9CQ…	93 58 sysname: A2AQ19 A2AQP0 A2ATR7 A7MCT6 B2RUN6 O08692 O35623 O55229 P15092-1 P26350 P35292 P35550 P35821 P39749 P56873 P57784 P58802 P83877 Q00915 Q3TL33 Q3TZ11 Q3URD3-1 Q58EV3 Q5KU39 Q61029-1 Q61334 Q61464-1 Q61584-1 Q61646 Q63810-1 Q6A028 Q6KCD5-1 Q6PER3 Q80TV8-1 Q80U78-1 Q8BGV0 Q8BIK4-2 Q8BLD7 Q8C167-1 Q8CAK3-1 Q8CI04 Q8K0E8 Q8K3G9 Q8R307 Q91VW5 Q91ZR1 Q920B9 Q99K30-1 Q99MR6-1 Q99PL6-1 Q9CQ…	93 58 sysname: A2AQ19 A2AQP0 A2ATR7 A7MCT6 B2RUN6 O08692 O35623 O55229 P15092-1 P26350 P35292 P35550 P35821 P39749 P56873 P57784 P58802 P83877 Q00915 Q3TL33 Q3TZ11 Q3URD3-1 Q58EV3 Q5KU39 Q61029-1 Q61334 Q61464-1 Q61584-1 Q61646 Q63810-1 Q6A028 Q6KCD5-1 Q6PER3 Q80TV8-1 Q80U78-1 Q8BGV0 Q8BIK4-2 Q8BLD7 Q8C167-1 Q8CAK3-1 Q8CI04 Q8K0E8 Q8K3G9 Q8R307 Q91VW5 Q91ZR1 Q920B9 Q99K30-1 Q99MR6-1 Q99PL6-1 Q9CQ…	93 58 sysname: A2AQ19 A2AQP0 A2ATR7 A7MCT6 B2RUN6 O08692 O35623 O55229 P15092-1 P26350 P35292 P35550 P35821 P39749 P56873 P57784 P58802 P83877 Q00915 Q3TL33 Q3TZ11 Q3URD3-1 Q58EV3 Q5KU39 Q61029-1 Q61334 Q61464-1 Q61584-1 Q61646 Q63810-1 Q6A028 Q6KCD5-1 Q6PER3 Q80TV8-1 Q80U78-1 Q8BGV0 Q8BIK4-2 Q8BLD7 Q8C167-1 Q8CAK3-1 Q8CI04 Q8K0E8 Q8K3G9 Q8R307 Q91VW5 Q91ZR1 Q920B9 Q99K30-1 Q99MR6-1 Q99PL6-1 Q9CQ…	93 58 sysname: A2AQ19 A2AQP0 A2ATR7 A7MCT6 B2RUN6 O08692 O35623 O55229 P15092-1 P26350 P35292 P35550 P35821 P39749 P56873 P57784 P58802 P83877 Q00915 Q3TL33 Q3TZ11 Q3URD3-1 Q58EV3 Q5KU39 Q61029-1 Q61334 Q61464-1 Q61584-1 Q61646 Q63810-1 Q6A028 Q6KCD5-1 Q6PER3 Q80TV8-1 Q80U78-1 Q8BGV0 Q8BIK4-2 Q8BLD7 Q8C167-1 Q8CAK3-1 Q8CI04 Q8K0E8 Q8K3G9 Q8R307 Q91VW5 Q91ZR1 Q920B9 Q99K30-1 Q99MR6-1 Q99PL6-1 Q9CQ…
95 64 sysname: O08583-1 O08601 O08997 O35343 O35901 O54962 O55142 O70252 O89110 P15532 P26369 P27661 P35762 P45376 P46460 P49312-2 P58771-2 P62075 P62331 P62889 P62984 P83882 Q3TG27 Q3TX84 Q3UK02 Q3UM52 Q58A65-1 Q5M9L1 Q60710 Q60749 Q62418-1 Q64674 Q6IRU2 Q6NVE8-1 Q6PA06-1 Q6PDM2-1 Q8BH59 Q8BJU0-1 Q8BM55-1 Q8C1B7-1 Q8CEI1 Q8CHW4 Q8R2E9 Q91VM5 Q91WU5 Q91ZX7 Q99LF8 Q99M87-1 Q99PL5-1 Q9CWE0-1 Q9CZ83…	95 52 index: 206 208 220 244 269 286 299 311 362 464 543 606 642 688 773 836 858 866 930 1102 1167 1253 1364 1394 1396 1525 1557 1586 1768 1790 1807 1888 1941 1964 2088 2204 2233 2281 2391 2405 2423 2630 2691 2699 2716 2746 2756 2800 2876 2911 3050 3065	93 58 clusters: 111 111 111 111 111 111 111 111 111 111 111 111 111 111 111 111 111 111 111 111 111	93 58 clusters: 111 111	93 58 clusters:	93 58 clusters:	93 58 clusters:	93 58 clusters:	93 58 clusters:
95 64 clusters: 65 65 65 65;73 65;75 84;110 65 65 65 65 73 65 65 65;110 62;65 65 65 65;73 65 65 65;92;109 65 65 65 65 65 92;109 65 65 65 92;109;110 65 65;92;109;110 65;75 65 92;109 65 65 65 65 65 65 65 65 65 65 65 65 65 63;65;75 92;109 65;73 62;65 65 65 65 65 65 65 65 65 65;97 65 65	95 52 sysname: O08583-1 O08601 O08997 O35343 O35901 O54962 O55142 O70252 O89110 P15532 P27661 P35762 P45376 P49312-2 P58771-2 P62331 P62889 P62984 P83882 Q3TG27 Q3TX84 Q3UK02 Q5M9L1 Q60710 Q60749 Q64674 Q6IRU2 Q6PA06-1 Q8BH59 Q8BJU0-1 Q8BM55-1 Q8C1B7-1 Q8CEI1 Q8CHW4 Q8R2E9 Q91VM5 Q91WU5 Q91ZX7 Q99LF8 Q99M87-1 Q99PL5-1 Q9D1R9 Q9D8N0 Q9D8W7 Q9DB15 Q9DBN5-1 Q9DC16 Q9EPE9 Q9JJU8 Q9JM96 Q9Z130 Q9Z1X4-3
	95 52 clusters: 65 65 65 65;73 65 65 65 65 65 65 65 65 65 65 65 109 65 65 65 65 65 65 65 65 65 65 65 65 65 65 65 65 65 65 65 65 65 65 65 65 65 65 65 65	94 28 index: 109 301 325 368 443 488 524 628 774 1314 1380 1410 1661 1715 1881 1953 1961 2012 2075 2091 2287 2568 2763 2828 2870 2984 2997 3043	94 28 index: 109 301 325 368 443 488 524 628 774 1314 1380 1410 1661 1715 1881 1953 1961 2012 2075 2091 2287 2568 2763 2828 2870 2984 2997 3043	94 28 index: 109 301 325 368 443 488 524 628 774 1314 1380 1410 1661 1715 1881 1953 1961 2012 2075 2091 2287 2568 2763 2828 2870 2984 2997 3043	94 28 index: 109 301 325 368 443 488 524 628 774 1314 1380 1410 1661 1715 1881 1953 1961 2012 2075 2091 2287 2568 2763 2828 2870 2984 2997 3043	94 28 index: 109 301 325 368 443 488 524 628 774 1314 1380 1410 1661 1715 1881 1953 1961 2012 2075 2091 2287 2568 2763 2828 2870 2984 2997 3043	94 28 index: 109 301 325 368 443 488 524 628 774 1314 1380 1410 1661 1715 1881 1953 1961 2012 2075 2091 2287 2568 2763 2828 2870 2984 2997 3043	94 28 index: 109 301 325 368 443 488 524 628 774 1314 1380 1410 1661 1715 1881 1953 1961 2012 2075 2091 2287 2568 2763 2828 2870 2984 2997 3043
96 55 index: 20 80 87 136 197 201 210 346 352 470 525 691 695 789 835 943 1120 1124 1131 1220 1298 1316 1399 1544 1560 1598 1614 1625 1663 1689 1724 1838 1848 1902 2140 2195 2210 2339 2376 2472 2492 2519 2535 2633 2656 2663 2670 2729 2732 2745 2831 2858 2899 3000 3013		94 28 sysname: A6H630-1 O55201-1 O70591 P00920 P13541 P18826-2 P24668 P42225 P58774-2 Q3V384 Q5U5Q9-1 Q60953-1 Q7TNC4-1 Q80X50-5 Q8C152 Q8CGT9 Q8CHP8 Q8K2I3 Q8R134 Q8R2Q4-1 Q920R0-1 Q9CY66-1 Q9DC71 Q9ERG2 Q9JJA4 Q9R0Q6 Q9R1S7 Q9WVQ5	94 28 sysname: A6H630-1 O55201-1 O70591 P00920 P13541 P18826-2 P24668 P42225 P58774-2 Q3V384 Q5U5Q9-1 Q60953-1 Q7TNC4-1 Q80X50-5 Q8C152 Q8CGT9 Q8CHP8 Q8K2I3 Q8R134 Q8R2Q4-1 Q920R0-1 Q9CY66-1 Q9DC71 Q9ERG2 Q9JJA4 Q9R0Q6 Q9R1S7 Q9WVQ5	94 28 sysname: A6H630-1 O55201-1 O70591 P00920 P13541 P18826-2 P24668 P42225 P58774-2 Q3V384 Q5U5Q9-1 Q60953-1 Q7TNC4-1 Q80X50-5 Q8C152 Q8CGT9 Q8CHP8 Q8K2I3 Q8R134 Q8R2Q4-1 Q920R0-1 Q9CY66-1 Q9DC71 Q9ERG2 Q9JJA4 Q9R0Q6 Q9R1S7 Q9WVQ5	94 28 sysname: A6H630-1 O55201-1 O70591 P00920 P13541 P18826-2 P24668 P42225 P58774-2 Q3V384 Q5U5Q9-1 Q60953-1 Q7TNC4-1 Q80X50-5 Q8C152 Q8CGT9 Q8CHP8 Q8K2I3 Q8R134 Q8R2Q4-1 Q920R0-1 Q9CY66-1 Q9DC71 Q9ERG2 Q9JJA4 Q9R0Q6 Q9R1S7 Q9WVQ5	94 28 sysname: A6H630-1 O55201-1 O70591 P00920 P13541 P18826-2 P24668 P42225 P58774-2 Q3V384 Q5U5Q9-1 Q60953-1 Q7TNC4-1 Q80X50-5 Q8C152 Q8CGT9 Q8CHP8 Q8K2I3 Q8R134 Q8R2Q4-1 Q920R0-1 Q9CY66-1 Q9DC71 Q9ERG2 Q9JJA4 Q9R0Q6 Q9R1S7 Q9WVQ5	94 28 sysname: A6H630-1 O55201-1 O70591 P00920 P13541 P18826-2 P24668 P42225 P58774-2 Q3V384 Q5U5Q9-1 Q60953-1 Q7TNC4-1 Q80X50-5 Q8C152 Q8CGT9 Q8CHP8 Q8K2I3 Q8R134 Q8R2Q4-1 Q920R0-1 Q9CY66-1 Q9DC71 Q9ERG2 Q9JJA4 Q9R0Q6 Q9R1S7 Q9WVQ5	94 28 sysname: A6H630-1 O55201-1 O70591 P00920 P13541 P18826-2 P24668 P42225 P58774-2 Q3V384 Q5U5Q9-1 Q60953-1 Q7TNC4-1 Q80X50-5 Q8C152 Q8CGT9 Q8CHP8 Q8K2I3 Q8R134 Q8R2Q4-1 Q920R0-1 Q9CY66-1 Q9DC71 Q9ERG2 Q9JJA4 Q9R0Q6 Q9R1S7 Q9WVQ5
96 55 sysname: A2A5R3 A2ATU0 A2AWN8 B1ATI0 B9EKI3 O08529 O08663 O88738 O88958 P16125 P24721 P49443 P50136 P60762-2 P62322 P97300-4 Q3TIV0 Q3TJ22 Q3TLE4 Q3UEG9 Q3UVT5 Q3V461 Q60823 Q6A0B1 Q6KAN1 Q6PDN3-1 Q6TEK5 Q6ZQA0-1 Q7TNG5-2 Q80TN4 Q80XU3 Q8BUK6 Q8BWJ3 Q8C5W3-2 Q8VCH8 Q91V77 Q91VU6-1 Q99JW2 Q99L13 Q9CQF4 Q9CQR6 Q9CRA5-1 Q9CWD8 Q9D2C7 Q9D6K8 Q9D6Y9 Q9D7J9 Q9DBB4 Q9DBC3 Q9DBM2 Q9ERL9 Q9JI78 Q9JL…	96 29 index: 20 80 136 346 352 691 1124 1220 1316 1399 1544 1614 1625 1689 1838 1902 2195 2210 2339 2376 2472 2492 2663 2670 2729 2745 2831 2858 3000	94 28 clusters: 82	94 28 clusters:	94 28 clusters:	94 28 clusters:	94 28 clusters:	94 28 clusters:	94 28 clusters:
96 55 clusters: 84 84;110 84 84 84 84 84 84;92;109;110 84 84 84 84 84;110 84 84 84 84 84 84 84;97 84 84 84 84;110 84 84 84 84 84 84 84 84 84;110 84;92;110 84 39 84;110 84 84 84	96 29 sysname: A2A5R3 A2ATU0 B1ATI0 O88738 O88958 P49443 Q3TJ22 Q3UEG9 Q3V461 Q60823 Q6A0B1 Q6TEK5 Q6ZQA0-1 Q80TN4 Q8BUK6 Q8C5W3-2 Q91V77 Q91VU6-1 Q99JW2 Q99L13 Q9CQF4 Q9CQR6 Q9D6Y9 Q9D7J9 Q9DBB4 Q9DBM2 Q9ERL9 Q9JI78 Q9R1Z7
[truncated: 90 more rows]

## Sheet: merge-0.2
Extension=0.1	Extension=0.2	Extension=0.3	Extension=0.4	Extension=0.5	Extension=0.6	Extension=0.7	Extension=0.8	Extension=0.9
[truncated: 659 more rows]

## Sheet: merge-0.3
Extension=0.1	Extension=0.2	Extension=0.3	Extension=0.4	Extension=0.5	Extension=0.6	Extension=0.7	Extension=0.8	Extension=0.9
[truncated: 1,047 more rows]

## Sheet: merge-0.4
Extension=0.1	Extension=0.2	Extension=0.3	Extension=0.4	Extension=0.5	Extension=0.6	Extension=0.7	Extension=0.8	Extension=0.9
[truncated: 1,605 more rows]

## Sheet: merge-0.5
Extension=0.1	Extension=0.2	Extension=0.3	Extension=0.4	Extension=0.5	Extension=0.6	Extension=0.7	Extension=0.8	Extension=0.9
[truncated: 2,489 more rows]

[truncated: 4 more sheets: merge-0.6, merge-0.7, merge-0.8, merge-0.9]
