# Supplementary material for: CLUSTERnGO: a user-defined modelling platform for two-stage clustering of time-series data
Source: Bioinformatics. 2015 Sep 26;32(3):388–97. doi: 10.1093/bioinformatics/btv532 (PMC4734040; doi:10.1093/bioinformatics/btv532)
Supplement: Supplementary Data [file supp_btv532_suppl_data.zip › File S5.xlsx]

## Sheet: GLU-dataset
	Bonferroni Correction										Benjamini-Hochberg Correction
	number of unique clusters		number of GO terms			number of unique clusters enriched with					number of unique clusters		number of GO terms			number of unique clusters enriched with
merge (m) - extension (e) threshold pairs	with 2 or more members	enriched with 1 or more GO terms	component	function	process	component GO terms	function GO terms	process GO terms	number of clusters not enriched with any GO term	number of single-member clusters	with 2 or more members	enriched with 1 or more GO terms	component	function	process	component GO terms	function GO terms	process GO terms	number of clusters not enriched with any GO term	number of single-member clusters
m0.1-e0.1	28	13	36	22	81	8	7	13	15	2	28	13	57	46	147	9	9	13	15	2
m0.1-e0.2	28	12	36	22	87	7	7	10	16	2	28	12	56	50	148	8	8	12	16	2
m0.1-e0.3	28	11	36	22	87	5	7	11	17	2	28	11	54	50	153	7	8	11	17	2
m0.1-e0.4	28	10	36	22	87	5	7	10	18	2	28	10	54	50	152	6	8	10	18	2
m0.1-e0.5	28	10	36	22	87	5	7	10	18	2	28	10	54	50	152	6	8	10	18	2
m0.1-e0.6	28	10	36	22	87	5	7	10	18	2	28	10	54	49	151	6	8	10	18	2
m0.1-e0.7	28	10	36	22	87	5	7	10	18	2	28	10	54	49	151	6	8	10	18	2
m0.1-e0.8	28	10	36	22	87	5	7	10	18	2	28	10	54	49	151	6	8	10	18	2
m0.1-e0.9	28	10	36	22	87	5	7	10	18	2	28	10	54	49	151	6	8	10	18	2
m0.2-e0.1	29	13	36	22	81	8	7	13	16	2	29	13	57	46	147	9	9	13	16	2
m0.2-e0.2	29	12	36	22	87	7	7	10	17	2	29	12	56	50	148	8	8	12	17	2
m0.2-e0.3	29	11	36	22	87	5	7	11	18	2	29	11	54	50	153	7	8	11	18	2
m0.2-e0.4	29	10	36	22	87	5	7	10	19	2	29	10	54	50	152	6	8	10	19	2
m0.2-e0.5	29	10	36	22	87	5	7	10	19	2	29	10	54	50	152	6	8	10	19	2
m0.2-e0.6	29	10	36	22	87	5	7	10	19	2	29	10	54	49	151	6	8	10	19	2
m0.2-e0.7	29	10	36	22	87	5	7	10	19	2	29	10	54	49	151	6	8	10	19	2
m0.2-e0.8	29	10	36	22	87	5	7	10	19	2	29	10	54	49	151	6	8	10	19	2
m0.2-e0.9	29	10	36	22	87	5	7	10	19	2	29	10	54	49	151	6	8	10	19	2
m0.3-e0.1	30	15	36	22	84	9	7	15	15	2	30	15	57	46	156	10	10	15	15	2
m0.3-e0.2	30	14	36	22	91	8	7	11	16	2	30	14	56	50	157	9	8	14	16	2
m0.3-e0.3	33	13	36	22	91	6	8	13	20	2	33	13	54	50	162	8	9	13	20	2
m0.3-e0.4	33	11	36	21	86	6	8	11	22	2	33	11	54	50	152	7	9	11	22	2
m0.3-e0.5	33	11	36	21	85	6	7	11	22	2	33	11	54	50	152	7	9	11	22	2
m0.3-e0.6	33	11	36	21	83	5	7	11	22	2	33	11	53	49	147	7	9	11	22	2
m0.3-e0.7	33	11	36	21	83	5	7	11	22	2	33	11	53	49	147	7	9	11	22	2
m0.3-e0.8	33	11	36	21	83	5	7	11	22	2	33	11	53	49	147	7	9	11	22	2
m0.3-e0.9	33	11	36	21	83	5	7	11	22	2	33	11	53	49	147	7	9	11	22	2
m0.4-e0.1	31	15	36	22	84	9	7	15	16	2	31	15	57	46	156	10	10	15	16	2
m0.4-e0.2	32	14	36	22	91	8	7	11	18	2	32	14	56	50	157	9	8	14	18	2
m0.4-e0.3	35	14	36	22	93	6	8	14	21	2	35	14	54	50	162	8	9	14	21	2
m0.4-e0.4	38	11	36	21	86	6	8	11	27	2	38	11	54	50	152	7	9	11	27	2
m0.4-e0.5	38	11	36	21	85	6	7	11	27	2	38	11	54	50	152	7	9	11	27	2
m0.4-e0.6	38	11	36	21	83	5	7	11	27	2	38	11	53	49	147	7	9	11	27	2
m0.4-e0.7	37	11	36	21	83	5	7	11	26	3	37	11	53	49	147	7	9	11	26	3
m0.4-e0.8	37	11	36	21	83	5	7	11	26	3	37	11	53	49	147	7	9	11	26	3
m0.4-e0.9	37	11	36	21	83	5	7	11	26	3	37	11	53	49	147	7	9	11	26	3
m0.5-e0.1	29	15	36	22	84	9	7	15	14	2	29	15	57	46	156	10	10	15	14	2
m0.5-e0.2	32	15	36	22	91	9	7	12	17	2	32	15	57	50	158	10	8	15	17	2
m0.5-e0.3	36	15	36	22	93	7	8	15	21	2	36	15	57	50	162	9	9	15	21	2
m0.5-e0.4	41	15	36	21	88	8	10	14	26	2	41	15	54	50	154	9	11	15	26	2
m0.5-e0.5	42	11	36	21	85	6	7	11	31	3	42	11	54	50	152	7	9	11	31	3
m0.5-e0.6	41	11	36	21	83	5	7	11	30	4	41	11	53	49	147	7	9	11	30	4
m0.5-e0.7	39	12	36	21	83	5	7	12	27	6	39	12	53	49	148	8	9	12	27	6
m0.5-e0.8	39	11	36	21	83	5	7	11	28	6	39	11	53	49	147	7	9	11	28	6
m0.5-e0.9	39	11	36	21	83	5	7	11	28	6	39	11	53	49	147	7	9	11	28	6
m0.6-e0.1	30	15	36	22	84	9	7	15	15	2	30	15	57	46	156	10	10	15	15	2
m0.6-e0.2	33	15	36	22	91	9	7	12	18	2	33	15	57	50	158	10	8	15	18	2
m0.6-e0.3	36	15	36	22	93	7	8	15	21	2	36	15	57	50	162	9	9	15	21	2
m0.6-e0.4	41	15	36	21	88	8	10	14	26	2	41	15	54	50	154	9	11	15	26	2
m0.6-e0.5	46	11	36	21	85	6	7	11	35	3	46	11	54	50	152	7	9	11	35	3
m0.6-e0.6	48	13	36	20	84	5	8	13	35	5	48	13	52	49	146	6	10	13	35	5
m0.6-e0.7	43	12	36	19	84	5	7	12	31	10	43	12	52	49	146	6	10	12	31	10
m0.6-e0.8	41	11	36	19	84	5	6	11	30	12	41	11	52	48	146	6	9	11	30	12
m0.6-e0.9	40	11	36	19	84	5	6	11	29	13	40	11	52	48	146	6	9	11	29	13
m0.7-e0.1	31	16	36	22	84	10	8	16	15	2	31	16	57	46	159	11	11	16	15	2
m0.7-e0.2	33	15	36	22	91	9	8	13	18	2	33	15	57	50	161	10	9	15	18	2
m0.7-e0.3	37	16	36	22	93	8	9	16	21	2	37	16	57	50	165	10	10	16	21	2
m0.7-e0.4	42	16	36	22	89	9	11	15	26	2	42	16	54	50	155	10	12	16	26	2
m0.7-e0.5	48	13	36	21	87	8	9	13	35	3	48	13	54	50	152	9	11	13	35	3
m0.7-e0.6	51	14	36	20	88	6	9	14	37	5	51	14	53	49	150	7	11	14	37	5
m0.7-e0.7	51	13	34	19	88	7	9	13	38	12	51	13	54	49	151	7	11	13	38	12
m0.7-e0.8	44	10	34	18	86	5	6	10	34	19	44	10	51	47	143	5	8	10	34	19
m0.7-e0.9	43	10	34	18	86	5	6	10	33	20	43	10	51	47	143	5	8	10	33	20
m0.8-e0.1	31	14	36	22	81	9	7	14	17	2	31	14	57	46	153	10	10	14	17	2
m0.8-e0.2	35	16	36	22	91	10	8	13	19	2	35	16	57	50	161	11	9	16	19	2
m0.8-e0.3	39	16	36	22	93	8	9	16	23	2	39	16	57	50	165	10	10	16	23	2
m0.8-e0.4	44	16	36	22	89	9	11	15	28	2	44	16	54	50	155	10	12	16	28	2
m0.8-e0.5	50	13	36	21	87	8	9	13	37	3	50	13	54	50	152	9	11	13	37	3
m0.8-e0.6	54	14	36	20	88	6	9	14	40	5	54	14	53	49	150	7	11	14	40	5
m0.8-e0.7	59	14	34	20	88	7	10	14	45	12	59	14	54	49	151	7	12	14	45	12
m0.8-e0.8	56	9	34	19	83	5	7	9	47	32	56	9	51	47	140	5	8	9	47	32
m0.8-e0.9	47	9	34	19	83	5	7	9	38	41	47	9	51	47	140	5	8	9	38	41
m0.9-e0.1	32	18	36	24	86	9	10	18	14	2	32	18	57	48	158	10	13	18	14	2
m0.9-e0.2	37	19	36	24	93	11	11	16	18	2	37	19	57	52	163	12	12	19	18	2
m0.9-e0.3	41	18	36	22	93	9	11	18	23	2	41	18	57	50	165	11	12	18	23	2
m0.9-e0.4	45	18	36	22	89	10	13	17	27	2	45	18	54	50	155	11	14	18	27	2
m0.9-e0.5	52	15	36	21	87	8	10	15	37	3	52	15	54	50	152	10	13	15	37	3
m0.9-e0.6	55	16	36	20	88	6	10	16	39	5	55	16	53	49	150	8	13	16	39	5
m0.9-e0.7	59	15	34	20	88	7	11	15	44	12	59	15	54	49	151	7	13	15	44	12
m0.9-e0.8	63	10	34	19	83	5	8	10	53	32	63	10	51	47	140	5	9	10	53	32
m0.9-e0.9	56	14	34	19	72	9	10	12	42	70	56	14	51	47	138	9	12	13	42	70

## Sheet: SPO-dataset
	Bonferroni Correction										Benjamini-Hochberg Correction
	number of unique clusters		number of GO terms			number of unique clusters enriched with					number of unique clusters		number of GO terms			number of unique clusters enriched with
merge (m) - extension (e) threshold pairs	with 2 or more members	enriched with 1 or more GO terms	component	function	process	component GO terms	function GO terms	process GO terms	number of clusters not enriched with any GO term	number of single-member clusters	with 2 or more members	enriched with 1 or more GO terms	component	function	process	component GO terms	function GO terms	process GO terms	number of clusters not enriched with any GO term	number of single-member clusters
m0.1-e0.1	39	15	33	28	128	9	8	14	24	0	39	15	47	47	220	12	11	14	24	0
m0.1-e0.2	39	14	34	28	117	9	7	12	25	0	39	14	51	49	224	11	11	13	25	0
m0.1-e0.3	39	12	32	29	117	7	8	11	27	0	39	12	48	45	201	9	9	11	27	0
m0.1-e0.4	39	11	30	29	112	6	8	10	28	0	39	11	45	45	189	8	9	10	28	0
m0.1-e0.5	39	11	30	29	112	6	8	10	28	0	39	11	45	45	189	8	9	10	28	0
m0.1-e0.6	39	11	30	29	115	6	8	10	28	0	39	11	45	45	190	8	9	10	28	0
m0.1-e0.7	39	11	30	29	115	6	8	10	28	0	39	11	45	45	190	8	9	10	28	0
m0.1-e0.8	39	11	30	29	115	6	8	10	28	0	39	11	45	45	190	8	9	10	28	0
m0.1-e0.9	39	11	30	29	115	6	8	10	28	0	39	11	45	45	190	8	9	10	28	0
m0.2-e0.1	44	15	31	28	128	9	9	15	29	0	44	15	45	47	220	12	12	15	29	0
m0.2-e0.2	50	18	33	29	123	12	9	16	32	0	50	18	50	49	229	14	14	17	32	0
m0.2-e0.3	50	16	31	32	123	11	10	14	34	0	50	16	50	46	209	13	12	14	34	0
m0.2-e0.4	50	15	28	32	119	8	9	13	35	0	50	15	46	44	194	10	9	13	35	0
m0.2-e0.5	50	14	28	32	127	7	9	11	36	0	50	14	46	44	200	9	9	11	36	0
m0.2-e0.6	50	14	28	32	124	7	9	11	36	0	50	14	46	44	197	10	9	11	36	0
m0.2-e0.7	50	14	28	32	124	7	9	11	36	0	50	14	46	44	197	10	9	11	36	0
m0.2-e0.8	50	14	28	32	124	7	9	11	36	0	50	14	46	44	197	10	9	11	36	0
m0.2-e0.9	50	14	28	32	124	7	9	11	36	0	50	14	46	44	197	10	9	11	36	0
m0.3-e0.1	48	18	33	28	130	12	9	17	30	0	48	18	47	46	218	15	13	17	30	0
m0.3-e0.2	57	22	36	29	123	16	9	19	35	0	57	22	55	48	229	18	15	20	35	0
m0.3-e0.3	63	19	31	32	126	12	10	17	44	0	63	19	52	49	221	15	13	17	44	0
m0.3-e0.4	63	17	28	31	126	9	8	15	46	0	63	17	49	46	212	11	9	15	46	0
m0.3-e0.5	63	15	28	31	129	7	8	12	48	0	63	15	49	43	205	10	9	12	48	0
m0.3-e0.6	62	15	28	31	126	7	8	12	47	1	62	15	49	43	202	11	9	12	47	1
m0.3-e0.7	62	15	28	31	126	7	8	12	47	1	62	15	49	43	202	11	9	12	47	1
m0.3-e0.8	62	15	28	31	126	7	8	12	47	1	62	15	49	43	202	11	9	12	47	1
m0.3-e0.9	62	15	28	31	128	7	8	12	47	1	62	15	49	43	202	11	9	12	47	1
m0.4-e0.1	48	18	33	28	133	12	9	17	30	0	48	18	47	47	229	15	13	17	30	0
m0.4-e0.2	63	24	37	29	124	18	10	21	39	0	63	24	55	50	234	20	17	22	39	0
m0.4-e0.3	76	25	32	32	130	17	12	23	51	0	76	25	56	49	235	20	17	23	51	0
m0.4-e0.4	88	24	30	31	132	17	12	23	64	0	88	24	53	49	231	19	16	23	64	0
m0.4-e0.5	85	19	32	33	141	12	13	16	66	3	85	19	56	47	211	15	14	17	66	3
m0.4-e0.6	81	14	28	31	131	7	9	11	67	7	81	14	52	45	203	11	10	11	67	7
m0.4-e0.7	80	14	28	31	131	7	9	11	66	8	80	14	52	45	203	11	10	11	66	8
m0.4-e0.8	80	14	28	31	131	7	9	11	66	8	80	14	52	45	203	11	10	11	66	8
m0.4-e0.9	80	14	28	31	131	7	9	11	66	8	80	14	52	45	203	11	10	11	66	8
m0.5-e0.1	51	19	33	28	132	12	10	18	32	0	51	19	47	47	232	15	14	18	32	0
m0.5-e0.2	67	24	36	29	125	17	11	22	43	0	67	24	55	50	235	19	18	23	43	0
m0.5-e0.3	84	28	33	32	131	18	13	26	56	0	84	28	57	49	236	21	18	26	56	0
m0.5-e0.4	112	32	32	31	139	24	15	31	80	0	112	32	53	49	243	27	22	31	80	0
m0.5-e0.5	129	30	34	35	135	20	16	26	99	12	129	30	59	50	209	25	22	27	99	12
m0.5-e0.6	107	20	34	30	123	11	11	14	87	34	107	20	57	47	201	14	15	15	87	34
m0.5-e0.7	102	16	30	34	139	7	11	11	86	39	102	16	55	52	223	10	13	12	86	39
m0.5-e0.8	101	16	30	34	139	7	11	11	85	40	101	16	55	52	223	10	13	12	85	40
m0.5-e0.9	101	16	30	34	141	7	11	11	85	40	101	16	55	52	223	10	13	12	85	40
m0.6-e0.1	50	18	33	28	131	12	9	16	32	0	50	18	47	47	229	15	13	17	32	0
m0.6-e0.2	66	24	36	29	124	17	11	21	42	0	66	24	55	50	234	19	18	22	42	0
m0.6-e0.3	85	28	32	32	130	19	13	27	57	0	85	28	56	49	235	22	19	27	57	0
m0.6-e0.4	127	34	34	31	138	26	15	32	93	0	127	34	54	50	243	29	23	32	93	0
m0.6-e0.5	178	39	35	35	137	26	18	34	139	12	178	39	59	53	227	34	27	35	139	12
m0.6-e0.6	175	36	34	30	133	22	13	31	139	70	175	36	56	51	226	29	22	33	139	70
m0.6-e0.7	102	21	32	29	132	11	10	18	81	143	102	21	50	47	211	14	14	20	81	143
m0.6-e0.8	90	17	29	34	147	8	10	13	73	155	90	17	48	52	231	10	12	16	73	155
m0.6-e0.9	90	16	29	34	147	7	9	13	74	155	90	16	48	52	231	9	11	15	74	155
m0.7-e0.1	50	18	35	28	131	12	8	17	32	0	50	18	47	47	229	15	13	17	32	0
m0.7-e0.2	65	23	36	29	124	17	10	21	42	0	65	23	55	50	234	19	17	22	42	0
m0.7-e0.3	87	29	32	32	130	20	13	28	58	0	87	29	56	49	235	23	19	28	58	0
m0.7-e0.4	130	36	34	31	138	28	16	34	94	0	130	36	54	50	243	31	24	34	94	0
m0.7-e0.5	186	41	35	35	137	27	19	35	145	12	186	41	59	53	227	36	28	36	145	12
m0.7-e0.6	214	40	34	30	133	25	15	34	174	70	214	40	56	51	226	32	24	37	174	70
m0.7-e0.7	153	35	31	29	135	22	16	33	118	226	153	35	61	51	221	29	23	34	118	226
m0.7-e0.8	76	15	29	29	130	8	9	13	61	303	76	15	56	46	208	11	11	14	61	303
m0.7-e0.9	67	12	27	28	121	5	7	11	55	312	67	12	48	43	203	8	9	11	55	312
m0.8-e0.1	51	19	33	28	126	13	9	18	32	0	51	19	52	47	222	16	14	18	32	0
m0.8-e0.2	67	25	36	29	124	19	11	23	42	0	67	25	57	50	234	21	19	24	42	0
m0.8-e0.3	88	30	32	32	130	21	13	29	58	0	88	30	57	49	236	24	20	29	58	0
m0.8-e0.4	130	37	34	31	138	29	16	35	93	0	130	37	54	50	244	32	25	35	93	0
m0.8-e0.5	186	41	35	35	137	27	19	35	145	12	186	41	59	53	228	36	28	36	145	12
m0.8-e0.6	217	42	34	30	133	27	16	35	175	70	217	42	56	51	226	34	25	39	175	70
m0.8-e0.7	172	42	31	29	135	28	20	39	130	226	172	42	61	51	222	36	29	40	130	226
m0.8-e0.8	155	37	30	30	133	24	19	36	118	346	155	37	63	54	219	30	30	36	118	346
m0.8-e0.9	62	11	21	21	107	5	7	9	51	439	62	11	44	39	203	8	9	9	51	439
m0.9-e0.1	52	17	33	28	131	11	8	16	35	0	52	17	47	47	229	14	12	16	35	0
m0.9-e0.2	67	23	36	29	124	17	10	21	44	0	67	23	55	50	234	19	17	22	44	0
m0.9-e0.3	89	29	32	32	130	20	13	28	60	0	89	29	56	49	235	23	19	28	60	0
m0.9-e0.4	132	36	34	31	138	28	16	34	96	0	132	36	54	50	243	31	24	34	96	0
m0.9-e0.5	189	41	35	35	137	27	19	35	148	12	189	41	59	53	227	36	28	36	148	12
m0.9-e0.6	218	42	34	30	133	27	16	35	176	70	218	42	56	51	226	34	25	39	176	70
m0.9-e0.7	173	42	31	29	135	28	20	39	131	225	173	42	61	51	222	36	29	40	131	225
m0.9-e0.8	169	41	30	30	133	28	22	38	128	345	169	41	63	54	219	34	33	39	128	345
m0.9-e0.9	149	37	25	22	129	22	13	33	112	545	149	37	55	47	233	26	23	33	112	545

## Sheet: MUS-dataset
	Bonferroni Correction										Benjamini-Hochberg Correction
	number of unique clusters		number of GO terms			number of unique clusters enriched with					number of unique clusters		number of GO terms			number of unique clusters enriched with
merge (m) - extension (e) threshold pairs	with 2 or more members	enriched with 1 or more GO terms	component	function	process	component GO terms	function GO terms	process GO terms	number of clusters not enriched with any GO term	number of single-member clusters	with 2 or more members	enriched with 1 or more GO terms	component	function	process	component GO terms	function GO terms	process GO terms	number of clusters not enriched with any GO term	number of single-member clusters
m0.1-e0.1	117	3	16	6	12	2	2	1	114	0	117	3	30	8	15	2	2	1	114	0
m0.1-e0.2	117	3	18	6	11	2	2	1	114	0	117	3	26	8	15	2	2	1	114	0
m0.1-e0.3	117	4	18	9	14	2	3	2	113	0	117	4	26	15	19	2	3	2	113	0
m0.1-e0.4	117	4	18	9	14	2	3	2	113	0	117	4	26	15	19	2	3	2	113	0
m0.1-e0.5	117	4	18	9	14	2	3	2	113	0	117	4	26	15	19	2	3	2	113	0
m0.1-e0.6	117	4	18	9	14	2	3	2	113	0	117	4	26	15	19	2	3	2	113	0
m0.1-e0.7	117	4	18	9	14	2	3	2	113	0	117	4	26	15	19	2	3	2	113	0
m0.1-e0.8	117	4	18	9	14	2	3	2	113	0	117	4	26	15	19	2	3	2	113	0
m0.1-e0.9	117	4	18	9	14	2	3	2	113	0	117	4	26	15	19	2	3	2	113	0
m0.2-e0.1	154	4	16	6	12	3	3	2	150	0	154	4	30	8	15	3	3	2	150	0
m0.2-e0.2	168	4	19	6	12	3	3	2	164	0	168	4	30	8	15	3	3	2	164	0
m0.2-e0.3	168	4	19	9	15	2	3	2	164	0	168	4	29	15	20	2	3	2	164	0
m0.2-e0.4	167	5	19	11	21	2	4	3	162	1	167	5	32	17	32	3	4	3	162	1
m0.2-e0.5	167	4	19	9	16	2	3	2	163	1	167	4	31	15	20	2	3	2	163	1
m0.2-e0.6	167	4	19	9	16	2	3	2	163	1	167	4	31	15	20	2	3	2	163	1
m0.2-e0.7	167	4	19	9	16	2	3	2	163	1	167	4	31	15	20	2	3	2	163	1
m0.2-e0.8	167	4	19	9	16	2	3	2	163	1	167	4	31	15	20	2	3	2	163	1
m0.2-e0.9	167	4	19	9	16	2	3	2	163	1	167	4	31	15	20	2	3	2	163	1
m0.3-e0.1	172	4	16	6	12	3	3	2	168	0	172	4	30	8	15	3	3	2	168	0
m0.3-e0.2	218	5	19	6	12	4	3	2	213	0	218	5	30	8	15	4	3	2	213	0
m0.3-e0.3	252	6	19	11	15	3	4	2	246	0	252	6	29	15	25	3	4	4	246	0
m0.3-e0.4	242	6	19	12	16	2	5	2	236	10	242	6	34	19	40	3	5	4	236	10
m0.3-e0.5	234	5	21	10	11	2	4	1	229	18	234	5	39	17	29	2	4	3	229	18
m0.3-e0.6	232	4	20	10	11	1	4	1	228	20	232	4	31	19	29	1	4	3	228	20
m0.3-e0.7	230	4	20	10	11	1	4	1	226	22	230	4	31	19	29	1	4	3	226	22
m0.3-e0.8	230	4	20	10	11	1	4	1	226	22	230	4	31	19	29	1	4	3	226	22
m0.3-e0.9	230	4	20	10	11	1	4	1	226	22	230	4	31	19	29	1	4	3	226	22
m0.4-e0.1	180	3	16	6	12	2	2	1	177	0	180	3	29	8	15	2	2	1	177	0
m0.4-e0.2	246	4	16	6	12	3	2	1	242	0	246	4	30	8	15	3	2	1	242	0
m0.4-e0.3	333	7	19	9	15	4	4	2	326	0	333	7	29	15	25	4	4	4	326	0
m0.4-e0.4	368	7	20	12	18	3	6	3	361	18	368	7	34	19	41	4	6	5	361	18
m0.4-e0.5	321	6	21	10	11	3	5	2	315	65	321	6	39	18	29	3	5	4	315	65
m0.4-e0.6	296	7	21	11	11	2	6	1	289	90	296	7	32	21	29	2	6	3	289	90
m0.4-e0.7	291	5	20	10	11	1	5	1	286	95	291	5	31	20	29	1	5	3	286	95
m0.4-e0.8	291	5	20	10	11	1	5	1	286	95	291	5	31	20	29	1	5	3	286	95
m0.4-e0.9	290	5	20	10	11	1	5	1	285	96	290	5	31	20	29	1	5	3	285	96
m0.5-e0.1	181	3	16	6	12	2	2	1	178	0	181	3	29	8	15	2	2	1	178	0
m0.5-e0.2	261	5	16	6	12	4	3	2	256	0	261	5	30	8	15	4	3	2	256	0
m0.5-e0.3	383	8	19	9	16	5	5	3	375	0	383	8	31	15	25	5	5	5	375	0
m0.5-e0.4	504	13	21	12	18	6	10	6	491	18	504	13	34	19	42	7	11	10	491	18
m0.5-e0.5	479	10	22	10	17	5	7	3	469	132	479	10	63	24	60	5	8	7	469	132
m0.5-e0.6	353	7	21	11	13	2	6	1	346	258	353	7	37	21	29	2	6	3	346	258
m0.5-e0.7	316	5	20	10	13	1	5	1	311	295	316	5	36	20	29	1	5	3	311	295
m0.5-e0.8	315	5	20	10	13	1	5	1	310	296	315	5	36	20	29	1	5	3	310	296
m0.5-e0.9	314	5	20	10	13	1	5	1	309	297	314	5	36	20	29	1	5	3	309	297
m0.6-e0.1	184	3	16	6	12	2	2	1	181	0	184	3	29	8	15	2	2	1	181	0
m0.6-e0.2	266	4	16	6	12	3	2	1	262	0	266	4	30	8	15	3	2	1	262	0
m0.6-e0.3	402	7	19	9	15	4	4	2	395	0	402	7	29	15	25	4	4	4	395	0
m0.6-e0.4	575	12	20	12	18	5	9	5	563	18	575	12	34	19	41	6	10	9	563	18
m0.6-e0.5	653	16	22	11	19	10	12	7	637	132	653	16	63	28	60	10	13	11	637	132
m0.6-e0.6	546	13	22	11	17	7	9	7	533	392	546	13	45	23	35	7	9	10	533	392
m0.6-e0.7	331	8	20	10	11	4	7	2	323	607	331	8	29	23	35	4	7	6	323	607
m0.6-e0.8	292	6	18	11	13	1	5	2	286	646	292	6	26	24	38	1	5	4	286	646
m0.6-e0.9	292	6	18	11	13	1	5	2	286	646	292	6	26	24	38	1	5	4	286	646
m0.7-e0.1	183	3	16	6	12	2	2	1	180	0	183	3	29	8	15	2	2	1	180	0
m0.7-e0.2	267	4	16	6	12	3	2	1	263	0	267	4	30	8	15	3	2	1	263	0
m0.7-e0.3	402	7	19	9	15	4	4	2	395	0	402	7	29	15	25	4	4	4	395	0
m0.7-e0.4	582	12	20	12	18	5	9	5	570	18	582	12	34	19	41	6	10	9	570	18
m0.7-e0.5	700	16	22	11	19	10	12	7	684	132	700	16	63	28	60	10	13	11	684	132
m0.7-e0.6	699	16	22	11	17	9	11	10	683	392	699	16	45	23	35	9	11	13	683	392
m0.7-e0.7	516	14	22	10	15	10	11	8	502	808	516	14	36	23	45	10	11	12	502	808
m0.7-e0.8	260	8	19	10	15	2	6	4	252	1064	260	8	27	23	35	2	6	5	252	1064
m0.7-e0.9	248	6	19	10	15	1	4	3	242	1076	248	6	27	23	35	1	4	4	242	1076
m0.8-e0.1	181	3	16	6	12	2	2	1	178	0	181	3	29	8	15	2	2	1	178	0
m0.8-e0.2	265	4	16	6	12	3	2	1	261	0	265	4	30	8	15	3	2	1	261	0
m0.8-e0.3	401	7	19	9	15	4	4	2	394	0	401	7	29	15	25	4	4	4	394	0
m0.8-e0.4	583	12	20	12	18	5	9	5	571	18	583	12	34	19	41	6	10	9	571	18
m0.8-e0.5	705	16	22	11	19	10	12	7	689	132	705	16	63	28	60	10	13	11	689	132
m0.8-e0.6	711	16	22	11	17	9	11	10	695	392	711	16	45	23	35	9	11	13	695	392
m0.8-e0.7	607	16	22	10	15	11	13	9	591	808	607	16	36	23	45	11	13	14	591	808
m0.8-e0.8	449	13	21	12	16	8	11	8	436	1278	449	13	35	24	37	9	12	10	436	1278
m0.8-e0.9	210	7	17	9	15	1	5	3	203	1517	210	7	38	25	77	2	6	4	203	1517
m0.9-e0.1	184	3	16	6	12	2	2	1	181	0	184	3	29	8	15	2	2	1	181	0
m0.9-e0.2	268	4	16	6	12	3	2	1	264	0	268	4	30	8	15	3	2	1	264	0
m0.9-e0.3	402	7	19	9	15	4	4	2	395	0	402	7	29	15	25	4	4	4	395	0
m0.9-e0.4	584	12	20	12	18	5	9	5	572	18	584	12	34	19	41	6	10	9	572	18
m0.9-e0.5	707	16	22	11	19	10	12	7	691	132	707	16	63	28	60	10	13	11	691	132
m0.9-e0.6	714	16	22	11	17	9	11	10	698	392	714	16	45	23	35	9	11	13	698	392
m0.9-e0.7	612	16	22	10	15	11	13	9	596	808	612	16	36	23	45	11	13	14	596	808
m0.9-e0.8	508	14	21	12	16	8	12	8	494	1278	508	14	35	24	37	9	13	10	494	1278
m0.9-e0.9	343	21	21	13	23	12	18	16	322	1906	343	21	40	22	39	12	18	17	322	1906
