# Supplementary material for: CLUSTERnGO: a user-defined modelling platform for two-stage clustering of time-series data
Source: Bioinformatics. 2015 Sep 26;32(3):388–97. doi: 10.1093/bioinformatics/btv532 (PMC4734040; doi:10.1093/bioinformatics/btv532)
Supplement: Supplementary Data [file supp_btv532_suppl_data.zip › File S6.xlsx]

## Sheet: GLU-dataset
	m-e threshold pairs									*Matrix indicates how clusters of each size are identified at each given threshold pair
cluster size	0.1-0.1	0.5-0.1	0.9-0.1	0.1-0.5	0.1-0.9	0.5-0.5	0.9-0.5	0.5-0.9	0.9-0.9		cluster size	0.4-0.4	0.5-0.4	0.6-0.4	0.4-0.5	0.4-0.6	0.5-0.5	0.6-0.5	0.5-0.6	0.6-0.6
1	2	2	2	2	2	3	3	6	70		1	2	2	2	2	2	3	3	4	5
2	2	2	2	2	2	5	6	7	12		2	2	2	2	3	7	5	6	8	9
3	0	0	0	0	0	2	2	1	6		3	0	0	0	2	0	2	2	1	2
4	0	0	0	1	1	3	3	3	6		4	2	2	2	2	2	3	3	3	4
5	1	1	1	3	3	5	5	5	2		5	2	2	2	6	4	5	5	3	2
6	4	3	4	2	2	2	3	3	7		6	4	3	3	3	4	2	2	3	4
7	1	2	1	0	0	1	2	0	3		7	0	0	0	1	1	1	2	2	2
8	0	0	0	1	1	3	3	1	3		8	4	4	4	1	1	3	3	1	2
9	1	1	1	1	2	2	2	2	3		9	2	2	2	2	2	2	2	2	1
10	1	1	1	3	2	3	4	3	4		10	4	5	5	3	3	3	3	3	3
11	2	2	2	2	2	2	3	2	0		11	3	2	3	3	2	2	3	2	3
12	3	3	3	1	1	1	0	0	2		12	1	2	1	0	0	1	0	1	1
13	0	0	1	0	0	0	1	2	0		14	0	0	0	0	0	2	2	1	3
14	0	1	1	0	0	2	2	1	0		15	1	1	1	1	3	0	1	2	2
15	1	0	1	2	3	0	1	1	1		16	2	2	2	1	1	1	1	1	2
16	0	0	0	1	1	1	2	1	1		17	3	4	4	3	2	3	3	2	0
17	1	1	1	2	1	3	3	2	1		18	1	1	1	1	1	0	0	0	0
18	0	0	0	0	0	0	0	0	1		19	0	0	0	0	0	0	0	0	2
19	1	2	2	0	0	0	0	0	0		20	2	2	2	1	1	3	3	3	3
20	0	0	1	1	2	3	3	2	0		21	1	2	2	1	1	0	0	0	0
21	1	0	0	2	1	0	0	0	4		22	0	0	0	0	1	0	0	1	1
22	1	2	2	0	0	0	0	2	0		23	0	0	0	0	1	0	0	1	1
24	3	3	3	1	1	1	1	1	0		24	1	1	1	1	1	1	1	1	1
25	1	1	1	0	0	1	2	0	0		25	0	0	0	1	0	1	1	0	0
26	0	0	0	0	0	0	1	0	0		26	1	2	2	0	0	0	1	0	0
27	0	0	0	1	1	1	1	0	0		27	0	0	0	1	0	1	1	0	0
28	0	0	0	0	0	1	1	0	0		28	0	0	0	1	0	1	1	0	0
29	1	1	1	0	0	0	1	0	0		29	1	1	1	0	0	0	0	0	0
30	0	0	0	1	1	0	0	0	0		30	1	1	1	0	0	0	0	0	0
31	1	1	1	0	0	0	0	0	0
32	1	1	1	1	1	0	0	0	0
34	1	1	1	0	0	0	0	0	0

## Sheet: SPO-dataset
	m-e threshold pairs									*Matrix indicates how clusters of each size are identified at each given threshold pair
cluster size	0.1-0.1	0.5-0.1	0.9-0.1	0.1-0.5	0.5-0.5	0.9-0.5	0.1-0.9	0.5-0.9	0.9-0.9		cluster size	0.4-0.4	0.5-0.4	0.6-0.4	0.4-0.5	0.4-0.6	0.5-0.5	0.6-0.5	0.5-0.6	0.6-0.6
1	0	0	0	0	12	12	0	120	545		1	0	0	0	3	7	12	12	34	70
2	0	0	0	0	3	4	0	58	5		2	1	0	0	5	6	3	3	12	17
3	2	2	6	6	8	8	2	75	11		3	2	2	2	6	8	8	8	12	11
4	1	1	3	6	7	6	2	27	5		4	3	4	3	5	6	7	4	9	5
5	1	1	9	0	3	2	0	19	8		5	3	2	3	6	8	3	3	5	5
6	0	0	0	46	3	5	1	58	5		6	2	2	2	3	5	3	5	5	5
7	1	1	43	0	5	6	0	37	7		7	3	1	1	3	4	5	6	3	2
8	0	0	0	57	7	7	3	39	5		8	5	5	5	6	5	7	7	6	7
9	3	2	22	3	3	3	1	0	3		9	1	1	1	2	1	3	3	2	3
10	0	0	0	0	4	4	0	9	6		10	1	2	1	0	0	4	4	1	0
11	0	0	0	0	2	4	0	3	9		11	1	0	1	2	3	2	4	1	0
12	1	1	3	3	0	1	1	0	7		12	3	2	1	1	3	0	0	2	3
13	0	0	0	26	1	1	2	23	13		13	2	2	1	1	1	1	1	1	1
14	1	1	3	0	2	2	0	4	11		14	1	2	2	2	1	2	2	2	3
15	0	0	0	0	1	1	0	12	5		15	2	2	3	0	1	1	1	3	4
16	1	1	3	0	1	2	0	0	6		16	0	1	1	1	1	1	2	2	7
17	1	1	3	3	8	9	1	9	3		17	2	2	2	4	3	8	9	3	4
18	0	0	0	3	0	1	1	0	7		18	0	1	1	0	1	0	1	1	7
19	1	1	5	8	3	4	2	9	5		19	2	2	2	2	1	3	4	3	3
20	1	2	36	0	5	5	0	15	3		20	1	1	1	1	1	5	5	4	7
21	0	0	0	6	2	4	3	0	6		21	5	5	5	5	4	2	3	1	4
22	1	2	9	3	2	3	0	10	4		22	1	2	2	0	0	2	2	0	3
23	2	1	4	6	0	0	2	0	1		23	2	3	4	1	1	0	0	0	2
24	0	0	0	0	2	3	0	3	4		24	0	1	1	3	1	2	3	1	4
25	0	0	0	0	2	2	0	3	2		25	1	2	2	1	0	2	2	4	4
26	1	1	3	3	2	3	1	8	0		26	0	0	0	1	1	2	3	1	3
27	0	0	3	0	1	5	0	16	2		27	0	0	0	0	0	1	5	2	4
28	0	0	0	0	3	7	1	3	0		28	3	3	4	2	1	3	6	1	4
29	1	1	3	3	1	5	2	23	1		29	3	3	4	2	1	1	5	1	8
30	0	1	0	23	2	5	0	10	5		30	2	4	4	0	0	2	5	4	5
31	1	1	3	3	5	5	1	6	0		31	0	0	0	2	1	5	5	4	0
32	0	0	0	0	6	9	0	0	0		32	1	1	1	2	1	6	7	1	2
33	1	1	6	3	5	7	1	0	0		33	1	1	1	3	2	5	7	1	5
34	1	1	24	4	1	1	1	0	0		34	3	4	4	0	0	1	1	0	2
35	0	0	0	0	4	5	0	0	0		35	3	5	5	0	1	4	5	0	2
36	0	0	0	0	1	1	0	3	0		36	0	1	1	0	1	1	1	1	3
37	1	1	8	0	1	2	0	0	0		37	0	1	1	3	3	1	2	2	3
38	0	0	0	0	0	1	0	3	0		38	2	3	6	1	0	0	1	0	2
39	1	2	18	0	0	0	0	0	0		39	4	4	6	0	0	0	0	0	0
41	0	0	0	3	1	3	1	0	0		40	1	2	3	0	0	0	0	1	0
42	1	1	9	0	2	2	0	0	0		41	2	2	2	0	0	1	3	0	0
43	0	1	3	14	0	2	1	0	0		42	0	1	2	1	0	2	2	0	2
44	1	1	3	0	2	4	0	0	0		43	2	2	2	0	0	0	0	0	1
45	0	0	0	3	3	4	1	0	0		44	1	3	3	0	0	2	3	1	1
46	0	0	0	0	1	0	0	0	0		45	0	0	0	0	1	3	4	0	0
47	1	1	0	3	0	2	1	0	0		46	2	2	2	1	0	1	0	0	0
48	0	0	0	0	0	1	0	0	0		47	1	2	2	1	0	0	2	0	2
49	0	0	0	20	0	1	1	0	0		48	0	0	1	0	0	0	1	0	0
50	0	0	0	0	0	1	0	0	0		49	0	0	1	0	0	0	1	0	2
51	0	0	0	0	0	0	0	6	0		50	0	1	1	0	0	0	1	0	1
52	0	0	0	0	1	1	0	0	0		51	0	0	0	0	0	0	0	1	1
53	0	0	0	0	1	1	0	55	0		52	1	1	1	0	1	1	1	0	1
54	1	1	3	0	1	2	0	0	0		53	0	0	1	0	0	1	1	1	2
56	1	2	38	0	0	1	0	0	0		54	1	1	1	1	0	1	2	0	2
57	0	0	0	6	3	3	1	0	0		55	0	0	0	1	0	0	0	1	1
58	1	0	0	0	1	2	0	0	0		56	1	1	1	0	0	0	1	0	1
59	0	0	0	0	1	2	0	0	0		57	0	0	0	1	1	3	3	1	0
60	0	0	0	0	2	2	0	0	0		58	0	1	2	0	0	1	2	0	0
61	1	3	12	0	0	0	0	0	0		59	2	2	2	0	0	1	2	0	0
62	0	1	15	0	0	0	0	0	0		60	0	1	1	0	0	2	2	0	0
64	0	0	0	3	0	1	1	0	0		61	3	5	5	1	1	0	0	0	0
67	1	1	3	0	0	0	0	0	0		62	0	1	1	0	0	0	0	0	0
68	1	1	15	0	0	0	0	0	0		63	0	1	1	0	0	0	0	0	2
69	0	1	3	0	1	1	0	0	0		64	1	1	2	0	0	0	1	0	0
70	0	0	0	0	1	1	0	0	0		65	0	0	0	1	0	0	0	0	0
71	0	0	0	0	1	1	0	0	0		67	0	0	0	0	0	0	0	0	1
72	0	0	0	3	0	0	1	0	0		68	0	0	0	0	0	0	0	0	1
73	0	0	0	3	1	1	1	0	0		69	0	0	0	0	0	1	1	0	0
74	0	0	0	52	0	0	1	0	0		70	0	0	0	1	0	1	1	0	0
75	0	0	0	0	0	2	0	0	0		71	0	0	0	0	0	1	1	0	0
76	1	1	6	0	0	0	0	0	0		73	0	0	0	0	0	1	1	0	0
77	2	1	58	0	0	3	0	0	0		75	0	0	0	0	0	0	2	0	0
78	0	0	0	0	0	2	0	0	0		77	0	0	0	0	0	0	3	0	0
79	0	1	3	0	0	0	0	0	0		78	1	1	1	0	0	0	2	0	0
80	0	1	3	0	0	0	0	0	0		83	1	0	0	0	0	0	0	0	0
85	1	1	5	0	0	0	0	0	0		84	0	1	1	0	0	0	0	0	0
87	0	1	3	0	0	0	0	0	0		85	1	1	1	0	0	0	0	0	0
88	0	1	3	0	0	0	0	0	0		87	0	1	2	0	0	0	0	0	0
94	1	1	3	0	0	0	0	0	0		90	1	1	1	0	0	0	0	0	0
99	0	1	0	0	0	0	0	0	0
103	0	0	0	3	0	0	1	0	0
127	1	1	3	0	0	0	0	0	0
128	0	1	3	0	0	0	0	0	0

## Sheet: MUS-dataset
	m-e threshold pairs										*Matrix indicates how clusters of each size are identified at each given threshold pair
cluster size	0.1-0.1	0.5-0.1	0.9-0.1	0.1-0.5	0.5-0.5	0.9-0.5	0.1-0.9	0.5-0.9	0.9-0.9		cluster size	0.4-0.4	0.5-0.4	0.6-0.4	0.4-0.5	0.4-0.6	0.5-0.5	0.6-0.5	0.5-0.6	0.6-0.6
1	0	0	0	0	132	132	0	893	1906		1	18	18	18	65	90	132	132	258	392
2	0	0	0	0	41	48	0	245	53		2	9	8	9	45	56	41	44	65	60
3	0	0	0	2	26	27	3	129	41		3	17	15	15	30	39	26	27	39	46
4	5	5	6	4	22	26	4	90	30		4	12	9	9	13	21	22	25	32	33
5	1	1	1	7	24	27	6	66	26		5	14	13	14	20	25	24	27	22	25
6	1	1	1	4	21	25	4	42	22		6	13	12	13	21	18	21	25	18	28
7	2	2	2	2	17	19	2	51	13		7	14	16	14	13	15	17	19	22	26
8	3	3	3	5	15	16	5	33	17		8	12	12	12	12	10	15	15	13	16
9	2	2	3	3	17	19	3	15	22		9	6	7	6	13	9	17	18	9	13
10	3	3	3	5	8	14	5	33	15		10	10	10	10	8	8	8	13	11	19
11	1	1	1	3	8	13	4	15	14		11	8	11	11	7	6	8	13	7	10
12	5	5	5	3	12	21	2	15	7		12	12	13	14	6	5	12	22	6	8
13	0	1	1	1	11	10	1	12	6		13	7	8	10	7	3	11	12	2	13
14	2	3	3	3	12	15	3	18	13		14	13	15	15	4	6	12	14	9	15
15	2	2	2	4	12	14	4	15	7		15	10	14	15	7	4	12	14	13	19
16	1	1	1	3	14	21	3	9	5		16	12	14	15	10	6	14	19	5	18
17	1	1	1	2	9	12	2	19	7		17	12	14	16	8	6	9	11	9	11
18	1	1	1	2	7	11	2	3	4		18	3	4	5	2	2	7	11	4	10
19	2	2	2	6	15	16	6	12	5		19	9	11	13	9	3	15	15	3	17
20	2	2	2	2	9	15	2	18	4		20	8	8	8	6	6	9	15	5	8
21	2	3	3	2	8	11	2	15	3		21	9	10	13	2	6	8	10	6	8
22	2	3	3	2	16	27	2	18	7		22	5	7	7	8	7	16	23	6	3
23	3	2	2	1	14	21	1	3	2		23	13	15	17	7	5	14	21	2	9
24	1	1	1	2	4	8	2	3	1		24	5	9	9	5	2	4	8	3	10
25	3	5	4	1	5	11	1	6	2		25	3	16	17	3	1	5	10	2	13
26	2	3	3	1	11	15	1	10	3		26	2	8	9	7	3	11	14	5	4
27	2	3	3	2	7	12	2	6	4		27	9	15	18	1	1	7	10	5	4
28	2	5	5	3	7	10	3	0	0		28	4	8	10	3	3	7	9	0	5
29	1	2	2	1	7	13	1	0	0		29	3	5	5	4	2	7	10	0	7
30	2	2	2	2	5	12	2	0	2		30	3	4	6	1	0	5	10	0	2
31	0	1	1	4	5	11	4	0	2		31	1	2	4	4	2	5	8	1	6
32	3	4	4	4	5	7	4	3	1		32	3	10	11	1	0	5	5	0	5
33	1	1	2	0	10	12	0	9	2		33	7	10	12	3	2	10	11	7	7
34	3	2	2	1	4	5	1	3	2		34	6	8	11	4	1	4	5	1	6
35	2	1	1	2	2	6	2	0	1		35	6	10	11	2	1	2	6	0	2
36	2	4	4	2	3	11	3	3	0		36	2	4	4	0	0	3	7	1	2
37	2	2	2	1	2	3	0	6	0		37	4	5	5	1	1	2	3	5	4
38	0	1	1	1	4	12	1	3	0		38	3	3	4	4	2	4	10	1	0
39	1	1	1	0	3	4	0	0	0		39	2	4	6	1	0	3	4	1	1
40	2	3	3	4	2	7	4	0	0		40	7	9	11	1	1	2	6	1	2
41	0	1	1	2	3	6	2	6	0		41	4	6	7	0	0	3	6	1	2
42	2	3	4	0	3	6	0	0	0		42	3	4	7	0	0	3	5	1	0
43	1	2	2	1	1	2	1	0	0		43	4	5	5	0	0	1	2	1	8
44	0	1	1	1	4	5	1	0	0		44	4	7	7	0	0	4	5	1	2
45	3	6	5	0	0	0	0	0	0		45	0	1	1	0	0	0	0	0	4
46	0	0	0	1	2	2	1	0	0		46	2	6	7	2	0	2	1	3	4
47	1	1	1	0	1	4	0	3	0		47	3	5	6	1	0	1	4	0	3
48	2	5	4	1	3	7	1	0	0		48	3	2	3	0	0	3	5	0	1
49	0	1	1	0	4	7	0	0	0		49	0	1	2	1	0	4	6	1	4
50	1	1	1	0	1	5	0	0	0		50	1	3	2	0	0	1	4	0	1
51	0	0	0	0	3	4	0	3	0		51	0	1	1	1	1	3	4	1	0
52	1	1	1	0	0	2	0	0	0		52	0	2	4	0	0	0	1	0	0
53	0	1	1	2	5	8	2	0	0		53	2	2	3	1	1	5	6	0	3
54	1	1	1	1	3	6	1	0	0		54	1	1	1	2	2	3	6	0	1
55	1	2	2	0	0	3	0	0	0		55	3	3	6	1	0	0	3	0	2
56	1	0	0	0	3	5	0	0	0		56	1	2	3	1	1	3	3	0	2
57	2	0	0	0	0	0	0	0	0		57	3	4	4	1	0	0	0	0	3
58	2	5	5	1	0	0	1	44	0		58	3	6	7	1	0	0	0	1	0
59	1	2	2	1	1	4	1	0	0		59	2	2	2	0	1	1	4	0	2
60	0	2	2	0	2	3	0	0	0		60	1	1	1	0	0	2	3	0	2
61	2	1	1	1	1	1	1	0	0		61	1	2	4	0	0	1	1	1	1
62	0	2	3	0	2	6	0	0	0		62	2	4	4	0	0	2	4	0	0
63	1	4	4	0	3	5	0	0	0		63	0	0	0	2	0	3	4	0	1
64	4	3	3	0	0	3	0	0	0		64	1	2	2	1	1	0	3	0	0
65	0	1	1	1	1	2	1	0	0		65	0	2	2	0	0	1	2	0	0
66	1	3	2	0	0	1	0	0	0		66	2	4	6	0	0	0	0	0	0
67	0	1	1	0	1	5	0	0	0		67	4	6	9	0	0	1	5	0	1
68	1	1	1	0	1	1	0	0	0		68	1	2	3	0	0	1	1	0	0
69	0	1	2	0	1	2	0	0	0		69	2	3	4	1	0	1	2	0	0
70	1	3	3	0	1	2	0	0	0		70	1	2	3	0	0	1	2	0	0
71	1	4	3	0	0	0	0	0	0		71	1	6	8	0	0	0	0	0	1
72	0	1	1	0	0	0	0	0	0		72	2	3	4	0	0	0	0	0	0
73	0	1	1	0	0	0	0	0	0		73	1	2	3	0	0	0	0	0	0
74	0	4	4	0	0	0	0	0	0		74	1	4	5	0	0	0	0	0	0
75	1	1	1	0	0	0	0	0	0		76	1	2	2	0	0	0	0	0	0
76	1	1	1	1	0	0	1	0	0		77	0	1	1	0	0	0	0	0	0
77	1	3	3	0	0	0	0	0	0		78	0	0	0	0	0	0	0	0	1
78	1	1	1	0	0	0	0	0	0		79	0	1	1	0	0	0	0	0	1
81	1	1	1	0	0	0	0	0	0		80	1	1	1	0	0	0	0	0	0
82	0	0	0	1	0	0	1	0	0		81	2	4	4	0	0	0	0	0	0
83	0	0	0	1	1	1	1	0	0		82	0	1	1	0	0	0	0	0	1
86	1	2	2	1	2	1	1	3	0		83	0	0	0	0	0	1	1	0	0
87	0	1	1	0	0	2	0	0	0		84	1	1	1	0	0	0	0	0	0
88	2	1	1	0	0	2	0	0	0		86	0	0	0	1	0	2	1	1	0
89	0	0	0	0	1	3	0	0	0		87	0	1	2	0	0	0	2	0	0
90	0	0	0	0	1	4	0	0	0		88	0	0	0	0	1	0	2	0	0
92	0	0	1	0	0	0	0	0	0		89	1	1	1	1	0	1	2	0	0
93	1	0	0	0	0	0	0	0	0		90	0	1	1	0	0	1	4	0	0
94	0	0	1	0	0	0	0	0	0		92	1	2	2	0	0	0	0	0	0
95	0	2	2	0	0	0	0	0	0		93	1	1	2	0	0	0	0	0	0
97	0	0	0	1	0	0	1	0	0		96	0	2	2	0	0	0	0	0	0
99	0	1	1	0	0	0	0	0	0		98	1	1	1	0	0	0	0	0	0
105	1	1	1	0	0	0	0	0	0		99	0	0	1	0	0	0	0	0	0
108	0	1	1	0	0	0	0	0	0		101	1	1	1	0	0	0	0	0	0
116	0	0	0	1	0	0	1	0	0		102	1	1	1	0	0	0	0	0	0
121	0	0	0	1	0	0	1	0	0
125	1	0	0	0	0	0	0	0	0
126	0	1	1	0	0	0	0	0	0
127	0	1	1	0	0	0	0	0	0
129	0	1	1	0	0	0	0	0	0
130	1	2	2	0	0	0	0	0	0
132	2	3	3	0	0	0	0	0	0
133	0	2	2	0	0	0	0	0	0
134	1	1	1	0	0	0	0	0	0
136	0	1	1	0	0	0	0	0	0
139	1	1	1	0	0	0	0	0	0
142	1	2	2	0	0	0	0	0	0
